# Supplementary material for: Species relationships within the genus Vitis based on molecular and morphological data
Source: PLoS One. 2023 Jul 31;18(7):e0283324. doi: 10.1371/journal.pone.0283324 (PMC10389703; doi:10.1371/journal.pone.0283324)
Supplement: S1 Table — (XLSX) [file pone.0283324.s010.xlsx]

## Sheet: Feuille 1 - S1 Table. List of s
S1 Table. List of studied accessions
Database_ID	Species_Name	Continental origin	Accession_name	Array_ID	Sample_ID	Gene sequencing	SNP Array	Ampelometry	OIV_variables
8003Mtp1	V. amurensis	Asia	V. amurensis	B00F6PS	AMU	oui	oui	oui	oui
8006Mtp1	V. armata	Asia	V. armata	B00ER2D	ARM	oui	oui	oui	oui
8010Mtp1	V. balanseana	Asia	V. balanseana	B00F6PT	BAL	oui	oui	oui	oui
8000Mtp16	V. betulifolia	Asia	V. betulifolia	-	BET	oui	non	non	non
8028Mtp1	V. coignetiae	Asia	V. coignetiae	B00ER2N	COI	oui	oui	oui	oui
8031Mtp2	V.-davidii	Asia	V.-davidii	B00F6PV	DAV	oui	oui	oui	oui
8337Mtp34	V.-flexuosa	Asia	V.-flexuosa	B00ERB3	FLE	oui	oui	oui	oui
8056Mtp1	V.-pentagona	Asia	V.-pentagona	B00ER50	PEN	oui	oui	oui	oui
8207Mtp3	V.-piasezkii	Asia	V.-piasezkii	B00ER3N	PIA	oui	oui	oui	oui
8065Mtp2	V.-romanetii	Asia	V.-romanetii	B00ER4T	ROM	oui	oui	oui	oui
8077Mtp1	V.-thunbergii	Asia	V.-thunbergii	B00ER20	THU	oui	oui	oui	non
8000Mtp76	V.-thunbergii	Asia	V.-thunbergii-5110-76-52-003	B00ER4Q	THU2	oui	oui	oui	non
8000Mtp85	V.-yeshanensis	Asia	V.-yeshanensis-68-62-29	B00ER6X	YES	oui	oui	non	non
8500Mtp23	V. vinifera subsp. sylvestris	Europe	Lambrusque-Campmarcel	B00175B	LAC	oui	oui	oui	oui
8500Mtp124	V. vinifera subsp. sylvestris	Europe	Lambrusque-Gresigne-1	B00ER3Z	LAG	oui	oui	oui	oui
8500Mtp113	V. vinifera subsp. sylvestris	Europe	Lambrusque-PSL2	B001751	LAP	oui	oui	oui	non
8500Mtp31	V. vinifera subsp. sylvestris	Europe	Lambrusque-Sejnene-1	B00ER8E	LAS	oui	oui	oui	oui
0Mtp1323	V. vinifera subsp. sylvestris	Europe	Teulere-pied-sauvage	B001758	TEU	oui	oui	oui	non
8500Mtp38	V. vinifera subsp. sylvestris	Europe	V.-sylvestris-Dirmstein-male	B00175A	VSD	oui	oui	oui	oui
8500Mtp9	V. vinifera subsp. sylvestris	Europe	V.-sylvestris-femelle	B00ER4H	VSF	oui	oui	oui	non
8500Mtp37	V. vinifera subsp. sylvestris	Europe	V.-sylvestris-Oberlin-21	B00ER1H	VSO	non	oui	oui	oui
322Mtp12	V. vinifera subsp. vinifera	Europe	Cabernet-Sauvignon	-	CAB	oui	non	oui	oui
18Mtp8	V. vinifera subsp. vinifera	Europe	Carignan-noir	B00CW9C	CAR	oui	oui	oui	oui
5Mtp2	V. vinifera subsp. vinifera	Europe	Cinsaut	B00ER6A	CIN	oui	oui	oui	oui
317Mtp11	V. vinifera subsp. vinifera	Europe	Folle blanche	-	FOL	oui	non	oui	oui
230Mtp24	V. vinifera subsp. vinifera	Europe	Gamay	B00ER2O	GAM	oui	oui	oui	oui
34Mtp6	V. vinifera subsp. vinifera	Europe	Grenache	B00ER9E	GRE	oui	oui	oui	oui
193Mtp91	V. vinifera subsp. vinifera	Europe	Pinot-noir	B00ER4V	PIN	oui	oui	oui	oui
150Mtp3	V. vinifera subsp. vinifera	Europe	Syrah	B00ER1P	SYR	oui	oui	oui	oui
	V. labrusca	North America	V. labrusca	-	LABv	oui	non	non	non
8001Mtp2	V.-aestivalis	North America	V.-aestivalis	B00ER3K	AES	oui	oui	oui	oui
8337Mtp54	V.-aestivalis	North America	V.-aestivalis-2003-402-0004	B00ERBI	AES2	oui	oui	non	non
8337Mtp65	V.-aestivalis	North America	V.-aestivalis-2003-474-0002	B00ERBG	AES3	oui	oui	non	non
8337Mtp56	V.-aestivalis	North America	V.-aestivalis-2003-418-0005	B00ERBH	AES4	non	oui	non	non
8001Mtp3	V.-aestivalis	North America	V.-aestivalis-sauvage	B001750	AES5	non	oui	non	non
8001Mtp1	V.-aestivalis	North America	V.-aestivalis	B001757	AES6	non	oui	non	non
8051Mtp1	V.-aestivalis	North America	V.-lincecumii-Gross	B001753	AES7/LIN	non	oui	oui	oui
8005Mtp2	V.-arizonica	North America	V.-arizonica	B00ER6T	ARZ	oui	oui	oui	oui
8000Mtp75	V. arizonica	North America	V.-cordifolia-5/09-76-52-002	B00ER75	ARZ2	non	oui	non	non
8000Mtp32	V.-arizonica	North America	V.-treleasii-Nr-3634	B00ER2V	TRE	oui	oui	non	non
8000Mtp68	V.-arizonica	North America	V.-treleassii-29-30-H91V5-6	B00F6QG	TRE2	oui	oui	non	non
8019Mtp1	V.-californica	North America	V.-californica	B00ERAP	CAL	oui	oui	oui	oui
8020Mtp3	V.-candicans	North America	V.-candicans	B00EI5A	CAN	oui	oui	oui	oui
8022Mtp1	V.-champinii	North America	V. champinii	B00EI56	CHA	oui	oui	oui	oui
8011Mtp12	V.-cinerea var. berlandieri	North America	V.-berlandieri-Salomon n°5	B00ER4U	BER1	oui	oui	oui	oui
8011Mtp24	V.-cinerea var. berlandieri	North America	V.-berlandieri-Boutin B	-	BER2	oui	non	oui	oui
8011Mtp25	V.-cinerea var. berlandieri	North America	V.-berlandieri-Chiendent	B00ERBN	BER3	oui	oui	oui	oui
8011Mtp2	V.-cinerea var. berlandieri	North America	V.-berlandieri-Las Sorres n°9	-	BER4	oui	non	oui	oui
8011Mtp17	V.-cinerea var. berlandieri	North America	V.-berlandieri-Mazade	B00F6PU	BER5	oui	oui	oui	oui
8011Mtp26	V.-cinerea var. berlandieri	North America	V.-berlandieri-d’Angeac	-	BER6	oui	non	oui	oui
8011Mtp11	V.-cinerea var. berlandieri	North America	V.-berlandieri Salomon n°1	-	BER7	oui	non	oui	oui
8011Mtp18	V.-cinerea var. berlandieri	North America	V.-berlandieri-n°10	B00EI54	BER8	oui	oui	oui	oui
8011Mtp7	V.-cinerea var. berlandieri	North America	V.-berlandieri-Resseguier n°1	-	BER9	oui	non	oui	oui
8027Mtp1	V.-cinerea-var. cinerea	North America	V.-cinerea-Davin	B00EI57	CIN1	oui	oui	oui	oui
8027Mtp3	V.-cinerea-var. cinerea	North America	V.-cinerea-Arnold	B00ER4L	CIN2	oui	oui	oui	oui
8027Mtp5	V.-cinerea-var. cinerea	North America	V.-cinerea-Canescens	B00ERBE	CIN3	oui	oui	oui	oui
8029Mtp1	V.-cordifolia	North America	V.-cordifolia	B00ERBO	COD	oui	oui	oui	oui
8030Mtp1	V.-coriacea	North America	V.-coriacea	B00ER7P	COR	oui	oui	oui	oui
8210Mtp5	V.-doaniana	North America	V.-doaniana	B00ER3O	DOA1	oui	oui	oui	oui
8210Mtp3	V.-doaniana (?)	North America	Microsperma Modeetie A (mexicana)	B00ERBQ	MEX	oui	oui	oui	oui
8221Mtp1	V.-girdiana	North America	V.-girdiana	B00ERCO	GIR	oui	oui	oui	oui
6541Mtp4	V.-labrusca-x V. vinifera	North America	V.-labrusca-cv.-Isabelle	B00ER6S	LAB	oui	oui	oui	oui
6542Mtp4	V.-labrusca-x V. vinifera	North America	V.-labrusca-cv.-Concord	B00ERC1	LAB2	non	oui	non	non
8000Mtp83	V.-longii	North America	V.-acerifolia-154-1	B00F6QF	ACE	non	oui	non	non
8052Mtp1	V.-longii	North America	V.-longii	B00EI5I	LON	oui	non	non	oui
8000Mtp28	V.-longii	North America	V.-Solonis-Richter	B00EI5K	LON2	non	oui	non	non
8000Mtp27	V.-longii	North America	V.-Solonis-Longii-Prince-Nebel	B00ERCV	LON3	non	oui	non	non
8053Mtp2	V.-monticola	North America	V.-monticola-Valmy-no 1	B00ER3M	MON	oui	oui	oui	oui
8064Mtp28	V.-riparia	North America	V.-riparia-a-bourgeons dores	-	RIP1	oui	non	oui	oui
8064Mtp16	V.-riparia	North America	V.-riparia-a-lobes-acumines	B00ERBF	RIP2	oui	oui	oui	oui
8064Mtp14	V.-riparia	North America	V.-riparia-a-pousse vineuse	-	RIP3	oui	non	oui	oui
9006Mtp1	V.-riparia	North America	V.-riparia-cv.-Gloire de Montpellier	B00ER3L	RIP4	oui	oui	oui	oui
8064Mtp13	V.-riparia	North America	V.-riparia-Baron Perier	-	RIP5	oui	non	oui	oui
8064Mtp27	V.-riparia	North America	V.-riparia-bois-rouge	B00ER76	RIP6	oui	oui	oui	oui
8064Mtp6	V.-riparia	North America	V.-riparia-Duc de Palban	-	RIP7	oui	non	oui	oui
8064Mtp48	V.-riparia	North America	V.-riparia-Meissner no 1	-	RIP8	oui	non	oui	oui
8064Mtp51	V.-riparia	North America	V.-riparia-Meissner no 8	-	RIP9	oui	non	oui	oui
8085Mtp1	V.-rotundifolia	North America	Muscadinia-rotundifolia	-	MUS	oui	non	oui	oui
8085Mtp2	V.-rotundifolia	North America	cv. Carlos	B00ER66	MUS2	oui	oui	non	non
8085Mtp4	V.-rotundifolia	North America	cv. Dulcet	B00ER4F	MUS3	non	oui	non	non
8085Mtp3	V.-rotundifolia	North America	cv. Regale	B00ER3D	MUS4	oui	oui	non	non
8085Mtp5	V.-rotundifolia	North America	cv. Yuga	B00ER63	MUS5	non	oui	non	non
8066Mtp1	V.-rubra	North America	V.-rubra	B00F6PW	RUB	oui	oui	oui	oui
9008Mtp3	V.-rupestris	North America	V.-rupestris-cv.-du-Lot	B00ER6W	RUP1	oui	oui	oui	oui
8068Mtp2	V.-rupestris	North America	V.-rupestris-b	B00ER6Z	RUP2	oui	oui	oui	oui
8068Mtp3	V.-rupestris	North America	V.-rupestris-blanc-Tar-n1	B00ERB5	RUP3	oui	oui	oui	oui
8068Mtp4	V.-rupestris	North America	V.-rupestris-Centro	B00ER7F	RUP4	oui	oui	oui	oui
8068Mtp5	V.-rupestris	North America	V.-rupestris-Ford Worth no 2	-	RUP5	oui	non	oui	oui
8068Mtp7	V.-rupestris	North America	V.-rupestris-Mission	-	RUP6	oui	non	oui	oui
8203Mtp1	V.-simpsonii	North America	V.-simpsonii	B00ER3J	SIM	oui	oui	oui	oui
