# Supplementary material for: Species relationships within the genus Vitis based on molecular and morphological data
Source: PLoS One. 2023 Jul 31;18(7):e0283324. doi: 10.1371/journal.pone.0283324 (PMC10389703; doi:10.1371/journal.pone.0283324)
Supplement: S1 Data — (ZIP) [file pone.0283324.s016.zip]

Archive with 35 entries (34 files):
- 1526.fasta
- __MACOSX/
- __MACOSX/._1526.fasta
- 2351.fasta
- __MACOSX/._2351.fasta
- 255.fasta
- __MACOSX/._255.fasta
- 4194.fasta
- __MACOSX/._4194.fasta
- 4275.fasta
- __MACOSX/._4275.fasta
- Ampelo_56_42.csv
- __MACOSX/._Ampelo_56_42.csv
- CHI1.fasta
- __MACOSX/._CHI1.fasta
- cpDNA_70_23.csv
- __MACOSX/._cpDNA_70_23.csv
- DFR4.fasta
- __MACOSX/._DFR4.fasta
- GAI1.fasta
- __MACOSX/._GAI1.fasta
- LDOX.fasta
- __MACOSX/._LDOX.fasta
- OIV_56_46.csv
- __MACOSX/._OIV_56_46.csv
- README.docx
- __MACOSX/._README.docx
- SNP_Array_results.xlsx
- __MACOSX/._SNP_Array_results.xlsx
- TC1A.fasta
- __MACOSX/._TC1A.fasta
- TC1B.fasta
- __MACOSX/._TC1B.fasta
- TFL.fasta
- __MACOSX/._TFL.fasta
