# Supplementary material for: Species relationships within the genus Vitis based on molecular and morphological data
Source: PLoS One. 2023 Jul 31;18(7):e0283324. doi: 10.1371/journal.pone.0283324 (PMC10389703; doi:10.1371/journal.pone.0283324)
Supplement: S1 Data — (ZIP) [file pone.0283324.s016.zip › 1526.fasta]

>1526_RIP8
TTTCCTGCTTGAAGTGCAGACTAATCCTGGAAGCTACCATTGATCAGCAACTTGGAGATTTATACAGAAGTCACCTTGATTGTACTACAGAAAATCTTTCCATAAAGAGATTGTCTTTTGCTGAAAATCTGTATAAATCAGCCCTAGACAAGCTAAATCTTTCTGAGTGGAAAAACTCTGTTAGTAGTCCTGAAGAATCATGTGCGGAGAGCATATTGTCCAGAAACCAGTTGGATGCAGTGACATTGTTTTCCACAGGGGAGGTGACAAAAGTAAAGATAGAAAACAAGTCTAGAAAGGCCAAAAAAGCATCACAAATTTTACCACAAGAGCAATGCCTAATATCTCAGAATAATTCAAGGTTAACTCGTTCCAAGTATCGTTCTTGTCAGGACAAAAGTGTGAGTGTTCAAGGTGAGGAACAAGCCGRCCTTACTAAATATTCAAATGGAAAATATGTGCTTGCTGGCACTGATCCTTTTAGTCAGAAAGGTTCTCATGTGGACGTAAAAAGTTCAATGGCTGA
>1526_SIM
TTTCCTGCTTGAAGTGCAGACTAATCCTGGAAGCTACCATTGATCAGCAACTTGGAGATTTATACAGAAGTCACCTTGATTGTACTACAGAAAATCTTTCCATAAAGAGATTGTCTTTTGCTGAAAATCTGTATAAATCAGCCCTAGACAAGCTAAATCTTTCTGAGTGGAAAAACTCTGTTAGTAGTCCTGAAGAATCATGTGCGGAGAGCATATTGTCCAGAAACCAGTTGGATGCAGTGACATTGTTTTCCACAGGGGAGGTGACAAAAGTAAAGATAGAAAACAAGTCTAGAAAGGCCAAAAAAGCATCACAAATTTTACCACAAGAGCAATGCCTAATATCTCAGAATAATTCAAGGTTAACTCGTTCMAAGTATCGTTCTTGTCAGGACAAAAGTGTGAGTGTTCAAGGTGAGGAACAAGCCGGCCTTACTAAATATTCAAATGGAAAATATGTGCTTGCTGGCACTGATCCTTTTAGTCAGAAAGGTTCTCAYGTGGACGTAAAAAGTTCAATGGCTGA
>1526_RIP7
TTTCCTGCTTGAAGTGCAGACTAATCCTGGAAGCTACCATTGATCAGCAACTTGGAGATTTATACAGAAGTCACCTTGATTGTACTACAGAAAATCTTTCCATAAAGAGATTGTCTTTTGCTGAAAATCTGTATAAATCAGCCCTAGACAAGCTAAATCTTTCTGAGTGGAAAAACTCTGTTAGTAGTCCTGAAGAATCATGTGCGGAGAGCATATTGTCCAGAAACCAGTTGGATGCAGTGACATTGTTTTCCACAGGGGAGGTGACAAAAGTAAAGATAGAAAACAAGTCTAGAAAGGCCAAAAAAGCATCACAAATTTTACCACAAGAGCAATGCCTAATATCTCAGAATAATTCAAGGTTAACTCGTTCCAAGTATCGTTCTTGTCAGGACAAAAGTGTGAGTGTTCAAGGTGAGGAACAARCCGRCCTTACTAAATATTCAAATGGAAAATATGTGCTTGCTGGCACTGATCCTTTTAGTCAGAAAGGTTCTCATGTGGACGTAAAAAGTTCAATGGCTGA
>1526_GAM
TTTCCTGCTTGAAGTGCAGACTAATCCTGGAAGCTACTATTGATCAGCAACTTGGAGATTTATACAGAAGTCACCTTGATTGTACTACAGAAAATCTTTCCATAAAGAGATTGTCTTTTGCTGAAAATCTGTATAAATCAGCCCTAGACAAGCTAAATCTTTCTGAGTGGAAAAACTCTGTTAGTAGTCCTGAAGAATCATGTGCGGCGAGCATATTGTCCAGAAACCAGTTGGATGCAGTGACATTGTTTTCCACAGGGGAGGTGACAAAAGTAAAGATGGAAAACAAGTCTAGAAAGGCCAAAAAAGCATCACAAATTTTACCACAAGAGCAATGCCTAATATCTCAGAATAATTCAAGGTTAACTCGTTCCAAGTATCGTTCTTGTCAGGACAAAAGTGTGAGTGTTCAAGGTGAGGAACAAGCCGGCCTTACTAAATATTCAAATGGAAAATATGTGCCTGCTGGCACTGATCCTTTTAGTCAGAAAGGTTCTCATGTGGACGTAAAAAGTTCAATGGCTGA
>1526_BER8
TTTCCTGCTTGAAGTGCAGACTAATCCTGGAAGCTACCATTGATCAGCAACTTGGAGATTTATACAGAAGTCACCTTGATTGTACTACAGAAAATCTTTCCATAAAGAGATTGTCTTTTGCTGAAAATCTGTATAAATCAGCCCTAGACAAGCTAAATCTTTCTGAGTGGAAAAACTCTGTTAGTAGTCCTGAAGAATCATGTGCGGAGAGCATATTGTCCAGAAACCAGTTGGATGCAGTGACATTGTTTTCCACAGGGGAGGTGACAAAAGTAAAGATAGAAAACAAGTCTAGAAAGGCCAAAAAAGCATCACAAATTTTACCACAAGAGCAATGCCTAATATCTCAGAATAATTCAAGGTTAACTCGTTCCAAGTATCGTTCTTGTCAGGACAAAAGTGTGAGTGTTCAAGGTGAGGAACAAGCCGRCCTTACTAAATATTCAAATGGAAAATATGTGCTTGCTGGCACTGATCCTTTTAGTCAGAAAGGTTCTCATGTGGAYGTAAAAAGTTCAATGGCTGA
>1526_VSF
TTTCCTGCTTGAAGTGCAGACTAATCCTGGAAGCTACCATTGATCAGCAACTTGGAGATTTATACAGAAGTCACCTTGATTGTACTACAGAAAATCTTTCCATAAAGAGATTGTCTTTTGCTGAAAATCTGTATAAATCAGCCCTAGACAAGCTAAATCTTTCTGAGTGGAAAAACTCTGTTAGTAGTCCTGAAGAATCATGTGCGGCGAGCATATTGTCCAGAAACCAGTTGGATGCAGTGACATTGTTTTCCACAGGGGAGGTGACAAAAGTAAAGATGGAAAACAAGTCTAGAAAGGCCAAAAAAGCATCACAAATTTTACCACAAGAGCAATGCCTAATATCTCAGAATAATTCAAGGTTAACTCGTTCCAAGTATCGTTCTTGTCAGGACAAAAGTGTGAGTGTTCAAGGTGAGGAACAAGCCGGCCTTACTAAATATTCAAATGGAAAATATGTGCCTGCTGGCACTGATCCTTTTAGTCAGAAAGGTTCTCACGTGGACATAAAAAGTTCAATGGCTGA
>1526_THU2
TTTCCTGCTTGAAGTGCAGACTAATCCTGGAAGCTACCATTGATCAGCAACTTGGAGATTTATACAGAAGTCACCTTGATTGTACTACAGAAAATCTTTCCATAAAGAGATTGTCTTTTGCTGAAAATCTGTATAAATCAGCCCTAGACAAGCTAAATCTTTCTGAGTGGAAAAACTCTGTTAGTAGTCCTGAAGAATCATGTGCGGAGAGCATATTGTCCAGAAACCAGTTGGATGCAGTGACATTGTTTTCCACAGGGGAGGTGACAAAAGTAAAGATAGAAAACAAGTCTAGAAAGGCCAAAAAAGCATCACAAATTTTACCACAAGAGCAATGCCTAATATCTCAGAATAATTCAAGGTTAACTCGTTCCAAGTATCGTTCTTGTCAGGACAAAAGTGTGAGTGTTCAAGGTGAGGAACAAGCYGGCCTTACTAAATATTCAAATGGAAAATATGTGCTTGCTGGCACTGATCCTTTTAGTCAGAAAGGTTCTCATGTGGACGTAAAAAGTTCAATGGCTGA
>1526_RUP2
TTTCCTGCTTGAAGTGCAGACTAATCCTGGAAGCTACCATTGATCAGCAACTTGGAGATTTATACAGAAGTCACCTTGATTGTACTACAGAAAATCTTTCCATAAAGAGATTGTCTTTTGCTGAAAATCTGTATAAATCAGCCCTAGACAAGCTAAATCTTTCTGAGTGGAAAAACTCTGTTAGTAGTCCTGAAGAATCATGTGCGGCAAGTATATTGTCCAGAAACCAGTTGGATGCAGTGACATTGTTTTCCACAGGGGAGGTGACAAAAGTAAAGATGGAAAACAAGTCTAGAAAGGCCAAAAAAGCATCACAAATTTTACCACAAGAGCAATGCCTAATATYTCAGAATAATTCAAGGTTAACTCGTTCCAAGTATCGTTCTTGTCAGGACAAAAGTGTGAGTGTTCAAGGTGAGGAACAAGCCGGCCTTACTAAATATTCAAATGGAAAATATGTGCCTGCTGGCACTGATCCTTTTAGTCAGAAAGGTTCTCATGTGGACGTAAAAAGTTCAATGGCTGA
>1526_BET
TTTCCTGCTTGAAGTGCAGACTAATCCTGGAAGCTACCATTGATCAGCAACTTGGAGATTTWTACAGAAGTCACCTTGATTGTACTACAGAAAATCTTTCCATAAAGAGATTGTCTTTTGCTGAAAATCTGTATAAATCAGCCCTAGACAAGCTAAATCTTTCTGAGTGGAAAAACTCTGTTAGTAGTCCTGAAGAATCATGTGYGGMGAGCATATTGTCCAGAAACCAGTTGGATGCAGTGACATTGTTTTCCACAGGGGAGGTGACAAAAGTAAAGATRGAAAACAAGTCTAGAAAGGCCAAAAAAGCATCACAAATTTTACCACAAGAGCAATGCCTAATATCTCAGAATAATTCAAGGTTAACTCGTTCCAAGTATCGTTCTTGTCAGGACAAAAGTGTGAGTGTTCAAGGTGAGGAACAAGSYGGCCTTACTAAATATTCAAATGGAAAATATGTGCYTGCTGGCACTGATCCTTTTAGTCAGAAAGGTTCTCATGTGGACGTAAAAAGTTCAATGGCTGA
>1526_CIN1
TTTCCTGCTTGAAGTGCAGACTAATCCTGGAAGCTACCATTGATCAGCAACTTGGAGATTTATACAGAAGTCACCTTGATTGTACTACAGAAAATCTTTCCATAAAGAGATTGTCTTTTGCTGAAAATCTGTATAAATCAGCCCTAGACAAGCTAAATCTTTCTGAGTGGAAAAACTCTGTTAGTAGTCCTGAAGAATCATGTGCGGAGAGCATATTGTCCAGAAACCAGTTGGATGCAGTGACATTGTTTTCCACAGGGGAGGTGACAAAAGTAAAGATAGAAAACAAGTCTAGAAAGGCCAAAAAAGCATCACAAATTTTACCACAAGAGCAATGCCTAATATCTCAGAATAATTCAAGGTTAACTCGTTCCAAGTATCGTTCTTGTCAGGACAAAAGTGTGAGTGTTCAAGGTGAGGAACAAGCCGGCCTTACTAAATATTCAAATGGAAAATATGTGCTTGCTGGCACTGATCCTTTTAGTCAGAAAGGTTCTCATGTGGACGTAAAAAGTTCAATGGCTGA
>1526_BER2
TTTCCTGCTTGAAGTGCAGACTAATCCTGGAAGCTACCATTGATCAGCAACTTGGAGATTTATACAGAAGTCACCTTGATTGTACTACAGAAAATCTTTCCATAAAGAGATTGTCTTTTGCTGAAAATCTGTATAAATCAGCCCTAGACAAGCTAAATCTTTCTGAGTGGAAAAACTCTGTTAGTAGTCCTGAAGAATCATGTGCGGAGAGCATATTGTCCAGAAACCAGTTGGATGCAGTGACATTGTTTTCCACAGGGGAGGTGACAAAAGTAAAGATAGAAAACAAGTCTAGAAAGGCCAAAAAAGCATCACAAATTTTACCACAAGAGCAATGCCTAATATCTCAGAATAATTCAAGGTTAACTCGTTCCAAGTATCGTTCTTGTCAGGACARAAGTGTGAGTGTTCAAGGTGAGGAACAAGCCGGCCTTACTAAATATTCAAATGGAAAATATGTGCTTGCTGGCACTGATCCTTTTAGTCAGAAAGGTTCTCATGTGGACGTAAAAAGTTCAATGGCTGA
>1526_LAB
TTTCCTGCTTGAAGTGCAGACTAATCCTGGAAGCTACYATTGATCAGCAACTTGGAGATTTATACAGAAGTCACCTTGATTGTACTACAGAAAATCTTTCCATAAAGAGATTGTCTTTTGCTGAAAATCTGTATAAATCAGCCCTAGACAAGCTAAATCTTTCTGAGTGGAAAAACTCTGTTAGTAGTCCTGAAGAATCATGTGCGGMGAGCATATTGTCCAGAAACCAGTTGGATGCAGTGACATTGTTTTCCACAGGGGAGGTGACAAAAGTAAAGATRGAAAACAAGTCTAGAAAGGCCAAAAAAGCATCACAAATTTTACCACAAGAGCAATGCCTAATATCTCAGAATAATTCAAGGTTAACTCGTTCCAAGTATCGTTCTTGTCAGGACAAAAGTGTGAGTGTTCAAGGTGAGGAACAAGCCGGCCTTACTAAATATTCAAATGGAAAATATGTGCYTGCTGGCACTGATCCTTTTAGTCAGAAAGGTTCTCATGTGGACGTAAAAAGTTCAATGGCTGA
>1526_ROM
TTTCCTGCTTGAAGTGCAGACTAATCCTGGAAGCTACCATTGATCARCAACTTGGAGATTTATACAGAAGTCACCTTGATTGTACTACAGAAAATCTTTCCATAAAGAGATTGTCTTTTGCTGAAAATCTGTATAAATCAGCCCTAGACAAGCTAAATCTTTCTGAGTGGAAAAACTCTGTTAGTAGTCCTGAAGAATCATGTGMGGAGAGCATATTGTCCAGAAACCAGTTGGATGCAGTRACATTGTTTTCCACAGGGGAGGTGACAAAAGTAAAGATAGAAAACAAGTCTAGAAAGGCCAAAAAAGCATCACAAATTTTACCACAAGAGCAATGCCTAATATCTCAGAATAATTCAAGGTTAACTCGTTCCAAGTATCGTTCTTGTCAGGACAAAAGTGTGAGTGTTCAAGGTRAGGAACAAGGYGGCCTTACTAAATATTCAAATGGAAAATATGTGCTTGCTGGCACTGATCCTTTTAGTCAGAAAGGTTCTCATGTGGACGTAAAAAGTTCAATGGCTGA
>1526_MUS
TTTCCTGCTTGAAGTGCAGACTAATCCTGGAAGCTACCATTGATCAGCAACTTGGAGATTTATACAGAAGTCACCTTGATTGTACTACAGAAAATCTTTCCATAAAGAGATTGTCTTTTGCTGAAAATCTGTATAAATCAGCCCTAGACAAGCTAAATCTTTCTGAGTGGAAAAACTCTGTTAGTAGTCCTGAAGAATCATGTGCGGAGAGCATATTGTCCAGAAACCAGTTGGATGCAGTGACATTGTTTTCYACAGGGGAGGTGACAAAAGTAAAGATGGAAAMCAAGTCTAGAAAGGCCAAAAAAGCATCACAAATTTTACCACAAGAGCAATGCCTAATATCTCAGAATAATTCAAGGTTAACTCGTTCCAAGTATCGTTCTTGTCAGGACAAAAGTGTGAGTGTTCAAGGTGAGGAACAAGCCGGCCTTACTAAATATTCAAATGGAAAATATGTGCCTGCTGGCACTGATCCTTTTAGTCAGAAAGGTTCTCATGTGGACGTAAAAAGTTCAATGGCTGA
>1526_LAS
TTTCCTGCTTGAAGTGCAGACTAATCCTGGAAGCTACYATTGATCAGCAACTTGGAGATTTATACAGAAGTCACCTTGATTGTACTACAGAAAATCTTTCCATAAAGAGATTGTCTTTTGCTGAAAATCTGTATAAATCAGCCCTAGACAAGCTAAATCTTTCTGAGTGGAAAAACTCTGTTAGTAGTCCTGAAGAATCATGTGCGGMGAGCATATTGTCCAGAAACCAGTTGGATGCAGTGACATTGTYYTCCACAGGGGAGGTGACAAAAGTAAAGATRGAAAACAAGTCTAGAAAGGCCAAAAAAGCATCACAAATTTTACCACAAGAGCAATGCCTAATATCTCAGAATAATTCAAGGTTAACTCGTTCCAAGTATCGTTCTTGTCAGGACAAAAGTGTGAGTGTTCAAGGTGAGGAACAAGSYGGCCTTACTAAATATTCAAATGGAAAATATGTGCYTGCTGGCACTGATCCTTTTAGTCAGAAAGGTTCTCATGTGGACGTAAAAAGTTCAATGGCTGA
>1526_BER5
TTTCCTGCTTGAAGTGCAGACTAATCCTGGAAGCTACCATTGATCAGCAACTTGGAGATTTATACAGAAGTCACCTTGATTGTACTACAGAAAATCTTTCCATAAAGAGATTGTCTTTTGCTGAAAATCTGTATAAATCAGCCCTAGACAAGCTAAATCTTTCTGAGTGGAAAAACTCTGTTAGTAGTCCTGAAGAATCATGTGCGGMRAGYATATTGTCCAGAAACCAGTTGGATGCAGTGACATTGTTTTCCACAGGGGAGGTGACAAAAGTAAAGATRGAAAACAAGTCTAGAAAGGCCAAAAAAGCATCACAAATTTTACCACAAGAGCAATGCCTAATATCTCAGAATAATTCAAGGTTAACTCGTTCCAAGTATCGTTCTTGTCAGGACARAAGTGTGAGTGTTCAAGGTGAGGAACAAGCCGGCCTTACTAAATATTCAAATGGAAAATATGTGCYTGCTGGCACTGATCCTTTTAGTCAGAAAGGTTCTCATGTGGACGTAAAAAGTTCAATGGCTGA
>1526_CAR
TTTCCTGCTTGAAGTGCAGACTAATCCTGGAAGCTACCATTGATCAGCAACTTGGAGATTTATACAGAAGTCACCTTGATTGTACTACAGAAAATCTTTCCATAAAGAGATTGTCTTTTGCTGAAAATCTGTATAAATCAGCCCTAGACAAGCTAAATCTTTCTGAGTGGAAAAACTCTGTTAGTAGTCCTGAAGAATCATGTGAGGAGAGCATATTGTCCAGAAACCAGTTGGATGCAGTAACATTGTTTTCCACAGGGGAGGTGACAAAAGTAAAGATAGAAAACAAGTCTAGAAAGGCCAAAAAAGCATCACAAATTTTACCACAAGAGCAATGCCTAATATCTCAGAATAATTCAAGGTTAACTCGTTCCAAGTATCGTTCTTGTCAGGACAAAAGTGTGAGTGTTCAAGGTGAGGAACAAGGCGGCCTTACTAAATATTCAAATGGAAAATATGTGCTTGCTGGCACTGATCCTTTTAGTCAGAAAGGTTCTCATGTGGACGTAAAAAGTTCAATGGCTGA
>1526_RUP1
TTTCCTGCTTGAAGTGCAGACTAATCCTGGAAGCTACCATTGATCAGCAACTTGGAGATTTATACAGAAGTCACCTTGATTGTACTACAGAAAATCTTTCCATAAAGAGATTGTCTTTTGCTGAAAATCTGTATAAATCAGCCCTAGACAAGCTAAATCTTTCTGAGTGGAAAAACTCTGTTAGTAGTCCTGAAGAATCATGTGCGGAGAGCATATTGTCCAGAAACCAGTTGGATGCAGTGACATTGTTTTCCACAGGGGAGGTGACAAAAGTAAAGATAGAAAACAAGTCTAGAAAGGCCAAAAAAGCATCACAAATTTTACCACAAGAGCAATGCCTAATATCTCAGAATAATTCAAGGTTAACTCGTTCCAAGTATCGTTCTTGTCAGGACAAAAGTGTGAGTGTTCAAGGTGAGGAACAAGCYGGCCTTACTAAATATTCAAATGGAAAATATGTGCTTGCTGGCACTGATCCTTTTAGTCWGAAAGGTTCTCAYGTGGACGTAAAAAGTTCAATGGCTGA
>1526_PIA
TTTCCTGCTTGAAGTGCAGACTAATCCTGGAAGCTACCATTGATCAGCAACTTGGAGATTTATACAGAAGTCACCTTGATTGTACTACAGAAAATCTTTCCATAAAGAGATTGTCTTTTGCTGAAAATCTGTATAAATCAGCCCTAGACAAGCTAAATCTTTCTGAGTGGAAAAACTCTGTTAGTAGTCCTGAAGAATCATGTGCGGAGAGCATATTGTCCAGAAACCAGTTGGATGCAGTGACATTGTYTTCCACAGGGGAGGTGACAAAAGTAAAGATAGAAAACAAGTCTAGAAAGGCCAAAAAAGCATCACAAATTTTACCACAAGAGCAATGCCTAATATCTCAGAAYAATTCAAGGTTAACTCGTTCCAAGTATCGTTCTTGTCAGGACAAAAGTGTGAGTGTTCAAGGTGAGGAACAAGGTGGCCTTACTAAATATTCAAATGGAAAATATGTGCTTGCTGGCACTGATCCTTTTAGTCAGAAAGGTTCTCATGTGGACGTAAAAAGTTCAATGGCTGA
>1526_RIP4
TTTCCTGCTTGAAGTGCAGACTAATCCTGGAAGCTACCATTGATCAGCAACTTGGAGATTTATACAGAAGTCACCTTGATTGTACTACAGAAAATCTTTCCATAAAGAGATTGTCTTTTGCTGAAAATCTGTATAAATCAGCCCTAGACAAGCTAAATCTTTCTGAGTGGAAAAACTCTGTTAGTAGTCCTGAAGAATCATGTGCGGAGAGCATATTGTCCAGAAACCAGTYGGATGCAGTGACATTGTTTTCCACAGGGGAGGTGACAAAAGTAAAGATAGAAAACAAGTCTAGAAAGGCCAAAAAAGCATCACAAATTTTACCACAAGAGCAATGCCTAATATCTCAGAATAATTCAAGGTTAACTCGTTCCAAGTATCGTTCTTGTCAGGACAAAAGTGTGAGTGTTCAAGGTGAGGAACAAGCCGGCCTTACTAAATATTCAAATGGAAAATATGTGCTTGCTGGCACTGATCCTTTTAGTCAGAAAGGTTCTCATGTGGACGTAAAAAGTTCAATGGCTGA
>1526_RUP5
TTTCCTGCTTGAAGTGCAGACTAATCCTGGAAGCTACCATTGATCAGCAACTTGGAGATTTATACAGAAGTCACCTTGATTGTACTACAGAAAATCTTTCCAWAAAGAGATTGTCTTTTGCTGAAAATCTGTATAAATCAGCCCTAGACAAGCTAAATCTTTCTGAGTGGAAAAACTCTGTTAGTAGTCCTGAAGAATCATGTGCGGAGAGCATATTGTCCAGAAACCAGTTGGATGCAGTGACATTGTTTTCCACAGGGGAGGTGACAAAAGTAAAGATAGAAAACAAGTCTAGAAAGGCCAAAAAAGCATCACAAATTTTACCACAAGAGCAATGCCTAATATCTCAGAATAATTCAAGGTTAACTCGTTCCAAGTATCGTTCTTGTCAGGACAAAAGTGTGAGTGTTCAAGGTGAGGAACAAGCCGRCCTTACTAAATATTCAAATGGAAAATATGTGCTTGCTGGCACTGATCCTTTTAGTCAGAAAGGTTCTCATGTGGACGTAAAAAGTTCAATGGCTGA
>1526_RIP2
TTTCCTGCTTGAAGTGCAGACTAATCCTGGAAGCTACCATTGATCAGCAACTTGGAGATTTATACAGAAGTCAYCTTGATTGTACTACAGAAAATCTTTCCATAAAGAGATTGTCTTTTGCTGAAAATCTGTATAAATCAGCCCTAGACAAGCTAAATCTTTCTGAGTGGAAAAACTCTGTTAGTAGTCCTGAAGAATCATGTGYGGAGAGCATATTGTCCAGAAACCAGTTGGATGCAGTGACATTGTTTTCCACAGGGGAGGTGACAAAAGTAAAGATAGAAAACAAGTCTAGAAAGGCCAAAAAAGCATCACAAATTTTACCACAAGAGCAATGCCTAATATCTCAGAATAATTCAAGGTTAACTCGTTCCAAGTATCGTTCTTGTCAGGACAAAAGTGTGAGTGTTCAAGGTGAGGAACAAGCCGGCCTTACTAAATATTCAAATGGAAAATATGTGCTTGCTGGCACTGATCCTTTTAGTCAGAAAGGTTCTCATGTGGACGTAAAAAGTTCAATGGCTGA
>1526_BAL
TTTCCTGCTTGAAGTGCAGACTAATCCTGGAAGCTACCATTGATCAGCAACTTGGAGATTTATACAGAAGTCACCTTGATTGTACTACAGAAAATCTTTCCATAAAGAGATTGTCTTTTGCTGAAAATCTGTATAAATCAGCCCTAGACAAGCTAAATCTTTCTGAGTGGAAAAACTCTGTTAGTAGTCCTGAAGAATCATGTGCGGAGAGCATATTGTCCAGAAACCAGTTGGATGCAGTGACATTGTTTTCCACAGGGGAGGTGACAAAAGTAAAGATAGAAAACAAGTCTAGAAAGGCCAAAAAAGCATCACAAATTTTACCACAAGAGCAATGCCTAATATCTCAGAACAATTCAAGGTTAACTCGTTCCAAGTATCGTTCTTGTCAGGACAAAAGTGTGAGTGTTCAAGGTGAGGAACAAGGTGGCCTTACTAAATATTCAAATGGAAAATATGTGCTTGCTGGCACTGATCCTTTTAGTCAGAAAGGTTCTCATGTGGACGTAAAAAGTTCAATGGCTGA
>1526_LON
TTTCCTGCTTGAAGTGCAGACTAATCCTGGAAGCTACCATTGATCAGCAACTTGGAGATTTATACAGAAGTCACCTTGATTGTACTACAGAAAATCTTTCCATAAAGAGATTGTCTTTTGCTGAAAATCTGTATAAATCAGCCCTAGACAAGCTAAATCTTTCTGAGTGGAAAAACTCTGTTAGTAGTCCTGAAGAATCATGTGCGGAGAGCATATTGTCCAGAAACCAGTTGGATGCAGTGACATTGTTTTCCACAGGGGAGGTGACAAAAGTAAAGATAGAAAAYAAGTCTAGAAAGGCCAAAAAAGCATCACAAATTTTACCACAAGAGCAATGCCTAATATCTCAGAATAATTCAAGGTTAACTCGTTCCAAGTATCGTTCTTGTCAGGACAAAAGTGTGAGTGTTCAAGGTGAGGAACAAGCCGGCCTTACTAAATATTCAAATGGAAAATATGTGCTTGCTGGCACTGATCCTTTTAGTCWGAAAGGTTCTCAYGTGGACGTAAAAAGTTCAATGGCTGA
>1526_LAP
TTTCCTGCTTGAAGTGCAGACTAATCCTGGAAGCTACYATTGATCAGCAACTTGGAGATTTATACAGAAGTCACCTTGATTGTACTACAGAAAATCTTTCCATAAAGAGATTGTCTTTTGCTGAAAATCTGTATAAATCAGCCCTAGACAAGCTAAATCTTTCTGAGTGGAAAAACTCTGTTAGTAGTCCTGAAGAATCATGTGCGGCGAGCATATTGTCCAGAAACCAGTTGGATGCAGTGACATTGTTTTCCACAGGGGAGGTGACAAAAGTAAAGATGGAAAACAAGTCTAGAAAGGCCAAAAAAGCATCACAAATTTTACCACAAGAGCAATGCCTAATATCTCAGAATAATTCAAGGTTAACTCGTTCCAAGTATCGTTCTTGTCAGGACAAAAGTGTGAGTGTTCAAGGTGAGGAACAAGCCGGCCTTACTAAATATTCAAATGGAAAATATGTGCCTGCTGGCACTGATCCTTTTAGTCAGAAAGGTTCTCAYGTGGACATAAAAAGTTCAATGGCTGA
>1526_BER7
TTTCCTGCTTGAAGTGCAGACTAATCCTGGAAGCTACCATTGATCARCAACTTGGAGATTTATACAGAAGTCACCTTGATTGTACTACAGAAAATCTTTCCATAAAGAGATTGTCTTTTGCTGAAAATCTGTATAAATCAGCCCTAGACAAGCTAAATCTTTCTGAGTGGAAAAACTCTGTTAGTAGTCCTGAAGAATCATGTGCGGMRAGYATATTGTCCAGAAACCAGTTGGATGCAGTGACATTGTTTTCCACAGGGGAGGTGACAAAAGTAAAGATRGAAAACAAGTCTAGAAAGGCCAAAAAAGCATCACAAATTTTACCACAAGAGCAATGCCTAATATCTCAGAATAATTCAAGGTTAACTCGTTCCAAGTATCGTTCTTGTCAGGACAAAAGTGTGAGTGTTCAAGGTGAGGAACAARCCGGCCTTACTAAATATTCAAATGGAAAATATGTGCYTGCTGGCACTGATCCTTTTAGTCAGAAAGGTTCTCATGTGGACGTAAAAAGTTCAATGGCTGA
>1526_DOA2
TTTCCTGCTTGAAGTGCAGACTAATCCTGGAAGCTACCATTGATCAGCAACTTGGAGATTTATACAGAAGTCACCTTGATTGTACTACAGAAAATCTTTCCATAAAGAGATTGTCTTTTGCTGAAAATCTGTATAAATCAGCCCTAGACAAGCTAAATCTTTCTGAGTGGAAAAACTCTGTTAGTAGTCCTGAAGAATCATGTGCGGAGAGCATATTGTCCAGAAACCAGTTGGATGCAGTGACATTGTTTTCCACAGGGGAGGTGACAAAAGTAAAGATAGAAAACAAGTCTAGAAAGGCCAAAAAAGCATCACAAATTTTACCACAAGAGCAATGCCTAATATCTCAGAATAATTCAAGGTTAACTCGTTCCAAGTATCGTTCTTGTCAGGACAAAAGTGTGAGTGTTCAAGGTGAGGAACAAGCCGGCCTTACTAAATATTCAAATGGAAAATATGTGCTTGCTGGCACTGATCCTTTTAGTCAGAAAGGTTCTCATGTGGACGTAAAAAGTTCAATGGCTGA
>1526_RIP6
TTTCCTGCTTGAAGTGCAGACTAATCCTGGAAGCTACCATTGATCARCAACTTGGAGATTTATACAGAAGTCACCTTGATTGTACTACAGAAAATCTTTCCATAAAGAGATTGTCTTTTGCTGAAAATCTGTATAAATCAGCCCTAGACAAGCTAAATCTTTCTGAGTGGAAAAACTCTGTTAGTAGTCCTGAAGAATCATGTGCGGAGAGCATATTGTCCAGAAACCAGTTGGATGCAGTGACATTGTTTTCCACAGGGGAGGTGACAAAAGTAAAGATAGAAAACAAGTCTAGAAAGGCCAAAAAAGCATCACAAATTTTACCACAAGAGCAATGCCTAATATCTCAGAATAATTCAAGGTTAACTCGTTCMAAGTATCGTTCTTGTCAGGACAAAAGTGTGAGTGTTCAAGGTGAGGAACAARCCGGCCTTACTAAATATTCAAATGGAAAATATGTGCTTGCTGGCACTGATCCTTTTAGTCAGAAAGGTTCTCATGTGGACGTAAAAAGTTCAATGGCTGA
>1526_CAN
TTTCCTGCTTGAAGTGCAGACTAATCCTGGAAGCTACCATTGATCAGCAACTTGGAGATTTATACAGAAGTCACCTTGATTGTACTACAGAAAATCTTTCCAWAAAGAGATTGTCTTTTGCTGAAAATCTGTATAAATCAGCCCTAGACAAGCTAAATCTTTCTGAGTGGAAAAACTCTGTTAGTAGTCCTGAAGAATCATGTGCGGAGAGCATATTGTCCAGAAACCAGTTGGATGCAGTGACATTGTTTTCCACAGGGGAGGTGACAAAAGTAAAGATAGAAAACAAGTCTAGAAAGGCCAAAAAAGCATCACAAATTTTACCACAAGAGCAATGCCTAATATCTCAGAATAATTCAAGGTTAACTCGTTCCAAGTATCGTTCTTGTCAGGACAAAAGTGTGAGTGTTCAAGGTGAGGAACAAGCCGGCCTTACTAAATATTCAAATGGAAAATATGTGCTTGCTGGCACTGATCCTTTTAGTCAGAAAGGTTCTCATGTGGACGTAAAAAGTTCAATGGCTGA
>1526_DOA1
TTTCCTGCTTGAAGTGCAGACTAATCCTGGAAGCTACCATTGATCAGCAACTTGGAGATTTATACAGAAGTCACCTTGATTGTACTACAGAAAATCTTTCCATAAAGAGATTGTCTTTTGCTGAAAATCTGTATAAATCAGCCCTAGACAAGCTAAATCTTTCTGAGTGGAAAAACTCTGTTAGTAGTCCTGAAGAATCATGTGCGGAGAGCATATTGTCCAGAAACCAGTTGGATGCAGTGACATTGTTTTCCACAGGGGAGGTGACAAAAGTAAAGATAGAAAACAAGTCTAGAAAGGCCAAAAAAGCATCACAAATTTTACCACAAGAGCAATGCCTAATATCTCAGAATAATTCAAGGTTAACTCGTTCMAAGTATCGTTCTTGTCAGGACAAAAGTGTGAGTGTTCAAGGTGAGGAACAAGCCGGCCTTACTAAATATTCAAATGGAAAATATGTGCTTGCTGGCACTGATCCTTTTAGTCAGAAAGGTTCTCATGTGGACGTAAAAAGTTCAATGGCTGA
>1526_AES
TTTCCTGCTTGAAGTGCAGACTAATCCTGGAAGCTACCATTGATCAGCAACTTGGAGATTTATACAGAAGTCACCTTGATTGTACTACAGAAAATCTTTCCATAAAGAGATTGTCTTTTGCTGAAAATCTGTATAAATCAGCCCTAGACAAGCTAAATCTTTCTGAGTGGAAAAACTCTGTTAGTAGTCCTGAAGAATCATGTGCGGAGAGCATATTGTCCAGAAACCAGTTGGATGCAGTGACATTGTTTTCCACAGGGGAGGTGACAAAAGTAAAGATAGAAAACAAGTCTAGAAAGGCCAAAAAAGCATCACAAATTTTACCACAAGAGCAATGCCTAATATCTCAGAATAATTCAAGRTTAACTCGTTCCAAGTATCGTTCTTGTCAGGACAAAAGTGTGAGTGTTCAAGGTGAGGAACAAGCCGRCCTTACTAAATATTCAAATGGAAAATATGTGCTTGCTGGCACTGATCCTTTTAGTCWGAAAGGTTCTCAYGTGGACGTAAAAAGTTCAATGGCTGA
>1526_RIP1
TTTCCTGCTTGAAGTGCAGACTAATCCTGGAAGCTACCATTGATCAGCAACTTGGAGATTTATACAGAAGTCACCTTGATTGTACTACAGAAAATCTTTCCATAAAGAGATTGTCTTTTGCTGAAAATCTGTATAAATCAGCCCTAGACAAGCTAAATCTTTCTGAGTGGAAAAACTCTGTTAGTAGTCCTGAAGAATCATGTGCGGAGAGCATATTGTCCAGAAACCAGTTGGATGCAGTGACATTGTTTTCCACAGGGGAGGTGACAAAAGTAAAGATAGAAAACAAGTCTAGAAAGGCCAAAAAAGCATCACAAATTTTACCACAAGAGCAATGCCTAATATCTCAGAATAATTCAAGATTAACTCGTTCCAAGTATCGTTCTTGTCAGGACAAAAGTGTGAGTGTTCAAGGTGAGGAACAAGCCGGCCTTACTAAATATTCAAATGGAAAATATGTGCTTGCTGGCACTGATCCTTTTAGTCTGAAAGGTTCTCACGTGGACGTAAAAAGTTCAATGGCTGA
>1526_RIP5
TTTCCTGCTTGAAGTGCAGACTAATCCTGGAAGCTACCATTGATCAGCAACTTGGAGATTTATACAGAAGTCACCTTGATTGTACTACAGAAAATCTTTCCATAAAGAGATTGTCTTTTGCTGAAAATCTGTATAAATCAGCCCTAGACAAGCTAAATCTTTCTGAGTGGAAAAACTCTGTTAGTAGTCCTGAAGAATCATGTGCGGAGAGCATATTGTCCAGAAACCAGTYGGATGCAGTGACATTGTTTTCCACAGGGGAGGTGACAAAAGTAAAGATAGAAAACAAGTCTAGAAAGGCCAAAAAAGCATCACAAATTTTACCACAAGAGCAATGCCTAATATCTCAGAATAATTCAAGRTTAACTCGTTCCAAGTATCGTTCTTGTCAGGACAAAAGTGTGAGTGTTCAAGGTGAGGAACAAGCCGGCCTTACTAAATATTCAAATGGAAAATATGTGCTTGCTGGCACTGATCCTTTTAGTCWGAAAGGTTCTCAYGTGGACGTAAAAAGTTCAATGGCTGA
>1526_FOL
TTTCCTGCTTGAAGTGCAGACTAATCCTGGAAGCTACTATTGATCAGCAACTTGGAGATTTATACAGAAGTCACCTTGATTGTACTACAGAAAATCTTTCCATAAAGAGATTGTCTTTTGCTGAAAATCTGTATAAATCAGCCCTAGACAAGCTAAATCTTTCTGAGTGGAAAAACTCTGTTAGTAGTCCTGAAGAATCATGTGCGGCGAGCATATTGTCCAGAAACCAGTTGGATGCAGTGACATTGTTTTCCACAGGGGAGGTGACAAAAGTAAAGATGGAAAACAAGTCTAGAAAGGCCAAAAAAGCATCACAAATTTTACCACAAGAGCAATGCCTAATATCTCAGAATAATTCAAGGTTAACTCGTTCCAAGTATCGTTCTTGTCAGGACAAAAGTGTGAGTGTTCAAGGTGAGGAACAAGCCGGCCTTACTAAATATTCAAATGGAAAATATGTGCCTGCTGGCACTGATCCTTTTAGTCAGAAAGGTTCTCATGTGGACGTAAAAAGTTCAATGGCTGA
>1526_THU
TTTCCTGCTTGAAGTGCAGACTAATCCTGGAAGCTACCATTGATCAGCAACTTGGAGATTTATACAGAAGTCACCTTGATTGTACTACAGAAAATCTTTCCATAAAGAGATTGTCTTTTGCTGAAAATCTGTATAAATCAGCCCTAGACAAGCTAAATCTTTCTGAGTGGAAAAACTCTGTTAGTAGTCCTGAAGAATCATGTGCGGMGAGCATATTGTCCAGAAACCAGTTGGATGCAGTGACATTGTTTTCCACAGGGGAGGTGACAAAAGTAAAGATRGAAAACAAGTCTAGAAAGGCCAAAAAAGCATCACAAATTTTACCACAAGAGCAATGCCTAATATCTCAGAATAATTCAAGGTTAACTCGTTCCARGTATCGTTCTTGTCAGGACAAAAGTGTGAGTGTTCAAGGTGAGGAACAAGSYGGCCTTACTAAATATTCAAATGGAAAATATGTGCYTGCTGGCACTGATCCTTTTAGTCAGAAAGGTTCTCATGTGGACGTAAAAAGTTCAATGGCTGA
>1526_LAC
TTTCCTGCTTGAAGTGCAGACTAATCCTGGAAGCTACYATTGATCAGCAACTTGGAGATTTATACAGAAGTCACCTTGATTGTACTACAGAAAATCTTTCCATAAAGAGATTGTCTTTTGCTGAAAATCTGTATAAATCAGCCCTAGACAAGCTAAATCTTTCTGAGTGGAAAAACTCTGTTAGTAGTCCTGAAGAATCATGTGCGGCGAGCATATTGTCCAGAAACCAGTTGGATGCAGTGACATTGTTTTCCACAGGGGAGGTGACAAAAGTAAAGATGGAAAACAAGTCTAGAAAGGCCAAAAAAGCATCACAAATTTTACCACAAGAGCAATGCCTAATATCTCAGAATAATTCAAGGTTAACTCGTTCCAAGTATCGTTCTTGTCAGGACAAAAGTGTGAGTGTTCAAGGTGAGGAACAAGCCGGCCTTACTAAATATTCAAATGGAAAATATGTGCCTGCTGGCACTGATCCTTTTAGTCAGAAAGGTTCTCAYGTGGACRTAAAAAGTTCAATGGCTGA
>1526_AES3
TTTCCTGCTTGAAGTGCAGACTAATCCTGGAAGCTACCATTGATCAGCAACTTGGAGATTTATACAGAAGTCACCTTGATTGTACTACAGAAAATCTTTCCATAAAGAGATTGTCTTTTGCTGAAAATCTGTATAAATCAGCCCTAGACAAGCTAAATCTTTCTGAGTGGAAAAACTCTGTTAGTAGTCCTGAAGAATCATGTGCGGAGAGCATATTGTCCAGAAACCAGTTGGATGCAGTGACATTGTTTTCCACAGGGGAGGTGACAAAAGTAAAGATAGAAAACAAGTCTAGAAAGGCCAAAAAAGCATCACAAATTTTACCACAAGAGCAATGCCTAATATCTCAGAATAATTCAAGRTTAACTCGTTCCAAGTATCGTTCTTGTCAGGACAAAAGTGTGAGTGTTCAAGGTGAGGAACAAGCCGRCCTTACTAAATATTCAAATGGAAAATATGTGCTTGCTGGCACTGATCCTTTTAGTCAGAAAGGTTCTCAYGTGGACGTAAAAAGTTCAATGGCTGA
>1526_YES
TTTCCTGCTTGAAGTGCAGACTAATCCTGGAAGCTACCATTGATCAGCAACTTGGAGATTTATACAGAAGTCACCTTGATTGTACTACAGAAAATCTTTCCATAAAGAGATTGTCTTTTGCTGAAAATCTGTATAAATCAGCCCTAGACAAGCTAAATCTTTCTGAGTGGAAAAACTCTGTTAGTAGTCCTGAAGAATCATGTGCGGAGAGCATATTGTCCAGAAACCAGTTGGATGCAGTGACATTGTTTTCCACAGGGGAGGTGACAAAAGTAAAGATAGAAAACAAGTCTAGAAAGGCCAAAAAAGCATCACAAATTTTACCACAAGAGCAATGCCTAATATCTCAGAATAATTCAAGGTTAACTCGTTCCAAGTATCGTTCTTGTCAGGACAAAAGTGTGAGTGTTCAAGGTGAGGAACAAGGTGGCCTTACTAAATATTCAAATGGAAAATATGTGCTTGCTGGCACTGATCCTTTTAGTCAGAAAGGTTCTCATGTGGACGTAAAAAGTTCAATGGCTGA
>1526_MUS4
TTTCCTGCTTGAAGTGCAGACTAATCCTGGAAGCTACCATTGATCAGCAACTTGGAGATTTATACAGAAGTCACCTTGATTGTACTACAGAAAATCTTTCCATAAAGAGATTGTCTTTTGCTGAAAATCTGTATAAATCAGCCCTAGACAAGCTAAATCTTTCTGAGTGGAAAAACTCTGTTAGTAGTCCTGAAGAATCATGTGCGGAGAGCATATTGTCCAGAAACCAGTTGGATGCAGTGACATTGTTTTCCACAGGGGAGGTGACAAAAGTAAAGATGGAAAMCAAGTCTAGAAAGGCCAAAAAAGCATCACAAATTTTACCACAAGAGCAATGCCTAATATCTCAGAATAATTCAAGGTTAACTCGTTCCAAGTATCGTTCTTGTCAGGACAAAAGTGTGAGTGTTCAAGGTGAGGAACAAGCCGGCCTTACTAAATATTCAAATGGAAAATATGTGCCTGCTGGCACTGATCCTTTTAGTCAGAAAGGTTCTCATGTGGACGTAAAAAGTTCAATGGCTGA
>1526_AES2
TTTCCTGCTTGAAGTGCAGACTAATCCTGGAAGCTACCATTGATCAGCAACTTGGAGATTTATACAGAAGTCACCTTGATTGTACTACAGAAAATCTTTCCATAAAGAGATTGTCTTTTGCTGAAAATCTGTATAAATCAGCCCTAGACAAGCTAAATCTTTCTGAGTGGAAAAACTCTGTTAGTAGTCCTGAAGAATCATGTGCGGAGAGCATATTGTCCAGAAACCAGTTGGATGCAGTGACATTGTTTTCCACAGGGGAGGTGACAAAAGTAAAGATAGAAAACAAGTCTAGAAAGGCCAAAAAAGCATCACAAATTTTACCACAAGAGCAATGCCTAATATCTCAGAATAATTCAAGGTTAACTCGTTCCAAGTATCGTTCTTGTCAGGACAAAAGTGTGAGTGTTCAAGGTGAGGAACAAGCCGRCCTTACTAAATATTCAAATGGAAAATATGTGCTTGCTGGCACTGATCCTTTTAGTCAGAAAGGTTCTCATGTGGACGTAAAAAGTTCAATGGCTGA
>1526_AMU
TTTCCTGCTTGAAGTGCAGACTAATCCTGGAAGCTACCATTGATCAGCAACTTGGAGATTTATACAGAAGTCACCTTGATTGTACTACAGAAAATCTTTCCATAAAGAGATTGTCTTTTGCTGAAAATCTGTATAAATCAGCCCTAGACAAGCTAAATCTTTCTGAGTGGAAAAACTCTGTTAGTAGTCCTGAAGAATCATGTGCGGAGAGCATATTGTCCAGAAACCAGTTGGATGCAGTGACATTGTTTTCCACAGGGGAGGTGACAAAAGTAAAGATAGAAAACAAGTCTAGAAAGGCCAAAAAAGCATCACAAATTTTACCACAAGAGCAATGCCTAATATCTCAGAAYAATTCAAGGTTAACTCGTTCCAAGTATCGTTCTTGTCAGGACAAAAGTGTGAGTGTTCAAGGTGAGGAACAAGSYGGCCTTACTAAATATTCAAATGGAAAATATGTGCTTGCTGGCACTGATCCTTTTAGTCAGAAAGGTTCTCATGTGGACGTAAAAAGTTCAATGGCTGA
>1526_SYR
TTTCCTGCTTGAAGTGCAGACTAATCCTGGAAGCTACCATTGATCAGCAACTTGGAGATTTATACAGAAGTCACCTTGATTGTACTACAGAAAATCTTTCCATAAAGAGATTGTCTTTTGCTGAAAATCTGTATAAATCAGCCCTAGACAAGCTAAATCTTTCTGAGTGGAAAAACTCTGTTAGTAGTCCTGAAGAATCATGTGCGGAGAGCATATTGTCCAGAAACCAGTTGGATGCAGTGACATTGTYTTCCACAGGGGAGGTGACAAAAGTAAAGATAGAAAACAAGTCTAGAAAGGCCAAAAAAGCATCACAAATTTTACCACAAGAGCAATGCCTAATATCTCAGAATAATTCAAGGTTAACTCGTTCCAAGTATCGTTCTTGTCAGGACAAAAGTGTGAGTGTTCAAGGTGAGGAACAAGGTGGCCTTACTAAATATTCAAATGGAAAATATGTGCTTGCTGGCACTGATCCTTTTAGTCAGAAAGGTTCTCATGTGGACGTAAAAAGTTCAATGGCTGA
>1526_PEN
TTTCCTGCTTGAAGTGCAGACTAATCCTGGAAGCTACCATTGATCAGCARCTTGGAGATTTATACAGAAGTCACCTTGATTGTACTACAGAAAATCTTTCCATAAAGAGATTGTCTTTTGCTGAAAATCTGTATAAATCAGCCCTAGACAAGCTAAATCTTTCTGAGTGGAAAAACTCTGTTAGTAGTCCTGAAGAATCATGTGCGGAGAGCATATTGTCCAGAAACCAGTTGGATGCAGTGACATTGTTTTCCACAGGGGAGGTGACAAAAGTAAAGATAGAAAACAAGTCTAGAAAGGCCAAAAAAGCATCACAAATTTTACCACAAGAGCAATGCCTAATATCTCAGAACAATTCAAGGTTAACTCGTTCCAAGTWTCGTTCTTGTCAGGACAAAAGTGTGAGTGTTCAAGGTGAGGAACAAGGTGGCCTTACTAAATATTCAAATGGAAAATATGTGCTTGCTGGCACTGATCCTTTTAGTCAGAAAGGTTCTCATGTGGACGTAAAAAGTTCAATGGCTGA
>1526_LAG
TTTCCTGCTTGAAGTGCAGACTAATCCTGGAAGCTACYATTGATCAGCAACTTGGAGATTTATACAGAAGTCACCTTGATTGTACTACAGAAAATCTTTCCATAAAGAGATTGTCTTTTGCTGAAAATCTGTATAAATCAGCCCTAGACAAGCTAAATCTTTCTGAGTGGAAAAACTCTGTTAGTAGTCCTGAAGAATCATGTGCGGCGAGCATATTGTCCAGAAACCAGTTGGATGCAGTGACATTGTTTTCCACAGGGGAGGTGACAAAAGTAAAGATGGAAAACAAGTCTAGAAAGGCCAAAAAAGCATCACAAATTTTACCACAAGAGCAATGCCTAATATCTCAGAATAATTCAAGGTTAACTCGTTCCAAGTATCGTTCTTGTCAGGACAAAAGTGTGAGTGTTCAAGGTGAGGAACAAGCCGGCCTTACTAAATATTCAAATGGAAAATATGTGCCTGCTGGCACTGATCCTTTTAGTCAGAAAGGTTCTCATGTGGACRTAAAAAGTTCAATGGCTGA
>1526_GIR
TTTCCTGCTTGAAGTGCAGACTAATCCTGGAAGCTACCATTGATCAGCAACTTGGAGATTTATACAGAAGTCACCTTGATTGTACTACAGAAAATCTTTCCATAAAGAGATTGTCTTTTGCTGAAAATCTGTATAAATCAGCCCTAGACAAGCTAAATCTTTCTGAGTGGAAAAACTCTGTTAGTAGTCCTGAAGAATCATGTGCGGAGAGCATATTGTCCAGAAACCAGTTGGATGCAGTGACATTGTTTTCCACAGGGGAGGTGACAAAAGTAAAGATAGAAAACAAGTCTAGAAAGGCCAAAAAAGCATCACAAATTTTACCACAAGAGCAATGCCTAATATCTCAGAATAATTCAAGGTTAACTCGTTCCAAGTATCGTTCTTGTCAGGACAAAAGTGTGAGTGTTCAAGGTGAGGAACAAGCCGGCCTTACTAAATATTCAAATGGAAAATATGTGCTTGCTGGCACTGATCCTTTTAGTCAGAAAGGTTCTCATGTGGACGTAAAAAGTTCAATGGCTGA
>1526_ARZ
TTTCCTGCTTGAAGTGCAGACTAATCCTRGAAGCTACCATTGATCAGCAACTTGGAGATTTATACAGAAGTCACCTTGATTGTACTACAGAAAATCTTTCCATAAAGAGATTGTCTTTTGCTGAAAATCTGTATAAATCAGCCCTAGACAAGCTAAATCTTTCTGAGTGGAAAAACTCTGTTAGTAGTCCTGAAGAATCATGTGCGGAGAGCATATTGTCCAGAAACCAGTTGGATGCAGTGACATTGTTTTCCACAGGGGAGGTGACAAAAGTAAAGATAGAAAACAAGTCTAGAAAGGCCAAAAAAGCATCACAAATTTTACCACAAGAGCAATGCCTAATATCTCAGAATAATTCAAGGTTAACTCGTTCCAAGTATCGTTCTTGTCAGGACAAAAGTGTGAGTGTTCAAGGTGAGGAACAAGCTGGCCTTACTAAATATTCAAATGGAAAATATGTGCTTGCTGGCACTGATCCTTTTAGTCTGAAAGGTTCTCACGTGGACGTAAAAAGTTCAATGGCTGA
>1526_TRE
TTTCCTGCTTGAAGTGCAGACTAATCCTGGAAGCTACCATTGATCAGCAACTTGGAGATTTATACAGAAGTCACYTTGATTGTACTACAGAAAATCTTTCCATAAAGAGATTGTCTTTTGCTGAAAATCTGTATAAATCAGCCCTAGACAAGCTAAATCTTTCTGAGTGGAAAAACTCTGTTAGTAGTCCTGAAGAATCATGTGCGGAGAGCATATTGTCCAGAAACCAGTTGGATGCAGTGACATTGTTTTCCACAGGGGAGGTGACAAAAGTAAAGATAGAAAACAAGTCTAGAAAGGCCAAAAAAGCATCACAAATTTTACCACAAGAGCAATGCCTAATATCTCAGAATAATTCAAGGTTAACTCGTTCCAAGTATCGTTCTTGTCAGGACAAAAGTGTGAGTGTTCAAGGTGAGGAACAAGCYGGCCTTACTAAATATTCAAATGGAAAATATGTGCTTGCTGGCACTGATCCTTTTAGTCWGAAAGGTTCTCAYGTGGACGTAAAAAGTTCAATGGCTGA
>1526_BER3
TTTCCTGCTTGAAGTGCAGACTAATCCTGGAAGCTACCATTGATCAGCAACTTGGAGATTTATACAGAAGTCACCTTGATTGTACTACAGAAAATCTTTCCATAAAGAGATTGTCTTTTGCTGAAAATCTGTATAAATCAGCCCTAGACAAGCTAAATCTTTCTGAGTGGAAAAACTCTGTTAGTAGTCCTGAAGAATCATGTGCRGMRAGCATATTGTCCAGAAACCAGTTGGATGCAGTGACATTGTTTTCCACAGGGGAGGTGACAAAAGTAAAGATRGAAAACAAGTCTAGAAAGGCCAAAAAAGCATCACAAATTTTACCACAAGAGCAATGCCTAATATCTCAGAATAATTCAAGGTTAACTCGTTCCAAGTATCGTTCTTGTCAGGACAAAAGTGTGAGTGTTCAAGGTGAGGAACAAGCCGGCCTTACTMAATATTCAAATGGAAAATATGTGCYTGCTGGCACTGATCCTTTTAGTCAGAAAGGTTCTCATGTGGACGTAAAAAGTTCAATGGCTGA
>1526_MON
TTTCCTGCTTGAAGTGCAGACTAATCCTGGAAGCTACCATTGATCAGCAACTTGGAGATTTATACAGAAGTCACCTTGATTGTACTACAGAAAATCTTTCCATAAAGAGATTGTCTTTTGCTGAAAATCTGTATAAATCAGCCCTAGACAAGCTAAATCTTTCTGAGTGGAAAAACTCTGTTAGTAGTCCTGAAGAATCATGTGCGGAGASCATATTGTCCAGAAACCAGTTGGATGCAGTGACATTGTTTTCCACAGGGGAGGTGACAAAAGTAAAGATAGAAAACAAGTCTAGAAAGGCCAAAAAAGCATCACAAATTTTACCACAAGAGCAATGCCTAATATCTCAGAATAATTCAAGGTTAACTCGTTCCAAGTATCGTTCTTGTCAGGACAAAAGTGTGAGTGTTCAAGGTGAGGAACAAGCCGGCCTTACTAAATATTCAAATGGAAAAWATGTGCTTGCTGGCACTGATCCTTTTAGTCWGAAAGGTTCTCAYGTGGACGTAAAAAGTTCAATGGCTGA
>1526_BER1
TTTCCTGCTTGAAGTGCAGACTAATCCTGGAAGCTACCATTGATCAGCAACTTGGAGATTTATACAGAAGTCACCTTGATTGTACTACAGAAAATCTTTCCATAAAGAGATTGTCTTTTGCTGAAAATCTGTATAAATCAGCCCTAGACAAGCTAAATCTTTCTGAGTGGAAAAACTCTGTTAGTAGTCCTGAAGAATCATGTGCRGAGAGCATATTGTCCAGAAACCAGTTGGATGCAGTGACATTGTTTTCCACAGGGGAGGTGACAAAAGTAAAGATAGAAAACAAGTCTAGAAAGGCCAAAAAAGCATCACAAATTTTACCACAAGAGCAATGCCTAATATCTCAGAATAATTCAAGGTTAACTCGTTCCAAGTATCGTTCTTGTCAGGACAAAAGTGTGAGTGTTCAAGGTGAGGAACAAGCCGGCCTTACTAAATATTCAAATGGAAAATATGTGCTTGCTGGCACTGATCCTTTTAGTCAGAAAGGTTCTCATGTGGACGTAAAAAGTTCAATGGCTGA
>1526_RUP3
TTTCCTGCTTGAAGTGCAGACTAATCCTGGAAGCWACCATTGATCAGCAACTTGGAGATTTATACAGAAGTCACCTTGATTGTACTACAGAAAATCTTTCCATAAAGAGATTGTCTTTTGCTGAAAATCTGTATAAATCAGCCCTAGACAAGCTAAATCTTTCTGAGTGGAAAAACTCTGTTAGTAGTCCTGAAGAATCATGTGCGGAGAGCATATTGTCCAGAAACCAGTTGGATGCAGTGACATTGTTTTCCACAGGGGAGGTGACAAAAGTAAAGATAGAAAACAAGTCTAGAAAGGCCAAAAAAGCATCACAAATTTTACCACAAGAGCAATGCCTAATATCTCAGAATAATTCAAGRTTAACTCGTTCCAAGTATCGTTCTTGTCAGGACAAAAGTGTGAGTGTTCAAGGTGAGGAACAAGCCGRCCTTACTAAATATTCAAATGGAAAATATGTGCTTGCTGGCACTGATCCTTTTAGTCWGAAAGGTTCTCAYGTGGACGTAAAAAGTTCAATGGCTGA
>1526_CIN
TTTCCTGCTTGAAGTGCAGACTAATCCTGGAAGCTACCATTGATCAGCAACTTGGAGATTTATACAGAAGTCACCTTGATTGTACTACAGAAAATCTTTCCATAAAGAGATTGTCTTTTGCTGAAAATCTGTATAAATCAGCCCTAGACAAGCTAAATCTTTCTGAGTGGAAAAACTCTGTTAGTAGTCCTGAAGAATCATGTGAGGAGAGCATATTGTCCAGAAACCAGTTGGATGCAGTAACATTGTTTTCCACAGGGGAGGTGACAAAAGTAAAGATAGAAAACAAGTCTAGAAAGGCCAAAAAAGCATCACAAATTTTACCACAAGAGCAATGCCTAATATCTCAGAATAATTCAAGGTTAACTCGTTCCAAGTATCGTTCTTGTCAGGACAAAAGTGTGAGTGTTCAAGGTGAGGAACAAGGCGGCCTTACTAAATATTCAAATGGAAAATATGTGCTTGCTGGCACTGATCCTTTTAGTCAGAAAGGTTCTCATGTGGACGTAAAAAGTTCAATGGCTGA
>1526_RIP9
TTTCCTGCTTGAAGTGCAGACTAATCCTGGAAGCTACCATTGATCAGCAACTTGGAGATTTATACAGAAGTCACCTTGATTGTACTACAGAAAATCTTTCCATAAAGAGATTGTCTTTTGCTGAAAATCTGTATAAATCAGCCCTAGACAAGCTAAATCTTTCTGAGTGGAAAAACTCTGTTAGTAGTCCTGAAGAATCATGTGCGGAGAGCATATTGTCCAGAAACCAGTTGGATGCAGTGACATTGTTTTCCACAGGGGAGGTGACAAAAGTAAAGATAGAAAACAAGTCTAGAAAGGCCAAAAAAGCATCACAAATTTTACCACAAGAGCAATGCCTAATATCTCAGAATAATTCAAGGTTAACTCGTTCMAAGTATCGTTCTTGTCAGGACAAAAGTGTGAGTGTTCAAGGTGAGGAACAAGCCGRCCTTACTAAATATTCAAATGGAAAATATGTGCTTGCTGGCACTGATCCTTTTAGTCAGAAAGGTTCTCATGTGGACGTAAAAAGTTCAATGGCTGA
>1526_COI
TTTCCTGCTTGAAGTGCAGACTAATCCTGGAAGCTACCATTGATCAGCAACTTGGAGATTTATACAGAAGTCACCTTGATTGTACTACAGAAAATCTTTCCATAAAGAGATTGTCTTTTGCTGAAAATCTGTATAAATCAGCCCTAGACAAGCTAAATCTTTCTGAGTGGAAAAACTCTGTTAGTAGTCCTGAAGAATCATGTGCGGMGAGCATATTGTCCAGAAACCAGTTGGATGCAGTGACATTGTTTTCCACAGGGGAGGTGACAAAAGTAAAGATRGAAAACAAGTCTAGAAAGGCCAAAAAAGCATCACAAATTTTACCACAAGAGCAATGCCTAATATCTCAGAATAATTCAAGGTTAACTCGTTCCARGTATCGTTCTTGTCAGGACAAAAGTGTGAGTGTTCAAGGTGAGGAACAAGSYGGCCTTACTAAATATTCAAATGGAAAATATGTGCYTGCTGGCACTGATCCTTTTAGTCAGAAAGGTTCTCATGTGGACGTAAAAAGTTCAATGGCTGA
>1526_COD
TTTCCTGCTTGAAGTGCAGACTAATCCTGGAAGCTACCATTGATCAGCAACTTGGAGATTTATACAGAAGTCACCTTGATTGTACTACAGAAAATCTTTCCATAAAGAGATTGTCTTTTGCTGAAAATCTGTATAAATCAGCCCTAGACAAGCTAAATCTTTCTGAGTGGAAAAACTCTGTTAGTAGTCCTGAAGAATCATGTGCRGMRAGYATATTGTCCAGAAACCAGTTGGATGCAGTGACATTGTTTTCCACAGGGGAGGTGACAAAAGTAAAGATRGAAAACAAGTCTAGAAAGGCCAAAAAAGCATCACAAATTTTACCACAAGAGCAATGCCTAATATCTCAGAATAATTCAAGGTTAACTCGTTCCAAGTATCGTTCTTGTCAGGACAAAAGTGTGAGTGTTCAAGGTGAGGAACAAGCCGGCCTTACTAAATATTCAAATGGAAAATATGTGCYTGCTGGCACTGATCCTTTTAGTCAGAAAGGTTCTCATGTGGACGTAAAAAGTTCAATGGCTGA
>1526_GRE
TTTCCTGCTTGAAGTGCAGACTAATCCTGGAAGCTACCATTGATCAGCAACTTGGAGATTTATACAGAAGTCACCTTGATTGTACTACAGAAAATCTTTCCATAAAGAGATTGTCTTTTGCTGAAAATCTGTATAAATCAGCCCTAGACAAGCTAAATCTTTCTGAGTGGAAAAACTCTGTTAGTAGTCCTGAAGAATCATGTGMGGAGAGCATATTGTCCAGAAACCAGTTGGATGCAGTRACATTGTYTTCCACAGGGGAGGTGACAAAAGTAAAGATAGAAAACAAGTCTAGAAAGGCCAAAAAAGCATCACAAATTTTACCACAAGAGCAATGCCTAATATCTCAGAATAATTCAAGGTTAACTCGTTCCAAGTATCGTTCTTGTCAGGACAAAAGTGTGAGTGTTCAAGGTGAGGAACAAGGYGGCCTTACTAAATATTCAAATGGAAAATATGTGCTTGCTGGCACTGATCCTTTTAGTCAGAAAGGTTCTCATGTGGACGTAAAAAGTTCAATGGCTGA
>1526_BER4
TTTCCTGCTTGAAGTGCAGACTAATCCTGGAAGCTACCATTGATCAGCAACTTGGAGATTTATACAGAAGTCACCTTGATTGTACTACAGAAAATCTTTCCATAAAGAGATTGTCTTTTGCTGAAAATCTGTATAAATCAGCCCTAGACAAGCTAAATCTTTCTGAGTGGAAAAACTCTGTTAGTAGTCCTGAAGAATCATGTGCGGMRAGYATATTGTCCAGAAACCAGTTGGATGCAGTGACATTGTTTTCCACAGGGGAGGTGACAAAAGTAAAGATRGAAAACAAGTCTAGAAAGGCCAAAAAAGCATCACAAATTTTACCACAAGAGCAATGCCTAATATCTCAGAATAATTCAAGGTTAACTCGTTCCAAGTATCGTTCTTGTCAGGACARAAGTGTGAGTGTTCAAGGTGAGGAACAAGCCGGCCTTACTAAATATTCAAATGGAAAATATGTGCYTGCTGGCACTGATCCTTTTAGTCAGAAAGGTTCTCATGTGGACGTAAAAAGTTCAATGGCTGA
>1526_TEU
TTTCCTGCTTGAAGTGCAGACTAATCCTGGAAGCTACTATTGATCAGCAACTTGGAGATTTATACAGAAGTCACCTTGATTGTACTACAGAAAATCTTTCCATAAAGAGATTGTCTTTTGCTGAAAATCTGTATAAATCAGCCCTAGACAAGCTAAATCTTTCTGAGTGGAAAAACTCTGTTAGTAGTCCTGAAGAATCATGTGCGGCGAGCATATTGTCCAGAAACCAGTTGGATGCAGTGACATTGTTTTCCACAGGGGAGGTGACAAAAGTAAAGATGGAAAACAAGTCTAGAAAGGCCAAAAAAGCATCACAAATTTTACCACAAGAGCAATGCCTAATATCTCAGAATAATTCAAGGTTAACTCGTTCCAAGTATCGTTCTTGTCAGGACAAAAGTGTGAGTGTTCAAGGTGAGGAACAAGCCGGCCTTACTAAATATTCAAATGGAAAATATGTGCCTGCTGGCACTGATCCTTTTAGTCAGAAAGGTTCTCATGTGGACGTAAAAAGTTCAATGGCTGA
>1526_CIN3
TTTCCTGCTTGAAGTGCAGACTAATCCTGGAAGCTACCATTGATCAGCAACTTGGAGATTTATACAGAAGTCACCTTGATTGTACTACAGAAAATCTTTCCATAAAGAGATTGTCTTTTGCTGAAAATCTGTATAAATCAGCCCTAGACAAGCTAAATCTTTCTGAGTGGAAAAACTCTGTTAGTAGTCCTGAAGAATCATGTGCGGMRAGYATATTGTCCAGAAACCAGTTGGATGCAGTGACATTGTTTTCCACAGGGGAGGTGACAAAAGTAAAGATRGAAAACAAGTCTAGAAAGGCCAAAAAAGCATCACAAATTTTACCACAAGAGCAATGCCTAATATCTCAGAATAATTCAAGGTTAACTCGTTCCAAGTATCGTTCTTGTCAGGACARAAGTGTGAGTGTTCAAGGTGAGGAACAAGCCGGCCTTACTAAATATTCAAATGGAAAATATGTGCYTGCTGGCACTGATCCTTTTAGTCAGAAAGGTTCTCATGTGGACGTAAAAAGTTCAATGGCTGA
>1526_ARM
TTTCCTGCTTGAAGTGCAGACTAATCCTGGAAGCTACCATTGATCAGCAACTTGGAGATTTATACAGAAGTCACCTTGATTGTACTACAGAAAATCTTTCCATAAAGAGATTGTCTTTTGCTGAAAATCTGTATAAATCAGCCCTAGACAAGCTAAATCTTTCTGAGTGGAAAAACYCTGTTAGTAGTCCTGAAGAATCATGTGMGGAGAGCATATTGTCCAGAAACCAGTTGGATGCAGTRACATTGTTTTCCACAGGGGAGGTGACAAAAGTAAAGATAGAAAACAAGTCTAGAAAGGCCAAAAAAGCATCACAAATTTTACCACAAGAGCAATGYCTAATATCTCAGAATAATTCAAGGTTAACTCGTTCCAAGTATCGTTCTTGTCAGGACAAAAGTGTGAGTGTTCAAGGTGAGGAACAAGSCGGCCTTACTAAATATTCAAATGGAAAATATGTGCTTGCTGGCACTGATCCTTTTAGTCAGAAAGGTTCTCATGTGGACGTAAAAAGTTCAATGGCTGA
>1526_RUP4
TTTCCTGCTTGAAGTGCAGACTAATCCTGGAAGCTACCATTGATCAGCAACTTGGAGATTTATACAGAAGTCACCTTGATTGTACTACAGAAAATCTTTCCAAAAAGAGATTGTCTTTTGCTGAAAATCTGTATAAATCAGCCCTAGACAAGCTAAATCTTTCTGAGTGGAAAAACTCTGTTAGTAGTCCTGAAGAATCATGTGCGGAGAGCATATTGTCCAGAAACCAGTTGGATGCAGTGACATTGTTTTCCACAGGGGAGGTGACAAAAGTAAAGATAGAAAACAAGTCTAGAAAGGCCAAAAAAGCATCACAAATTTTACCACAAGAGCAATGCCTAATATCTCAGAATAATTCAAGGTTAACTCGTTCCAAGTATCGTTCTTGTCAGGACAAAAGTGTGAGTGTTCAAGGTGAGGAACAAGCCGGCCTTACTAAATATTCAAATGGAAAATATGTGCTTGCTGGCACTGATCCTTTTAGTCAGAAAGGTTCTCATGTGGACGTAAAAAGTTCAATGGCTGA
>1526_RUB
TTTCCTGCTTGAAGTGCAGACTAATCCTGGAAGCTACCATTGATCAGCAACTTGGAGATTTATACAGAAGTCACCTTGATTGTACTACAGAAAATCTTTCCATAAAGAGATTGTCTTTTGCTGAAAATCTGTATAAATCAGCCCTAGACAAGCTAAATCTTTCTGAGTGGAAAAACTCTGTTAGTAGTCCTGAAGAATCATGTGCGGAGAGCATATTGTCCAGAAACCAGTTGGATGCAGTGACATTGTTTTCCACAGGGGAGGTGACAAAAGTAAAGATAGAAAACAAGTCTAGAAAGGCCAAAAAAGCATCACAAATTTTACCACAAGAGCAATGCCTAATATCTCAGAATAATTCAAGGTTAACTCGTTCCAAGTATCGTTCTTGTCAGGACAAAAGTGTGAGTGTTCAAGGTGAGGAACAAGCCGACCTTACTAAATATTCAAATGGAAAATATGTGCTTGCTGGCACTGATCCTTTTAGTCAGAAAGGTTCTCATGTGGACGTAAAAAGTTCAATGGCTGA
>1526_BER9
TTTCCTGCTTGAAGTGCAGACTAATCCTGGAAGCTACCATTGATCAGCAACTTGGAGATTTATACAGAAGTCACCTTGATTGTACTACAGAAAATCTTTCCATAAAGAGATTGTCTTTTGCTGAAAATCTGTATAAATCAGCCCTAGACAAGCTAAATCTTTCTGAGTGGAAAAACTCTGTTAGTAGTCCTGAAGAATCATGTGCGGMRAGYATATTGTCCAGAAACCAGTTGGATGCAGTGACATTGTTTTCCACAGGGGAGGTGACAAAAGTAAAGATRGAAAACAAGTCTAGAAAGGCCAAAAAAGCATCACAAATTTTACCACAAGAGCAATGCCTAATATCTCAGAATAATTCAAGGTTAACTCGTTCCAAGTATCGTTCTTGTCAGGACAAAAGTGTGAGTGTTCAAGGTGAGGAACAAGCCGGCCTTACTAAATATTCAAATGGAAAATATGTGCYTGCTGGCACTGATCCTTTTAGTCAGAAAGGTTCTCATGTGGACGTAAAAAGTTCAATGGCTGA
>1526_MUS2
TTTCCTGCTTGAAGTGCAGACTAATCCTGGAAGCTACCATTGATCAGCAACTTGGAGATTTATACAGAAGTCACCTTGATTGTACTACAGAAAATCTTTCCATAAAGAGATTGTCTTTTGCTGAAAATCTGTATAAATCAGCCCTAGACAAGCTAAATCTTTCTGAGTGGAAAAACTCTGTTAGTAGTCCTGAAGAATCATGTGCGGAGAGCATATTGTCCAGAAACCAGTTGGATGCAGTGACATTGTTTTCYACAGGGGAGGTGACAAAAGTAAAGATGGAAAMCAAGTCTAGAAAGGCCAAAAAAGCATCACAAATTTTACCACAAGAGCAATGCCTAATATCTCAGAATAATTCAAGGTTAACTCGTTCCAAGTATCGTTCTTGTCAGGACAAAAGTGTGAGTGTTCAAGGTGAGGAACAAGCCGGCCTTACTAAATATTCAAATGGAAAATATGTGCCTGCTGGCACTGATCCTTTTAGTCAGAAAGGTTCTCATGTGGACGTAAAAAGTTCAATGGCTGA
>1526_VSD
TTTCCTGCTTGAAGTGCAGACTAATCCTGGAAGCTACCATTGATCAGCAACTTGGAGATTTATACAGAAGTCACCTTGATTGTACTACAGAAAATCTTTCCATAAAGAGATTGTCTTTTGCTGAAAATCTGTATAAATCAGCCCTAGACAAGCTAAATCTTTCTGAGTGGAAAAACTCTGTTAGTAGTCCTGAAGAATCATGTGCGGAGAGCATATTGTCCAGAAACCAGTTGGATGCAGTGACATTGTCCTCCACAGGGGAGGTGACAAAAGTAAAGATAGAAAACAAGTCTAGAAAGGCCAAAAAAGCATCACAAATTTTACCACAAGAGCAATGCCTAATATCTCAGAATAATTCAAGGTTAACTCGTTCCAAGTATCGTTCTTGTCAGGACAAAAGTGTGAGTGTTCAAGGTGAGGAACAAGGTGGCCTTACTAAATATTCAAATGGAAAATATGTGCTTGCTGGCACTGATCCTTTTAGTCAGAAAGGTTCTCATGTGGACGTAAAAAGTTCAATGGCTGA
>1526_RIP3
TTTCCTGCTTGAAGTGCAGACTAATCCTGGAAGCTACCATTGATCAGCAACTTGGAGATTTATACAGAAGTCACCTTGATTGTACTACAGAAAATCTTTCCATAAAGAGATTGTCTTTTGCTGAAAATCTGTATAAATCAGCCCTAGACAAGCTAAATCTTTCTGAGTGGAAAAACTCTGTTAGTAGTCCTGAAGAATCATGTGCGGMRAGYATATTGTCCAGAAACCAGTTGGATGCAGTGACATTGTTTTCCACAGGGGAGGTGACAAAAGTAAAGATRGAAAACAAGTCTAGAAAGGCCAAAAAAGCATCACAAATTTTACCACAAGAGCAATGCCTAATATCTCAGAATAATTCAAGRTTAACTCGTTCCAAGTATCGTTCTTGTCAGGACAAAAGTGTGAGTGTTCAAGGTGAGGAACAAGCCGGCCTTACTAAATATTCAAATGGAAAATATGTGCYTGCTGGCACTGATCCTTTTAGTCWGAAAGGTTCTCAYGTGGACGTAAAAAGTTCAATGGCTGA
>1526_CHA
TTTCCTGCTTGAAGTGCAGACTAATCCTGGAAGCTACCATTGATCAGCAACTTGGAGATTTATACAGAAGTCACCTTGATTGTACTACAGAAAATCTTTCCATAAAGAGATTGTCTTTTGCTGAAAATCTGTATAAATCAGCCCTAGACAAGCTAAATCTTTCTGAGTGGAAAAACTCTGTTAGTAGTCCTGAAGAATCATGTGCGGMRAGCATATTGTCCAGAAACCAGTTGGATGCAGTGACATTGTTTTCCACAGGGGAGGTGACAAAAGTAAAGATRGAAAACAAGTCTAGAAAGGCCAAAAAAGCATCACAAATTTTACCACAAGAGCAATRCCTAATATCTCAGAATAATTCAAGGTTAACTCGTTCCAAGTATCGTTCTTGTCAGGACAAAAGTGTGAGTGTTCAAGGTGAGGAACAAGCCGGCCTTACTAAATATTCAAATGGAAAATATGTGCYTGCTGGCACTGATCCTTTTAGTCAGAAAGGTTCTCAYGTGGACGTAAAAAGTTCAATGGCTGA
>1526_PIN
TTTCCTGCTTGAAGTGCAGACTAATCCTGGAAGCTACTATTGATCAGCAACTTGGAGATTTATACAGAAGTCACCTTGATTGTACTACAGAAAATCTTTCCATAAAGAGATTGTCTTTTGCTGAAAATCTGTATAAATCAGCCCTAGACAAGCTAAATCTTTCTGAGTGGAAAAACTCTGTTAGTAGTCCTGAAGAATCATGTGCGGCGAGCATATTGTCCAGAAACCAGTTGGATGCAGTGACATTGTTTTCCACAGGGGAGGTGACAAAAGTAAAGATGGAAAACAAGTCTAGAAAGGCCAAAAAAGCATCACAAATTTTACCACAAGAGCAATGCCTAATATCTCAGAATAATTCAAGGTTAACTCGTTCCAAGTATCGTTCTTGTCAGGACAAAAGTGTGAGTGTTCAAGGTGAGGAACAAGCCGGCCTTACTAAATATTCAAATGGAAAATATGTGCCTGCTGGCACTGATCCTTTTAGTCAGAAAGGTTCTCATGTGGACGTAAAAAGTTCAATGGCTGA
>1526_TRE2
TTTCCTGCTTGAAGTGCAGACTAATCCTGGAAGCTACCATTGATCAGCAACTTGGAGATTTATACAGAAGTCACYTTGATTGTACTACAGAAAATCTTTCCATAAAGAGATTGTCTTTTGCTGAAAATCTGTATAAATCAGCCCTAGACAAGCTAAATCTTTCTGAGTGGAAAAACTCTGTTAGTAGTCCTGAAGAATCATGTGCGGAGAGCATATTGTCCAGAAACCAGTTGGATGCAGTGACATTGTTTTCCACAGGGGAGGTGACAAAAGTAAAGATAGAAAACAAGTCTAGAAAGGCCAAAAAAGCATCACAAATTTTACCACAAGAGCAATGCCTAATATCTCAGAATAATTCAAGGTTAACTCGTTCCAAGTATCGTTCTTGTCAGGACAAAAGTGTGAGTGTTCAAGGTGAGGAACAAGCYGGCCTTACTAAATATTCAAATGGAAAATATGTGCTTGCTGGCACTGATCCTTTTAGTCWGAAAGGTTCTCAYGTGGACGTAAAAAGTTCAATGGCTGA
>1526_RUP6
TTTCCTGCTTGAAGTGCAGACTAATCCTGGAAGCWACCATTGATCAGCAACTTGGAGATTTATACAGAAGTCACCTTGATTGTACTACAGAAAATCTTTCCATAAAGAGATTGTCTTTTGCTGAAAATCTGTATAAATCAGCCCTAGACAAGCTAAATCTTTCTGAGTGGAAAAACTCTGTTAGTAGTCCTGAAGAATCATGTGCGGMGAGCATATTGTCCAGAAACCAGTTGGATGCAGTGACATTGTTTTCCACAGGGGAGGTGACAAAAGTAAAGATRGAAAACAAGTCTAGAAAGGCCAAAAAAGCATCACAAATTTTACCACAAGAGCAATGCCTAATATCTCAGAATAATTCAAGRTTAACTCGTTCCAAGTATCGTTCTTGTCAGGACAAAAGTGTGAGTGTTCAAGGTGAGGAACAAGCCGGCCTTACTAAATATTCAAATGGAAAATATGTGCYTGCTGGCACTGATCCTTTTAGTCWGAAAGGTTCTCACGTGGACGTAAAAAGTTCAATGGCTGA
>1526_CAB
TTTCCTGCTTGAAGTGCAGACTAATCCTGGAAGCTACTATTGATCAGCAACTTGGAGATTTATACAGAAGTCACCTTGATTGTACTACAGAAAATCTTTCCATAAAGAGATTGTCTTTTGCTGAAAATCTGTATAAATCAGCCCTAGACAAGCTAAATCTTTCTGAGTGGAAAAACTCTGTTAGTAGTCCTGAAGAATCATGTGCGGCGAGCATATTGTCCAGAAACCAGTTGGATGCAGTGACATTGTTTTCCACAGGGGAGGTGACAAAAGTAAAGATGGAAAACAAGTCTAGAAAGGCCAAAAAAGCATCACAAATTTTACCACAAGAGCAATGCCTAATATCTCAGAATAATTCAAGGTTAACTCGTTCCAAGTATCGTTCTTGTCAGGACAAAAGTGTGAGTGTTCAAGGTGAGGAACAAGCCGGCCTTACTAAATATTCAAATGGAAAATATGTGCCTGCTGGCACTGATCCTTTTAGTCAGAAAGGTTCTCATGTGGACGTAAAAAGTTCAATGGCTGA
>1526_COR
TTTCCTGCTTGAAGTGCAGACTAATCCTGGAAGCTACCATTGATCAGCAACTTGGAGATTTATACAGAAGTCACCTTGATTGTACTACAGAAAATCTTTCCATAAAGAGATTGTCTTTTGCTGAAAATCTGTATAAATCAGCCCTAGACAAGCTAAATCTTTCTGAGTGGAAAAACTCTGTTAGTAGTCCTGAAGAATCATGTGCGGAGAGCATATTGTCCAGAAACCAGTTGGATGCAGTGACATTGTTTTCCACAGGGGAGGTGACAAAAGTAAAGATAGAAAACAAGTCTAGAAAGGCCAAAAAAGCATCACAAATTTTACCACAAGAGCAATGCCTAATATCTCAGAATAATTCAAGGTTAACTCGTTCMAAGTATCGTTCTTGTCAGGACAAAAGTGTGAGTGTTCAAGGTGAGGAACAAGCCGGCCTTACTAAATATTCAAATGGAAAATATGTGCTTGCTGGCACTGATCCTTTTAGTCAGAAAGGTTCTCAYGTGGACGTAAAAAGTTCAATGGCTGA
>1526_DAV
TTTCCTGCTTGAAGTGCAGACTAATCCTGGAAGCTACCATTGATCAGCAACTTGGAGATTTATACAGAAGTCACCTTGATTGTACTACAGAAAATCTTTCCATAAAGAGATTGTCTTTTGCTGAAAATCTGTATAAATCAGCCCTAGACAAGCTAAATCTTTCTGAGTGGAAAAACTCTGTTAGTAGTCCTGAAGAATCATGTGCGGAGAGCATATTGTCCAGAAACCAGTTGGATGCAGTGACATTGTTTTCCACAGGGGAGGTGACAAAAGTAAAGATAGAAAACAAGTCTAGAAAGGCMMAAAAAGCATCACAAATTTTACCACAAGAGCAATGCCTAATATCTCAGAATAATTCAAGGTTAACTCGTTCCAAGTATCGTTCTTGTCAGGACAAAAGTGTGAGTGTTCAAGGTGAGGAACAAGGTGGCCTTACTAAATATTCAAATGGAAAATATGTGCTTGCTGGCACTGATCCTTTTAGTCAGAAAGGTTCTCATGTGGACGTAAAAAGTTCAATGGCTGA
>1526_FLE
TTTCCTGCTTGAAGTGCAGACTAATCCTGGAAGCTACCATTGATCAGCAACTTGGAGATTTTTACAGAAGTCACCTTGATTGTACTACAGAAAATCTTTCCATAAAGAGATTGTCTTTTGCTGAAAATCTGTATAAATCAGCCCTAGACAAGCTAAATCTTTCTGAGTGGAAAAACTCTGTTAGTAGTCCTGAAGAATCATGTGCGGCGAGCATATTGTCCAGAAACCAGTTGGATGCAGTGACATTGTTTTCCACAGGGGAGGTGACAAAAGTAAAGATGGAAAACAAGTCTAGAAAGGCCAAAAAAGCATCACAAATTTTACCACAAGAGCAATGCCTAATATCTCAGAATAATTCAAGGTTAACTCGTTCCAAGTATCGTTCTTGTCAGGACAAAAGTGTGAGTGTTCAAGGTGAGGAACAAGCCGGCCTTACTAAATATTCAAATGGAAAATATGTGCCTGCTGGCACTGATCCTTTTAGTCAGAAAGGTTCTCATGTGGACGTAAAAAGTTCAATGGCTGA
>1526_CIN2
TTTCCTGCTTGAAGTGCAGACTAATCCTGGAAGCTACCATTGATCARCAACTTGGAGATTTATACAGAAGTCACCTTGATTGTACTACAGAAAATCTTTCCATAAAGAGATTGTCTTTTGCTGAAAATCTGTATAAATCAGCCCTAGACAAGCTAAATCTTTCTGAGTGGAAAAACTCTGTTAGTAGTCCTGAAGAATCATGTGCGGMRAGYATATTGTCCAGAAACCAGTTGGATGCAGTGACATTGTTTTCCACAGGGGAGGTGACAAAAGTAAAGATRGAAAACAAGTCTAGAAAGGCCAAAAAAGCATCACAAATTTTACCACAAGAGCAATGCCTAATATCTCAGAATAATTCAAGGTTAACTCGTTCCAAGTATCGTTCTTGTCAGGACAAAAGTGTGAGTGTTCAAGGTGAGGAACAARCCGGCCTTACTAAATATTCAAATGGAAAATATGTGCYTGCTGGCACTGATCCTTTTAGTCAGAAAGGTTCTCATGTGGACGTAAAAAGTTCAATGGCTGA
>1526_CAL
TTTCCTGCTTGAAGTGCAGACTAATCCTGGAAGCTACCATTGATCAGCAACTTGGAGATTTATACAGAAGTCACCTTGATTGTACTACAGAAAATCTTTCCATAAAGAGATTGTCTTTTGCTGAAAATCTGTATAAATCAGCCCTAGACAAGCTAAATCTTTCTGAGTGGAAAAACTCTGTTAGTAGTCCTGAAGAATCATGTGCGGAGAGCATATTGTCCAGAAACCAGTTGGATGCAGTGACATTGTTTTCCACAGGGGAGGTGACAAAAGTAAAGATAGAAAACAAGTCTAGAAAGGCCAAAAAAGCATCACAAATTTTACCACAAGAGCAATGCCTAATATCTCAGAATAATTCAAGGTTAACTCGTTCCAAGTATCGTTCTTGTCAGGACAAAAGTGTGAGTGTTCAAGGTGAGGAACAAGCTGGCCTTACTAAATATTCAAATGGAAAATATGTGCTTGCTGGCACTGATCCTTTTAGTCTGAAAGGTTCTCACGTGGACGTAAAAAGTTCAATGGCTGA
>1526_LABv
TTTCCTGCTTGAAGTGCAGACTAATCCTGGAAGCTACCATTGATCAGCAACTTGGAGATTTATACAGAAGTCACCTTGATTGTACTACAGAAAATCTTTCCATAAAGAGATTGTCTTTTGCTGAAAATCTGTATAAATCAGCCCTAGACAAGCTAAATCTTTCTGAGTGGAAAAACTCTGTTAGTAGTCCTGAAGAATCATGTGCGGAGAGCATATTGTCCAGAAACCAGTTGGATGCAGTGACATTGTTTTCCACAGGGGAGGTGACAAAAGTAAAGATAGAAAACAAGTCTAGAAAGGCCAAAAAAGCATCACAAATTTTACCACAAGAGCAATGCCTAATATCTCAGAATAATTCAAGGTTAACTCGTTCCAAGTATCGTTCTTGTCAGGACAAAAGTGTGAGTGTTCAAGGTGAGGAACAAGCCGGCCTTACTAAATATTCAAATGGAAAATATGTGCTTGCTGGCACTGATCCTTTTAGTCAGAAAGGTTCTCATGTGGACGTAAAAAGTTCAATGGCTGA
