# Supplementary material for: Species relationships within the genus Vitis based on molecular and morphological data
Source: PLoS One. 2023 Jul 31;18(7):e0283324. doi: 10.1371/journal.pone.0283324 (PMC10389703; doi:10.1371/journal.pone.0283324)
Supplement: S1 Data — (ZIP) [file pone.0283324.s016.zip › 2351.fasta]

>2351_BER5
CATGACATCAACAACAACAACCTACGCCCAATWGGGGGTGTATTTCCTAACTGCAAATTATCCCCATCACGGTTTTGCAAATGATCTGATTCATCATCATCTTCACTTTCTAAAAGAGTGTTGAGGGTCTCACTATAATCCACAACCAACTTCACATAATTCATCACATAGCGTGTTAAAGGGTGAATTTCACCACCTTGAATGGGTCTCCTGGATGTCTCAGAGCGAACTGCATTCTCAAACTCTGCAAACGTTCCCTTTGCCGCTTCCCCCAGGCCTGCCAGCACTCCTCGGGCCTCACTCCAGACAAACTGCCCCAACTCATCTGAAAACAAGGCTTCCAAGTCTGGCAACACATCTGCCAAGGCATCATACATATCGAGTATGCGGAAAAGCTTCTCAGAGGATCTCCTCCCAATGGCAACAGCCTCACCGAAATTCAACAACTGCATCACACAACTCTTGGCAGTCTCAGTGAAGCAAACCTCCTTAATCAAATCGGAGCCACTAAAAGCTTGGTCACAGAGCCTCTTCTCACCCCACAGAAGAACCCTAACAACAATCTTCACAGCTTGCATCCATTTCTTCATCTTCTCATCCAATGACCTCCACTCAATCTTCTGAACTTCCTCAATACTCAATTTCTCAACACCGAGAATCGACAAACACTCGTCCAAAACATCGCGCCGAACACTGCTATAAAC
>2351_CHA
CATGACATCAACAACAACAACCTMCGCCCAATTGGGGGTGTATYWCCTAACTGCAAATTATCCCCATCRCGGTTTTGCAAATGATCTGATTCATCATCATCTTCACTTTCTAAAAGAGTGTTGAGGGTCTCACTATAATCCACAACCAACTTCACATAATTCATCACATAGCGTGTTAAAGGGTGAATTTCACCACCTTGAATGGGTCTCCTGGATGTCTCAGAGCGAACTGCATTCTCAAACTCTGCAAACGTTCCCTTTGCCGCTTCCCCCAGGCCTGCCAGCACTCCTCGGGCCTCACTCCAGACAAACTGCCCCAACTCATCTGAAAACAAGGCTTCCAAGTCTGGCAACACATCTGCCAAGGCATCATACATATCGAGTATGCGGAAAAGCTTCTCAGAGGATCTCCTCCCAATGGCAACAGCCTCACCGAAATTCAACAACTGCATCACACAACTCTTGGCAGTCTCAGTGAAGCAAACCTCCTTAATCAARTCGGAGCCACTAAAAGCTTGGTCACAGAGCCTCTTCTCACCCCACAGAAGAACCCTAACAACAAYCTTCACAGCTTGCATCCATTTCTTCATCTTCTCATCCAATGACCTCCACTCAATCTTCTGAACTTCCTCAATACTCAATTTCTCAACACCGAGAATCGACAAACACTCGTCCAAAACATCGCGCCGAACACTGCTATAAAC
>2351_RUP6
CATGACATCAACAACAACAACCTACGCCCAATTGGGGGTGTATTTCCTAACTGCAAATTATCCCCATCACGGTTTTGCAAATGATCTGATTCATCATCATCTTCACTTTCTAAAAGAGTGTTGAGGGTCTCACTATAATCCACAACCAACTTCACATAATTCATCACATAGCGTGTTAAAGGGTGAATTTCACCACCTTGAATGGGTCTCCTGGATGTCTCAGAGCGAACTGCATTCTCAAACTCTGCAAACGTTCCCTTTGCCGCTTCCCCCAGGCCTGCCAGCACTCCTCGGGCCTCACTCCAGACAAACTGCCCCAACTCATCTGAAAACAAGGCTTCCAAGTCTGGCAACACATCTGCCAAGGCATCATACATATCGAGTATGCGGAAAAGCTTCTCAGAGGATCTCCTCCCAATGGCAACAGCCTCACCGAAATTCAACAACTGCATCACACAACTCTTGGCAGTCTCAGTGAAGCAAACCTCCTTAATCAAGTCGGAGCCACTAAAAGCTTGGTCACAGAGCCTCTTCTCACCCCACAGAAGAACCCTAACAACAATCTTCACAGCTTGCATCCATTTCTTCATCTTCTCATCCAATGACCTCCACTCAATCTTCTGAACTTCCTCAATACTCAATTTCTCAACACCGAGAATCGACAAACACTCGTCCAAAACATCGCGCCGAACACTGCTATAAAC
>2351_LAC
CATGACATCAACAACAACAACCTACGCCCAATTGGGGGTGTATTTCCTAACTGCAAATTATCCCCATCACGGTTTTGCAAATGAGCTGATTCATCATCATCTTCACTTTCTAAAAGAGTGTTGAGGGTCTCACTATAATCCACAACCAACTTCACATAATTCATCACATAGCGTGTTAAGGGGTGAATTTCACCACCTTGAATGGGTCTCCTGGATGTCTCAGAGCGAACTGCATTCTCAAACTCTGCAAACGTTCCCTTTGCCGCTTCCCCCAGGCCTGCCAGCACTCCTCGGGCCTCACTCCAGACAAACTGCCCCGACTCATCTGAAAACAAGGCTTCCAAGTCTGGCAACACATCTGCCAAGGCATCATACATATCGAGTATGCGGAAAAGCTTCTCAGAGGATCTCCTCCCAATGGCAACAGCCTCACCGAAATTCAACAACTGCATCACACAACTCTTGGCAGTCTCAGTGAAGCAAACCTCCTTAATCAAATCGGARCCACTAAAAGCTTGGTCACAGAGCCTCTTCTCACCCCACAGAAGAACCCTAAYAACAATCTTCACAGCTTGCATCCATTTCTTCATCTTCTCATCCAATGACCTCCACTCAATCTTCTGAACTTCCTCAATACTCAATTTCTCAACACCGAGAATCGACAAACACTCGTCCAAAACATCGCGCCGAACACTGCTATAAAC
>2351_BER8
CATGACATCAACAACAACAACCTACGCCCAATTGGGGGTGTATTTCCTAACTGCAAATTATCCCCATCRCGGTTTTGCAAATGATCTGATTCATCATCATCTTCACTTTCTAAAAGAGTGTTGAGGGTCTCACTATAATCCACAACCAACTTCACATAATTCATCACATAGCGTGTTAAAGGGTGAATTTCACCACCTTGAATGGGTCTCCTGGATGTCTCAGAGCGAACTGCATTCTCAAACTCTGCAAACGTTCCCTTTGCCGCTTCCCCCAGGCCTGCCAGCACTCCTCGGGCCTCACTCCAGACAAACTGCCCCAACTCATCTGAAAACAAGGCTTCCAAGTCTGGCAACACATCTGCCAAGGCATCATACATATCGAGTATGCGGAAAAGCTTCTCAGAGGATCTCCTCCCAATGGCAACAGCCTCACCGAAATTCAACAACTGCATCACACAACTCTTGGCAGTCTCAGTGAAGCAAACCTCCTTAATCAAATCGGAGCCACTAAAAGCTTGGTCACAGAGCCTCTTCTCACCCCACAGAAGAACCCTAACAACAATCTTCACAGCTTGCATCCATTTCTTCATCTTCTCATCCAATGACCTCCACTCAATCTTCTGAACTTCCTCAATACTCAATTTCTCAACACCGAGAATCGACAAACACTCGTCCAAAACATCGCGCCGAACACTGCTATAAAC
>2351_BER2
CATGACATCAACAACAACAACCTACGCCCAATTGGGGGTGTATTTCCTAACTGCAAATTATCCCCATCRCGGTTTTGCAAATGATCTGATTCATCATCATCTTCACTTTCTAAAAGAGTGTTGAGGGTCTCACTATAATCCACAACCAACTTCACATAATTCATCACATAGCGTGTTAAAGGGTGAATTTCACCACCTTGAATGGGTCTCCTGGATGTCTCAGAGCGAACTGCATTCTCAAACTCTGCAAACGTTCCCTTTGCCGCTTCCCCCAGGCCTGCCAGCACTCCTCGGGCCTCACTCCAGACAAACTGCCCCAACTCATCTGAAAACAAGGCTTCCAAGTCTGGCAACACATCTGCCAAGGCATCATACATATCGAGTATGCGGAAAAGCTTCTCAGAGGATCTCCTCCCAATGGCAACAGCCTCACCGAAATTCAACAACTGCATCACACAACTCTTGGCAGTCTCAGTGAAGCAAACCTCCTTAATCAAATCGGAGCCACTAAAAGCTTGGTCACAGAGCCTCTTCTCACCCCACAGAAGAACCCTAACAACAATCTTCACAGCTTGCATCCATTTCTTCATCTTCTCATCCAATGACCTCCACTCAATCTTCTGAACTTCCTCAATACTCAATTTCTCAACACCGAGAATCGACAAACACTCGTCCAAAACATCGCGCCGAACACTGCTATAAAC
>2351_PEN
CATGACATCAACAACAACAACCTACGCCCTATTGGGGGTGCATTTCCTAACTGCAAATTATCCCCATCGCGGTTTTGCAAATGATCTGATTCATCATCATCTTCACTTTCTAACAGAGTGTTGAGAGTCTCACTATAATCCACAACCAACTTCACATAATTCATCACATAACGTGTTAAAGGGTGAATTTCACCACCTTGAATGGGTCTCCTGGATGTCTCAGAGCGAACTGCATTCTCAAACTCTGCAAACGTTCCCTTTGCCGCTTCCCCCAGGCCTGCCAGCACTCCTCGGGCCTCACTCCAGACAAACTGCCCCAACTCATCTGAAAACAAGGCTTCCAAGTCTGGCAACACATCTGCCAAGGCATCATACATATCGAGTATGCGGAAAAGCTTCTCAGAGGATCTCCTCCCAATGGCAACAGCCTCACCGAAATTCAACAACTGCATAACACAACCCTTGGCAGTCTCAGTGAAGCAAACCTCCTTAATCAAATCGGAGCCACTAAAAGCTTGGTCACAGAGCCTCTTCTCACCCCACAGAAGAACCCTAACAACAATCTTCACAGCTTGCATCCATTTCTTCATCTTCTCATCCAATGACCTCCACTCAATCTTCTGAACTTCCTCAATACTCAATTTCTCAACACCGAGAATCGCCAAACACTCGTCCAAAACATCGCGCCGAACACTGCTATAAAC
>2351_TRE
CATGACATCAACAACAACAACCTACGCCCAATTGGGGGTGTATTTCCTAACTGCAAATTATCCCCATCACGGTTTTGCAAATGATCTGATTCATCATCATCTTCACTTTCTAAAAGAGTGTTGAGGGTCTCACTATAATCCACAACCAACTTCACATAATTCATCACATAGCGTGTTAAAGGGTGAATTTCACCACCTTGAATGGGTCTCCTGGATGTCTCAGAGCGAACTGCATTCTCAAACTCTGCAAACGTTCCCTTTGCCGCTTCCCCCAGGCCTGCCAGCACTCCTCGGGCCTCACTCCAGACAAACTGCCCCAACTCATCTGAAAACAAGGCTTCCAAGTCTGGCAACACATCTGCCAAGGCATCATACATATCGAGTATGCGGAAAAGCTTCTCAGAGGATCTCCTCCCAATGGCAACAGCCTCTCCGAAATTCAACAACTGCATCACACAACTCTTGGCWGTCTCAGTGAAGCAAACCTCCTTAATCAAGTCGGAGCCACTAAAAGCTTGGTCACAGAGCCTCTTCTCACCCCACAGAAGAACCCTAACAACAATCTTCACAGCTTGCATCCATTTCTTCATCTTCTCATCCAATGACCTCCACTCAATCTTCTGAACTTCCTCAATACTCAATTTCTCAACACCGAGAATCGACAAACACTCGTCCAAAACATCGCGCCGAACACTGCTATAAAC
>2351_BER4
CATGACATCAACAACAACAACCTACGCCCAATTGGGGGTGTATTTCCTAACTGCAAATTATCCCCATCRCGGTTTTGCAAATGATCTGATTCATCATCATCTTCACTTTCTAAAAGAGTGTTGAGGGTCTCACTATAATCCACAACCAACTTCACATAATTCATCACATAGCGTGTTAAAGGGTGAATTTCACCACCTTGAATGGGTCTCCTGGATGTCTCAGAGCGAACTGCATTCTCAAACTCTGCAAACGTTCCCTTTGCCGCTTCCCCCAGGCCTGCCAGCACTCCTCGGGCCTCACTCCAGACAAACTGCCCCAACTCATCTGAAAACAAGGCTTCCAAGTCTGGCAACACATCTGCCAAGGCATCATACATATCGAGTATGCGGAAAAGCTTCTCAGAGGATCTCCTCCCAATGGCAACAGCCTCACCGAAATTCAACAACTGCATCACACAACTCTTGGCAGTCTCAGTGAAGCAAACCTCCTTAATCAAATCGGAGCCACTAAAAGCTTGGTCACAGAGCCTCTTCTCACCCCACAGAAGAACCCTAACAACAATCTTCACAGCTTGCATCCATTTCTTCATCTTCTCATCCAATGACCTCCACTCAATCTTCTGAACTTCCTCAATACTCAATTTCTCAACACCGAGAATCGACAAACACTCGTCCAAAACATCGCGCCGAACACTGCTATAAAC
>2351_ARZ
CATGACATCAACAACAACAACCTACGCCCAATTGGGGGTGTATTTCCTAACTGCAAATTATCCCCATCACGGTTTTGCAAATGATCTGATTCATCATCATCTTCACTTTCTAAAAGAGTGTTGAGGGTCTCACTATAATCCACAACCAACTTCACATAATTCATCACATAGCGTGTTAAAGGGTGAATTTCACCACCTTGAATGGGTCTCCTGGAYGTCTCAGAGCGAACTGCATTCTCAAACTCTGCAAACGTTCCCTTTGCCGCTTCCCCCAGGCCTGCCAGCACTCCTCGGGCCTCACTCCAGACAAACTGCCCCAACTCATCTGAAAACAAGGCTTCCAAGTCTGGCAACACATCTGCCAAGGCATCATACATATCGAGTATGCGGAAAAGCTTCTCAGAGGATCTCCTCCCAATGGCAACAGCCTCACCGAAATTCAACAACTGCATCACACAACTCTTGGCAGTCTCAGTGAAGCAAACCTCCTTAATCAARTCGGAGCCACTAAAAGCTTGGTCACAGAGCCTCTTCTCACCCCACAGAAGAACCCTAACAACAATCTTCACAGCTTGCATCCATTTCTTCATCTTCTCATCCAATGACCTCCACTCAATCTTCTGAACTTCCTCAATACTCAATTTCTCAACACCGAGAATCGACAAACACTCGTCCAAAACATCGCGCCGAACACTGCTATAAAC
>2351_BER3
CATGACATCAACAACAACAACCTACGCCCAATTGGGGGTGTATTTCCTAACTGCAAATTATCCCCATCRCGGTTTTGCAAATGATCTGATTCATCATCATCTTCACTTTCTAAAAGAGTGTTGAGGGTCTCACTATAATCCACAACCAACTTCACATAATTCATCACATAGCGTGTTAAAGGGTGAATTTCACCACCTTGAATGGGTCTCCTGGATGTCTCAGAGCGAACTGCATTCTCAAACTCTGCAAACGTTCCCTTTGCCGCTTCCCCCAGGCCTGCCAGCACTCCTCGGGCCTCACTCCAGACAAACTGCCCCAACTCATCTGAAAACAAGGCTTCCAAGTCTGGCAACACRTCTGCCAAGGCATCATACATATCGAGTATGCGGAAAAGCTTCTCAGAGGATCTCCTCCCAATGGCAACAGCCTCACCGAAATTCAACAACTGCATCACACAACTCTTGGCAGTCTCAGTGAAGCAAACCTCCTTAATCAAATCGGAGCCACTAAAAGCTTGGTCACAGAGCCTCTTCTCACCCCACAGAAGAACCCTAACAACAATCTTCACAGCTTGCATCCATTTCTTCATCTTCTCATCCAATGACCTCCACTCAATCTTCTGAACTTCCTCAATACTCAATTTCTCAACACCGAGAATCGACAAACACTCGTCCAAAACATCGCGCCGAACACTGCTATAAAC
>2351_AES3
CATGACATCAACAACAACAACCTACGCCCAATTGGGGGTGTATTTCCTAACTGCAAATTATCCCCATCACGGTTTTGCAAATGATCTGATTCATCATCATCTTCACTTTCTAAAAGAGTGTTGAGGGTCTCACTATAATCCACAACCAACTTCACATAATTCATCACATAGCGTGTTAAAGGGTGAATTTCACCACCTTGAATGGGTCTCCTGGATGTCTCAGAGCGAACTGCATTCTCAAACTCTGCAAACGTTCCCTTTGCCGCTTCCCCCAGGCCTGCCAGCACTCCTCGGGCCTCACTCCAGACAAACTGCCCCAACTCATCTGAAAACAAGGCTTCCAAGTCTGGCAACACATCTGCCAAGGCATCATACATATCGAGTATGCGGAAAAGCTTCTCAGAGGATCTCCTCCCAATGGCAACAGCCTCACCGAAATTCAACAACTGCATCACACAACTCTTGGCAGTCTCAGTGAAGCAAACCTCCTTAATCAAATCGGAGCCACTAAAAGCTTGGTCACAGAGCCTCTTCTCACCCCACAGAAGAACCCTAACAACAATCTTCACAGCTTGCATCCATTTCTTCATCTTCTCATCCAATGACCTCCACTCAATCTTCTGAACTTCCTCAATACTCAATTTCTCAACACCGAGAATCGACAAACACTCGTCCAAAACATCGCGCCGAACACTGCTATAAAC
>2351_AMU
CATGACATCAACAACAACAACCTACGCCCTATTGGGGGTGCATTTCCTAACTGCAAATTATCCCCATCGCGGTTTTGCAAATGATCTGATTCATCATCATCTTCACTTTCTAAAAGAGTGTTGAGAGTCTCACTATAATCCACAACCAACTTCACATAATTCATCACATARCGTGTTAAAGGGTGAATTTCACCACCTTGAATGGGTCTCCTGGATGTCTCAGAGCGAACTGCATTCTCAAACTCTGCAAACGTTCCCTTTGCCGCTTCCCCCAGGCCTGCCAGCACTCCTCGGGCCTCACTCCAGACAAACTGCCCCAACTCATCTGAAAACAAGGCTTCCAAGTCTGGCAACACATCTGCCAAGGCATCATACATATCGAGTATGCGGAAAAGCTTCTCAGAGGATCTCCTCCCAATGGCAACAGCCTCACCGAAATTCAACAACTGCATAACACAACCCTTGGCAGTCTCAGTGAAGCAAACCTCCTTAATCAAATCGGAGCCACTAAAAGCTTGGTCACAGAGCCTCTTCTCACCCCACAGAAGAACCCTAACAACAATCTTCACAGCTTGCATCCATTTCTTCATCTTCTCATCCAATGACCTCCACTCAATCTTCTGAACTTCCTCAATACTCAATTTCTCAACACCGAGAATCGCCAAACACTCGTCCAAAACATCGCGCCGAACACTGCTATAAAC
>2351_LON
CATGACATCAACAACAACAACCTACGCCCAATTGGGGGTGTATTTCCTAACTGCAAATTATCCCCATCACGGTTTTGCAAATGATCTGATTCATCATCATCTTCACTTTCTAAAAGAGTGTTGAGGGTCTCACTATAATCCACAACCAACTTCACATAATTCATCACATAGCGTGTTAAAGGGTGAATTTCACCACCTTGAATGGGTCTCCTGGATGTCTCAGAGCGAACTGCATTCTCAAACTCTGCAAACGTTCCCTTTGCCGCTTCCCCCAGGCCTGCCAGCACTCCTCGGGCCTCACTCCAGACAAACTGCCCCAACTCATCTGAAAACAAGGCTTCCAAGTCTGGCAACACATCTGCCAAGGCATCATACATATCGAGTATGCGGAAAAGCTTCTCAGAGGATCTCCTCCCAATGGCAACAGCCTCACCGAAATTCAACAACTGCATCACACAACTCTTGGCAGTCTCAGTGAAGCAAACCTCCTTAATCAAATCGGAGCCACTAAAAGCTTGGTCACAGAGCCTCTTCTCACCCCACAGAAGAACCCTAACAACAATCTTCACAGCTTGCATCCATTTCTTCATCTTCTCATCCAATGACCTCCACTCAATCTTCTGAACTTCCTCAATACTCAATTTCTCAACACCGAGAATCGACAAACACTCGTCCAAAACATCGCGCCGAACACTGCTATAAAC
>2351_LAS
CATGACATCAACAACAACAACCTACGCCCAATTGGGGGTGTATTTCCTAACTGCAAATTATCCCCATCACGGTTTTGCAAATGAGCTGATTCATCATCATCTTCAYTTTCTAAAAGAGTGTTGAGGGTCTCACTATAATCCACAACCAACTTCACATAATTCATCACATAGCGTGTTAAGGGGTGAATTTCACCACCTTGAATGGGTCTCCTGGATGTCTCAGAGCGAACTGCATTCTCAAACTCTGCAAACGTTCCCTTTGCCGCTTCCCCCAGGCCTGCCAGCACTCCTCGGGCCTCACTCCAGACAAACTGCCCCGACTCATCTGAAAACAAGGCTTCCAAGTCTGGCAACACATCTGCCAAGGCATCATACATATCGAGTATGCGGAAAAGCTTCTCAGAGGATCTCCTCCCAATGGCAACAGCCTCACCGAAATTCAACAACTGCATCACACAACTCTTGGCAGTCTCAGTGAAGCAAACCTCCTTAATCAAATCGGARCCACTAAAAGCTTGGTCACAGAGCCTCTTCTCACCCCACAGAAGAACCCTAACAACAATCTTCACAGCTTGCATCCATTTCTTCATCTTCTCATCCAATGACCTCCACTCAATCTTCTGAACTTCCTCAATACTCAATTTCTCAACACCGAGAATCGACAAACACTCGTCCAAAACATCGCGCCGAACACTGCTATAAAC
>2351_MUS4
CATGACATCAACAGCAACAACCTACGCCCTATTGGGGGTGTATTTCCTAACTGCAAATTATCCCCATCGCGGTTTTGCAAATGATCTGATTCATCATCATCTTCACTTTCTAAAAGAGTGTTGAGGGTCTCACTATAATCCACAACCAACTTCACATAATTCATCACATAGCGTGTTAAAGGGTGAATTTCACCACCTTGAATGGGTCTCCTGGATGTCTCAGAGCGAACTGCATTCTCAAACTCTGCAAACGTTCCCTTTGCCGCTTCCCCCAGGCTTGCCAGCACTCCTCGGGCCTCACTCCAGACAAACTGCCCCAACTCATCTGAAAACAAGGATTCCAAGTCTGGCAACGCATCTGCCAAGGCATCATACATATCGAGTATGCGGAAAAGCTTTTCAGAGGATCTCCTCCCAATGGAAACAGCCTCACCGAAATTCAACAACTGCATCACACAACCCTTGGCAGTCTCAGTGAAGCAAACCTCCTTAATCAAATCGGAGCCACTAAAAGTTTGGTCACAGAGCCTCTTCTCACCCCACAGAAGAACCCTAACAACAATCTTCACAGCTTGCATCCATTTCTTCATCTTCTCATCCAATGACCTCCACTCAATCTTCTGAACTTCCTCAATACTCAATTTCTCAACACCGAGAATTGTCAAACACTCGTCCAAAACATCACGCCGAACACTGCTATAAAC
>2351_RIP9
CATGACATCAACAACAACAACCTACGCCCAATTGGGGGTGTATTTCCTAACTGCAAATTATCCCCATCACGGTTTTGCAAATGATCTGATTCATCATCATCTTCACTTTCTAAAAGAGTGTTGAGGGTCTCACTATAATCCACAACCAACTTCACATAATTCATCACATAGCGTGTTAAAGGGTGAATTTCACCACCTTGAATGGGTCTCCTGGATGTCTCAGAGCGAACTGCATTCTCAAACTCTGCAAACGTTCCCTTTGCCGCTTCCCCCAGGCCTGCCAGCACTCCTCGGGCCTCACTCCAGACAAACTGCCCCAACTCATCTGAAAACAAGGCTTCCAAGTCTGGCAACACATCTGCCAAGGCATCATACATATCGAGTATGCGGAAAAGCTTCTCAGAGGATCTCCTCCCAATGGCAACAGCCTCACCGAAATTCAACAACTGCATCACACAACTCTTGGCAGTCTCAGTGAAGCAAACCTCCTTAATCAAGTCGGAGCCACTAAAAGCTTGGTCACAGAGCCTCTTCTCACCCCACAGAAGAACCCTAACAACAATCTTCACAGCTTGCATCCATTTCTTCATCTTCTCATCCAATGACCTCCACTCAATCTTCTGAACTTCCTCAATACTCAATTTCTCAACACCGAGAATCGACAAACACTCGTCCAAAACATCGCGCCGAACACTGCTATAAAC
>2351_RUB
CATGACATCAACAACAACAACCTACGCCCTATTGGGGGTGCATTTCCTAACTGCAAATTATCCCCATCGCGGTTTTGCAAATGATCTGATTCATCATCATCTTCACTTTCTAAAAGAGTGTTGAGAGTCTCACTATAATCCACAACCAACTTCACATAATTCATCACATAGCGTGTTAAAGGGTGAATTTCACCACCTTGAATGGGTCTCCTGGATGTCTCAGAGCGAACTGCATTCTCAAACTCTGCAAACGTTCCCTTTGCCGCTTCCCCCAGGCCTGCCAGCACTCCTCGGGCCTCACTCCAGACAAACTGCCCCAACTCATCTGAAAACAAGGCTTCCAAGTCTGGCAGCACATCTGCCAAGGCATCATACATATCGAGTATGCGGAAAAGCTTCTCGGAGGATCTCCTCCCAATGGCAACAGCCTCACCGAAATTCAACAACTGCATCACACAACCCTTGGCAGTCTCAGTGAAGCAAACCTCCTTAATCAAATCGGAGCCACTAAAAGCTTGGTCACAGAGCCTCTTCTCACCCCACAGAAGAACCCTAACAACAATCTTCACAGCTTGCATCCATTTCTTCATCTTCTCATCCAATGACCTCCACTCAATCTTCTGAACTTCTTCAATACTCAATTTCTCAACACCGAGAATCGACAAACACTCGTCCAAAACATCGCGCCGAACACTGCTATAAAC
>2351_SIM
CATGACATCAACAACAACAACCTACGCCCAATTGGGGGTGTATTTCCTAACTGCAAATTATCCCCATCACGGTTTTGCAAATGATCTGATTCATCATCATCTTCACTTTCTAAAAGAGTGTTGAGGGTCTCACTATAATCCACAACCAACTTCACATAATTCATCACATAGCGTGTTAAAGGGTGAATTTCACCACCTTGAATGGGTCTCCTGGATGTCTCAGAGCGAACTGCATTCTCAAACTCTGCAAACGTTCCCTTTGCCGCTTCCCCCAGGCYTGCCAGCACTCCTCGGGCCTCACYCCAGACAAACTGCCCCAACTCATCTGAAAACAAGGCTTCCAAGTCTGGCAACACATCTGCCAAGGCATCATACATATCGAGTATGCGGAAAAGCTTCTCAGAGGAYCTCCTCCCAATGGCAACAGCCTCACCGAAATTCAACAACTGCATCACACAACTCTTGGCAGTCTCAGTGAAGCAAACCTCCTTAATCAAATCGGAGCCACTAAAAGCTTGGTCACAGAGCCTCTTCTCACCCCACAGAAGAACCCTAACAACAATCTTCACAGCTTGCATCCATTTCTTCATCTTCTCATCCAATGACCTCCACTCAATCTTCTGAACTTCCTCAATACTCAATTTCTCAACACCGAGAATCGACAAACACTCGTCCAAAACATCGCGCCGAACACTGCTATAAAC
>2351_RIP1
CATGACATCAACAACAACAACCTACGCCCAATTGGGGGTGTATTTCCTAACTGCAAATTATCCCCATCACGGTTTTGCAAATGATCTGATTCATCATCATCTTCACTTTCTAAAAGAGTGTTGAGGGTCTCACTATAATCCACAACCAACTTCACATAATTCATCACATAGCGTGTTAAAGGGTGAATTTCACCACCTTGAATGGGTCTCCTGGATGTCTCAGAGCGAACTGCATTCTCAAACTCTGCAAACGTTCCCTTTGCCGCTTCCCCCAGGCCTGCCAGCACTCCTCGGGCCTCACTCCAGACAAACTGCCCCAACTCATCWGAAAACAAGGCTTCCAAGTCTGGCAACACATCTGCCAAGGCATCATACATATCGAGTATGCGGAAAAGCTTCTCAGAGGATCTCCTCCCAATGGCAACAGCCTCACCGAAATTCAACAACTGCATCACACAACTCTTGGCAGTCTCAGTGAAGCAAACCTCCTTAATCAARTCGGAGCCACTAAAAGCTTGGTCACAGAGCCTCTTCTCACCCCACAGAAGAACCCTAACAACAATCTTCACAGCTTGCATCCATTTCTTCATCTTCTCATCCAATGACCTCCACTCAATCTTCTGAACTTCCTCAATACTCAATTTCTCAACACCGAGAATCGACAAACACTCGTCCAAAACATCGCGCCGAACACTGCTATAAAC
>2351_AES
CATGACATCAACAACAACAACCTACGCCCAATTGGRGGTGTATTTCCTAACTGCAAATTATCCCCATCACGGTTTTGCAAATGATCTGATTCATCATCATCTTCACTTTCTAAAAGAGTGTTGAGGGTCTCACTATAATCCACAACCAACTTCACATAATTCATCACATAGCGTGTTAAAGGGTGAATTTCACCACCTTGAATGGGTCTCCTGGATGTCTCAGAGCGAACTGCATTCTCAAACTCTGCAAACGTTCCCTTTGCCGCTTCCCCCAGGCCTGCCAGCACTCCTCGGGCCTCACTCCAGACAAACTGCCCCAACTCATCTGAAAACAAGGCTTCCAAGTCTGGCAACACATCTGCCAAGGCATCATACATATCGAGTATGCGGAAAAGCTTCTCAGAGGATCTCCTCCCAATGGCAACAGCCTCACCGAAATTCAACAACTGCATCACACAACTCTTGGCAGTCTCAGTGAAGCAAACCTCCTTAATCAAATCGGAGCCACTAAAAGCTTGGTCACAGAGCCTCTTCTCACCCCACAGAAGAACCCTAACAACAATCTTCACAGCTTGCATCCATTTCTTCATCTTCTCATCCAATGACCTCCACTCAATCTTCTGAACTTCCTCAATACTCAATTTCTCAACACCGAGAATCGACAAACACTCGTCCAAAACATCGCGCCGAACACTGCTATAAAC
>2351_MON
CATGACATCAACAACAACAACCTACGCCCAATTGGGGGTGTATTTCCTAACTGCAAATTATCCCCATCACGGTTTTGCAAATGATCTGATTCATCATCATCTTCACTTTCTAAAAGAGTGTTGAGGGTCTCACTATAATCCACAACCAACTTCACATAATTCATCACATAGCGTGTTAAAGGGTGAATTTCACCACCTTGAATGGGTCTCCTGGATGTCTCAGAGCGAACTGCATTCTCAAACTCTGCAAACGTTCCCTTTGCCGCTTCCCCCAGGCCTGCCAGCACTCCTCGGGCCTCACTCCAGACAAACTGCCCCAACTCATCTGAAAACAAGGCTTCCAAGTCTGGCAACACATCTGCCAAGGCATCATACATATCGAGTATGCGGAAAAGCTTCTCAGAGGATCTCCTCCCAATGGCAACAGCCTCTCCGAAATTCAACAACTGCATCACACAACTCTTGGCAGTCTCAGTGAAGCAAACCTCCTTAATCAAGTCGGAGCCACTAAAAGCTTGGTCACAGAGCCTCTTCTCACCCCACAGAAGAACCCTAACAACAATCTTCACAGCTTGCATCCATTTCTTCATCTTCTCATCCAATGACCTCCACTCAATCTTCTGAACTTCCTCAATACTCAATTTCTCAACACCGAGAATCGACAAACACTCGTCCAAAACATCGCGCCGAACACTGCTATAAAC
>2351_BET
CATGACATCAACAACAACAACCTACGCCCTATTGGGGGTGCATTTCCTAACTGCAAATTATCCCCATCGCGGTTTTGCAAATGATCTGATTCATCATCATCTTCACTTTCTAAAAGAGTGTTGAGAGTCTCACTATAATCCACAACCAACTTCACATAATTCATCACATAGCGTGTTAAAGGGTGAATTTCACCACCTTGAATGGGTCTCCTGGATGTCTCAGAGCGAACTGCATTCTCAAACTCTGCAAACGTTCCCTTTGCCGCTTCCCCCAGGCCTGCCAGCACTCCTCGGGCCTCACTCCAGACAAACTGCCCCAACTCATCTGAAAACAAGGCTTCCAAGTCTGGCAACACATCTGCCAAGGCATCATACATATCGAGTATGCGGAAAAGCTTCTCAGAGGATCTCCTCCCAATGGCAACAGCCTCACCGAAATTCAACAACTGCATAACACAACCCTTGGCAGTCTCAGTGAAGCAAACCTCCTTAATCAAATCGGAGCCACTAAAAGCTTGGTCACAGAGCCTCTTCTCACCCCACAGAAGAACCCTAACAACAATCTTCACAGCTTGCATCCATTTCTTCATCTTCTCATCCAATGACCTCCACTCAATCTTCTGAACTTCCTCAATACTCAATTTCTCAACACCGAGAATCGCCAAACACTCGTCCAAAACATCGCGCCGAACACTGCTATAAAC
>2351_RUP1
CATGACATCAACAACAACAACCTACGCCCAATTGGGGGTGTATTTCCTAACTGCAAATTATCCCCATCACGGTTTTGCAAATGATCTGATTCATCATCATCTTCACTTTCTAAAAGAGTGTTGAGGGTCTCACTATAATCCACAACCAACTTCACATAATTCATCACATAGCGTGTTAAAGGGTGAATTTCACCACCTTGAATGGGTCTCCTGGATGTCTCAGAGCGAACTGCATTCTCAAACTCTGCAAACGTTCCCTTTGCCGCTTCCCCCAGGCCTGCCAGCACTCCTCGGGCCTCACTCCAGACAAACTGCCCCAACTCATCTGAAAACAAGGCTTCCAAGTCTGGCAACACATCTGCCAAGGCATCATACATATCGAGTATGCGGAAAAGCTTCTCAGAGGATCTCCTCCCAATGGCAACAGCCTCACCGAAATTCAACAACTGCATCACACAACTCTTGGCAGTCTCAGTGAAGCAAACCTCCTTAATCAAGTCGGAGCCACTAAAAGCTTGGTCACAGAGCCTCTTCTCACCCCACAGAAGAACCCTAACAACAATCTTCACAGCTTGCATCCATTTCTTCATCTTCTCATCCAATGACCTCCACTCAATCTTCTGAACTTCCTCAATACTCAATTTCTCAACACCGAGAATCGACAAACACTCGTCCAAAACATCGCGCCGAACACTGCTATAAAC
>2351_LAG
CATGACATCAACAACAACAACCTACGCCCAATTGGGGGTGTATTTCCTAACTGCAAATTATCCCCATCACGGTTTTGCAAATGAGCTGATTCATCATCATCTTCAYTTTCTAAAAGAGTGTTGAGGGTCTCACTATAATCCACAACCAACTTCACATAATTCATCACATAGCGTGTTAAGGGGTGAATTTCACCACCTTGAATGGGTCTCCTGGATGTCTCAGAGCGAACTGCATTCTCAAACTCTGCAAACGTTCCCTTTGCCGCTTCCCCCAGGCCTGCCAGCACTCCTCGGGCCTCACTCCAGACAAACTGCCCCGACTCATCTGAAAACAAGGCTTCCAAGTCTGGCAACACATCTGCCAAGGCATCATACATATCGAGTATGCGGAAAAGCTTCTCAGAGGATCTCCTCCCAATGGCAACAGCCTCACCGAAATTCAACAACTGCATCACACAACTCTTGGCAGTCTCAGTGAAGCAAACCTCCTTAATCAAATCGGARCCACTAAAAGCTTGGTCACAGAGCCTCTTCTCACCCCACAGAAGAACCCTAAYAACAATCTTCACAGCTTGCATCCATTTCTTCATCTTCTCATCCAATGACCTCCACTCAATCTTCTGAACTTCCTCAATACTCAATTTCTCAACACCGAGAATCGACAAACACTCGTCCAAAACATCGCGCCGAACACTGCTATAAAC
>2351_RIP5
CATGACATCAACAACAACAACCTACGCCCAATTGGGGGTGTATTTCCTAACTGCAAATTATCCCCATCACGGTTTTGCAAATGATCTGATTCATCATCATCTTCACTTTCTAAAAGAGTGTTGAGGGTCTCACTATAATCCACAACCAACTTCACATAATTCATCACATAGCGTGTTAAAGGGTGAATTTCACCACCTTGAATGGGTCTCCTGGATGTCTCAGAGCGAACTGCATTCTCAAACTCTGCAAACGTTCCCTTTGCCGCTTCCCCCAGGCCTGCCAGCACTCCTCGGGCCTCACTCCAGACAAACTGCCCCAACTCATCTGAAAACAAGGCTTCCAAGTCTGGCAACACATCTGCCAAGGCATCATACATATCGAGTATGCGGAAAAGCTTCTCAGAGGATCTCCTCCCAATGGCAACAGCCTCACCGAAATTCAACAACTGCATCACACAACTCTTGGCAGTCTCAGTGAAGCAAACCTCCTTAATCAARTCGGAGCCACTAAAAGCTTGGTCACAGAGCCTCTTCTCACCCCACAGAAGAACCCTAACAACAATCTTCACAGCTTGCATCCATTTCTTCATCTTCTCATCCAATGACCTCCACTCAATCTTCTGAACTTCCTCAATACTCAATTTCTCAACACCGAGAATCGACAAACACTCGTCCAAAACATCGCGCCGAACACTGCTATAAAC
>2351_CIN3
CATGACATCAACAACAACAACCTACGCCCAATTGGRGGTGTATTTCCTAACTGCAAATTATCCCCATCRCGGTTTTGCAAATGATCTGATTCATCATCATCTTCACTTTCTAAAAGAGTGTTGAGGGTCTCACTATAATCCACAACCAACTTCACATAATTCATCACATAGCGTGTTAAAGGGTGAATTTCACCACCTTGAATGGGTCTCCTGGAWGTCTCAGAGCGAACTGCATTCTCAAACTCTGCAAACGTTCCCTTTGCCGCTTCCCCCAGGCCTGCCAGCACTCCTCGGGCCTCACTCCAGACAAACTGCCCCAACTCATCTGAAAACAAGGCTTCCAAGTCTGGCAACACATCTGCCAAGGCATCATACATATCGAGTATGCGGAAAAGCTTCTCAGAGGATCTCCTCCCAATGGCAACAGCCTCACCGAAATTCAACAACTGCATCACACAACTCTTGGCAGTYTCAGTGAAGCAAACCTCCTTAATCAAATCGGAGCCACTAAAAGCTTGGTCACAGAGCCTCTTCTCACCCCACAGAAGAACCCTAACAACAATCTTCACAGCTTGCATCCATTTCTTCATCTTCTCATCCAATGACCTCCACTCAATCTTCTGAACTTCCTCAATACTCAATTTCTCAACACCGAGAATCGACAAACACTCGTCCAAAACATCGCGCCGAACACTGCTATAAAC
>2351_BER7
CATGACATCAACAACAACAACCTACGCCCAATTGGGGGTGTATTTCCTAACTGCAAATTATCCCCATCGCGGTTTTGCAAATGATCTGATTCATCATCATCTTCACTTTCTAAAAGAGTGTTGAGGGTCTCACTATAATCCACAACCAACTTCACATAATTCATCACATAGCGTGTTAAAGGGTGAATTTCACCACCTTGAATGGGTCTCCTGGATGTCTCAGAGCGAACTGCATTCTCAAACTCTGCAAACGTTCCCTTTGCCGCTTCCCCCAGGCCTGCCAGCACTCCTCGGGCCTCACTCCAGACAAACTGCCCCAACTCATCTGAAAACAAGGCTTCCAAGTCTGGCAACACATCTGCCAAGGCATCATACATATCGAGTATGCGGAAAAGCTTCTCAGAGGATCTCCTCCCAATGGCAACAGCCTCACCGAAATTCAACAACTGCATCACACAACTCTTGGCAGTCTCAGTGAAGCAAACCTCCTTAATCAAATCGGAGCCACTAAAAGCTTGGTCACAGAGCCTCTTCTCACCCCACAGAAGAACCCTAACAACAATCTTCACAGCTTGCATCCATTTCTTCATCTTCTCATCCAATGACCTCCACTCAATCTTCTGAACTTCCTCAATACTCAATTTCTCAACACCGAGAATCGACAAACACTCGTCCAAAACATCGCGCCGAACACTGCTATAAAC
>2351_FOL
CATGACATCAACAACAACAACCTACGCCCAATTGGGGGTGTATTTCCTAACTGCAAATTATCCCCATCACGGTTTTGCAAATGAGCTGATTCATCATCATCTTCACTTTCTAAAAGAGTGTTGAGGGTCTCACTATAATCCACAACCAACTTCACATAATTCATCACATAGCGTGTTAAGGGGTGAATTTCACCACCTTGAATGGGTCTCCTGGATGTCTCAGAGCGAACTGCATTCTCAAACTCTGCAAACGTTCCCTTTGCCGCTTCCCCCAGGCCTGCCAGCACTCCTCGGGCCTCACTCCAGACAAACTGCCCCGACTCATCTGAAAACAAGGCTTCCAAGTCTGGCAACACATCTGCCAAGGCATCATACATATCGAGTATGCGGAAAAGCTTCTCAGAGGATCTCCTCCCAATGGCAACAGCCTCACCGAAATTCAACAACTGCATCACACAACTCTTGGCAGTCTCAGTGAAGCAAACCTCCTTAATCAAATCGGARCCACTAAAAGCTTGGTCACAGAGCCTCTTCTCACCCCACAGAAGAACCCTAACAACAATCTTCACAGCTTGCATCCATTTCTTCATCTTCTCATCCAATGACCTCCACTCAATCTTCTGAACTTCCTCAATACTCAATTTCTCAACACCGAGAATCGACAAACACTCGTCCAAAACATCGCGCCGAACACTGCTATAAAC
>2351_PIA
CATGACATCAACAACAACAACCTACGCCCTATTGGGGGTGCATTTCCTAACTGCAAATTATCCCCATCRCGGTTTTGCAAATGATCTGATTCATCATCATCTTCACTTTCTAAAAGAGTGTTGAGAGTCTCACTATAATCCACAACCAACTTCACATAATTCATCACATARCGTGTTAAAGGGTGAATTTCACCACCTTGAATGGGTCTCCTGGATGTCTCAGAGCGAACTGCATTCTCAAACTCTGCAAACGTTCCCTTTGCCGCTTCCCCCAGGCCTGCCAGCACTCCTCGGGCCTCACTCCAGACAAACTGCCCCAACTCATCTGAAAACAAGGCTTCCAAGTCTGGCAACACATCTGCCAAGGCATCATACATATCGAGTATGCGGAAAAGCTTCTCAGAGGATCTCCTCCCAATGGCAACAGCCTCACCGAAATTCAACAACTGCATAACACAACCCTTGGCAGTCTCAGTGAAGCAAACCTCCTTAATCAAATCGGAGCCACTAAAAGCTTGGTCACAGAGCCTCTTCTCACCCCACAGAAGAACCCTAACAACAATCTTCACAGCTTGCATCCATTTCTTCATCTTCTCATCCAATGACCTCCACTCAATCTTCTGAACTTCCTCAATACTCAATTTCTCAACACCGAGAATCGCCAAACACTCGTCCAAAACATCGCGCCGAACACTGCTATAAAC
>2351_BER6
CATGACATCAACAACAACAACCTACGCCCAATTGGGGGTGTATTTCCTAACTGCAAATTATCCCCATCGCGGTTTTGCAAATGATCTGATTCATCATCATCTTCACTTTCTAAAAGAGTGTTGAGGGTCTCACTATAATCCACAACCAACTTCACATAATTCATCACATAGCGTGTTAAAGGGTGAATTTCACCACCTTGAATGGGTCTCCTGGATGTCTCAGAGCGAACTGCATTCTCAAACTCTGCAAACGTTCCCTTTGCCGCTTCCCCCAGGCCTGCCAGCACTCCTCGGGCCTCACTCCAGACAAACTGCCCCAACTCATCTGAAAACAAGGCTTCCAAGTCTGGCAACACRTCTGCCAAGGCATCATACATATCGAGTATGCGGAAAAGCTTCTCAGAGGATCTCCTCCCAATGGCAACAGCCTCACCGAAATTCAACAACTGCATCACACAACTCTTGGCAGTCTCAGTGAAGCAAACCTCCTTAATC?????????????????????????????????????????????????????????????????????????????????????????????????????????????????????????????????????????????????????????????????????????????????????????????????????????????????
>2351_LAP
CATGACATCAACAACAACAACCTACGCCCAATTGGGGGTGTATTTCCTAACTGCAAATTATCCCCATCACGGTTTTGCAAATGAGCTGATTCATCATCATCTTCAYTTTCTAAAAGAGTGTTGAGGGTCTCACTATAATCCACAACCAACTTCACATAATTCATCACATAGCGTGTTAAGGGGTGAATTTCACCACCTTGAATGGGTCTCCTGGATGTCTCAGAGCGAACTGCATTCTCAAACTCTGCAAACGTTCCCTTTGCCGCTTCCCCCAGGCCTGCCAGCACTCCTCGGGCCTCACTCCAGACAAACTGCCCCGACTCATCTGAAAACAAGGCTTCCAAGTCTGGCAACACATCTGCCAAGGCATCATACATATCGAGTATGCGGAAAAGCTTCTCAGAGGATCTCCTCCCAATGGCAACAGCCTCACCGAAATTCAACAACTGCATCACACAACTCTTGGCAGTCTCAGTGAAGCAAACCTCCTTAATCAAATCGGARCCACTAAAAGCTTGGTCACAGAGCCTCTTCTCACCCCACAGAAGAACCCTAAYAACAATCTTCACAGCTTGCATCCATTTCTTCATCTTCTCATCCAATGACCTCCACTCAATCTTCTGAACTTCCTCAATACTCAATTTCTCAACACCGAGAATCGACAAACACTCGTCCAAAACATCGCGCCGAACACTGCTATAAAC
>2351_RIP2
CATGACATCAACAACAACAACCTACGCCCAATTGGGGGTGTATTTCCTAACTGCAAATTATCCCCATCACGGTTTTGCAAATGATCTGATTCATCATCATCTTCACTTTCTAAAAGAGTGTTGAGGGTCTCACTATAATCCACAACCAACTTCACATAATTCATCACATAGCGTGTTAAAGGGTGAATTTCACCACCTTGAATGGGTCTCCTGGATGTCTCAGAGCGAACTGCATTCTCAAACTCTGCAAACGTTCCCTTTGCCGCTTCCCCCAGGCCTGCCAGCACTCCTCGGGCCTCACTCCAGACAAACTGCCCCAACTCATCTGAAAACAAGGCTTCCAAGTCTGGCAACACATCTGCCAAGGCATCATACATATCGAGTATGCGGAAAAGCTTCTCAGAGGATCTCCTCCCAATGGCAACAGCCTCACCGAAATTCAACAACTGCATCACACAACTCTTGGCAGTCTCAGTGAAGCAAACCTCCTTAATCAAATCGGAGCCACTAAAAGCTTGGTCACAGAGCCTCTTCTCACCCCACAGAAGAACCCTAACAACAATCTTCACAGCTTGCATCCATTTCTTCATCTTCTCATCCAATGACCTCCACTCAATCTTCTGAACTTCCTCAATACTCAATTTCTCAACACCGAGAATCGACAAACACTCGTCCAAAACATCGCGCCGAACACTGCTATAAAC
>2351_RUP2
CATGACATCAACAACAACAACCTACGCCCAATTGGGGGTGTATTTCCTAACTGCAAATTATCCCCATCACGGTTTTGCAAATGATCTGATTCATCATCATCTTCACTTTCTAAAAGAGTGTTGAGGGTCTCACTATAATCCACAACCAACTTCACATAATTCATCACATAGCGTGTTAAAGGGTGAATTTCACCACCTTGAATGGGTCTCCTGGATGTCTCAGAGCGAACTGCATTCTCAAACTCTGCAAACGTTCCCTTTGCCGCTTCCCCCAGGCCTGCCAGCACTCCTCGGGCCTCACTCCAGACAAACTGCCCCAACTCATCTGAAAACAAGGCTTCCAAGTCTGGCAACACATCTGCCAAGGCATCATACATATCGAGTATGCGGAAAAGCTTCTCAGAGGATCTCCTCCCAATGGCAACAGCCTCACCGAAATTCAACAACTGCATCACACAACTCTTGGCAGTCTCAGTGAAGCAAACCTCCTTAATCAAGTCGGAGCCACTAAAAGCTTGGTCACAGAGCCTCTTCTCACCCCACAGAAGAACCCTAACAACAATCTTCACAGCTTGCATCCATTTCTTCATCTTCTCATCCAATGACCTCCACTCAATCTTCTGAACTTCCTCAATACTCAATTTCTCAACACCGAGAATCGACAAACACTCGTCCAAAACATCGCGCCGAACACTGCTATAAAC
>2351_BER9
CATGACATCAACAACAACAACCTACGCCCAATTGGGGGTGTATTTCCTAACTGCAAATTATCCCCATCGCGGTTTTGCAAATGATCTGATTCATCATCATCTTCACTTTCTAAAAGAGTGTTGAGGGTCTCACTATAATCCACAACCAACTTCACATAATTCATCACATAGCGTGTTAAAGGGTGAATTTCACCACCTTGAATGGGTCTCCTGGATGTCTCAGAGCGAACTGCATTCTCAAACTCTGCAAACGTTCCCTTTGCCGCTTCCCCCAGGCCTGCCAGCACTCCTCGGGCCTCACTCCAGACAAACTGCCCCAACTCATCTGAAAACAAGGCTTCCAAGTCTGGCAACACRTCTGCCAAGGCATCATACATATCGAGTATGCGGAAAAGCTTCTCAGAGGATCTCCTCCCAATGGCAACAGCCTCACCGAAATTCAACAACTGCATCACACAACTCTTGGCAGTCTCAGTGAAGCAAACCTCCTTAATCAAATCGGAGCCACTAAAAGCTTGGTCACAGAGCCTCTTCTCACCCCACAGAAGAACCCTAACAACAATCTTCACAGCTTGCATCCATTTCTTCATCTTCTCATCCAATGACCTCCACTCAATCTTCTGAACTTCCTCAATACTCAATTTCTCAACACCGAGAATCGACAAACACTCGTCCAAAACATCGCGCCGAACACTGCTATAAAC
>2351_RUP4
CATGACATCAACAACAACAACCTACGCCCAATTGGGGGTGTATTTCCTAACTGCAAATTATCCCCATCACGGTTTTGCAAATGATCTGATTCATCATCATCTTCACTTTCTAAAAGAGTGTTGAGGGTCTCACTATAATCCACAACCAACTTCACATAATTCATCACATAGCGTGTTAAAGGGTGAATTTCACCACCTTGAATGGGTCTCCTGGATGTCTCAGAGCGAACTGCATTCTCAAACTCTGCAAACGTTCCCTTTGCCGCTTCCCCCAGGCCTGCCAGCACTCCTCGGGCCTCACTCCAGACAAACTGCCCCAACTCATCTGAAAACAAGGCTTCCAAGTCTGGCAACACATCTGCCAAGGCATCATACATATCGAGTATGCGGAAAAGCTTCTCAGAGGATCTCCTCCCAATGGCAACAGCCTCACCGAAATTCAACAACTGCATCACACAACTCTTGGCAGTCTCAGTGAAGCAAACCTCCTTAATCAAGTCGGAGCCACTAAAAGCTTGGTCACAGAGCCTCTTCTCACCCCACAGAAGAACCCTAACAACAATCTTCACAGCTTGCATCCATTTCTTCATCTTCTCATCCAATGACCTCCACTCAATCTTCTGAACTTCCTCAATACTCAATTTCTCAACACCGAGAATCGACAAACACTCGTCCAAAACATCGCGCCGAACACTGCTATAAAC
>2351_DOA2
CATGACATCAACAACAACAACCTACGCCCAATTGGGGGTGTATTTCCTAACTGCAAATTATCCCCATCACGGTTTTGCAAATGATCTGATTCATCATCATCTTCACTTTCTAAAAGAGTGTTGAGGGTCTCACTATAATCCACAACCAACTTCACATAATTCATCACATAGCGTGTTAAAGGGTGAATTTCACCACCTTGAATGGGTCTCCTGGATGTCTCAGAGCGAACTGCATTCTCAAACTCTGCAAACGTTCCCTTTGCCGCTTCCCCCAGGCCTGCCAGCACTCCTCGGGCCTCACTCCAGACAAACTGCCCCAACTCATCTGAAAACAAGGCTTCCAAGTCTGGCAACACATCTGCCAAGGCATCATACATATCGAGTATGCGGAAAAGCTTCTCAGAGGATCTCCTCCCAATGGCAACAGCCTCACCGAAATTCAACAACTGCATCACACAACTCTTGGCAGTCTCAGTGAAGCAAACCTCCTTAATCAARTCGGAGCCACTAAAAGCTTGGTCACAGAGCCTCTTCTCACCCCACAGAAGAACCCTAACAACAATCTTCACAGCTTGCATCCATTTCTTCATCTTCTCATCCAATGACCTCCACTCAATCTTCTGAACTTCCTCAATACTCAATTTCTCAACACCGAGAATCGACAAACACTCGTCCAAAACATCGCGCCGAACACTGCTATAAAC
>2351_DOA1
CATGACATCAACAACAACAACCTMCGCCCAATTGGGGGTGTATYWCCTAACTGCAAATTATCCCCATCRCGGTTTTGCAAATGATCTGATTCATCATCATCTTCACTTTCTAAAAGAGTGTTGAGGGTCTCACTATAATCCACAACCAACTTCACATAATTCATCACATAGCGTGTTAAAGGGTGAATTTCACCACCTTGAATGGGTCTCCTGGATGTCTCAGAGCGAACTGCATTCTCAAACTCTGCAAACGTTCCCTTTGCCGCTTCCCCCAGGCCTGCCAGCACTCCTCGGGCCTCACTCCAGACAAACTGCCCCAACTCATCTGAAAACAAGGCTTCCAAGTCTGGCAACACATCTGCCAAGGCATCATACATATCGAGTATGCGGAAAAGCTTCTCAGAGGATCTCCTCCCAATGGCAACAGCCTCACCGAAATTCAACAACTGCATCACACAACTCTTGGCAGTCTCAGTGAAGCAAACCTCCTTAATCAAATCGGAGCCACTAAAAGCTTGGTCACAGAGCCTCTTCTCACCCCACAGAAGAACCCTAACAACAAYCTTCACAGCTTGCATCCATTTCTTCATCTTCTCATCCAATGACCTCCACTCAATCTTCTGAACTTCCTCAATACTCAATTTCTCAACACCGAGAATCGACAAACACTCGTCCAAAACATCGCGCCGAACACTGCTATAAAC
>2351_YES
CATGACATCAACAACAACAACCTACGCCCWATTGGGGGTGYATTTCCTAACTGCAAATTATCCCCATCRCGGTTTTGCAAATGAKCTGATTCATCATCATCTTCACTTTCTAAAAGAGTGTTGAGRGTCTCACTATAATCCACAACCAACTTCACATAATTCATCACATAGCGTGTTAARGGGTGAATTTCACCACCTTGAATGGGTCTCCTGGATGTCTCAGAGCGAACTGCATTCTCAAACTCTGCAAACGTTCCCTTTGCCGCTTCCCCCAGGCCTGYCAGCACTCCTCGGGCCTCACTCCAGACAAACTGCCCCRACTCATCTGAAAACAAGGCTTCCAAGTCTGGCAACACATCTGCCAAGGCATCATACATATCGAGTATGCGGAAAAGCTTCTCAGAGGATCTCCTCCCAATGGCAACAGCCTCACCGAAATTCAACAACTGCATMACACAACYCTTGGCAGTCTCAGTGAAGCAAACCTCCTTAATCAAATCGGAGCCACTAAAAGCTTGGTCACAGAGCCTCTTCTCACCCCACAGAAGAACCCTAACAACAATCTTCACAGCTTGCATCCATTTCTTCATCTTCTCATCCAATGACCTCCACTCAATCTTCTGAACTTCCTCAATACTCAATTTCTCAACACCGAGAATCGMCAAACACTCGTCCAAAACATCGCGCCGAACACTGCTATAAAC
>2351_RUP5
CATGACATCAACAACAACAACCTACGCCCAATTGGGGGTGTATTTCCTAACTGCAAATTATCCCCATCACGGTTTTGCAAATGATCTGATTCATCATCATCTTCACTTTCTAAAAGAGTGTTGAGGGTCTCACTATAATCCACAACCAACTTCACATAATTCATCACATAGCGTGTTAAAGGGTGAATTTCACCACCTTGAATGGGTCTCCTGGATGTCTCAGAGCGAACTGCATTCTCAAACTCTGCAAACGTTCCCTTTGCCGCTTCCCCCAGGCCTGCCAGCACTCCTCGGGCCTCACTCCAGACAAACTGCCCCAACTCATCTGAAAACAAGGCTTCCAAGTCTGGCAACACATCTGCCAAGGCATCATACATATCGAGTATGCGGAAAAGCTTCTCAGAGGATCTCCTCCCAATGGCAACAGCCTCACCGAAATTCAACAACTGCATCACACAACTCTTGGCAGTCTCAGTGAAGCAAACCTCCTTAATCAAGTCGGAGCCACTAAAAGCTTGGTCACAGAGCCTCTTCTCACCCCACAGAAGAACCCTAACAACAATCTTCACAGCTTGCATCCATTTCTTCATCTTCTCATCCAATGACCTCCACTCAATCTTCTGAACTTCCTCAATACTCAATTTCTCAACACCGAGAATCGACAAACACTCGTCCAAAACATCGCGCCGAACACTGCTATAAAC
>2351_COR
CATGACATCAACAACAACARCCTACGCCCAATTGGGGGTGTATTTCCTAACTGCAAATTATCCCCATCACGGTTTTGCAAATGATCTGATTCATCATCATCTTCACTTTCTAAAAGAGTGTTGAGGGTCTCACTATAATCCACAACCAACTTCACATAATTCATCACATAGCGTGTTAAAGGGTGAATTTCACCACCTTGAATGGGTCTCCTGGATGTCTCAGAGCGAACTGCATTCTCAAACTCTGCAAACGTTCCCTTTGCCGCTTCCCCCAGGCYTGCCAGCACTCCTCGGGCCTCACYCCAGACAAACTGCCCCAACTCATCTGAAAACAAGGCTTCCAAGTCTGGCAACACATCTGCCAAGGCATCATACATATCGAGTATGCGGAAAAGCTTCTCAGAGGATCTCCTCCCAATGGCAACAGCCTCACCGAAATTCAACAACTGCATCACACAACTCTTGGCAGTCTCAGTGAAGCAAACCTCCTTAATCAAATCGGAGCCACTAAAAGCTTGGTCACAGAGCCTCTTCTCACCCCACAGAAGAACCCTAACAACAATCTTCACAGCTTGCATCCATTTCTTCATCTTCTCATCCAATGACCTCCACTCAATCTTCTGAACTTCCTCAATACTCAATTTCTCAACACCGAGAATCGACAAACACTCGTCCAAAACATCGCGCCGAACACTGCTATAAAC
>2351_RIP8
CATGACATCAACAACAACAACCTACGCCCAATTGGGGGTGTATTTCCTAACTGCAAATTATCCCCATCACGGTTTTGCAAATGATCTGATTCATCATCATCTTCACTTTCTAAAAGAGTGTTGAGGGTCTCACTATAATCCACAACCAACTTCACATAATTCATCACATAGCGTGTTAAAGGGTGAATTTCACCACCTTGAATGGGTCTCCTGGATGTCTCAGAGCGAACTGCATTCTCAAACTCTGCAAACGTTCCCTTTGCCGCTTCCCCCAGGCCTGCCAGCACTCCTCGGGCCTCACTCCAGACAAACTGCCCCAACTCATCTGAAAACAAGGCTTCCAAGTCTGGCAACACATCTGCCAAGGCATCATACATATCGAGTATGCGGAAAAGCTTCTCAGAGGATCTCCTCCCAATGGCAACAGCCTCACCGAAATTCAACAACTGCATCACACAACTCTTGGCAGTCTCAGTGAAGCAAACCTCCTTAATCAAGTCGGARCCACTAAAAGCTTGGTCACAGAGCCTCTTCTCACCCCACAGAAGAACCCTAACAACAATCTTCACAGCTTGCATCCATTTCTTCATCTTCTCATCCAATGACCTCCACTCAATCTTCTGAACTTCCTCAATACTCAATTTCTCAACACCGAGAATCGACAAACACTCGTCCAAAACATCGCGCCGAACACTGCTATAAAC
>2351_THU
CATGACATCAACAACAACAACCTACGCCCTATTGGGGGTGCATTTCCTAACTGCAAATTATCCCCATCGCGGTTTTGCAAATGATCTGATTCATCATCATCTTCACTTTCTAAAAGAGTGTTGAGAGTCTCACTATAATCCACAACCAACTTCACATAATTCATCACATAGCGTGTTAAAGGGTGAATTTCACCACCTTGAATGGGTCTCCTGGATGTCTCAGAGCGAACTGCATTCTCAAACTCTGCAAACGTTCCCTTTGCCGCTTCCCCCAGGCCTGYCAGCACTCCTCGGGCCTCACTCCAGACAAACTGCCCCAACTCATCTGAAAACAAGGCTTCCAAGTCTGGCAACACATCTGCCAAGGCATCATACATATCGAGTATGCGGAAAAGCTTCTCAGAGGATCTCCTCCCAATGGCAACAGCCTCACCGAAATTCAACAACTGCATAACACAACCCTTGGCAGTCTCAGTGAAGCAAACCTCCTTAATCAAATCGGAGCCACTAAAAGCTTGGTCACAGAGCCTCTTCTCACCCCACAGAAGAACCCTAACAACAATCTTCACAGCTTGCATCCATTTCTTCATCTTCTCATCCAATGACCTCCACTCAATCTTCTGAACTTCCTCAATACTCAATTTCTCAACACCGAGAATCGCCAAACACTCGTCCAAAACATCGCGCCGAACACTGCTATAAAC
>2351_TEU
CATGACATCAACAACAACAACCTACGCCCAATTGGGGGTGTATTTCCTAACTGCAAATTATCCCCATCACGGTTTTGCAAATGAGCTGATTCATCATCATCTTCACTTTCTAAAAGAGTGTTGAGGGTCTCACTATAATCCACAACCAACTTCACATAATTCATCACATAGCGTGTTAAGGGGTGAATTTCACCACCTTGAATGGGTCTCCTGGATGTCTCAGAGCGAACTGCATTCTCAAACTCTGCAAACGTTCCCTTTGCCGCTTCCCCCAGGCCTGCCAGCACTCCTCGGGCCTCACTCCAGACAAACTGCCCCGACTCATCTGAAAACAAGGCTTCCAAGTCTGGCAACACATCTGCCAAGGCATCATACATATCGAGTATGCGGAAAAGCTTCTCAGAGGATCTCCTCCCAATGGCAACAGCCTCACCGAAATTCAACAACTGCATCACACAACTCTTGGCAGTCTCAGTGAAGCAAACCTCCTTAATCAAATCGGARCCACTAAAAGCTTGGTCACAGAGCCTCTTCTCACCCCACAGAAGAACCCTAAYAACAATCTTCACAGCTTGCATCCATTTCTTCATCTTCTCATCCAATGACCTCCACTCAATCTTCTGAACTTCCTCAATACTCAATTTCTCAACACCGAGAATCGACAAACACTCGTCCAAAACATCGCGCCGAACACTGCTATAAAC
>2351_CIN
CATGACATCAACAACAACAACCTACGCCCAATTGGGGGTGTATTTCCTAACTGCAAATTATCCCCATCACGGTTTTGCAAATGAGCTGATTCATCATCATCTTCACTTTCTAAAAGAGTGTTGAGGGTCTCACTATAATCCACAACCAACTTCACATAATTCATCACATAGCGTGTTAAGGGGTGAATTTCACCACCTTGAATGGGTCTCCTGGATGTCTCAGAGCGAACTGCATTCTCAAACTCTGCAAACGTTCCCTTTGCCGCTTCCCCCAGGCCTGCCAGCACTCCTCGGGCCTCACTCCAGACAAACTGCCCCGACTCATCTGAAAACAAGGCTTCCAAGTCTGGCAACACATCTGCCAAGGCATCATACATATCGAGTATGCGGAAAAGCTTCTCAGAGGATCTCCTCCCAATGGCAACAGCCTCACCGAAATTCAACAACTGCATCACACAACTCTTGGCAGTCTCAGTGAAGCAAACCTCCTTAATCAAATCGGAGCCACTAAAAGCTTGGTCACAGAGCCTCTTCTCACCCCACAGAAGAACCCTAACAACAATCTTCACAGCTTGCATCCATTTCTTCATCTTCTCATCCAATGACCTCCACTCAATCTTCTGAACTTCCTCAATACTCAATTTCTCAACACCGAGAATCGACAAACACTCGTCCAAAACATCGCGCCGAACACTGCTATAAAC
>2351_VSD
CATGACATCAACAACAACAACCTACGCCCAATTGGGGGTGTATTTCCTAACTGCAAATTATCCCCATCACGGTTTTGCAAATGAGCTGATTCATCATCATCTTCATTTTCTAAAAGAGTGTTGAGGGTCTCACTATAATCCACAACCAACTTCACATAATTCATCACATAGCGTGTTAAGGGGTGAATTTCACCACCTTGAATGGGTCTCCTGGATGTCTCAGAGCGAACTGCATTCTCAAACTCTGCAAACGTTCCCTTTGCCGCTTCCCCCAGGCCTGCCAGCACTCCTCGGGCCTCACTCCAGACAAACTGCCCCGACTCATCTGAAAACAAGGCTTCCAAGTCTGGCAACACATCTGCCAAGGCATCATACATATCGAGTATGCGGAAAAGCTTCTCAGAGGATCTCCTCCCAATGGCAACAGCCTCACCGAAATTCAACAACTGCATCACACAACTCTTGGCAGTCTCAGTGAAGCAAACCTCCTTAATCAAATCGGAACCACTAAAAGCTTGGTCACAGAGCCTCTTCTCACCCCACAGAAGAACCCTAACAACAATCTTCACAGCTTGCATCCATTTCTTCATCTTCTCATCCAATGACCTCCACTCAATCTTCTGAACTTCCTCAATACTCAATTTCTCAACACCGAGAATCGACAAACACTCGTCCAAAACATCGCGCCGAACACTGCTATAAAC
>2351_GIR
CATGACATCAACAACAACAACCTACGSCCAATTGGGGGTGTATTTCCTAACTGCAAATTATCCCCATCACGGTTTTGCAAATGATCTGATTCATCATCATCTTCACTTTCTAAAAGAGTGTTGAGGGTCTCACTATAATCCACAACCAACTTCACATAATTCATCACATAGCGTGTTAARGGGTGAATTTCACCACCTTGAATGGGTCTCCTGGATGTCTCAGAGCGAACTGCATTCTCAAACTCTGCAAACGTTCCCTTTGCCGCTTCCCCCAGGCCTGCCAGCACTCCTCGGGCCTCACTCCAGACAAACTGCCCCRACTCATCTGAAAACAAGGCTTCCAAGTCTGGCAACACATCTGCCAAGGCATCATACATATCGAGTATGCGGAAAAGCTTCTCAGAGGATCTCCTCCCAATGGCAACAGCCTCACCGAAATTCAACAACTGCATCACACAACTCTTGGCAGTCTCAGTGAAGCAAACCTCYTTAATCAAATCGGAGCCACTAAAAGCTTGGTCACAGAGCCTCTTCTCACCCCACAGAAGAACCCTAACAACAATCTTCACAGCTTGCATCCATTTCTTCATCTTCTCATCCAATGACCTCCACTCAATCTTCTGAACTTCCTCAATACTCAATTTCTCAACACCGAGAATCGACAAACACTCGTCCAAAACATCGCGCCGAACACTGCTATAAAC
>2351_MUS2
CATGACATCAACAGCAACAACCTACGCCCTATTGGGGGTGTATTTCCTAACTGCAAATTATCCCCATCGCGGTTTTGCAAATGATCTGATTCATCATCATCTTCACTTTCTAAAAGAGTGTTGAGGGTCTCACTATAATCCACAACCAACTTCACATAATTCATCACATAGCGTGTTAAAGGGTGAATTTCACCACCTTGAATGGGTCTCCTGGATGTCTCAGAGCGAACTGCATTCTCAAACTCTGCAAACGTTCCCTTTGCCGCTTCCCCCAGGCTTGCCAGCACTCCTCGGGCCTCACTCCAGACAAACTGCCCCAACTCATCTGAAAACAAGGATTCCAAGTCTGGCAACGCATCTGCCAAGGCATCATACATATCGAGTATGCGGAAAAGCTTTTCAGAGGATCTCCTCCCAATGGAAACAGCCTCACCGAAATTCAACAACTGCATCACACAACCCTTGGCAGTCTCAGTGAAGCAAACCTCCTTAATCAAATCGGAGCCACTAAAAGTTTGGTCACAGAGCCTCTTCTCACCCCACAGAAGAACCCTAACAACAATCTTCACAGCTTGCATCCATTTCTTCATCTTCTCATCCAATGACCTCCACTCAATCTTCTGAACTTCCTCAATACTCAATTTCTCAACACCGAGAATTGTCAAACACTCGTCCAAAACATCACGCCGAACACTGCTATAAAC
>2351_ARM
CATGACATCAACAACAACAACCTACGCCCTATTGGGGGTGCATTTCCTAACTGCAAATTATCCCCATCGCGGTTTTGCAAATGATCTGATTCATCATCATCTTCACTTTCTAAAAGAGTGTTGAGAGTCTCACTATAATCCACAACCAACTTCACATAATTCATCACATAGCGTGTTAAAGGGTGAATTTCACCACCTTGAATGGGTCTCCTGGATGTCTCAGAGCGAACTGCATTCTCAAACTCTGCAAACGTTCCCTTTGCCGCTTCCCCCAGGCCTGCCAGCACTCCTCGGGCCTCACTCCAGACAAACTGCCCCAACTCATCTGAAAACAAGGCTTCCAAGTCTGGCAACACATCTGCCAAGGCATCATACATATCGAGTATGCGGAAAAGCTTCTCAGAGGATCTCCTCCCAATGGCAACAGCCTCACCGAAATTCAACAACTGCATAACACAACCCTTGGCAGTCTCAGTGAAGCAAACCTCCTTAATCAAATCGGAGCCACTAAAAGCTTGGTCACAGAGCCTCTTCTCACCCCACAGAAGAACCCTAACAACAATCTTCACAGCTTGCATCCATTTCTTCATCTTCTCATCCAATGACCTCCACTCAATCTTCTGAACTTCCTCAATACTCAATTTCTCAACACCGAGAATCGCCAAACACTCGTCCAAAACATCGCGCCGAACACTGCTATAAAC
>2351_GAM
CATGACATCAACAACAACAACCTACGCCCAATTGGGGGTGTATTTCCTAACTGCAAATTATCCCCATCACGGTTTTGCAAATGAGCTGATTCATCATCATCTTCACTTTCTAAAAGAGTGTTGAGGGTCTCACTATAATCCACAACCAACTTCACATAATTCATCACATAGCGTGTTAAGGGGTGAATTTCACCACCTTGAATGGGTCTCCTGGATGTCTCAGAGCGAACTGCATTCTCAAACTCTGCAAACGTTCCCTTTGCCGCTTCCCCCAGGCCTGCCAGCACTCCTCGGGCCTCACTCCAGACAAACTGCCCCGACTCATCTGAAAACAAGGCTTCCAAGTCTGGCAACACATCTGCCAAGGCATCATACATATCGAGTATGCGGAAAAGCTTCTCAGAGGATCTCCTCCCAATGGCAACAGCCTCACCGAAATTCAACAACTGCATCACACAACTCTTGGCAGTCTCAGTGAAGCAAACCTCCTTAATCAAATCGGAACCACTAAAAGCTTGGTCACAGAGCCTCTTCTCACCCCACAGAAGAACCCTAACAACAATCTTCACAGCTTGCATCCATTTCTTCATCTTCTCATCCAATGACCTCCACTCAATCTTCTGAACTTCCTCAATACTCAATTTCTCAACACCGAGAATCGACAAACACTCGTCCAAAACATCGCGCCGAACACTGCTATAAAC
>2351_CAN
CATGACATCAACAACAACAACCTCCGCCCAATTGGGGGTGTATCACCTAACTGCAAATTATCCCCATCGYGGTTTTGCAAATGATCTGATTCATCATCATCTTCACTTTCTAAAAGAGTGTTGAGGGTCTCACTATAATCCACAACCAACTTCACATAATTCATCACATAGCGTGTTAAAGGGTGAATTTCACCACCTTGAATGGGTCTCCTGGATGTCTCAGAGCGAACTGCATTCTCAAACTCTGCAAACGTTCCCTTTGCCGCTTCCCCCAGGCCTGCCAGCACTCCTCGGGCCTCACTCCAGACAAACTGCCCCAACTCATCTGAAAACAAGGCTTCCAAGTCTGGCAACACATCTGCCAAGGCATCATACATATCGAGTATGCGGAAAAGCTTCTCAGAGGATCTCCTCCCAATGGCAACAGCCTCACCGAAATTCAACAACTGCATCACACAACTCTTGGCAGTCTCAGTGAAGCAAACCTCCTTAATCAAATCGGAGCCACTAAAAGCTTGGTCACAGAGCCTCTTCTCACCCCACAGAAGAACCCTAACAACAACCTTCACAGCTTGCATCCATTTCTTCATCTTCTCATCCAATGACCTCCACTCAATCTTCTGAACTTCCTCAATACTCAATTTCTCAACACCGAGAATCGACAAACACTCGTCCAAAACATCGCGCCGAACACTGCTATAAAC
>2351_TRE2
CATGACATCAACAACAACAACCTACGCCCAATTGGGGGTGTATTTCCTAACTGCAAATTATCCCCATCACGGTTTTGCAAATGATCTGATTCATCATCATCTTCACTTTCTAAAAGAGTGTTGAGGGTCTCACTATAATCCACAACCAACTTCACATAATTCATCACATAGCGTGTTAAAGGGTGAATTTCACCACCTTGAATGGGTCTCCTGGATGTCTCAGAGCGAACTGCATTCTCAAACTCTGCAAACGTTCCCTTTGCCGCTTCCCCCAGGCCTGCCAGCACTCCTCGGGCCTCACTCCAGACAAACTGCCCCAACTCATCTGAAAACAAGGCTTCCAAGTCTGGCAACACATCTGCCAAGGCATCATACATATCGAGTATGCGGAAAAGCTTCTCAGAGGATCTCCTCCCAATGGCAACAGCCTCTCCGAAATTCAACAACTGCATCACACAACTCTTGGCWGTCTCAGTGAAGCAAACCTCCTTAATCAAGTCGGAGCCACTAAAAGCTTGGTCACAGAGCCTCTTCTCACCCCACAGAAGAACCCTAACAACAATCTTCACAGCTTGCATCCATTTCTTCATCTTCTCATCCAATGACCTCCACTCAATCTTCTGAACTTCCTCAATACTCAATTTCTCAACACCGAGAATCGACAAACACTCGTCCAAAACATCGCGCCGAACACTGCTATAAAC
>2351_VSF
CATGACATCAACAACAACAACCTACGCCCAATTGGGGGTGTATTTCCTAACTGCAAATTATCCCCATCACGGTTTTGCAAATGAGCTGATTCATCATCATCTTCACTTTCTAAAAGAGTGTTGAGGGTCTCACTATAATCCACAACCAACTTCACATAATTCATCACATAGCGTGTTAAGGGGTGAATTTCACCACCTTGAATGGGTCTCCTGGATGTCTCAGAGCGAACTGCATTCTCAAACTCTGCAAACGTTCCCTTTGCCGCTTCCCCCAGGCCTGCCAGCACTCCTCGGGCCTCACTCCAGACAAACTGCCCCGACTCATCTGAAAACAAGGCTTCCAAGTCTGGCAACACATCTGCCAAGGCATCATACATATCGAGTATGCGGAAAAGCTTCTCAGAGGATCTCCTCCCAATGGCAACAGCCTCACCGAAATTCAACAACTGCATCACACAACTCTTGGCAGTCTCAGTGAAGCAAACCTCCTTAATCAAATCGGAACCACTAAAAGCTTGGTCACAGAGCCTCTTCTCACCCCACAGAAGAACCCTAACAACAATCTTCACAGCTTGCATCCATTTCTTCATCTTCTCATCCAATGACCTCCACTCAATCTTCTGAACTTCCTCAATACTCAATTTCTCAACACCGAGAATCGACAAACACTCGTCCAAAACATCGCGCCGAACACTGCTATAAAC
>2351_RIP4
CATGACATCAACAACAACAACCTACGCCCAATTGGGGGTGTATTTCCTAACTGCAAATTATCCCCATCACGGTTTTGCAAATGATCTGATTCATCATCATCTTCACTTTCTAAAAGAGTGTTGAGGGTCTCACTATAATCCACAACCAACTTCACATAATTCATCACATAGCGTGTTAAAGGGTGAATTTCACCACCTTGAATGGGTCTCCTGGATGTCTCAGAGCGAACTGCATTCTCAAACTCTGCAAACGTTCCCTTTGCCGCTTCCCCCAGGCCTGCCAGCACTCCTCGGGCCTCACTCCAGACAAACTGCCCCAACTCATCTGAAAACAAGGCTTCCAAGTCTGGCAACACATCTGCCAAGGCATCATACATATCGAGTATGCGGAAAAGCTTCTCAGAGGATCTCCTCCCAATGGCAACAGCCTCACCGAAATTCAACAACTGCATCACACAACTCTTGGCAGTCTCAGTGAAGCAAACCTCCTTAATCAARTCGGAGCCACTAAAAGCTTGGTCACAGAGCCTCTTCTCACCCCACAGAAGAACCCTAACAACAATCTTCACAGCTTGCATCCATTTCTTCATCTTCTCATCCAATGACCTCCACTCAATCTTCTGAACTTCCTCAATACTCAATTTCTCAACACCGAGAATCGACAAACACTCGTCCAAAACATCGCGCCGAACACTGCTATAAAC
>2351_COI
CATGACATCAACAACAACAACCTACGCCCTATTGGGGGTGCATTTCCTAACTGCAAATTATCCCCATCGCGGTTTTGCAAATGATCTGATTCATCATCATCTTCACTTTCTAAAAGAGTGTTGAGAGTCTCACTATAATCCACAACCAACTTCACATAATTCATCACATAGCGTGTTAAAGGGTGAATTTCACCACCTTGAATGGGTCTCCTGGATGTCTCAGAGCGAACTGCATTCTCAAACTCTGCAAACGTTCCCTTTGCCGCTTCCCCCAGGCCTGCCAGCACTCCTCGGGCCTCACTCCAGACAAACTGCCCCAACTCATCTGAAAACAAGGCTTCCAAGTCTGGCAACACATCTGCCAAGGCATCATACATATCGAGTATGCGGAAAAGCTTCTCAGAGGATCTCCTCCCAATGGCAACAGCCTCACCGAAATTCAACAACTGCATAACACAACCCTTGGCAGTCTCAGTGAAGCAAACCTCCTTAATCAAATCGGAGCCACTAAAAGCTTGGTCACAGAGCCTCTTCTCACCCCACAGAAGAACCCTAACAACAATCTTCACAGCTTGCATCCATTTCTTCATCTTCTCATCCAATGACCTCCACTCAATCTTCTGAACTTCCTCAATACTCAATTTCTCAACACCGAGAATCGCCAAACACTCGTCCAAAACATCGCGCCGAACACTGCTATAAAC
>2351_SYR
CATGACATCAACAACAACAACCTACGCCCAATTGGGGGTGTATTTCCTAACTGCAAATTATCCCCATCACGGTTTTGCAAATGAGCTGATTCATCATCATCTTCACTTTCTAAAAGAGTGTTGAGGGTCTCACTATAATCCACAACCAACTTCACATAATTCATCACATAGCGTGTTAAGGGGTGAATTTCACCACCTTGAATGGGTCTCCTGGATGTCTCAGAGCGAACTGCATTCTCAAACTCTGCAAACGTTCCCTTTGCCGCTTCCCCCAGGCCTGCCAGCACTCCTCGGGCCTCACTCCAGACAAACTGCCCCGACTCATCTGAAAACAAGGCTTCCAAGTCTGGCAACACATCTGCCAAGGCATCATACATATCGAGTATGCGGAAAAGCTTCTCAGAGGATCTCCTCCCAATGGCAACAGCCTCACCGAAATTCAACAACTGCATCACACAACTCTTGGCAGTCTCAGTGAAGCAAACCTCCTTAATCAAATCGGAGCCACTAAAAGCTTGGTCACAGAGCCTCTTCTCACCCCACAGAAGAACCCTAACAACAATCTTCACAGCTTGCATCCATTTCTTCATCTTCTCATCCAATGACCTCCACTCAATCTTCTGAACTTCCTCAATACTCAATTTCTCAACACCGAGAATCGACAAACACTCGTCCAAAACATCGCGCCGAACACTGCTATAAAC
>2351_LAB
CATGACATCAACAACAACAACCTACGCCCAATTGGGGGTGTATTTCCTAACTGCAAATTATCCCCATCACGGTTTTGCAAATGATCTGATTCATCATCATCTTCAYTTTCTAAAAGAGTGTTGAGGGTCTCACTATAATCCACAACCAACTTCACATAATTCATCACATAGCGTGTTAARGGGTGAATTTCACCACCTTGAATGGGTCTCCTGGATGTCTCAGAGCGAACTGCATTCTCAAACTCTGCAAACGTTCCCTTTGCCGCTTCCCCCAGGCCTGCCAGCACTCCTCGGGCCTCACTCCAGACAAACTGCCCCRACTCATCTGAAAACAAGGCTTCCAAGTCTGGCAACACATCTGCCAAGGCATCATACATATCGAGTATGCGGAAAAGCTTCTCAGAGGATCTCCTCCCAATGGCAACAGCCTCACCGAAATTCAACAACTGCATCACACAACTCTTGGCAGTCTCAGTGAAGCAAACCTCCTTAATCAAATCGGARCCACTAAAAGCTTGGTCACAGAGCCTCTTCTCACCCCACAGAAGAACCCTAACAACAATCTTCACAGCTTGCATCCATTTCTTCATCTTCTCATCCAATGACCTCCACTCAATCTTCTGAACTTCCTCAATACTCAATTTCTCAACACCGAGAATCGACAAACACTCGTCCAAAACATCGCGCCGAACACTGCTATAAAC
>2351_THU2
CATGACATCAACAACAACAACCTACGCCCWATTGGGGGTGYATTTCCTAACTGCAAATTATCCCCATCRCGGTTTTGCAAATGAKCTGATTCATCATCATCTTCACTTTCTAAMAGAGTGTTGAGRGTCTCACTATAATCCACAACCAACTTCACATAATTCATCACATARCGTGTTAARGGGTGAATTTCACCACCTTGAATGGGTCTCCTGGATGTCTCAGAGCGAACTGCATTCTCAAACTCTGCAAACGTTCCCTTTGCCGCTTCCCCCAGGCCTGCCAGCACTCCTCGGGCCTCACTCCAGACAAACTGCCCCRACTCATCTGAAAACAAGGCTTCCAAGTCTGGCAACACATCTGCCAAGGCATCATACATATCGAGTATGCGGAAAAGCTTCTCAGAGGATCTCCTCCCAATGGCAACAGCCTCACCGAAATTCAACAACTGCATMACACAACYCTTGGCAGTCTCAGTGAAGCAAACCTCCTTAATCAAATCGGARCCACTAAAAGCTTGGTCACAGAGCCTCTTCTCACCCCACAGAAGAACCCTAACAACAATCTTCACAGCTTGCATCCATTTCTTCATCTTCTCATCCAATGACCTCCACTCAATCTTCTGAACTTCCTCAATACTCAATTTCTCAACACCGAGAATCGMCAAACACTCGTCCAAAACATCGCGCCGAACACTGCTATAAAC
>2351_COD
CATGACATCAACAACAACAACCTACGCCCAATTGGGGGTGTATTTCCTAACTGCAAATTATCCCCATCGCGGTTTTGCAAATGATCTGATTCATCATCATCTTCACTTTCTAAAAGAGTGTTGAGGGTCTCACTATAATCCACAACCAACTTCACATAATTCATCACATAGCGTGTTAAAGGGTGAATTTCACCACCTTGAATGGGTCTCCTGGATGTCTCAGAGCGAACTGCATTCTCAAACTCWRCAAACGTTCCCTTTGCCGCTTCCCCCAGGCCTGCCAGCACTCCTCGGGCCTCACTCCAGACAATCTGCCCCAACTCATCTGAAAACAAGGCTTCCAAGTCTGGCAACACATCTGCCAAGGCATCATACATATCGAGTATGCGGAAAAGCTTCTCAGAGGATCTCCTCCCAATGGCAACAGCCTCACCGAAATTCAACAACTGCATCACACAACTCTTGGCAGTCTCAGTGAAGCAAACCTCCTTAATCAAATCGGAGCCACTAAAAGCTTGGTCACAGAGCCTCTTCTCACCCCACAGAAGAACCCTAACAACAATCTTCACAGCTTGCATCCATTTCTTCATCTTCTCATCCAATGACCTCCACTCAATCTTCTGAACTTCCTCAATACTCAATTTCTCAACACCGAGAATCGACAAACACTCGTCCAAAACATCGCGCCGAACACTGCTATAAAC
>2351_GRE
CATGACATCAACAACAACAACCTACGCCCAATTGGGGGTGTATTTCCTAACTGCAAATTATCCCCATCACGGTTTTGCAAATGAGCTGATTCATCATCATCTTCACTTTCTAAAAGAGTGTTGAGGGTCTCACTATAATCCACAACCAACTTCACATAATTCATCACATAGCGTGTTAAGGGGTGAATTTCACCACCTTGAATGGGTCTCCTGGATGTCTCAGAGCGAACTGCATTCTCAAACTCTGCAAACGTTCCCTTTGCCGCTTCCCCCAGGCCTGCCAGCACTCCTCGGGCCTCACTCCAGACAAACTGCCCCGACTCATCTGAAAACAAGGCTTCCAAGTCTGGCAACACATCTGCCAAGGCATCATACATATCGAGTATGCGGAAAAGCTTCTCAGAGGATCTCCTCCCAATGGCAACAGCCTCACCGAAATTCAACAACTGCATCACACAACTCTTGGCAGTCTCAGTGAAGCAAACCTCCTTAATCAAATCGGAGCCACTAAAAGCTTGGTCACAGAGCCTCTTCTCACCCCACAGAAGAACCCTAACAACAATCTTCACAGCTTGCATCCATTTCTTCATCTTCTCATCCAATGACCTCCACTCAATCTTCTGAACTTCCTCAATACTCAATTTCTCAACACCGAGAATCGACAAACACTCGTCCAAAACATCGCGCCGAACACTGCTATAAAC
>2351_CAR
CATGACATCAACAACAACAACCTACGCCCAATTGGGGGTGTATTTCCTAACTGCAAATTATCCCCATCACGGTTTTGCAAATGAGCTGATTCATCATCATCTTCACTTTCTAAAAGAGTGTTGAGGGTCTCACTATAATCCACAACCAACTTCACATAATTCATCACATAGCGTGTTAAGGGGTGAATTTCACCACCTTGAATGGGTCTCCTGGATGTCTCAGAGCGAACTGCATTCTCAAACTCTGCAAACGTTCCCTTTGCCGCTTCCCCCAGGCCTGCCAGCACTCCTCGGGCCTCACTCCAGACAAACTGCCCCGACTCATCTGAAAACAAGGCTTCCAAGTCTGGCAACACATCTGCCAAGGCATCATACATATCGAGTATGCGGAAAAGCTTCTCAGAGGATCTCCTCCCAATGGCAACAGCCTCACCGAAATTCAACAACTGCATCACACAACTCTTGGCAGTCTCAGTGAAGCAAACCTCCTTAATCAAATCGGAGCCACTAAAAGCTTGGTCACAGAGCCTCTTCTCACCCCACAGAAGAACCCTAACAACAATCTTCACAGCTTGCATCCATTTCTTCATCTTCTCATCCAATGACCTCCACTCAATCTTCTGAACTTCCTCAATACTCAATTTCTCAACACCGAGAATCGACAAACACTCGTCCAAAACATCGCGCCGAACACTGCTATAAAC
>2351_DAV
CATGACATCAACAACAACAACCTACGCCCTATTGGGGGTGCATTTCCTAACTGCAAATTATCCCCATCGCGGTTTTGCAAATGATCTGATTCATCATCATCTTCACTTTCTAAAAGAGTGTTGAGAGTCTCACTATAATCCACAACCAACTTCACATAATTCATCACATAGCGTGTTAAAGGGTGAATTTCACCACCTTGAATGGGTCTCCTGGATGTCTCAGAGCGAACTGCATTCTCAAACTCTGCAAACGTTCCCTTTGCCGCTTCCCCCAGGCCTGCCAGCACTCCTCGGGCCTCACTCCAGACAAACTGCCCCAACTCATCTGAAAACAAGGCTTCCAAGTCTGGCAACACATCTGCCAAGGCATCATACATATCGAGTATGCGGAAAAGCTTCTCAGAGGATCTCCTCCCAATGGCAACAGCCTCACCGAAATTCAACAACTGCATAACACAACCCTTGGCAGTCTCAGTGAAGCAAACCTCCTTAATCAAATCGGAGCCACTAAAAGCTTGGTCACAGAGCCTCTTCTCACCCCACAGAAGAACCCTAACAACAATCTTCACAGCTTGCATCCATTTCTTCATCTTCTCATCCAATGACCTCCACTCAATCTTCTGAACTTCCTCAATACTCAATTTCTCAACACCGAGAATCGCCAAACACTCGTCCAAAACATCGCGCCGAACACTGCTATAAAC
>2351_RIP6
CATGACATCAACAACAACAACCTACGCCCAATTGGGGGTGTATTTCCTAACTGCAAATTATCCCCATYACGGTTTTGCAAATGATCTGATTCATCATCATCTTCACTTTCTAAAAGAGTGTTGAGGGTCTCACTATAATCCACAACCAACTTCACATAATTCATCACATAGCGTGTTAAAGGGTGAATTTCACCACCTTGAATGGGTCTCCTGGATGTCTCAGAGCGAACTGCATTCTCAAACTCTGCAAACGTTCCCTTTGCCGCTTCCCCCAGGCCTGCCAGCACTCCTCGGGCCTCACTCCAGACAAACTGCCCCAACTCATCTGAAAACAAGGCTTCCAAGTCTGGCAACACATCTGCCAAGGCATCATACATATCGAGTATGCGGAAAAGCTTCTCAGAGGATCTCCTCCCAATGGCAACAGCCTCACCGAAATTCAACAACTGCATCACACAACTCTTGGCAGTCTCAGTGAAGCAAACCTCCTTAATCAARTCGGAGCCACTAAAAGCTTGGTCACAGAGCCTCTTCTCACCCCACAGAAGAACCCTAACAACAATCTTCACAGCTTGCATCCATTTCTTCATCTTCTCATCCAATGACCTCCACTCAATCTTCTGAACTTCCTCAATACTCAATTTCTCAACACCGAGAATCGACAAACACTCGTCCAAAACATCGCGCCGAACACTGCTATAAAC
>2351_CIN1
CATGACATCAACAACAACAACCTACGCCCAATTGGRGGTGTATTTCCTAACTGCAAATTATCCCCATCRCGGTTTTGCAAATGATCTGATTCATCATCATCTTCACTTTCTAAAAGAGTGTTGAGGGTCTCACTATAATCCACAACCAACTTCACATAATTCATCACATAGCGTGTTAAAGGGTGAATTTCACCACCTTGAATGGGTCTCCTGGATGTCTCAGAGCGAACTGCATTCTCAAACTCTGCAAACGTTCCCTTTGCCGCTTCCCCCAGGCCTGCCAGCACTCCTCGGGCCTCACTCCAGACAAACTGCCCCAACTCATCTGAAAACAAGGCTTCCAAGTCTGGCAACACATCTGCCAAGGCATCATACATATCGAGTATGCGGAAAAGCTTCTCAGAGGATCTCCTCCCAATGGCAACAGCCTCACCGAAATTCAACAACTGCATCACACAACTCTTGGCAGTCTCAGTGAAGCAAACCTCCTTAATCAAATCGGAGCCACTAAAAGCTTGGTCACAGAGCCTCTTCTCACCCCACAGAAGAACCCTAACAACAATCTTCACAGCTTGCATCCATTTCTTCATCTTCTCATCCAATGACCTCCACTCAATCTTCTGAACTTCCTCAATACTCAATTTCTCAACACCGAGAATCGACAAACACTCGTCCAAAACATCGCGCCGAACACTGCTATAAAC
>2351_BER1
CATGACATCAACAACAACAACCTACGCCCAATTGGGGGTGTATTTCCTAACTGCAAATTATCCCCATCGCGGTTTTGCAAATGATCTGATTCATCATCATCTTCACTTTCTAAAAGAGTGTTGAGGGTCTCACTATAATCCACAACCAACTTCACATAATTCATCACATAGCGTGTTAAAGGGTGAATTTCACCACCTTGAATGGGTCTCCTGGAWGTCTCAGAGCGAACTGCATTCTCAAACTCTGCAAACGTTCCCTTTGCCGCTTCCCCCAGGCCTGCCAGCACTCCTCGGGCCTCACTCCAGACAAACTGCCCCAACTCATCTGAAAACAAGGCTTCCAAGTCTGGCAACACATCTGCCAAGGCATCATACATATCGAGTATGCGGAAAAGCTTCTCAGAGGATCTCCTCCCAATGGCAACAGCCTCACCGAAATTCAACAACTGCATCACACAACTCTTGGCAGTYTCAGTGAAGCAAACCTCCTTAATCAAATCGGAGCCACTAAAAGCTTGGTCACAGAGCCTCTTCTCACCCCACAGAAGAACCCTAACAACAATCTTCACAGCTTGCATCCATTTCTTCATCTTCTCATCCAATGACCTCCACTCAATCTTCTGAACTTCCTCAATACTCAATTTCTCAACACCGAGAATCGACAAACACTCGTCCAAAACATCGCGCCGAACACTGCTATAAAC
>2351_ROM
CATGACATCAACAACAACAACCTACGCCCTATTGGGGGTGCATTTCCTAACTGCAAATTATCCCCATCACGGTTTTGCAAATGATCTGATTCATCATCATCTTCACTTTCTAAAAGAGTGTTGAGAGTCTCACTATAATCCACAACCAACTTCACATAATTCATCACATAACGTGTTAAAGGGTGAATTTCACCACCTTGAATGGGTCTCCTGGATGTCTCAGAGCGAACTGCATTCTCAAACTCTGCAAACGTTCCCTTTGCCGCTTCCCCCAGGCCTGCCAGCACTCCTCGGGCCTCACTCCAGACAAACTGCCCCAACTCATCTGAAAACAAGGCTTCCAAGTCTGGCAACACATCTGCCAAGGCATCATACATATCGAGTATGCGGAAAAGCTTCTCAGAGGATCTCCTCCCAATGGCAACAGCCTCACCGAAATTCAACAACTGCATAACACAACCCTTGGCAGTCTCAGTGAAGCAAACCTCCTTAATCAAATCGGAGCCACTAAAAGCTTGGTCACAGAGCCTCTTCTCACCCCACAGAAGAACCCTAACAACAATCTTCACAGCTTGCATCCATTTCTTCATCTTCTCATCCAATGACCTCCACTCAATCTTCTGAACTTCCTCAATACTCAATTTCTCAACACCGAGAATCGCCAAACACTCGTCCAAAACATCGCGCCGAACACTGCTATAAAC
>2351_CAL
CATGACATCAACAACAACAACCTACGCCCAATTGGGGGTGTATTTCCTAACTGCAAATTATCCCCATCACGGTTTTGCAAATGATCTGATTCATCATCATCTTCACTTTCTAAAAGAGTGTTGAGGGTCTCACTATAATCCACAACCAACTTCACATAATTCATCACATAGCGTGTTAAAGGGTGAATTTCACCACCTTGAATGGGTCTCCTGGATGTCTCAGAGCGAACTGCATTCTCAAACTCTGCAAACGTTCCCTTTGCCGCTTCCCCCAGGCCTGCCAGCACTCCTCGGGCCTCACTCCAGACAAACTGCCCCAACTCATCTGAAAACAAGGCTTCCAAGTCTGGCAACACATCTGCCAAGGCATCATACATATCGAGTATGCGGAAAAGCTTCTCAGAGGATCTCCTCCCAATGGCAACAGCCTCACCGAAATTCAACAACTGCATCACACAACTCTTGGCAGTCTCAGTGAAGCAAACCTCCTTAATCAAATCGGAGCCACTAAAAGCTTGGTCACAGAGCCTCTTCTCACCCCACAGAAGAACCCTAACAACAATCTTCACAGCTTGCATCCATTTCTTCATCTTCTCATCCAATGACCTCCACTCAATCTTCTGAACTTCCTCAATACTCAATTTCTCAACACCGAGAATCGACAAACACTCGTCCAAAACATCGCGCCGAACACTGCTATAAAC
>2351_CIN2
CATGACATCAACAACAACAACCTACGCCCAATTGGGGGTGTATTTCCTAACTGCAAATTATCCCCATCGCGGTTTTGCAAATGATCTGATTCATCATCATCTTCACTTTCTAAAAGAGTGTTGAGGGTCTCACTATAATCCACAACCAACTTCACATAATTCATCACATAGCGTGTTAAAGGGTGAATTTCACCACCTTGAATGGGTCTCCTGGATGTCTCAGAGCGAACTGCATTCTCAAACTCTGCAAACGTTCCCTTTGCCGCTTCCCCCAGGCCTGCCAGCACTCCTCGGGCCTCACTCCAGACAAACTGCCCCAACTCATCTGAAAACAAGGCTTCCAAGTCTGGCAACACATCTGCCAAGGCATCATACATATCGAGTATGCGGAAAAGCTTCTCAGAGGATCTCCTCCCAATGGCAACAGCCTCACCGAAATTCAACAACTGCATCACACAACTCTTGGCAGTCTCAGTGAAGCAAACCTCCTTAATCAAATCGGAGCCACTAAAAGCTTGGTCACAGAGCCTCTTCTCACCCCACAGAAGAACCCTAACAACAATCTTCACAGCTTGCATCCATTTCTTCATCTTCTCATCCAATGACCTCCACTCAATCTTCTGAACTTCCTCAATACTCAATTTCTCAACACCGAGAATCGACAAACACTCGTCCAAAACATCGCGCCGAACACTGCTATAAAC
>2351_RIP7
CATGACATCAACAACAACAACCTACGCCCAATTGGGGGTGTATTTCCTAACTGCAAATTATCCCCATCACGGTTTTGCAAATGATCTGATTCATCATCATCTTCACTTTCTAAAAGAGTGTTGAGGGTCTCACTATAATCCACAACCAACTTCACATAATTCATCACATAGCGTGTTAAAGGGTGAATTTCACCACCTTGAATGGGTCTCCTGGATGTCTCAGAGCGAACTGCATTCTCAAACTCTGCAAACGTTCCCTTTGCCGCTTCCCCCAGGCCTGCCAGCACTCCTCGGGCCTCACTCCAGACAAACTGCCCCAACTCATCTGAAAACAAGGCTTCCAAGTCTGGCAACACATCTGCCAAGGCATCATACATATCGAGTATGCGGAAAAGCTTCTCAGAGGATCTCCTCCCAATGGCAACAGCCTCACCGAAATTCAACAACTGCATCACACAACTCTTGGCAGTCTCAGTGAAGCAAACCTCCTTAATCAAGTCGGARCCACTAAAAGCTTGGTCACAGAGCCTCTTCTCACCCCACAGAAGAACCCTAACAACAATCTTCACAGCTTGCATCCATTTCTTCATCTTCTCATCCAATGACCTCCACTCAATCTTCTGAACTTCCTCAATACTCAATTTCTCAACACCGAGAATCGACAAACACTCGTCCAAAACATCGCGCCGAACACTGCTATAAAC
>2351_AES2
CATGACATCAACAACAACAACCTACGCCCAATTGGGGGTGTATTTCCTAACTGCAAATTATCCCCATCACGGTTTTGCAAATGATCTGATTCATCATCATCTTCACTTTCTAAAAGAGTGTTGAGGGTCTCACTATAATCCACAACCAACTTCACATAATTCATCACATAGCGTGTTAAAGGGTGAATTTCACCACCTTGAATGGGTCTCCTGGATGTCTCAGAGCGAACTGCATTCTCAAACTCTGCAAACGTTCCCTTTGCCGCTTCCCCCAGGCCTGCCAGCACTCCTCGGGCCTCACTCCAGACAAACTGCCCCAACTCATCTGAAAACAAGGCTTCCAASTCTGGCAACACATCTGCCAAGGCATCATACATATCGAGTATGCGGAAAAGCTTCTCAGAGGATCTCCTCCCAATGGCAACAGCCTCACCGAAATTCAACAACTGCATCACACAACTCTTGGCAGTCTCAGTGAAGCAAACCTCCTTAATCAAATCGGAGCCACTAAAAGCTTGGTCACAGAGCCTCTTCTCACCCCACAGAAGAACCCTAACAACAATCTTCACAGCTTGCATCCATTTCTTCATCTTCTCATCCAATGACCTCCACTCAATCTTCTGAACTTCCTCAATACTCAATTTCTCAACACCGAGAATCGACAAACACTCGTCCAAAACATCGCGCCGAACACTGCTATAAAC
>2351_RIP3
CATGACATCAACAACAACAACCTACGCCCAATTGGGGGTGTATTTCCTAACTGCAAATTATCCCCATCACGGTTTTGCAAATGATCTGATTCATCATCATCTTCACTTTCTAAAAGAGTGTTGAGGGTCTCACTATAATCCACAACCAACTTCACATAATTCATCACATAGCGTGTTAAAGGGTGAATTTCACCACCTTGAATGGGTCTCCTGGATGTCTCAGAGCGAACTGCATTCTCAAACTCTGCAAACGTTCCCTTTGCCGCTTCCCCCAGGCCTGCCAGCACTCCTCGGGCCTCACTCCAGACAAACTGCCCCAACTCATCTGAAAACAAGGCTTCCAAGTCTGGCAACACATCTGCCAAGGCATCATACATATCGAGTATGCGGAAAAGCTTCTCAGAGGATCTCCTCCCAATGGCAACAGCCTCACCGAAATTCAACAACTGCATCACACAACTCTTGGCAGTCTCAGTGAAGCAAACCTCCTTAATCAARTCGGAGCCACTAAAAGCTTGGTCACAGAGCCTCTTCTCACCCCACAGAAGAACCCTAACAACAATCTTCACAGCTTGCATCCATTTCTTCATCTTCTCATCCAATGACCTCCACTCAATCTTCTGAACTTCCTCAATACTCAATTTCTCAACACCGAGAATCGACAAACACTCGTCCAAAACATCGCGCCGAACACTGCTATAAAC
>2351_CAB
CATGACATCAACAACAACAACCTACGCCCAATTGGGGGTGTATTTCCTAACTGCAAATTATCCCCATCACGGTTTTGCAAATGAGCTGATTCATCATCATCTTCAYTTTCTAAAAGAGTGTTGAGGGTCTCACTATAATCCACAACCAACTTCACATAATTCATCACATAGCGTGTTAAGGGGTGAATTTCACCACCTTGAATGGGTCTCCTGGATGTCTCAGAGCGAACTGCATTCTCAAACTCTGCAAACGTTCCCTTTGCCGCTTCCCCCAGGCCTGCCAGCACTCCTCGGGCCTCACTCCAGACAAACTGCCCCGACTCATCTGAAAACAAGGCTTCCAAGTCTGGCAACACATCTGCCAAGGCATCATACATATCGAGTATGCGGAAAAGCTTCTCAGAGGATCTCCTCCCAATGGCAACAGCCTCACCGAAATTCAACAACTGCATCACACAACTCTTGGCAGTCTCAGTGAAGCAAACCTCCTTAATCAAATCGGARCCACTAAAAGCTTGGTCACAGAGCCTCTTCTCACCCCACAGAAGAACCCTAACAACAATCTTCACAGCTTGCATCCATT?????????????????????????????????????????????????????????????????????????????????????????????????????????????????????????
>2351_BAL
CATGACATCAACAACAACAACCTACGCCCAATTGGGGGTGTATTTCCTAACTGCAAATTATCCCCATCGCGGTTTTGCAAATGATCTGATTCATCATCATCTTCACTTTCTAAAAGAGTGTTGAGGGTCTCACTATAATCCACAACCAACTTCACATAATTCATCACATAGCGTGTTAAAGGGTGAATTTCACCACCTTGAATGGGTCTCCTGGATGTCTCAGAGCGAACTGCATTCTCAAACTCTGCAAACGTTCCCTTTGCCGCTTCCCCCAGGCCTGCCAGCACTCCTCGGGCCTCACTCCAGACAAACTGCCCCAACTCATCTGAAAACAAGGCTTCCAAGTCTGGCAACACATCTGCCAAGGCATCATACATATCGAGTATGCGGAAAAGCTTCTCAGAGGATCTCCTCCCAATGGCAACAGCCTCACCGAAATTCAACAACTGCATCACACAACTCTTGGCAGTCTCAGTGAAGCAAACCTCCTTAATCAAATCGGAGCCACTAAAAGCTTGGTCACAGAGCCTCTTCTCACCCCACAGAAGAACCCTAACAACAATCTTCACAGCTTGCATCCATTTCTTCATCTTCTCATCCAATGACCTCCACTCAATCTTCTGAACTTCCTCAATACTCAATTTCTCAACACCGAGAATCGACAAACACTCGTCCAAAACATCGCGCCGAACACTGCTATAAAC
>2351_MUS
CATGACATCAACAGCAACAACCTACGCCCTATTGGGGGTGTATTTCCTAACTGCAAATTATCCCCATCGCGGTTTTGCAAATGATCTGATTCATCATCATCTTCACTTTCTAAAAGAGTGTTGAGGGTCTCACTATAATCCACAACCAACTTCACATAATTCATCACATAGCGTGTTAAAGGGTGAATTTCACCACCTTGAATGGGTCTCCTGGATGTCTCAGAGCGAACTGCATTCTCAAACTCTGCAAACGTTCCCTTTGCCGCTTCCCCCAGGCTTGCCAGCACTCCTCGGGCCTCACTCCAGACAAACTGCCCCAACTCATCTGAAAACAAGGATTCCAAGTCTGGCAACGCATCTGCCAAGGCATCATACATATCGAGTATGCGGAAAAGCTTTTCAGAGGATCTCCTCCCAATGGAAACAGCCTCACCGAAATTCAACAACTGCATCACACAACCCTTGGCAGTCTCAGTGAAGCAAACCTCCTTAATCAAATCGGAGCCACTAAAAGTTTGGTCACAGAGCCTCTTCTCACCCCACAGAAGAACCCTAACAACAATCTTCACAGCTTGCATCCATTTCTTCATCTTCTCATCCAATGACCTCCACTCAATCTTCTGAACTTCCTCAATACTCAATTTCTCAACACCGAGAATTGTCAAACACTCGTCCAAAACATCACGCCGAACACTGCTATAAAC
>2351_LABv
CATGACATCAACAACAACAACCTACGCCCAATTGGGGGTGTATTTCCTAACTGCAAATTATCCCCATCACGGTTTTGCAAATGATCTGATTCATCATCATCTTCACTTTCTAAAAGAGTGTTGAGGGTCTCACTATAATCCACAACCAACTTCACATAATTCATCACATAGCGTGTTAAAGGGTGAATTTCACCACCTTGAATGGGTCTCCTGGATGTCTCAGAGCGAACTGCATTCTCAAACTCTGCAAACGTTCCCTTTGCCGCTTCCCCCAGGCCTGCCAGCACTCCTCGGGCCTCACTCCAGACAAACTGCCCCAACTCATCTGAAAACAAGGCTTCCAAGTCTGGCAACACATCTGCCAAGGCATCATACATATCGAGTATGCGGAAAAGCTTCTCAGAGGAYCTCCTCCCAATGGCAACAGCCTCACCGAAATTCAACAACTGCATCACACAACTCTTGGCAGTCTCAGTGAAGCAAACCTCCTTAATCAAATCGGAGCCACTAAAAGCTTGGTCACAGAGCCTCTTCTCACCCCACAGAAGAACCCTAACAACAATCTTCACAGCTTGCATCCATTTCTTCATCTTCTCATCCAATGACCTCCACTCAATCTTCTGAACTTCCTCAATACTCAATTTCTCAACACCGAGAATCGACAAACACTCGTCCAAAACATCGCGCCGAACACTGCTATAAAC
