# Supplementary material for: Species relationships within the genus Vitis based on molecular and morphological data
Source: PLoS One. 2023 Jul 31;18(7):e0283324. doi: 10.1371/journal.pone.0283324 (PMC10389703; doi:10.1371/journal.pone.0283324)
Supplement: S1 Data — (ZIP) [file pone.0283324.s016.zip › 255.fasta]

>255_SIM
AAGAATTACGATTTGATGCTTAATCTGCAACTGGGTATCAGGTAAATTGTCAAATGGGTAGTGGTTTGGTTTATTTGAATAATATTYAGAGCATTGCTTCTGTGATTGGTTT?????????????????????????????????????????????????????????????????????????????????????????????????????????????????????????????????????????????????????????????????????????????????????????????????????????????????????????????????????????????????????????????????
>255_BER2
AAGAATTACGATTTGATGCTTAATCTGCAACTGGGTATCAGGTAAATTGTCAAATGGGTAGTGGTTTGGTTTATTTGAATAATATTTAGAGCATTGCTTCTGTGATTGGTTTTGAATACCCTTTGTTTGCTTGCCCTAAAAGAATGATAAGATGGAGGAATTTTCATCTTTAATCTAATCTTTCTTTAGGATCAACTCGGTGTGATGGTTTTGTGATTTGGTGTTTGGACATATGTAGGTATTCTGTTGGAAAGCATATTTCGATCTTGCGTGATCTTAAGCCAACTGATTTTGATCCCAGAGAGAAGTTTTGGACTAGGTTTCCAACTGAAGGTTCTAAGCTTACTCCACCCCATCAGTCGGTGGAGT
>255_DOA1
AAGAATTACGATTTGATGCTTAATCTGCAACTGGGTATCAGGTAAATTGTCAAATGGGTAGTGGTTTGGTTTATTTGAATAATATTTAGAGCATTGCTTCTGTGATTGGTTTTGRATACCCTCTGTTTGCTTGCCCTAAAAGAATGATAAGATGGAGGAATTTTCATCTTTAATCTAATCTTTCTTTAGGATCAACTCGGTGTGATGGTTTTGTGATTTGGTGTTTGGATATATGTAGGTATTCTGTTGGAAAGCATATTTCGATCTTGCGTGATCTTAAGCCAACTGATTTTGATCCCAGAGAGAAGTTTTGGACTAGGTTTCCAMCTGAAGGTTCTAAGCTTACTCCACCCCATCAGTCGGTRGAGT
>255_CIN3
AAGAATTACGATTTGATGCTTAATCTGCAACTGGGTATCAGGTAAATTGTCAAATGGGTAGTGGTTTGGTTTATTTGAATAATATTTAGAGCATTGCTTCTGTGATTGGTTTTGAATACCCTTTGTTTGCTTGCCCTAAAAGAATGATAAGATGGAGGAATTTTCATCTTTAATCTAATCTTTCTTTAGGATCAACTCGGTGTGATGGTTTTGTGATTTGGTGTTTGGACATATGTAGGTATTCTGTTGGAAAGCATATTTCGATCTTGCGTGATCTTAAGCCAACTGATTTTGATCCCAGAGAGAAGTTTTGGACTAGGTTTCCAACTGAAGGTTCTAAGCTTACTCCACCCCATCAGTCGGTGGAGT
>255_DOA2
AAGAATTACGATTTGATGCTTAATCTGCAACTGGGTATCAGGTAAATTGTCAAATGGGTAGTGGTTTGGTTTATTTGAATAATATTTAGAGCATTGCTTCTGTGATTGGTTTTGAATACCCTCTGTTTGCTTGCCCTAAAAGAATGATAAGATGGAGGAATTTTCATCTTTAATCTAATCTTTCTTTAGGATCAACTCGGTGTGATGGTTTTGTGATTTGGTGTTTGGATATATGTAGGTATTCTGTTGGAAAGCATATTTCGATCTTGCGTGATCTTAAGCCAACTGATTTTGATCCCAGAGAGAAGTTTTGGACTAGGTTTCCAACT????????????????????????????????????????
>255_CIN1
AAGAATTACGATTTGATGCTTAATCTGCAACTGGGTATCAGGTAAATTGTCAAATGGGTAGTGGTTTGGTTTATTTGAATAATATTTAGAGCATTGCTTCTGTGATTGGTTTTGAATACCCTTTGTTTGCTTGCCCTAAAAGAATGATAAGATGGAGGAATTTTCATCTTTAATCTAATCTTTCTTTAGGATCAACTCGGTGTGATGGTTTTGTGATTTGGTGTTTGGACATATGTAGGTATTCTGTTGGAAAGCATATTTCGATCTTGCGTGATCTTAAGCCAACTGATTTTGATCCCAGAGAGAAGTTTTGGACTAGGTTTCCAACTGAAGGTTCTAAGCTTACTCCACCCCATCAGTCGGTGGAGT
>255_FLE
AAGAATTACGATTTGATGCTTAATCTGCAACTGGGTATCAGGTAAATTGTCAAATGGGTAGTGGTTTGGTTTGTTTGAATAATATTTAGATCATTGCTTCTGTGATTGGTTTTGAATGCCCTCTGCTTGCTTGCCCTAAAAGAATGATAAGATGGAGGAATTTTCATCTTTAATCTAATCTTTCTTTAGGATCAACTCGGTGTGATGGTTTTGTGATTTGGTGTTTGGATATATGTAGGTATTCTGTTGGAAAGCATATTTCGATCTTGCGTGATCTTAAGCCAACTGATTTTGATCCCAGAGAGAAGTTTTGGACTAGGTTTCCAACTGAAGGTTCTAAGCTTACTCCACCCCATCAGTCGGTGGAGT
>255_RUP6
AAGAATTACGATTTGATGCTTAATCTGCAACTGGGTATCAGGTAAATTGTCAAATGGGTAGTGGTTTGGTTTATTTGAATAATATTTAGAGCATTGCTTCTGTGATTGGTTTTGAATACCCTCTGTTTGCTTGCCCTAAAAGAATGATAAGATGGAGGAATTTTCATCTTTAATCTAATCTTTCTTTAGGATCAACTCGGTGTGATGGTTTTGTGATTTGGTGTTTGGATATATGTAGGTATTCTGTTGGAAAGCATATTTCGATCTTGCGTGATCTTAAGCCAACTGATTTTGATCCCAGAGAGAAGTTTTGGACTAGGTTTCCAACTGAAGGTTCTAAGCTTACTCCACCCCATCAGTCGGTAGAGT
>255_BER1
AAGAATTACGATTTGATGCTTAATCTGCAACTGGGTATCAGGTAAATTGTCAAATGGGTAGTGGTTTGGTTTATTTGAATAATATTTAGAGCATTGCTTCTGTGATTGGTTTTGAATACCCTTTGTTTGCTTGCCCTAAAAGAATGATAAGATGGAGGAATTTTCATCTTTAATCTAATCTTTCTTTAGGATCAACTCGGTGTGATGGTTTTGTGATTTGGTGTTTGGACATATGTAGGTATTCTGTTGGAAAGCATATTTCGATCTTGCGTGATCTTAAGCCAACTGATTTTGATCCCAGAGAGAAGTTTTGGACTAGGTTTCCAACTGAAGGTTCTAAGCTTACTCCACCCCATCAGTCGGTGGAGT
>255_SYR
AAGAATTACGATTTGATGCTTAATCTGCAACTGGGTATCAGGTAAATTGTCAAATGGGTAGTGGTTTGGTTTATTTGAATAATATTTAGATCATTGCTTCTGTGATTGGTTTTGAATGCCCTCTGTTTGCTTGCCCTAAAAGAATGATAAGATGGAGGAATTTTCATCTTTAATCTAATCTTTCTTTAGGATCAACTCGGTGTGCTGGTTTTGTGATTTGGTGTTTGGATATATGTAGGTATTCTGTTGGAAAGCATATTTCGATCTTGCGTGATCTTAAGCCAACTGATTTTGATCCCAGAGAGAAGTTTTGGACTAGGTTTCCAACTGAAGGTTCTAAGCTTACTCCACCCCATCAGTCGGTGGAGT
>255_MUS
AAGAATTACGATTTGATGCTTAATCTGCAACTGGGTATCAGGTAAATAGTCAAATGGGTAGTGGTTTGGTTTATTTGAATAATATTCCGAGCATTGCTTCTCTGATTGGTTTCGAATACCCTCTGTTTGCTTGCCCTAAAAGAATGATAAGATGGAGGAATTTTCATCTTCAATCTAATCTTTCTTTAGGATCAACTCGGTGTGATGGTTTTGTGATTTGGTGTTTGGATGTATGTAGGTATTCTGTTGGAAAACATATTTCGATCTTGCGTGATCTTAAGCCAACTGATTTTGATCCCAGAGAGAAGTTTTGGACCAGGTTTCCACCTGAAGGTTCTAAGCTTACTCCACCCCATCAGTCGGTGGAGT
>255_CHA
AAGAATTACGATTTGATGCTTAATCTGCAACTGGGTATCAGGTAAATTGTCAAATGGGTAGTGGTTTGGTTTATTTGAATAATATTTAGAGCATTGCTTCTGTGATTGGTTTTGRATACCCTCTGTTTGCTTGCCCTAAAAGAATGATAAGATGGAGGAATTTTCATCTTTAATCTAATCTTTCTTTAGGATCAACTCGGTGTGATGGTTTTGTGATTTGGTGTTTGGATATATGTAGGTATTCTGTTGGAAAGCATATTTCGATCTTGCGTGATCTTAAGCCAACTGATTTTGATCCCAGAGAGAAGTTTTGGACTAGGTTTCCAMCTGAAGGTTCTAAGCTTACTCCACCCCATCAGTCGGTRGAGT
>255_FOL
AAGAATTACGATTTGATGCTTAATCTGCAACTGGGTATCAGGTAAATTGTCAAATGGGTAGTGGTTTGGTTTATTTGAATAATATTTAGATCATTGCTTCTGTGATTGGTTTTGAATGCCCTCTGTTTGCTTGCCCTAAAAGAATGATAAGATGGAGGAATTTTCATCTTTAATCTAATCTTTCTTTAGGATCAACTCGGTGTGCTGGTTTTGTGATTTGGTGTTTGGATATATGTAGGTATTCTGTTGGAAAGCATATTTCGATCTTGCGTGATCTTAAGCCAACTGATTTTGATCCCAGAGAGAAGTTTTGGACTAGGTTTCCAACTGAAGGTTCTAAGCTTACTCCACCCCATCAGTCGGTGGAGT
>255_THU2
AAGAATTACGATTTGATGCTTAATCTGCAACTGGGTATCAGGTAAATTGTCAAATGGGTAGTGGTTTGGTTTATTTGAATAATATTTAGAGCATTGCTTCTGTGATTGGTTTTGAATGCCCTCTGTTTGCTTGCCCTAAAAGAATGATAAGATGGAGGAATTTTCATCTTTAATCTAATCTTTCTTTAGGATCAACTCGGTGTGMTGGTTTTGTGATTTGGTGTTTGGATATATGTAGGTATTCTGTTGGAAAGCATATTTCGATCTTGCGTGATCTTAAGCCAACTGATTTTGATCCCAGAGAGAAGTTTTGGACTAGGTTTCCAACTGAAGGTTCTAAGCTTACTCCACCCCATCAGTCGGTGGAGT
>255_CAL
AAGAATTACGATTTGATGCTTAATCTGCAACTGGGTATCAGGTAAATTGTCAAATGGGTAGTGTTTTGGTTTATTTGAATAATATTTAGGGCATTGCTTCTGTGATTGGTTTTGAATACCCTCTGTTTGCTTGCCCTAAAAGAATGATAAGATGGAGGAATTTTCATCTTTAATCTAATCTTTCTTTAGGATCAACTCGGTGTGATGGTTTTGTGATTTGGTGTTTGGATATATGTAGGTATTCTGTTGGAAAGCATATTTCGATCTTGCGTGATCTTAAGCCAACTGATTTTGATCCCAGAGAGAAGTTTTGGACTAGGTTTCCAACTGAAGGTTCTAAGCTTACTCCACCCCATCAGTCGGTGGAGT
>255_TRE
AAGAATTACGATTTGATGCTTAATCTGCAACTGGGTATCAGGTAAATTGTCTAATGGGTAGTGGTTTGGTTTATTTGAATAATATTTAGAGCATTGCTTCTGTGATTGGTTTTGTATTCCCTCTGTTTGCTTGCCCTAAAAGAATGATAAGATGGAGGAATTTTCATCTTTAATCTAATCTTTCTTTAGGATCAACTCGGTGTGATGGTTTTGTGATTTGGTGYTTGGATATATGTAGGTATTCTGTTGGAAAGCATATTTCGATCTTGCGTGATCTTAAGCCAACTGATTTTGATCCCAGAGAGAAGTTTTGGACTAGGTTTCCAACTGAAGGTTCTAAGCTTACTCCACCCCATCAGTCGGTAGAGT
>255_RUP5
AAGAATTACGATTTGATGCTTAATCTGCAACTGGGTATCAGGTAAATTGTCAAATGGGTAGTGGTTTGGTTTATTTGAATAATATTTAGAGCATTGCTTCTGTGATTGGTTTTGAATACCCTCTGTTTGCTTGCCCTAAAAGAATGATAAGATGGAGGAATTTTCATCTTTAATCTAATCTTTCTTTAGGATCAACTCGGTGTGATGGTTTTGTGATTTGGTGTTTGGATATATGTAGGTATTCTGTTGGAAAGCATATTTCGATCTTGCGTGATCTTAAGCCAACTGATTTTGATCCCAGAGAGAAGTTTTGGACTAGGTTTCCAACTGAAGGTTCTAAGCTTACTCCACCCCATCAGTCGGTAGAGT
>255_RIP5
AAGAATTACGATTTGATGCTTAATCTGCAACTGGGTATCAGGTAAATTGTCAAATGGGTAGTGGTTTGGTTTATTTGAATAATATTTAGAGCATTGCTTCTGTGATTGGTTTTGAATACCCTCTGTTTGCTTGCCCTAAAAGAATGATAAGATGGAGGAATTTTCATCTTTAATCTAATCTTTCTTTAGGATCAACTCGGTGTGATGGTTTTGTGATTTGGTGTTTGGATATATGTAGGTATTCTGTTGGAAAGCATATTTCGATCTTGCGTGATCTTAAGCCAACTGATTTTGATCCCAGAGAGAAGTTTTGGACTAGGTTTCCAACTGAAGGTTCTAAGCTTACTCCACCCCATCAGTCGGTAGAGT
>255_RUP1
AAGAATTACGATTTGATGCTTAATCTGCAACTGGGTATCAGGTAAATTGTCAAATGGGTAGTGGTTTGGTTTATTTGAATAATATTTAGAGCATTGCTTCTGTGATTGGTTTTGAATACCCTCTGTTTGCTTGCCCTAAAAGAATGATAAGATGGAGGAATTTTCATCTTTAATCTAATCTTTCTTTAGGATCAACTCGGTGTGATGG?????????????????????????????????????????????????????????????????????????????????????????????????????????????????????????????????????????????????????????????????
>255_LON
AAGAATTACGATTTGATGCTTAATCTGCAACTGGGTATCAGGTAAATTGTCAAATGGGTAGTGGTTTGGTTTATTTGAATAATATTTAGAGCATTGCTTCTGTGATTGGTTTTGAATACCCTCTGTTTGCTTGCCCTAAAAGAATGATAAGATGGAGGAATTTTCATCTTTAATCTAATCTTTCTTTAGGATCAACTCGGTGTGATGGTTTTGTGATTTGGTGTTTGGATATATGTAGGTATTCTGTTGGAAAGCATATTTCGATCTTGCGTGATCTTAAGCCAACTGATTTTGATCCCAGAGAGAAGTTTTGGACTAGGTTTCCAACTGAAGGTTCTAAGCTTACTCCACCCCATCAGTCGGTAGAGT
>255_LAC
AAGAATTACGATTTGATGCTTAATCTGCAACTGGGTATCAGGTAAATTGTCAAATGGGTAGTGGTTTGGTTTATTTGAATAATATTTAGATCATTGCTTCTGTGATTGGTTTTGAATGCCCTCTGTTTGCTTGCCCTAAAAGAATGATAAGATGGAGGAATTTTCATCTTTAATCTAATCTTTCTTTAGGATCAACTCGGTGTGCTGGTTTTGTGATTTGGTGTTTGGATATATGTAGGTATTCTGTTGGAAAGCATATTTCGATCTTGCGTGATCTTAAGCCAACTGATTTTGATCCCAGAGAGAAGTTTTGGACTAGGTTTCCAACTGAAGGTTCTAAGCTTACTCCACCCCATCAGTCGGTGGAGT
>255_PIA
AAGAATTACGATTTGATGCTTAATCTGCAACTGGGTATCAGGTAAATTGTCAAATGGGTAGTGGTTTGGTTTATTTGAATAATATTTAGAKCATTGCTTCTGTGATTGGTTTTGAATRCCCTCTGTTTGCTTGCCCTAAAAGAATGATAAGATGGAGKAATTTTCATCTTTAATCTAATCTTTCTTTAGGATCAACTCGGTGTGMTGGTTTTGTGATTTGGTGTTTGGATATATGTAGGTATTCTGTTGGAAAGCATATTTCGATCTTGCGTGATCTTAAGCCAACTGATTTTGATCCCAGAGAGAAGTTTTGGACTAGGTTTCCAACTGAAGGTTCTAAGCTTACTCCACCCCATCARTCGGTGGAGT
>255_RIP1
AAGAATTACGATTTGATGCTTAATCTGCAACTGGGTATCAGGTAAATTGTCAAATGGGTAGTGGTTTGGTTTATTTGAATAATATTTAGAGCATTGCTTCTGTGATTGGTTTTGAATACCCTCTGTTTGCTTGCCCTAAAAGAATGATAAGATGGAGGAATTTTCATCTTTAATCTAATCTTTCTTTAGGATCAACTCGGTGTGATGGTTTTGTGATTTGGTGTTTGGATATATGTAGGTATTCTGTTGGAAAGCATATTTCGATCTTGCGTGATCTTAAGCCAACTGATTTTGATCCCAGAGAGAAGTTTTGGACTAGGTTTCCAACTGAAGGTTCTAAGCTTACTCCACCCCATCAGTCGGTAGAGT
>255_ARZ
AAGAATTACGATTTGATGCTTAATCTGCAACTGGGTATCAGGTAAATTGTCWAATGGGTAGTGGTTTGGTTTATTTGAATAATATTTAGAGCATTGCTTCTGTGATTGGTTTTGWATACCCTCTGTTTGCTTGCCCTAAAAGAATGATAAGATGGAGGAATTTTCATCTTTAATCTAATCTTTCTTTAGGATCAACTCGGTGTGATGGTTTTGTGATTTGGTGTTTGGATATATGTAGGTATTCTGTTGGAAAGCATATTTCGATCTTGCGTGATCTTAAGCCAACTGATTTTGATCCCAGAGAGAAGTTTTGGACTAGGTTTCCAACTGAAGGTTCTAAGCTTACTCCACCCCATCAGTCGGTAGAGT
>255_RIP4
AAGAATTACGATTTGATGCTTAATCTGCAACTGGGTATCAGGTAAATTGTCAAATGGGTAGTGGTTTGGTTTATTTGAATAATATTTAGAGCATTGCTTCTGTGATTGGTTTTGAATACCCTCTGTTTGCTTGCCCTAAAAGAATGATAAGATGGAGGAATTTTCATCTTTAATCTAATCTTTCTTTAGGATCAACTCGGTGTGATGGTTTTGTGATTTGGTGTTTGGATATATGTAGGTATTCTGTTGGAAAGCATATTTCGATCTTGCGTGATCTTAAGCCAACTGATTTTGATCCCAGAGAGAAGTTTTGGACTAGGTTTCCAACTGAAGGTTCTAAGCTTACTCCACCCCATCAGTCGGTAGAGT
>255_CIN
AAGAATTACGATTTGATGCTTAATCTGCAACTGGGTATCAGGTAAATTGTCAAATGGGTAGTGGTTTGGTTTATTTGAATAATATTTAGATCATTGCTTCTGTGATTGGTTTTGAATGCCCTCTGTTTGCTTGCCCTAAAAGAATGATAAGATGGAGGAATTTTCATCTTTAATCTAATCTTTCTTTAGGATCAACTCGGTGTGCTGGTTTTGTGATTTGGTGTTTGGATATATGTAGGTATTCTGTTGGAAAGCATATTTCGATCTTGCGTGATCTTAAGCCAACTGATTTTGATCCCAGAGAGAAGTTTTGGACTAGGTTTCCAACTGAAGGTTCTAAGCTTACTCCACCCCATCAGTCGGTGGAGT
>255_VSD
AAGAATTACGATTTGATGCTTAATCTGCAACTGGGTATCAGGTAAATTGTCAAATGGGTAGTGGTTTGGTTTATTTGAATAATATTTAGATCATTGCTTCTGTGATTGGTTTTGAATGCCCTCTGTTTGCTTGCCCTAAAAGAATGATAAGATGGAGGAATTTTCATCTTTAATCTAATCTTTCTTTAGGATCAACTCGGTGTGCTGGTTTTGTGATTTGGTGTTTGGATATATGTAGGTATTCTGTTGGAAAGCATATTTCGATCTTGCGTGATCTTAAGCCAACTGATTTTGATCCCAGAGAGAAGTTTTGGACTAGGTTTCCAACTGAAGGTTCTAAGCTTACTCCACCCCATCAGTCGGTGGAGT
>255_COR
AAGAATTACGATTTGATGCTTAATCTGCAACTGGGTATCAGGTAAATTGTCAAATGGGTAGTGGTTTGGTTTATTTGAATAATATTYAGAGCATTGCTTCTGTGATTGGTTT?????????????????????????????????????????????????????????????????????????????????????????????????????????????????????????????????????????????????????????????????????????????????????????????????????????????????????????????????????????????????????????????????
>255_BER3
AAGAATTACGATTTGATGCTTAATCTGCAACTGGGTATCAGGTAAATTGTCAAATGGGTAGTGGTTTGGTTTATTTGAATAATATTTAGAGCATTGCTTCTGTGATTGGTTTTGAATACCCTTTGTTTGCTTGCCCTAAAAGAATGATAAGATGGAGGAATTTTCATCTTTAATCTAATCTTTCTTTAGGATCAACTCGGTGTGATGGTTTTGTGATTTGGTGTTTGGACATATGTAGGTATTCTGTTGGAAAGCATATTTCGATCTTGCGTGATCTTAAGCCAACTGATTTTGATCCCAGAGAGAAGTTTTGGACTAGGTTTCCAACTGAAGGTTCTAAGCTTACTCCACCCCATCAGTCGGTGGAGT
>255_BER9
AAGAATTACGATTTGATGCTTAATCTGCAACTGGGTATCAGGTAAATTGTCAAATGGGTAGTGGTTTGGTTTATTTGAATAATATTTAGAGCATTGCTTCTGTGATTGGTTTTGAATACCCTTTGTTTGCTTGCCCTAAAAGAATGATAAGATGGAGGAATTTTCATCTTTAATCTAATCTTTCTTTAGGATCAACTCGGTGTGATGGTTTTGTGATTTGGTGTTTGGACATATGTAGGTATTCTGTTGGAAAGCATATTTCGATCTTGCGTGATCTTAAGCCAACTGATTTTGATCCCAGAGAGAAGTTTTGGACTAGGTTTCCAACTGAAGGTTCTAAGCTTACTCCACCCCATCAGTCGGTGGAGT
>255_CAR
AAGAATTACGATTTGATGCTTAATCTGCAACTGGGTATCAGGTAAATTGTCAAATGGGTAGTGGTTTGGTTTATTTGAATAATATTTAGATCATTGCTTCTGTGATTGGTTTTGAATGCCCTCTGTTTGCTTGCCCTAAAAGAATGATAAGATGGAGGAATTTTCATCTTTAATCTAATCTTTCTTTAGGATCAACTCGGTGTGCTGGTTTTGTGATTTGGTGTTTGGATATATGTAGGTATTCTGTTGGAAAGCATATTTCGATCTTGCGTGATCTTAAGCCAACTGATTTTGATCCCAGAGAGAAGTTTTGGACTAGGTTTCCAACTGAAGGTTCTAAGCTTACTCCACCCCATCAGTCGGTGGAGT
>255_LAG
AAGAATTACGATTTGATGCTTAATCTGCAACTGGGTATCAGGTAAATTGTCAAATGGGTAGTGGTTTGGTTTATTTGAATAATATTTAGATCATTGCTTCTGTGATTGGTTTTGAATGCCCTCTGTTTGCTTGCCCTAAAAGAATGATAAGATGGAGGAATTTTCATCTTTAATCTAATCTTTCTTTAGGATCAACTCGGTGTGCTGGTTTTGTGATTTGGTGTTTGGATATATGTAGGTATTCTGTTGGAAAGCATATTTCGATCTTGCGTGATCTTAAGCCAACTGATTTTGATCCCAGAGAGAAGTTTTGGACTAGGTTTCCAACTGAAGGTTCTAAGCTTACTCCACCCCATCAGTCGGTGGAGT
>255_BET
AAGAATTACGATTTGATGCTTAATCTGCAACTGGGTATCAGGTAAATTGTCAAATGGGTAGTGGTTTGGTTTATTTGAATAATATTTAGAGCATTGCTTCTGTGATTGGTTTTGAATACCCTCTGTTTGCTTGCCCTAAAAGAATGATAAGATGGAGGAATTTTCATCTTTAATCTAATCTTTCTTTAGGATCAACTCGGTGTGATGGTTTTGTGATTTGGTGTTTGGATATATGTAGGTATTCTGTTGGAAAGCATATTTCGATCTTGCGTGATCTTAAGCCAACTGATTTTGATCCCAGAGAGAAGTTTTGGACTAGGTTTCCAACTGAAGGTTCTAAGCTTACTCCACCCCATCAATCGGTGGAGT
>255_RIP7
AAGAATTACGATTTGATGCTTAATCTGCAACTGGGTATCAGGTAAATTGTCAAATGGGTAGTGGTTTGGTTTATTTGAATAATATTTAGAGCATTGCTTCTGTGATTGGTTTTGAATACCCTCTGTTTGCTTGCCCTAAAAGAATGATAAGATGGAGGAATTTTCATCTTTAATCTAATCTTTCTTTAGGATCAACTCGGTGTGATGGTTTTGTGATTTGGTGTTTGGATATATGTAGGTATTCTGTTGGAAAGCATATTTCGATCTTGCGTGATCTTAAGCCAACTGATTTTGATCCCAGAGAGAAGTTTTGGACTAGGTTTCCAACTGAAGGTTCTAAGCTTACTCCACCCCATCAGTCGGTAGAGT
>255_RUB
AAGAATTACGATTTGATGCTTAATCTGCAACTGGGTATCAGGTAAATTGTCAAATGGGTAGTGGTTTGGTTTATTTGAATAATATTTAGAGCATTGCTTCTGTGATTGGTTTTGAATACCCTCTGTTTGCTTGCCCTAAAAGAATGATACGATGGAGGAATTTTCATCTTTAATTTAATCTTTCTTTAGGATCAACTCGGTGTGATGGTTTTGTAATTTGGTGTTTGGATATATGTAGGTATTCTGTTGGAAAGCATATTTCGATCTTGCGTGATCTTAAGCCAACTGATTTTGATCCCAGAGAGAAGTTTTGGACTAGGTTTCCAACTGAAGGTTCTAAGCTTACTCCACCCCATCAGTCGGTGGAGT
>255_RIP6
AAGAATTACGATTTGATGCTTAATCTGCAACTGGGTATCAGGTAAATTGTCAAATGGGTAGTGGTTTGGTTTATTTGAATAATATTTAGAGCATTGCTTCTGTGATTGGTTTTGAATACCCTCTGTTTGCTTGCCCTAAAAGAATGATAAGATGGAGGAATTTTCATCTTTAATCTAATCTTTCTTTAGGATCAACTCGGTGTGATGGTTTTGTGATTTGGTGTTTGGATATATGTAGGTATTCTGTTGGAAAGCATATTTCGATCTTGCGTGATCTTAAGCCAACTGATTTTGATCCCAGAGAGAAGTTTTGGACTAGGTTTCCAACTGAAGGTTCTAAGCTTACTCCACCCCATCAGTCGGTAGAGT
>255_COI
AAGAATTACGATTTGATGCTTAATCTGCAACTGGGTATCAGGTAAATTGTCAAATGGGTAGTGGTTTGGTTTATTTGAATAATATTTAGAGCATTGCTTCTGTGATTGGTTTTGAATACCCTCTGTTTGCTTGCCCTAAAAGAATGATAAGATGGAGGAATTTTCATCTTTAATCTAATCTTTCTTTAGGATCAACTCGGTGTGATGGTTTTGTGATTTGGTGTTTGGATATATGTAGGTATTCTGTTGGAAAGCATATTTCGATCTTGCGTGATCTTAAGCCAACTGATTTTGATCCCAGAGAGAAGTTTTGGACTAGGTTTCCAACTGAAGGTTCTAAGCTTACTCCACCCCATCAGTCGGTGGAGT
>255_THU
AAGAATTACGATTTGATGCTTAATCTGCAACTGGGTATCAGGTAAATTGTCAAATGGGTAGTGGTTTGGTTTATTTGAATAATATTTAGAGCATTGCTTCTGTGATTGGTTTTGAATACCCTCTGTTTGCTTGCCCTAAAAGAATGATAAGATGGAGGAATTTTCATCTTTAATCTAATCTTTCTTTAGGATCAACTCGGTGTGATGGTTTTGTGATTTGGTGTTTGGATATATGTAGGTATTCTGTTGGAAAGCATATTTCGATCTTGCGTGATCTTAAGCCAACTGATTTTGATCCTAGAGAGAAGTTTTGGACTAGGTTTCCAACTGAAGGTTCTAAGCTTACTCCACCCCATCAGTCGGTGGAGT
>255_GAM
AAGAATTACGATTTGATGCTTAATCTGCAACTGGGTATCAGGTAAATTGTCAAATGGGTAGTGGTTTGGTTTATTTGAATAATATTTAGATCATTGCTTCTGTGATTGGTTTTGAATGCCCTCTGTTTGCTTGCCCTAAAAGAATGATAAGATGGAGGAATTTTCATCTTTAATCTAATCTTTCTTTAGGATCAACTCGGTGTGCTGGTTTTGTGATTTGGTGTTTGGATATATGTAGGTATTCTGTTGGAAAGCATATTTCGATCTTGCGTGATCTTAAGCCAACTGATTTTGATCCCAGAGAGAAGTTTTGGACTAGGTTTCCAACTGAAGGTTCTAAGCTTACTCCACCCCATCAGTCGGTGGAGT
>255_RUP4
AAGAATTACGATTTGATGCTTAATCTGCAACTGGGTATCAGGTAAATTGTCAAATGGGTAGTGGTTTGGTTTATTTGAATAATATTTAGAGCATTGCTTCTGTGATTGGTTTTGAATACCCTCTGTTTGCTTGCCCTAAAAGAATGATAAGATGGAGGAATTTTCATCTTTAATCTAATCTTTCTTTAGGATCAACTCGGTGTGATGGTTTTGTGATTTGGTGTTTGGATATATGTAGGTATTCTGTTGGAAAGCATATTTCGATCTTGCGTGATCTTAAGCCAACTGATTTTGATCCCAGAGAGAAGTTTTGGACTAGGTTTCCAACTGAAGGTTCTAAGCTTACTCCACCCCATCAGTCGGTAGAGT
>255_BER6
AAGAATTACGATTTGATGCTTAATCTGCAACTGGGTATCAGGTAAATTGTCAAATGGGTAGTGGTTTGGTTTATTTGAATAATATTTAGAGCATTGCTTCTGTGATTGGTTTTGAATACCCTTTGTTTGCTTGCCCTAAAAGAATGATAAGATGGAGGAATTTTCATCTTTAATCTAATCTTTCTTTAGGATCAACTCGGTGTGATGGTTTTGTGATTTGGTGTTTGGACATATGTAGGTATTCTGTTGGAAAGCATATTTCGATCTTGCGTGATCTTAAGCCAACTGATTTTGATCCCAGAGAGAAGTTTTGGACTAGGTTTCCAACTGAAGGTTCTAAGCTTACTCCACCCCATCAGTCGGTGGAGT
>255_RIP3
AAGAATTACGATTTGATGCTTAATCTGCAACTGGGTATCAGGTAAATTGTCAAATGGGTAGTGGTTTGGTTTATTTGAATAATATTTAGAGCATTGCTTCTGTGATTGGTTTTGAATACCCTCTGTTTGCTTGCCCTAAAAGAATGATAAGATGGAGGAATTTTCATCTTTAATCTAATCTTTCTTTAGGATCAACTCGGTGTGATGGTTTTGTGATTTGGTGTTTGGATATATGTAGGTATTCTGTTGGAAAGCATATTTCGATCTTGCGTGATCTTAAGCCAACTGATTTTGATCCCAGAGAGAAGTTTTGGACTAGGTTTCCAACTGAAGGTTCTAAGCTTACTCCACCCCATCAGTCGGTAGAGT
>255_LAS
AAGAATTACGATTTGATGCTTAATCTGCAACTGGGTATCAGGTAAATTGTCAAATGGGTAGTGGTTTGGTTTATTTGAATAATATTTAGATCATTGCTTCTGTGATTGGTTTTGAATGCCCTCTGTTTGCTTGCCCTAAAAGAATGATAAGATGGAGGAATTTTCATCTTTAATCTAATCTTTCTTTAGGATCAACTCGGTGTGCTGGTTTTGTGATTTGGTGTTTGGATATATGTAGGTATTCTGTTGGAAAGCATATTTCGATCTTGCGTGATCTTAAGCCAACTGATTTTGATCCCAGAGAGAAGTTTTGGACTAGGTTTCCAACTGAAGGTTCTAAGCTTACTCCACCCCATCAGTCGGTGGAGT
>255_TEU
AAGAATTACGATTTGATGCTTAATCTGCAACTGGGTATCAGGTAAATTGTCAAATGGGTAGTGGTTTGGTTTATTTGAATAATATTTAGATCATTGCTTCTGTGATTGGTTTTGAATGCCCTCTGTTTGCTTGCCCTAAAAGAATGATAAGATGGAGGAATTTTCATCTTTAATCTAATCTTTCTTTAGGATCAACTCGGTGTGCTGGTTTTGTGATTTGGTGTTTGGATATATGTAGGTATTCTGTTGGAAAGCATATTTCGATCTTGCGTGATCTTAAGCCAACTGATTTTGATCCCAGAGAGAAGTTTTGGACTAGGTTTCCAACTGAAGGTTCTAAGCTTACTCCACCCCATCAGTCGGTGGAGT
>255_RIP8
AAGAATTACGATTTGATGCTTAATCTGCAACTGGGTATCAGGTAAATTGTCAAATGGGTAGTGGTTTGGTTTATTTGAATAATATTTAGAGCATTGCTTCTGTGATTGGTTTTGAATACCCTCTGTTTGCTTGCCCTAAAAGAATGATAAGATGGAGGAATTTTCATCTTTAATCTAATCTTTCTTTAGGATCAACTCGGTGTGATGGTTTTGTGATTTGGTGTTTGGATATATGTAGGTATTCTGTTGGAAAGCATATTTCGATCTTGCGTGATCTTAAGCCAACTGATTTTGATCCCAGAGAGAAGTTTTGGACTAGGTTTCCAACTGAAGGTTCTAAGCTTACTCCACCCCATCAGTCGGTAGAGT
>255_CAB
AAGAATTACGATTTGATGCTTAATCTGCAACTGGGTATCAGGTAAATTGTCAAATGGGTAGTGGTTTGGTTTATTTGAATAATATTTAGATCATTGCTTCTGTGATTGGTTTTGAATGCCCTCTGTTTGCTTGCCCTAAAAGAATGATAAGATGGAGKAATTTTCATCTTTAATCTAATCTTTCTTTAGGATCAACTCGGTGTGCTGGTTTTGTGATTTGGTGTTTGGATATATGTAGGTATTCTGTTGGAAAGCATATTTCGATCTTGCGTGATCTTAAGCCAACTGATTTTGATCCCAGAGAGAAGTTTTGGACTAGGTTTCCAACTGAAGGTTCTAAGCTTACTCCACCCCATCAGTCGGTGGAGT
>255_MON
AAGAATTACGATTTGATGCTTAATCTGCAACTGGGTATCAGGTAAATTGTCAAATGGGTAGTGGTTTGGTTTATTTGAATAATATTTAGAGCATTGCTTCTGTGATTGGTTTTGAATACCCTCTGTTTGCTTGCCCTAAAAGAATGATAAGATGGAGGAATTTTCATCTTTAATCTAATCTTTCTTTAGGATCAACTCGGTGTGATGGTTTTGTGATTTGGTGTTTGGATATATGTAGGTATTCTGTTGGAAAGCATATTTCGATCTTGCGTGATCTTAAGCCAACTGATTTTGATCCCAGAGAGAAGTTTTGGACTAGGTTTCCAACTGAAGGTTCTAAGCTTACTCCACCCCATCAGTCGGTGGAGT
>255_GIR
AAGAATTACGATTTGATGCTTAATCTGCAACTGGGTATCAGGTAAATTGTCAAATGGGTAGTGGTTTGGTTTATTTGAATAATATTTAGAKCATTGCTTCTGTGATTGGTTTTGWATRCCCTCTGTTTGCTTGCCCTAAAAGAATGATAAGATGGAGGAATTTTCATCTTTAATCTAATCTTTCTTTAGGATCAACTCGGTGTGMTGGTTTTGTGATTTGGTGTTTGGATATATGTAGGTATTCTGTTGGAAAGCATATTTCGATCTTGCGTGATCTTAAGCCAACTGATTTTGATCCCAGAGAGAAGTTTTGGACTAGGTTTCCAACTGAAGGTTCTAAGCTTACTCCACCCCATCAGTCGGTRGAGT
>255_COD
AAGAATTACGATTTGATGCTTAATCTGCAACTGGGTATCAGGTAAATTGTCAAATGGGTAGTGGTTTGGTTTATTTGAATAATATTYAGAGCATTGCTTCTGTGATTGGTTTTGAATACCCTYTGTTTGCTTGCCCTAAAAGAATGATAAGATGGAGGAATTTTCATCTTTAATCTAATCTTTCTTTAGGATCAACTCGGTGTGATGGTTTTGTGATTTGGTGTTTGGAYATATGTAGGTATTCTGTTGGAAAGCATATTTCGATCTTGCGTGATCTTAAGCCAACTGATTTTGATCCCAGAGAGAAGTTTTGGACTAGGTTTCCAACTGAAGGTTCTAAGCTTACTCCACCCCATCAGTCGGYGGAGT
>255_ROM
AAGAATTACGATTTGATGCTTAATCTGCAACTGGGTATCAGGTAAATTGTCAAATGGGTAGTGGTTTGGTTTATTTGAATAATATTTAGAGCATTGCTTCTGTGATTGGTTTTGAATACCCTCTGTTTGCTTGCCCTAAAAGAATGATAAGATGGAGGAATTTTCATCTTTAATCTAATCTTTCTTTAGGATCAACTCGGTGTGATGGTTTTGTGATTTGGTGTTTGGATATATGTAGGTATTCTGTTGGAAAGCATATTTCGATCTTGCGTGATCTTAAGCCAACTGATTTTGATCCCAGAGAGAAGTTTTGGACTAGGTTTCCAACTGAAGGTTCTAAGCTTACTCCACCCCATCAGTCGGTGGAGT
>255_BER4
AAGAATTACGATTTGATGCTTAATCTGCAACTGGGTATCAGGTAAATTGTCAAATGGGTAGTGGTTTGGTTTATTTGAATAATATTTAGAGCATTGCTTCTGTGATTGGTTTTGAATACCCTTTGTTTGCTTGCCCTAAAAGAATGATAAGATGGAGGAATTTTCATCTTTAATCTAATCTTTCTTTAGGATCAACTCGGTGTGATGGTTTTGTGATTTGGTGTTTGGACATATGTAGGTATTCTGTTGGAAAGCATATTTCGATCTTGCGTGATCTTAAGCCAACTGATTTTGATCCCAGAGAGAAGTTTTGGACTAGGTTTCCAACTGAAGGTTCTAAGCTTACTCCACCCCATCAGTCGGTGGAGT
>255_BER8
AAGAATTACGATTTGATGCTTAATCTGCAACTGGGTATCAGGTAAATTGTCAAATGGGTAGTGGTTTGGTTTATTTGAATAATATTTAGAGCATTGCTTCTGTGATTGGTTTTGAATACCCTTTGTTTGCTTGCCCTAAAAGAATGATAAGATGGAGGAATTTTCATCTTTAATCTAATCTTTCTTTAGGATCAACTCGGTGTGATGGTTTTGTGATTTGGTGTTTGGACATATGTAGGTATTCTGTTGGAAAGCATATTTCGATCTTGCGTGATCTTAAGCCAACTGATTTTGATCCCAGAGAGAAGTTTTGGACTAGGTTTCCAACTGAAGGTTCTAAGCTTACTCCACCCCATCAGTCGGTGGAGT
>255_LAP
AAGAATTACGATTTGATGCTTAATCTGCAACTGGGTATCAGGTAAATTGTCAAATGGGTAGTGGTTTGGTTTATTTGAATAATATTTAGATCATTGCTTCTGTGATTGGTTTTGAATGCCCTCTGTTTGCTTGCCCTAAAAGAATGATAAGATGGAGGAATTTTCATCTTTAATCTAATCTTTCTTTAGGATCAACTCGGTGTGCTGGTTTTGTGATTTGGTGTTTGGATATATGTAGGTATTCTGTTGGAAAGCATATTTCGATCTTGCGTGATCTTAAGCCAACTGATTTTGATCCCAGAGAGAAGTTTTGGACTAGGTTTCCAACTGAAGGTTCTAAGCTTACTCCACCCCATCAGTCGGTGGAGT
>255_RUP2
AAGAATTACGATTTGATGCTTAATCTGCAACTGGGTATCAGGTAAATTGTCAAATGGGTAGTGGTTTGGTTTATTTGAATAATATTTAGAGCATTGCTTCTGTGATTGGTTTTGAATACCCTCTGTTTGCTTGCCCTAAAAGAATGATAAGATGGAGGAATTTTCATCTTTAATCTAATCTTTCTTTAGGATCAACTCGGTGTGATGGTTTTGTGATTTGGTGTTTGGATATATGTAGGTATTCTGTTGGAAAGCATATTTCGATCTTGCGTGATCTTAAGCCAACTGATTTTGATCCCAGAGAGAAGTTTTGGACTAGGTTTCCAACTGAAGGTTCTAAGCTTACTCCACCCCATCAGTCGGTAGAGT
>255_GRE
AAGAATTACGATTTGATGCTTAATCTGCAACTGGGTATCAGGTAAATTGTCAAATGGGTAGTGGTTTGGTTTATTTGAATAATATTTAGATCATTGCTTCTGTGATTGGTTTTGAATGCCCTCTGTTTGCTTGCCCTAAAAGAATGATAAGATGGAGGAATTTTCATCTTTAATCTAATCTTTCTTTAGGATCAACTCGGTGTGCTGGTTTTGTGATTTGGTGTTTGGATATATGTAGGTATTCTGTTGGAAAGCATATTTCGATCTTGCGTGATCTTAAGCCAACTGATTTTGATCCCAGAGAGAAGTTTTGGACTAGGTTTCCAACTGAAGGTTCTAAGCTTACTCCACCCCATCAGTCGGTGGAGT
>255_CAN
AAGAATTACGATTTGATGCTTAATCTGCAACTGGGTATCAGGTAAATTGTCAAATGGGTAGTGGTTTGGTTTATTTGAATAATATTTAGAGCATTGCTTCTGTGATTGGTTTTGGATACCCTCTGYTTGCTTGCCCTAAAAGAATGATAAGATGGAGGAATTTTCATCTTTAATCTAATCTTTCTTTAGGATCAACTCGGTGTGATGGTTTTGTGATTTGGTGTTTGGATATATGTAGGTATTCTGTTGGAAAGCATATTTCGATCTTGCGTGATCTTAAGCCAACTGATTTTGATCCCAGAGAGAAGTTTTGGACTAGGTTTCCACCTGAAGGTTCTAAGCTTACTCCACCCCATCAGTCGGTGGAGT
>255_MUS2
AAGAATTACGATTTGATGCTTAATCTGCAACTGGGTATCAGGTAAATAGTCAAATGGGTAGTGGTTTGGTTTATTTGAATAATATTCCGAGCATTGCTTCTCTGATTGGTTTCGAATACCCTCTGTTTGCTTGCCCTAAAAGAATGATAAGATGGAGGAATTTTCATCTTCAATCTAATCTTTCTTTAGGATCAACTCGGTGTGATGGTTTTGTGATTTGGTGTTTGGATGTATGTAGGTATTCTGTTGGAAAACATATTTCGATCTTGCGTGATCTTAAGCCAACTGATTTTGATCCCAGAGAGAAGTTTTGGACCAGGTTTCCACCTGAAGGTTCTAAGCTTACTCCACCCCATCAGTCGGTGGAGT
>255_AES2
AAGAATTACGATTTGATGCTTAATCTGCAACTGGGTATCAGGTAAATTGTCAAATGGGTAGTGGTTTGGTTTATTTGAATAATATTCAGAGCATTGCTTCTGTGATTGGTTTTGAATACCCTCTGTTTGCTTGCCCTAAAAGAATGATAAGATGGAGGAATTTTCATCTTTAATCTAATCTTTCTTTAGGATCAACTCGGTGTGATGGTTTTGTGATTTGGTGTTTGGATATATGTAGGTATTCTGTTGGAAAGCATATTTCGATCTTGCGTGATCTTAAGCCAACTGATTTTGATCCCAGAGAGAAGTTTTGGACTAGGTTTCCAACTGAAGGTTCTAAGCTTACTCCACCCCATCAGTCGGTGGAGT
>255_BAL
AAGAATTACGATTTRATGCTTAATCTGCAACTGGGTATCAGGTAAATTGTCAAATGGGTAGTGGTTTGGTTTATTTGAATAATATTTAGATCATTGCTTCTGTGATTGGTTTTGAATGCCCTCTGCTTGCTTGCCCTAAAAGAATGATAAGATGGAGGAATTTTCATCTTTAATCTAATCTTTCTTTAGGATCAACCCGGTGTGATGGTTTTGTGATTTGGTGTTTGGATATATGTAGGTATTCTGTTGGAAAGCATATTTCGATCTTGCGTGATCTTAAGCCAACTGATTTTGATCCCAGAGAGAAGTTTTGGACTAGGTTYCCAACTGAAGGTTCTAAGCTTACTCCACCCCATCAGTCGGTGGAGT
>255_VSF
AAGAATTACGATTTGATGCTTAATCTGCAACTGGGTATCAGGTAAATTGTCAAATGGGTAGTGGTTTGGTTTATTTGAATAATATTTAGATCATTGCTTCTGTGATTGGTTTTGAATGCCCTCTGTTTGCTTGCCCTAAAAGAATGATAAGATGGAGGAATTTTCATCTTTAATCTAATCTTTCTTTAGGATCAACTCGGTGTGCTGGTTTTGTGATTTGGTGTTTGGATATATGTAGGTATTCTGTTGGAAAGCATATTTCGATCTTGCGTGATCTTAAGCCAACTGATTTTGATCCCAGAGAGAAGTTTTGGACTAGGTTTCCAACTGAAGGTTCTAAGCTTACTCCACCCCATCAGTCGGTGGAGT
>255_RIP2
AAGAATTACGATTTGATGCTTAATCTGCAACTGGGTATCAGGTAAATTGTCAAATGGGTAGTGGTTTGGTTTATTTGAATAATATTTAGAGCATTGCTTCTGTGATTGGTTTTGAATACCCTCTGTTTGCTTGCCCTAAAAGAATGATAAGATGGAGGAATTTTCATCTTTAATCTAATCTTTCTTTAGGATCAACTCGGTGTGATGGTTTTGTGATTTGGTGTTTGGATATATGTAGGTATTCTGTTGGAAAGCATATTTCGATCTTGCGTGATCTTAAGCCAACTGATTTTGATCCCAGAGAGAAGTTTTGGACTAGGTTTCCAACTGAAGGTTCTAAGCTTACTCCACCCCATCAGTCGGTAGAGT
>255_ARM
AAGAATTACGATTTGATGCTTAATCTGCAACTGGGTATCAGGTAAATTGTCAAATGGGTAGTGGTTTGGTTTATTTGAATAATATTTAGAGCATTGCTTCTGTGATTGGTTTTGAATACCCTCTGTTTGCTTGCCCTAAAAGAATGATAAGATGGAGGAATTTTCATCTTTAATCTAAACTTTCTTTAGGATCAACTCGGTGTGATGGTTTTGTGATTTGGTGTTTGGATATATGTAGGTATTCTGTTGGAAAGCATATTTCGATCTTGCGTGATCTTAAGCCAACTGATTTTGATCCCAGAGAGAAGTTTTGGACTAGGTTTCCAACTGAAGGTTCTAAGCTTACTCCACCCCATCAGTCGGTGGAGT
>255_AES
AAGAATTACGATTTGATGCTTAATCTGCAACTGGGTATCAGGTAAATTGTCAAATGGGTAGTGGTTTGGTTTATTTGAATAATATTCAGAGCATTGCTTCTGTGATTGGTTTTGAATACCCTCTGTTTGCTTGCCCTAAAAGAATGATAAGATGGAGGAATTTTCATCTTTAATCTAATCTTTCTTTAGGATCAACTCGGTGTGATGGTTTTGTGATTTGGTGTTTGGATATATGTAGGTATTCTGTTGGAAAGCATATTTCGATCTTGCGTGATCTTAAGCCAACTGATTTTGATCCCAGAGAGAAGTTTTGGACTAGGTTTCCAACTGAAGGTTCTAAGCTTACTCCACCCCATCAGTCGGTGGAGT
>255_BER7
AAGAATTACGATTTGATGCTTAATCTGCAACTGGGTATCAGGTAAATTGTCAAATGGGTAGTGGTTTGGTTTATTTGAATAATATTTAGAGCATTGCTTCTGTGATTGGTTTTGAATACCCTTTGTTTGCTTGCCCTAAAAGAATGATAAGATGGAGGAATTTTCATCTTTAATCTAATCTTTCTTTAGGATCAACTCGGTGTGATGGTTTTGTGATTTGGTGTTTGGACATATGTAGGTATTCTGTTGGAAAGCATATTTCGATCTTGCGTGATCTTAAGCCAACTGATTTTGATCCCAGAGAGAAGTTTTGGACTAGGTTTCCAACTGAAGGTTCTAAGCTTACTCCACCCCATCAGTCGGTGGAGT
>255_TRE2
AAGAATTACGATTTGATGCTTAATCTGCAACTGGGTATCAGGTAAATTGTCTAATGGGTAGTGGTTTGGTTTATTTGAATAATATTTAGAGCATTGCTTCTGTGATTGGTTTTGTATWCCCTCTGTTTGCTTGCCCTAAAAGAATGATAAGATGGAGGAATTTTCATCTTTAATCTAATCTTTCTTTAGGATCAACTCGGTGTGATGGTTTTGTGATTTGGTGYTTGGATATATGTAGGTATTCTGTTGGAAAGCATATTTCGATCTTGCGTGATCTTAAGCCAACTGATTTTGATCCCAGAGAGAAGTTTTGGACTAGGTTTCCAACTGAAGGTTCTAAGCTTACTCCACCCCATCAGTCGGTAGAGT
>255_AMU
AAGAATTACGATTTGATGCTTAATCTGCAACTGGGTATCAGGTAAATTGTCAAATGGGTAGTGGTTTGGTTTATTTGAATAATATTTAGAGCATTGCTTCTGTGATTGGTTTTGAATACCCTCTGTTTGCTTGCCCTAAAAGAATGATAAGATGGAGGAATTTTCATCTTTAATCTAATCTTTCTTTAGGATCAACTCGGTGTGATGGWTTTGTGATTTGGTGTTTGGATATATGTAGGTATTCTGTTGGAAAGCATATTTCGATCTTGCGTGATCTTAAGCCAACTGATTTTGATCCTAGAGAGAAGTTTTGGACTAGGTTTCCAACTGAAGGTTCTAAGCTTACTCCACCCCATCAGTCGGTGGAGT
>255_PIN
AAGAATTACGATTTGATGCTTAATCTGCAACTGGGTATCAGGTAAATTGTCAAATGGGTAGTGGTTTGGTTTATTTGAATAATATTTAGATCATTGCTTCTGTGATTGGTTTTGAATGCCCTCTGTTTGCTTGCCCTAAAAGAATGATAAGATGGAGKAATTTTCATCTTTAATCTAATCTTTCTTTAGGATCAACTCGGTGTGCTGGTTTTGTGATTTGGTGTTTGGATATATGTAGGTATTCTGTTGGAAAGCATATTTCGATCTTGCGTGATCTTAAGCCAACTGATTTTGATCCCAGAGAGAAGTTTTGGACTAGGTTTCCAACTGAAGGTTCTAAGCTTACTCCACCCCATCAGTCGGTGGAGT
>255_RUP3
AAGAATTACGATTTGATGCTTAATCTGCAACTGGGTATCAGGTAAATTGTCAAATGGGTAGTGGTTTGGTTTATTTGAATAATATTTAGAGCATTGCTTCTGTGATTGGTTTTGAATACCCTCTGTTTGCTTGCCCTAAAAGAATGATAAGATGGAGGAATTTTCATCTTTAATCTAATCTTTCTTTAGGATCAACTCGGTGTGATGGTTTTGTGATTTGGTGTTTGGATATATGTAGGTATTCTGTTGGAAAGCATATTTCGATCTTGCGTGATCTTAAGCCAACTGATTTTGATCCCAGAGAGAAGTTTTGGACTAGGTTTCCAACTGAAGGTTCTAAGCTTACTCCACCCCATCAGTCGGTAGAGT
>255_DAV
AAGAATTACGATTTGATGCTTAATCTGCAACTGGGTATCAGGTAAATTGTCAAATGGGTAGTGGTTTGGTTTATTTGAATAATATTTAGAGCATTGCTTCTGTGATTGGTTTTGAATACCCTCTGTTTGCTTGCCCTAAAAGAATGATAAGATGGAGGAATTTTCATCTTTAATCTAATCTTTCTTTAGGATCAACTCGGTGTGATGGTTTTGTGATTTGGTGTTTGGATATATGTAGGTATTCTGTTGGAAAGCATATTTCGATCTTGCGTGATCTTAAGCCAACTGATTTTGATCCCAGAGAGAAGTTTTGGACTAGGTTTCCAACTGAAGGTTCTAAGCTTACTCCACCCCATCAGTCGGTGGAGT
>255_CIN2
AAGAATTACGATTTGATGCTTAATCTGCAACTGGGTATCAGGTAAATTGTCAAATGGGTAGTGGTTTGGTTTATTTGAATAATATTTAGAGCATTGCTTCTGTGATTGGTTTTGAATACCCTTTGTTTGCTTGCCCTAAAAGAATGATAAGATGGAGGAATTTTCATCTTTAATCTAATCTTTCTTTAGGATCAACTCGGTGTGATGGTTTTGTGATTTGGTGTTTGGACATATGTAGGTATTCTGTTGGAAAGCATATTTCGATCTTGCGTGATCTTAAGCCAACTGATTTTGATCCCAGAGAGAAGTTTTGGACTAGGTTTCCAACTGAAGGTTCTAAGCTTACTCCACCCCATCAGTCGGTGGAGT
>255_RIP9
AAGAATTACGATTTGATGCTTAATCTGCAACTGGGTATCAGGTAAATTGTCAAATGGGTAGTGGTTTGGTTTATTTGAATAATATTTAGAGCATTGCTTCTGTGATTGGTTTTGAATACCCTCTGTTTGCTTGCCCTAAAAGAATGATAAGATGGAGGAATTTTCATCTTTAATCTAATCTTTCTTTAGGATCAACTCGGTGTGATGGTTTTGTGATTTGGTGTTTGGATATATGTAGGTATTCTGTTGGAAAGCATATTTCGATCTTGCGTGATCTTAAGCCAACTGATTTTGATCCCAGAGAGAAGTTTTGGACTAGGTTTCCAACTGAAGGTTCTAAGCTTACTCCACCCCATCAGTCGGTAGAGT
>255_AES3
AAGAATTACGATTTGATGCTTAATCTGCAACTGGGTATCAGGTAAATTGTCAAATGGGTAGTGGTTTGGTTTATTTGAATAATATTCAGAGCATTGCTTCTGTGATTGGTTTTGAATACCCTCTGTTTGCTTGCCCTAAAAGAATGATAAGATKGAGGAATTTTCATCTTTAATCTAATCTTTCTTTAGGATCAACTCGGTGTGATGGTTTTGTGATTTGGTGTTTGGATATATGTAGGTATTCTGTTGGAAAGCATATTTCGATCTTGCGTGATCTTAAGCCAACTGATTTTGATCCCAGAGAGAAGTTTTGGACTAGGTTTCCAACTGAAGGTTCTAAGCTTACTCCACCCCATCAGTCGGTGGAGT
>255_LAB
AAGAATTACGATTTGATGCTWAATCTGCAACTGGGTATCAGGTAAATTGTCAAATGGGTAGTGGTTTGGTTTATTTGAATAATATTTAGAKCATTGCTTCTGTGATTGGTTTTGAATRCCCTCTGTTTGCTTGCCCTAAAAGAATGATAAGATGGAGGAATTTTCATCTTTAATCTAATCTTTCTTTAGGATCAACTCGGTGTGMTGGTTTTGTGATTTGGTGTTTGGATATATGTAGGTATTCTGTTGGAAAGCATATTTCGATCTTGCGTGATCTTAAGCCAACTGATTTTGATCCCAGAGAGAAGTTYTGGACTAGGTTTCCAACTGAAGGTTCTAAGCTTACTCCACCCCATCAGTCGGTGGAGT
>255_YES
AAGAATTACGATTTGATGCTTAATCTGCAACTGGGTATCAGGTAAATTGTCAAATGGRTAGTGGTTTGGTTTATTTGAATMATATTTAGATCATTGCTTCTGTGATTGGTTTTGAATGCCCTCTGYTTGCTTGCCCTAAAAGAATGATAAGATGGAGGAATTTTCATCTTTAATCTAATCTTTCTTTAGGATCAACTCGGTGTGMTGGTTTTGTGATTTGGTGTTTGGATATATGTAGGTATTCTGTTGGAAAGCATATTTCGATCTTGCGTGATCTTAAGCCAACTGATTTTGATCCCAGAGAGAAGTTTTGGACTAGGTTTCCAACTGAAGGTTCTAAGCTTACTCCACCCCATCAGTCGGTRGAGT
>255_PEN
AAGAATTACGATTTGATGCTTAATCTGCAACTGGGTATCAGGTAAATTGTCAAATGGGTAGTGGTTTGGTTTATTTGAATAATATTTAGAGCATTGCTTCTGTGATTGGTTTTGAATACCCTCTGTTTGCTTGCCCTAAAAGAATGATAAGATGGAGGAATTTTCATCTTTAATCTAATCTTTCTTTAGGATCAACTCGGTGTGATGGTTTTGTGATTTGGTGTTTGGATATATGTAGGTATTCTGTTGGAAAGCATATTTCGATCTTGCGTGATCTTAAGCCAACTGATTTTGATCCCAGAGAGAAGTTTTGGACTAGGTTTCCAACTGAAGGTTCTAAGCTTACTCCACCCCATCAGTCGGTGGAGT
>255_BER5
AAGAATTACGATTTGATGCTTAATCTGCAACTGGGTATCAGGTAAATTGTCAAATGGGTAGTGGTTTGGTTTATTTGAATAATATTTAGAGCATTGCTTCTGTGATTGGTTTTGAATWCCCTTTGTTTGCTTGCCCTAAAAGAATGATAAGATGGAGGAATTTTCATCTTTAATCTAATCTTTCTTTAGGATCAACTCGGTGTGATGGTTTTGTGATTTGGTGTTTGGACATATGTAGGTATTCTGTTGGAAAGCATATTTCGATCTTGCGTGATCTTAAGCCAACTGATTTTGATCCCAGAGAGAAGTTTTGGACTAGGTTTCCAACTGAAGGTTCTAAGCTTACTCCACCCCATCAGTCGGTGGAGT
>255_LABv
AAGAATTACGATTTGATGCTWAATCTGCAACTGGGTATCAGGTAAATTGTCAAATGGGTAGTGGTTTGGTTTATTTGAATAATATTTAGAGCATTGCTTCTGTGATTGGTTTTGAATACCCTCTGTTTGCYTGCCCTAAAAGAATGATAAGATGGAGGAATTTTCATCTTTAATCTAATCTTTCTTTAGGATCMACTCGGTGTGATGGTTTTGTGATTTGGTGTTTGGATATATGTAGGTATTCTGTTGGAAAGCATATTTCGATCTTGCGTGATCTTAAGCCAACTGATTTTGATCCCAGAGAGAAGTTYTGGACTAGGTTTCCAACTGAAGGTTCTAAGCTTACTCCACCCCATCAGTCGGTGGAGT
