# Supplementary material for: Species relationships within the genus Vitis based on molecular and morphological data
Source: PLoS One. 2023 Jul 31;18(7):e0283324. doi: 10.1371/journal.pone.0283324 (PMC10389703; doi:10.1371/journal.pone.0283324)
Supplement: S1 Data — (ZIP) [file pone.0283324.s016.zip › 4194.fasta]

>4194_BER7
GCTGATAATCATCGCAGCAGCAAAACAAATGCATCTCCAAGTGACAGTGGGTGCAAACATGCAAATTCATGTGTGTCCATGGATCTACAAAAAGTTCYGGAATCGACTCCAAGCACTCCACTTCCTCTAGTTTCCAAAAATGAGAGTTTCCYATCCAAACTCTTTGAAAAATCTTCAAAAACTGAAGAGCATGAGCCAGGGGGCCTCCAATCTCGCACTTTATCCACCTCAAGCGTGGGTGATGGTCGAACATCTCCTACATCTGTGAATTCTGTGACTACAGATTTAGGGTTGGGACTGTTTTATCCACCAAGTAAGCAATTAAAGAAAGATGCAAAACAAACTCATCTGGGACCTCTGCCAGACTTTTCTAGCCGCTATCCTGCAAATGTTGACCTGGTAAATGGGAGCATCTCAAATCCATCTTCATCCTGCTCATGTCCTGATTCTTGGGGCCAGTCTGATCAAAGAGATTTCAAGACGCTTTTTAGAGCCCTTACYGAAAGGATTGATTGGCAACATGAAGCCATAAGCGTGATTAGTGAAACAATAGCACACTGTCGACTGGGTAATGAAAAACGGCATGGAGCAAGTCCCAAAGGAGACATATGGTTCAA
>4194_AES2
GCTGATAATCATCGCAGCAGCAAAACAAATGCATCTCCAAGTGACAGTGGGTGCAAACATGCAAATTCATGTGTGTCCATGGATCTACAAAAAGTTCCGGAATCGACTCCAAGCACTCCACTTCCTCTAGTTTCCAAAAATGAGAGTTTCCTATCCAAACTCTTTGAAAAATCTTCAAAAACTGAAGAGCATGAGCCAGGGAGCCTCCAATCTCGCACTTTATCCACCTCAAGCGTGGGTGATGGTCGAACATCTCCTACATCTGTGAATTCTGTGACTACAGATTTAGGGTTGGGACTGTTTTATCCACCAAGTAAGCAATTAAAGAAAGATGCAAAACAAACTCATCTGGGACCTCTGCCAGACTTTTCTAGCCGCTATCCCGCAAATGTTGACCTGGTAAATGGGAGCATCTCAAATCCATCTTCATCCTGCTCATGTCCTGATTCTTGGGGCCAGTCTGATCAAAGAGATTTCAAGACGCTTTTTAGAGCCCTTACTGAAAGGATTGATTGGCAACATGAAGCCATAAGCGTGATTAGTGAAACAATAGCACACTGTCGACTGGGTAATGAAAAACGGCATGGAGCAAGTCCCAAAGGAGACATATGGTTCAA
>4194_BER6
GCTGATAATCATCGCAGCAGCAAAACAAATGCATCTCCAAGTGACAGTGGGTGCAAACATGCAAATTCATGTGTGTCCATGGATCTACAAAAAGTTCCGGAATCGACTCCAAGCACTCCACTTCCTCTAGTTTCCAAAAATGAGAGTTTCCTATCCAAACTCTTTGAAAAATCTTCAAAAACTGAAGAGCATGAGCCAGGGGGCCTCCAATCTCGCACTTTATCCACCTCAAGCGTGGGTGATGGTCGAACATCTCCTACATCTGTGAATTCTGTGACTACAGATTTAGGGTTGGGACTGTTTTATCCACCAAGTAAGCAATTAAAGAAAGATGCAAAACAAACTCATCTGGGACCTCTGCCAGACTTTTCTAGCCGCTATCCTGCAAATGTTGACCTGGTAAATGGGAGCATCTCAAATCCATCTTCATCCTGCTCATGTCCTGATTCTTGGGGCCAGTCTGATCAAAGAGATTTYAAGACRCTTTTTAGAGCCCTTACYGAAAGGATTGATTGGCAACATGAAGCCATAAGCGTGATTAGTGAAACAATAGCACACTGTCGACTGGGTAATGAAAAACGGCATGGAGCAAGTCCCAAAGGAGACATATGGTTCAA
>4194_RIP7
GCTGATAATCATCGCAGCAGCAAAACAAATGCATCTCCAAGTGACAGTGGGTGCAAACATGCAAATTCATGTGTGTCCATGGATCTACAAAAAGTTCCGGAATCGACTCCAAGCACTCCACTTCCTCTAGTTTCCAAAAATGAGAGTTTCCTATCCAAACTCTTTGAAAAATCTTCAAAAACTGAAGAGCATGAGCCAGGGGGCCTCCAATCTCGCACTTTATCCACCTCAAGCGTGGGTGATGGTCGAACATCTCCTACATCTGTGAATTCTGTGACTACAGATTTAGGGTTGGGACTGTTTTATCCACCAAGTAAGCAATTAAAGAAAGATGCAAAACAAACTCATCTGGGACCTCTGCCAGACTTTTCTAGCCGCTATCCTGCAAATGTTGACCTGGTAAATGGGAGCATCTCAAATCCATCTTCATCCTGCTCATGTCCTGATTCTTGGGGCCAGTCTGATCAAAGAGATTTCAAGACGCTTTTTAGAGCCCTTACCGAAAGGATTGATTGGCAACATGAAGCCATAAGCGTGATTAGTGAAACAATAGCACACTGTCGACTGGGTAATGAAAAACGGCATGGAGCAAGTCCCAAAGGAGACATATGGTTCAA
>4194_RIP2
GCTGATAATCATCGCAGCAGCAAAACAAATGCATCTCCAAGTGACAGTGGGTGCAAACATGCAAATTCATGTGTGTCCATGGATCTACAAAAAGTTCCGGAATCGACTCCAAGCACTCCACTTCCTCTAGTTTCCAAAAATGAGAGTTTCCTATCCAAACTCTTTGAAAAATCTTCAAAAACTGAAGAGCATGAGCCAGGGGGCCTCCAATCTCGCACTTTATCCACCTCAAGCGTGGGTGATGGTCGAACATCTCCTACATCTGTGAATTCTGTGACTACAGATTTAGGGTTGGGACTGTTTTATCCACCAAGTAAGCAATTAAAGAAAGATGCAAAACAAACTCATCTGGGACCTCTGCCAGACTTTTCTAGCCGCTATCCTGCAAATGTTGACCTGGTAAATGGGAGCATCTCAAATCCATCTTCATCCTGCTCATGTCCTGATTCTTGGGGCCAGTCTGATCAAAGAGATTTCAAGACGCTTTTTAGAGCCCTTACCGAAAGGATTGATTGGCAACATGAAGCCATAAGCGTGATTAGTGAAACAATAGCACACTGTCGACTGGGTAATGAAAAACGGCATGGAGCAAGTCCCAAAGGAGACATATGGTTCAA
>4194_MUS4
ACTGATAATCATCACAGCAGCAAAACAAATGCATCTCCAAGTGACAGTGGGTGCAAACATGCAAATTCATGTGTGTCCATGGATCTACAAAAAGTTCCGGAATCGACTCCAAGCACTCCGCTTCCTCTAGTTTCMAAAAATGAGAGTTTCCTATCCAAACTCTTTGAAAAATCTTCAAAAACTGAAGAGCATGAGCCAGGGAGCCTCCAATCTCGCTCTTTATCCACCTCAAGCGTGGGTGATGGTCGAACATCTCCTACATCTGTGAATTCTGTGACTACAGATTTAGGGTTGGGACTGTTTTATCCACCAAGTAAGCAATTAAAGAAAGATGCAAAACAAACTCATCTGGGACCTCTGCCAGACTTTTCTAGCCACTATCCTGCAAATGTTGACCTGGTAAATGGGAGCATCTCAAATCCATCTTCATCCTGCTCATGTCCTGATTCTTGGGGCCAGTCTGATCAAAGAGATTTCAAGACGCTTTTTAGAGCCCTTACTGAAAGGATTGATTGTCAACATGAAGCCATAAGCGTGATTAGTGAAACAATAGCACGCTGTCGACTGGGTAATGAAAAACGCCATGGAGCAWGTCCCAAAGGAGACATATGGTTCAA
>4194_RIP3
GCTGATAATCATCGCAGCAGCAAAACAAATGCATCTCCAAGTGACAGTGGGTGCAAACATGCAAATTCATGTGTGTCCATGGATCTACAAAAAGTTCCGGAATCGACTCCAAGCACTCCACTTCCTCTAGTTTCCAAAAATGAGAGTTTCCTATCCAAACTCTTTGAAAAATCTTCAAAAACTGAAGAGCATGAGCCAGGGGGCCTCCAATCTCGCACTTTATCCACCTCAAGCGTGGGTGATGGTCGAACATCTCCTACATCTGTGAATTCTGTGACTACAGATTTAGGGTTGGGACTGTTTTATCCACCAAGTAAGCAATTAAAGAAAGATGCAAAACAAACTCATCTGGGACCTCTGCCAGACTTTTCTAGCCGCTATCCTGCAAATGTTGACCTGGTAAATGGGAGCATCTCAAATCCATCTTCATCCTGCTCATGTCCTGATTCTTGGGGCCAGTCTGATCAAAGAGATTTCAAGACGCTTTTTAGAGCCCTTACCGAAAGGATTGATTGGCAACATGAAGCCATAAGCGTGATTAGTGAAACAATAGCACACTGTCGACTGGGTAATGAAAAACGGCATGGAGCAAGTCCCAAAGGAGACATATGGTTCAA
>4194_DOA1
GCTGATAATCATCGCAGCAGCAAAACAAATGCATCTCCAAGTGACAGTGGGTGCAAACATGCAAATTCATGTGTGTCCATGGATCTACAAAAAGTTCCGGAATCGACTCCAAGCACTCCACTTCCTCTAGTTTCCAAAAATGAGAGTTTCCTATCCAAACTCTTTGAAAAATCTTCAAAAACTGAAGAGCATGAGCCAGGGRGCCTCCAATCTCGCACTTTATCCACCTCAAGCGTGGGTGATGGTCGAACATCTCCTACATCTGTGAATTCTGTGACTACAGATTTAGGGTTGGGACTGTTTTRTCCACCAAGTAAGCAATTAAAGAAAGATGCAAAACAAACTCATCTGGGACCTCTGCCAGACTTTTCTAGCCGCTATCCTGCAAATGTTGACCTGGTAAATGGGAGCATCTCAAATCCATCTTCATCCTGCTCATGTCCTGATTCTTGGGGCCAGTCTGATCAAAGAGATTTCAAGACRCTTTTTAGAGCCCTTACYGAAAGGATTGATTGGCAACATGAAGCCATAAGCGTGATTAGTGAAACAATAGCACACTGTCGACTGGGTAATGAAAAACGGCATGGAGCAAGTCCCAAAGGAGACATATGGTTCAA
>4194_CIN1
GCTGATAATCATCGCAGCAGCAAAACAAATGCATCTCCAAGTGACAGTGGGTGCAAACATGCAAATTCATGTGTGTCCATGGATCTACAAAAAGTTCYGGAATCGACTCCAAGCAYTCCACTTCCTCTAGTTTCCAAAAATGAGAGTTTCCYATCCAAACTCTTTGAAAAATCTTCAAAAACTGAAGAGCATGAGCCAGGGGGCCTCCAATCTCGCACTTTATCCACCTCAAGCGTGGGTGATGGTCGAACATCTCCTACATCTGTGAATTCTGTGACTACAGATTTAGGGTTGGGACTGTTTTATCCACCAAGTAAGCAATTAAAGAAAGATGCAAAACAAACTCATCTGGGACCTCTGCCAGACTTTTCTAGCCGCTATCCTGCAAATGTTGACCTGGTAAATGGGAGCATCTCAAATCCATCTTCATCCTGCTCATGTCCTGATTCTTGGGGCCAGTCTGATCAAAGAGATTTCAAGACGCTTTTTAGAGCCCTTACCGAAAGGATTGATTGGCAACATGAAGCCATAAGCGTGATTAGTGAAACAATAGCACACTGTCGACTGGGTAATGAAAAACGGCATGGAGCAAGTCCCAAAGGAGACATATGGTTCAA
>4194_RUP1
GCTGATAATCATCGCAGCAGCAAAACAAATGCATCTCCAAGTGACAGTGGGTGCAAACATGCAAATTCATGTGTGTCCATGGATCTACAAAAAGTTCCAGAATCGACTCCAAGCACTCCACTTCCTCTAGTTTCCAAAAATGAGAGTTTCCTATCCAAACTCTTTGAAAAATCTTCAAAAACTGAAGAGCATGAGCCAGGGAGCCTCCAATCTCTCTCTTTATCCACCTCAAGCGTGGGTGATGGTCGAACATCTCCTACATCTGTGAATTCTGTGACTACAGATTTAGGGTTGGGACTGTTTTATCCACCAAGTAAGCAATTAAAGAAAGATGCAAAACAAACTCATCTGGGACCTCTGCCAGACTTTTCTAGCCGCTATCCTGCAAATGTTGACCTGGTAAATGGGAGCATGTCAAATCCATCTTCATCCTGCTCATGTCCTGATTCTTGGGGCCAGTCTGATCAAAGAGATTTCAAGACGCTTTTTAGAGCCCTTACTGATAGGATTGATTGGCAACATGAAGCCATAAGTGTGATTAGTGTAACAATAGCACGCTGTCGACTGGGTAATGAAAAACGCCATGGAGCAAGTCCCAAAGGAGACATATGGTTCAA
>4194_RUP4
GCTGATAATCATCGCAGCAGCAAAACAAATGCATCTCCAAGTGACAGTGGGTGCAAACATGCAAATTCATGTGTGTCCATGGATCTACAAAAAGTTCCRGAATCGACTCCAAGCACTCCACTTCCTCTAGTTTCCAAAAATGAGAGTTTCCTATCCAAACTCTTTGAAAAATCTTCAAAAACTGAAGAGCATGAGCCAGGGRGCCTCCAATCTCKCWCTTTATCCACCTCAAGCGTGGGTGATGGTCGAACATCTCCTACATCTGTGAATTCTGTGACTACAGATTTAGGGTTGGGACTGTTTTATCCACCAAGTAAGCAATTAAAGAAAGATGCAAAACAAACTCATCTGGGACCTCTGCCAGACTTTTCTAGCCGCTATCCTGCAAATGTTGACCTGGTAAATGGGAGCATSTCAAATCCATCTTCATCCTGCTCATGTCCTGATTCTTGGGGCCAGTCTGATCAAAGAGATTTCAAGACGCTTTTTAGAGCCCTTACYGAWAGGATTGATTGGCAACATGAAGCCATAAGYGTGATTAGTGWAACAATAGCACRCTGTCGACTGGGTAATGAAAAACGSCATGGAGCAAGTCCCAAAGGAGACATATGGTTCAA
>4194_COI
GCTGATAATCATCGCAGCAGCAAAACAAATGCATCTCCAAGTGACAGTGGATGCAAACATGCAAATTCATGTGTGTCCATGGATCTACAAAAAGTTCCGGAATCRACTCCAAGCACCCCACTTCCTCTAGTTTCCAAAAATGAGAGTTTCCTATCCAAACTCTTTGAAAAATCTTCAAAAACTGAAGAGCATGAGCCAGGGGGCCTCCAATCTCGCACTTTATCCACCTCAAGCGTGGGTGATGGTCGAACATCTCCTACGTCTGTGAATTCTGTGACTACAGATTTAGGATTGGGACTGTTTTATCCACCAAGTAAGCAATTAAAGAAAGATGCAAAACAAACTCATCTGGGACCTCTGCCAGACTTTTCTAGCCGCCATCCTGCAAATGTTGACTTGGTAAATGGGAGCATCTCAAATCCATCTTCATCCTGCTCATGTCCTGATTCTTGGGGCCAGTCTGATCAAAGAGATTTCAAGACACTTTTTAGAGCCCTTACTGAAAGGATTGATTGGCAACATGAAGCCATAAGTGTGATTAGTGAAACAATAGCACACTGTCGACTGGGTAATGAAAAACGGCATGGAGCAAGTCCCAAAGGAGACATATGGTTCAA
>4194_ARM
GCTGATAATCATCGCAGCAGCAAAACAAATGCATCTCCAAGTGACAGTGGGTGCAAACATGCAAATTCATGTGTGTCCATGGATCTACAAAAAGTTCCGGAATTGACTCCAAGCACTCCACTTCCTCTAGTTTCCAAAAATGAGAGTTTCCTATCCAAACTCTTTGAAAAATCTTCAAAAACTGAAGAGCATGAGCCAGGGAGCCTCCAATCTCACACTTTATCCACCTCAAGCGTGGGTGATGGTCGAACATCTCCTACATCTGTGAATTCTGTGACTACAGATTTAGGGTTGGGACTGTTTTATCCACCAAGTAAGCAATTAAAGAAAGATGCAAAACAAACTCATCTGGGACCTCTGCCAGACTTTTCTAGCCGCTATCCTGCAAATGTTGACCTGGTAAATGGGAGCATCTCAAATCCATCTTCATCCTGCTCATGTCCTGATTCTTGGGGCCAGTCTGATCAAAGAGATTTCAAGACGCTTTTTAGAGCCCTTACTGAAAGGATTGATTGGCAACATGAAGCCATAAGCGTGATTAGTGAAACAATAGCACACTGTCGACTGGGTAATGAAAAACGGCATGGAGCAAGTCCCAAAGGAGACATATGGTTCAA
>4194_BAL
GCTGATAATCATCGCAGCAGCAAAACAAATGCATCTCCAAGTGACAGTGGATGCAAACATGCAAATTCATGTGTGTCCATGGATCTACAAAAAGTTCCGGAATCGACTCCAAGCACTCCACTTCCTCTAGTTTCCAAAAATGAGAGTTTCCTATCCAAACTCTTTGAAAAATCTTCAAAAACTGAAGAGCATRAGCCAGGGAGCCTCCAATCTCGCACTTTATCCACCTCAAGTGTGGGTGATGGTCGAACATCTCCTACGTCTGTGAATTCTGTGACTACAGATTTAGGGTTGGGACTGTTTTATCCACCAAGTAAGCAATTAAAGAAAGATGCAAAACAAACTCATCTGGGACCTCTGCCAGACTTTTCTAGCTGCCATCCTGCAAATGTTGACTTGGTAAATGGGAGCATCTCAAATCCATCTTCATCCTGCTCATGTCCTGATTCTTGGGGCCAGTCTGATCAAAGAGATTTCAAGACACTTTTTAGAGCCCTTACTGAAAGGATTGATTGGCAACATGAAGCCATAAGTGTGATTAGTGAAACAATAGCACACTGTCGACTGGGTAATGAAAAACGGCATGGAGCAAGTCCCAAAGGAGACATATGGTTCAA
>4194_GIR
GCTGATAATCATCGCAGCAGCAAAACAAATGCATCTCCAAGTGACAGTGGRTGCAAACATGCAAATTCATGTGTGTCCATGGATCTACAAAAAGTTCCGGAATCGACTCCAAGCACTCCACTTCCTCTAGTTTCCAAAAATGAGAGTTTCCTATCCAAACTCTTTGAAAAATCTTCAAAAACTGAAGAGCATGAGCCAGGGAGCCTCCAATCTCGCACTTTATCCACCTCAAGCRTGGGTGAYGGTCGAACATCTCCTACATCTGTGAATTCTGTGACTACAGATTTAGGGTTGGGACTGTTTTATCCACCAAGTAAGCAATTAAAGAAAGATGCAAAACAAACTCATCTGGGACCTCTGCCAGACTTTTCTAGCCGCTATCCTGCAAATGTTGACCTGGTAAATGGGAGCATCTCAAATCCATCTTCATCCTGCTCATGTCCTGATTCTTGGGGCCAGTCTGATCAAAGAGATTTCAAGACGCTTTTTAGAGCCCTTACTGAAAGGATTGATTGGCAACATGAAGCCATAAGCGTGATTAGTGAAACAATAGCACACTGTCGACTGGGTAATGAAAAACGGCATGGAGCAAGTCCCAAAGGAGACATATGGTTCAA
>4194_LAC
GCTGATAATCATCGCAGCAGCAAAACAAATGCATCTCCAAGTGACAGTGGATGCAAACATGCAAATTCATGTGTGTCCATGGATCTACAAAAAGTTCCGGAATCGACTCCAAGCACTCCACTTCCTCTAGTTTCCAAAAATGAGAGTTTCCTATCCAAACTCTTTGAAAAATCTTCAAAAACTGAAGAGCATGAGCCAGGGAGCCTCCAATCTCGCACTTTATCCACCTCAAGCGTGGGTGATGGTCGAACATCTCCTACATCTGTGAATTCTGTGACTACAGATTTAGGGTTGGGACTGTTTTATCCACCAAGTAAGCAATTAAAGAAAGATGCAAAACAAACTCATCTGGGACCTCTGCCAGACTTTTCTRGCCGCTATCCTGCAAATGTTGACCTGGTAAATGGGAGCATCTCAAATCCATCTTCATCCTGCTCATGTCCTGATTCTTGGGGCCAGTCTGATCAAAGAGATTTCAAGACGCTTTTTAGAGCCCTTACTGAAAGGATTGATTGGCAACATGAAGCCATAAGCGTGATTAGTGAAACAATAGCACACTGTCGACTGGGTAATGAAAAACGGCATGGAGCAAGTCCCAAAGGAGACATATGGTTCAA
>4194_AMU
GCTGATAATCATCGCAGCAGCAAAACAAATGCATCTCCAAGTGACAGTGGATGCAAACATGCAAATTCATGTGTGTCCATGGATCTACAAAAAGTTCCGGAATCGACTCCAAGCACTCCACTTCCTCTAGTTTCCAAAAATGAGAGTTTCCTATCCAAACTCTTTGAAAAATCTTCAAAAACTGAAGAGCATGAGCCAGGGGGCCTCCAATCTCGCACTTTATCCACCTCAAGCGTGGGTGATGGTCGAACATCTCCTACGTCTGTGAATTCTGTGACTACAGATTTAGGATTGGGACTGTTTTATCCACCAAGTAAGCAATTAAAGAAAGATGCAAAACAAACTCATCTGGGACCTCTGCCAGACTTTTCTAGCCGCCATCCTGCAAATGTTGACTTGGTAAATGGGAGCATCTCAAATCCATCTTCATCCTGCTCATGTCCTGATTCTTGGGGCCAGTCTGATCAAAGAGATTTCAAGACACTTTTTAGAGCCCTTACTGAAAGGATTGATTGGCAACATGAAGCCATAAGTGTGATTAGTGAAACAATAGCACACTGTCGACTGGGTAATGAAAAACGGCATGGAGCAAGTCCCAAAGGAGACATATGGTTCAA
>4194_COR
GCTGATAATCATCGCAGCAGCAAAACAAATGCATCTCCAAGTGACAGTGGGTGCAAACATGCAAATTCATGTGTGTCCATGGATCTACAAAAAGTTCCGGAATCGACTCCAAGCACTCCACTTCCTCTAGTTTCCAAAAATGAGAGTTTCCTATCCAAACTCTTTGAAAAATCTTCAAAAACTGAAGAGCATGAGCCAGGGAGCCTCCAATCTCGCACTTTATCCACCTCAAGCGTGGGTGATGGTCGAACATCTCCTACATCTGTGAATTCTGTGACTACAGATTTAGGGTTGGGACTGTTTTATCCACCAAGTAAGCAATTAAAGAAAGATGCAAAACAAACTCATCTGGGACCTCTGCCAGACTTTTCTAGCCGCTATCCTGCAAATGTTGACCTGGTAAATGGGAGCATCTCAAATCCATCTTCATCCTGCTCATGTCCTGATTCTTGGGGCCAGTCTGATCAAAGAGATTTCAAGACGCTTTTTAGAGCCCTTACYGAAAGGATTGATTGGCAACATGAAGCCATAAGCGTGATTAGTGAAACAATAGCACACTGTCGACTGGGTAATGAAAAACGGCATGGAGCAAGTCCCAAAGGAGACATATGGTTCAA
>4194_GAM
GCTGATAATCATCGCAGCAGCAAAACAAATGCATCTCCAAGTGACAGTGGGTGCAAACATGCAAATTCATGTGTGTCCATGGATCTACAAAAAGTTCCGGAATCGACTCCAAGCACTCCACTTCCTCTAGTTTCCAAAAATGAGAGTTTCCTATCCAAACTCTTTGAAAAATCTTCAAAAACTGAAGAGCATGAGCCAGGGAGCCTCCAATCTCGCACTTTATCCACCTCAAGCGTGGGTGATGGTCGAACATCTCCTACATCTGTGAATTCTGTGACTACAGATTTAGGGTTGGGACTGTTTTATCCACCAAGTAAGCAATTAAAGAAAGATGCAAAACAAACTCATCTGGGACCTCTGCCAGACTTTTCTAGCCGCTATCCTGCAAATGTTGACCTGGTAAATGGGAGCATCTCAAATCCATCTTCATCCTGCTCATGTCCTGATTCTTGGGGCCAGTCTGATCAAAGAGATTTCAAGACGCTTTTTAGAGCCCTTACTGAAAGGATTGATTGGCAACATGAAGCCATAAGCGTGATTAGTGAAACAATAGCACACTGTCGACTGGGTAATGAAAAACGGCATGGAGCAAGTCCCAAAGGAGACATATGGTTCAA
>4194_RUP6
GCTGATAATCATCGCAGCAGCAAAACAAATGCATCTCCAAGTGACAGTGGGTGCAAACATGCAAATTCATGTGTGTCCATGGATCTACAAAAAGTTCCRGAATCGACTCCAAGCACTCCACTTCCTCTAGTTTCCAAAAATGAGAGTTTCCTATCCAAACTCTTTGAAAAATCTTCAAAAACTGAAGAGCATGRGCCAGGGRGCCTCCAATCTCKCWCTTTATCCACCTCAAGCGTGGGTGATGGTCGAACATCTCCTACATCTGTGAATTCTGTGACTACAGATTTAGGGTTGGGACTGTTTTRTCCACCAAGTAAGCAATTAAAGAAAGATGCAAAACAAACTCATCTGGGACCTCTGCCAGACTTTTCTAGCCGCTATCCTGCAAATGTTGACCTGGTAAATGGGAGCATSTCAAATCCATCTTCATCCTGCTCATGTCCTGATTCTTGGGGCCAGTCTGATCAAAGAGATTTCAAGACGCTTTTTAGAGCCCTTACYGAWAGGATTGATTGGCAACATGAAGCCATAAGYGTGATTAGTGWAACAATAGCACRCTGTCGACTGGGTAATGAAAAACGSCATGGAGCAAGTCCCAAAGGAGACATATGGTTCAA
>4194_CAN
GCTGATAATCATCGCAGCAGCAAAACAAATGCATCTCCAAGTGACAGTGGGTGCAAACATGCAAATTCATGTGTGTCCATGGATCTACAAAAAGTTCCGGAATCGACTCCAAGCACTCCACTTCCTCTAGTTTCCAAAAATGAGAGTTTCCTATCCAAACTCTTTGAAAAATCTTCAAAAACTGAAGAGCATGAGCCAGGGAGCCTCCAATCTCGCACTTTATCCACCTCAAGCGTGGGTGATGGTCGAACATCTCCTACATCTGTGAATTCTGTGACTACAGATTTAGGGTTGGGACTGTTTTATCCACCAAGTAAGCAATTAAAGAAAGATGCAAAACAAACTCATCTGGGACCTCTGCCAGACTTTTCTAGCCGCTATCCTGCAAATGTTGACCTGGTAAATGGGAGCATCTCAAATCCATCTTCATCCTGCTCATGTCCTGATTCTTGGGGCCAGTCTGATCAAAGAGATTTCAAGACACTTTTTAGAGCCCTTACTGAAAGGATTGATTGGCAACATGAAGCCATAAGCGTGATTAGTGAAACAATAGCACACTGTCGACTGGGTAATGAAAAACGGCATGGAGCAAGTCCCAAAGGAGACATATGGTTCAA
>4194_BER9
GCTGATAATCATCGCAGCAGCAAAACAAATGCATCTCCAAGTGACAGTGGGTGCAAACATGCAAATTCATGTGTGTCCATGGATCTACAAAAAGTTCCGGAATCGACTCCAAGCACTCCACTTCCTCTAGTTTCCAAAAATGAGAGTTTCCTATCCAAACTCTTTGAAAAATCTTCAAAAACTGAAGAGCATGAGCCAGGGGGCCTCCAATCTCGCACTTTATCCACCTCAAGCGTGGGTGATGGTCGAACATCTCCTACATCTGTGAATTCTGTGACTACAGATTTAGGGTTGGGACTGTTTTATCCACCAAGTAAGCAATTAAAGAAAGATGCAAAACAAACTCATCTGGGACCTCTGCCAGACTTTTCTAGCCGCTATCCTGCAAATGTTGACCTGGTAAATGGGAGCATCTCAAATCCATCTTCATCCTGCTCATGTCCTGATTCTTGGGGCCAGTCTGATCAAAGAGATTTCAAGACGCTTTTTAGAGCCCTTACCGAAAGGATTGATTGGCAACATGAAGCCATAAGCGTGATTAGTGAAACAATAGCACACTGTCGACTGGGTAATGAAAAACGGCATGGAGCAAGTCCCAAAGGAGACATATGGTTCAA
>4194_MUS
ACTGATAATCATCACAGCAGCAAAACAAATGCATCTCCAAGTGACAGTGGGTGCAAACATGCAAATTCATGTGTGTCCATGGATCTACAAAAAGTTCCGGAATCGACTCCAAGCACTCCGCTTCCTCTAGTTTCCAAAAATGAGAGTTTCCTATCCAAACTCTTTGAAAAATCTTCAAAAACTGAAGAGCATGAGCCAGGGAGCCTCCAATCTCGCTCTTTATCCACCTCAAGCGTGGGTGATGGTCGAACATCTCCTACATCTGTGAATTCTGTGACTACAGATTTAGGGTTGGGACTGTTTTATCCACCAAGTAAGCAATTAAAGAAAGATGCAAAACAAACTCATCTGGGACCTCTGCCAGACTTTTCTAGCCACTATCCTGCAAATGTTGAGCTGGTAAATGGGAGCATCTCAAATCCATCTTCATCCTGCTCATGTCCTGATTCTTGGGGCCAGTCTGATCAAAGAGATTTCAAGACGCTTTTTAGAGCCCTTACTGAAAGGATTGATTGTCAACATGAAGCCATAAGCGTGATTAGTGAAACAATAGCACGCTGTCGACTGGGTAATGAAAAACGCCATGGAGCATGTCCCAAAGGAGACATATGGTTCAA
>4194_CAL
GCTGATAATCATCGCAGCAGCAAAACAAATGCATCTCCAAGTGACAGTGGGTGCAAACATGCAAATTCATGTGTGTCCATGGATCTACAAAAAGTTCCGGAATCGACTCCAAGCACTCCACTTCCTCTAGTTTCCAAAAATGAGAGTTTCCTATCCAAACTCTTTGAAAAATCTTCAAAAACTGAAGAGCATGAGCCAGGGAGCCTCCAATCTCGCACTTTATCCACCTCAAGCATGGGTGACGGTCGAACATCTCCTACATCTGTGAATTCTGTGACTACAGATTTAGGGTTGGGACTGTTTTATCCACCAAGTAAGCAATTAAAGAAAGATGCAAAACAAACTCATCTGGGACCTCTGCCAGACTTTTCTAGCCGCTATCCTGCAAATGTTGACCTGGTAAATGGGAGCATCTCAAATCCATCTTCATCCTGCTCATGTCCTGATTCTTGGGGCCAGTCTGATCAAAGAGATTTCAAGACGCTTTTTAGAGCCCTTACTGAAAGGATTGATTGGCAACATGAAGCCATAAGCGTGATTAGTGAAACAATAGCACACTGTCGACTGGGTAATGAAAAACGGCATGGAGCAAGTCCCAAAGGAGACATATGGTTCAA
>4194_BER5
GCTGATAATCATCGCAGCAGCAAAACAAATGCATCTCCAAGTGACAGTGGGTGCAAACATGCAAATTCATGTGTGTCCATGGATCTACAAAAAGTTCCGGAATCGACTCCAAGCACTCCACTTCCTCTAGTTTCCAAAAATGAGAGTTTCCTATCCAAACTCTTTGAAAAATCTTCAAAAACTGAAGAGCATGAGCCAGGGGGCCTCCAATCTCGCACTTTATCCACCTCAAGCGTGGGTGATGGTCGAACATCTCCTACATCTGTGAATTCTGTGACTACAGATTTAGGGTTGGGACTGTTTTATCCACCAAGTAAGCAATTAAAGAAAGATGCAAAACAAACTCATCTGGGACCTCTGCCAGACTTTTCTAGCCGCTATCCTGCAAATGTTGACCTGGTAAATGGGAGCATCTCAAATCCATCTTCATCCTGCTCATGTCCTGATTCTTGGGGCCAGTCTGATCAAAGAGATTTCAAGACGCTTTTTAGAGCCCTTACCGAAAGGATTGATTGGCAACATGAAGCCATAAGCGTGATTAGTGAAACAATAGCACACTGTCGACTGGGTAATGAAAAACGGCATGGAGCAAGTCCCAAAGGAGACATATGGTTCAA
>4194_LON
GCTGATAATCATCGCAGCAGCAAAACAAATGCATCTCCAAGTGACAGTGGGTGCAAACATGCAAATTCATGTGTGTCCATGGATCTACAAAAAGTTCCRGAATCGACTCCAAGCACTCCACTTCCTCTAGTTTCCAAAAATGAGAGTTTCCTATCCAAACTCTTTGAAAAATCTTCAAAAACTGAAGARCATGAGCCAGGGRGCCTCCAATCTCKCWCTTTATCCACCTCAAGCGTGGGTGATGGTCGAACATCTCCTACWTCTGTGAATTCTGTGACTACAGATTTAGGGTTGGGACTGTTTTATCCACCAAGTAAGCAATTAAAGAAAGATGCAAAACAAACTCATCTGGGACCTCTGCCAGACTTTTCTAGCCGCTATCCTGCAAATGTTGACCTGGTAAATGGGAGCATSTCAAATCCATCTTCATCCTGCTCATGTCCTGATTCTTGGGGCCAGTCTGATCAAAGAGATTTCAAGACGCTTTTTAGAGCCCTTACYGAWAGGATTGATTGGCAACATGAAGCCATAAGYGTGATTAGTGWAACAATAGCACRCTGTCGACTGGGTAATGAAAAACGSCATGGAGCAAGTCCCAAAGGAGACATATGGTTCAA
>4194_RIP4
GCTGATAATCATCGCAGCAGCAAAACAAATGCATCTCCAAGTGACAGTGGGTGCAAACATGCAAATTCATGTGTGTCCATGGATCTACAAAAAGTTCCGGAATCGACTCCAAGCACTCCACTTCCTCTAGTTTCCAAAAATGAGAGTTTCCTATCCAAACTCTTTGAAAAATCTTCAAAAACTGAAGAGCATGAGCCAGGGGGCCTCCAATCTCGCACTTTATCCACCTCAAGCGTGGGTGATGGTCGAACATCTCCTACATCTGTGAATTCTGTGACTACAGATTTAGGGTTGGGACTGTTTTRTCCACCAAGTAAGCAATTAAAGAAAGATGCAAAACAAACTCATCTGGGACCTCTGCCAGACTTTTCTAGCCGCTATCCTGCAAATGTTGACCTGGTAAATGGGAGCATCTCAAATCCATCTTCATCCTGCTCATGTCCTGATTCTTGGGGCCAGTCTGATCAAAGAGATTTCAAGACGCTTTTTAGAGCCCTTACCGAAAGGATTGATTGGCAACATGAAGCCATAAGCGTGATTAGTRAAACAATAGCACACTGTCGACTGGGTAATGAAAAACGGCATGGAGCAAGTCCCAAAGGAGACATATGGTTCAA
>4194_BER4
GCTGATAATCATCGCAGCAGCAAAACAAATGCATCTCCAAGTGACAGTGGGTGCAAACATGCAAATTCATGTGTGTCCATGGATCTACAAAAAGTTCCGGAATCGACTCCAAGCACTCCACTTCCTCTAGTTTCCAAAAATGAGAGTTTCCTATCCAAACTCTTTGAAAAATCTTCAAAAACTGAAGAGCATGAGCCAGGGGGCCTCCAATCTCGCACTTTATCCACCTCAAGCGTGGGTGATGGTCGAACATCTCCTACATCTGTGAATTCTGTGACTACAGATTTAGGGTTGGGACTGTTTTATCCACCAAGTAAGCAATTAAAGAAAGATGCAAAACAAACTCATCTGGGACCTCTGCCAGACTTTTCTAGCCGCTATCCTGCAAATGTTGACCTGGTAAATGGGAGCATCTCAAATCCATCTTCATCCTGCTCATGTCCTGATTCTTGGGGCCAGTCTGATCAAAGAGATTTCAAGACGCTTTTTAGAGCCCTTACCGAAAGGATTGATTGGCAACATGAAGCCATAAGCGTGATTAGTGAAACAATAGCACACTGTCGACTGGGTAATGAAAAACGGCATGGAGCAAGTCCCAAAGGAGACATATGGTTCAA
>4194_TRE2
GCTGATAATCATYGCAGCAGCAAAACAAATGCATCTCCAAGTGACAGTGGGTGCAAACATGYAAATTCATGTGTGTCCATGGATCTACAAAAAGTTCCGGAATCGACTCCAAGCACTCCACTTCCTCTAGTTTCCAAAAATGAGAGTTTCCTATCCAAACTCTTTGAAAAATCTTCAAAAACTGAAGAGCATGAGCCAGGGAGCCTCCAATCTCGCACTTTATCCACCTCAAGCGTGGGTGATGGTCGAACATCTCCTACATCTGTGAATTCTGTGACTACAGATTTAGGGTTGGGACTGTTTTATCCACCAAGTAAGCAATTAAAGAAAGATGCAAAACAAACTCATCTGGGACCTCTGCCAGACTTTTCTAGCCGCTATCCTGCAAATGTTGACCTGGTAAATGGGAGCATCTCAAATCCATCTTCATCCTGCTCATGTCCTGATTCTTGGGGCCAGTCTGATCAAAGAGATTTCAAGATGCTTTTTAGAGCCCTTACTGAAAGGATTGATTGGCAACATGAAGCCATAAGCGTGATTAGTGAAACAATAGCACACTGTCGACTGGGTAATGAAAAACGGCATGGAGCAAGTCCCAAAGGAGACATATGGTTCAA
>4194_RIP8
GCTGATAATCATCGCAGCAGCAAAACAAATGCATCTCCAAGTGACAGTGGGTGCAAACATGCAAATTCATGTGTGTCCATGGATCTACAAAAAGTTCCGGAATCGACTCCAAGCACTCCACTTCCTCTAGTTTCCAAAAATGAGAGTTTCCTATCCAAACTCTTTGAAAAATCTTCAAAAACTGAAGAGCATGAGCCAGGGGGCCTCCAATCTCGCACTTTATCCACCTCAAGCGTGGGTGATGGTCGAACATCTCCTACATCTGTGAATTCTGTGACTACAGATTTAGGGTTGGGACTGTTTTATCCACCAAGTAAGCAATTAAAGAAAGATGCAAAACAAACTCATCTGGGACCTCTGCCAGACTTTTCTAGCCGCTATCCTGCAAATGTTGACCTGGTAAATGGGAGCATCTCAAATCCATCTTCATCCTGCTCATGTCCTGATTCTTGGGGCCAGTCTGATCAAAGAGATTTCAAGACGCTTTTTAGAGCCCTTACCGAAAGGATTGATTGGCAACATGAAGCCATAAGCGTGATTAGTGAAACAATAGCACACTGTCGACTGGGTAATGAAAAACGGCATGGAGCAAGTCCCAAAGGAGACATATGGTTCAA
>4194_RUP3
GCTGATAATCATCGCAGCAGCAAAACAAATGCATCTCCAAGTGACAGTGGGTGCAAACATGCAAATTCATGTGTGTCCATGGATCTACAAAAAGTTCCAGAATCGACTCCAAGCACTCCACTTCCTCTAGTTTCCAAAAATGAGAGTTTCCTATCCAAACTCTTTGAAAAATCTTCAAAAACTGAAGAGCATGRGCCAGGGAGCCTCCAATCTCTCTCTTTATCCACCTCAAGCGTGGGTGATGGTCGAACATCTCCTACATCTGTGAATTCTGTGACTACAGATTTAGGGTTGGGACTGTTTTATCCACCAAGTAAGCAATTAAAGAAAGATGCAAAACAAACTCATCTGGGACCTCTGCCAGACTTTTCTAGCCGCTATCCTGCAAATGTTGACCTGGTAAATGGGAGCATGTCAAATCCATCTTCATCCTGCTCATGTCCTGATTCTTGGGGCCAGTCTGATCAAAGAGATTTCAAGACGCTTTTTAGAGCCCTTACTGATAGGATTGATTGGCAACATGAAGCCATAAGTGTGATTAGTGTAACAATAGCACGCTGTCGACTGGGTAATGAAAAACGCCATGGAGCAAGTCCCAAAGGAGACATATGGTTCAA
>4194_THU2
GCTGATAATCATCGCAGCAGCAAAACAAATGCATCTCCAAGTGACAGTGGRTGCAAACATGCAAATTCATGTGTGTCCATGGATCTACAAAAAGTTCCGGAATCGACTCCAAGCACTCCACTTCCTCTAGTTTCCAAAAATGAGAGTTTCCTATCCAAACTCTTTGAAAAATCTTCAAAAACTGAAGAGCATGAGCCAGGGAGCCTCCAATCTCGCACTTTATCCACCTCAAGCGTGGGTGATGGTCGAACATCTCCTACATCTGTGAATTCTGTGACTACAGATTTAGGGTTGGGACTGTTTTATCCACCAAGTAAGCAATTAAAGAAAGATGCAAAACAAACTCATCTGGGACCTCTGCCAGACTTTTCTRGCCGCTATCCTGCAAATGTTGACCTGGTAAATGGGAGCATCTCAAATCCATCTTCATCCTGCTCATGTCCTGATTCTTGGGGCCAGTCTGATCAAAGAGATTTCAAGACGCTTTTTAGAGCCCTTACTGAAAGGATTGATTGGCAACATGAAGCCATAAGCGTGATTAGTGAAACAATAGCACACTGTCGACTGGGTAATGAAAAACGGCATGGAGCAAGTCCCAAAGGAGACATATGGTTCAA
>4194_MON
GCTGATAATCATCGCAGCAGCAAAACAAATGCATCTCCAAGTGACAGTGGGTGCAAACATGCAAATTCATGTGTGTCCATGGATCTACAAAAAGTTCCGGAATCGACTCCAAGCACTCCACTTCCTCTAGTTTCCAAAAATGAGAGTTTCCTATCCAAACTCTTTGAAAAATCTTCAAAAACTGAAGAGCATGAGCCAGGGGGCCTCCAATCTCGCACTTTATCCACCTCAAGCGTGGGTGATGGTCGAACATCTCCTACATCTGTGAATTCTGTGACTACAGATTTAGGGTTGGGACTGTTTTATCCACCAAGTAAGCAATTAAAGAAAGATGCAAAACAAACTCATCTGGGACCTCTGCCAGACTTTTCTAGCCGCTATCCTGCAAATGTTGACCTGGTAAATGGGAGCATCTCAAATCCATCTTCATCCTGCTCATGTCCTGATTCTTGGGGCCAGTCTGATCAAAGAGATTTCAAGACGCTTTTTAGAGCCCTTACCGAAAGGATTGATTGGCAACATGAAGCCATAAGCGTGATTAGTGAAACAATAGCACACTGTCGACTGGGTAATGAAAAACGGCATGGAGCAAGTCCCAAAGGAGACATATGGTTCAA
>4194_FOL
GYTGATAATCATCGCAGCAGCAAAACAAATGCATCTCCAAGTGACAGTGGGTGCAAACATGCAAATTCATGTGTGTCCATGGATCTACAAAAAGTTCCGGAATCGACTCCAAGCACTCCACTTCCTCTAGTTTCCAAAAATGAGAGTTTCCTATCCAAACTCTTTGAAAAATCTTCAAAAACTGAAGAGCATGAGCCAGGGAGCCTCCAATCTCGCACTTTATCCACCTCAAGCGTGGGTGATGGTCGAACATCTCCTACATCTGTGAATTCTGTGACTACAGATTTAGGGTTGGGACTGTTTTATCCACCAAGTAAGCAATTAAWGAAAGATGCAAAACAAACTCATCTGGGACCTCTGCCAGACTTTTCTAGCCGCTATCCTGCAAATGTTGACCTGGTAAATGGGAGCATCTCAAATCCATCTTCATCCTGCTCATGTCCTGATTCTTGGGGCCAGTCTGATCAAAGAGATTTCAAGACGCTTTTTAGAGCCCTTACTGAAAGGATTGATTGGCAACATGAAGCCATAAGCGTGATTAGTGAAACAATAGCACACTGTCGACTGGGTAATGAAAAACGGCATGGAGCAAGTCCCAAAGGAGACATATGGTTCAA
>4194_YES
GCTGATAATCATCGCAGCAGCAAAACAAATGCATCTCCAAGTGACAGTGGRTGCAAACATGCAAATTCATGTGTGTCCATGGATCTACAAAAAGTTCCGGAATCGACTCCAAGCACTCCACTTCCTCTAGTTTCCAAAAATGAGAGTTTCCTATCCAAACTCTTTGAAAAATCTTCAAAAACTGAAGAGCATGAGCCAGGGRGCCTCCAATCTCGCACTTTATCCACCTCAAGCGTGGGTGATGGTCGAACATCTCCTACRTCTGTGAATTCTGTGACTACAGATTTAGGRTTGGGACTGTTTTATCCACCAAGTAAGCAATTAAAGAAAGATGCAAAACAAACTCATCTGGGACCTCTGCCAGACTTTTCTAGCCGCYATCCTGCAAATGTTGACYTGGTAAATGGGAGCATCTCAAATCCATCTTCATCCTGCTCATGTCCTGATTCTTGGGGCCAGTCTGATCAAAGAGATTTCAAGACRCTTTTTAGAGCCCTTACTGAAAGGATTGATTGGCAACATGAAGCCATAAGYGTGATTAGTGAAACAATAGCACACTGTCGACTGGGTAATGAAAAACGGCATGGAGCAAGTCCCAAAGGAGACATATGGTTCAA
>4194_FLE
GCTGATAATCATCGCAGCAGCAAAACAAATGCATCTCCAAGTGACAGTGGATGCAAACATGCAAATTCATGTGTGTCCATGGATCTACAAAAAGTTCCGGAATCGACTCCAAGCACTCCACTTCCTCTAGTTTCCAAAAATGAGAGTTTCCTATCCAAACTCTTTGAAAAATCTTCAAAAACTGAAGAGCATGAGCCAGGGAGYCTCCGATCTCGCACTTTATCCACCTCAAGCGTGGGTGATGGTCGAACATCTCCTACGTCTGTGAATTCTGTGACTACAGATTTAGGGTTGGGACTGTTTTATCCACCAAGTAAGCAATTAAAGAAAGATGCAAAACAAACTCATCTGGGACCTCTGCCAGACTTTTCTRGCCGCCATCCTGCAAATGTTGACTTGGTAAATGGGAGCATCTCAAATCCATCTTCATCCTGCTCATGTCCTGATTCTTGGGGCCAGTCTGATCAAAGAGATTTCAAGACACTTTTTAGAGCCCTTACTGAAAGGATTGATTGGCAACATGAAGCCATAAGTGTGATTAGTGAAACAATAGCACACTGTCGACTGGGTAATGAAAAACGGCATGGAGCAAGTCCCAAAGGAGACATATGGTTCAA
>4194_MUS2
ACTGATAATCATCACAGCAGCAAAACAAATGCATCTCCAAGTGACAGTGGGTGCAAACATGCAAATTCATGTGTGTCCATGGATCTACAAAAAGTTCCGGAATCGACTCCAAGCACTCCGCTTCCTCTAGTTTCCAAAAATGAGAGTTTCCTATCCAAACTCTTTGAAAAATCTTCAAAAACTGAAGAGCATGAGCCAGGGAGCCTCCAATCTCGCTCTTTATCCACCTCAAGCGTGGGTGATGGTCGAACATCTCCTACATCTGTGAATTCTGTGACTACAGATTTAGGGTTGGGACTGTTTTATCCACCAAGTAAGCAATTAAAGAAAGATGCAAAACAAACTCATCTGGGACCTCTGCCAGACTTTTCTAGCCACTATCCTGCAAATGTTGAGCTGGTAAATGGGAGCATCTCAAATCCATCTTCATCCTGCTCATGTCCTGATTCTTGGGGCCAGTCTGATCAAAGAGATTTCAAGACGCTTTTTAGAGCCCTTACTGAAAGGATTGATTGTCAACATGAAGCCATAAGCGTGATTAGTGAAACAATAGCACGCTGTCGACTGGGTAATGAAAAACGCCATGGAGCATGTCCCAAAGGAGACATATGGTTCAA
>4194_DAV
GCTGATAATCATCGCAGCAGCAAAACAAATGCATCTCCAAGTGACAGTGGGTGCAAACATGCAAATTCATGTGTGTCCATGGATCTACAAAAAGTTCCGGAATCGACTCCAAGCACTCCACTTCCTCTAGTTTCCAAAAATGAGAGTTTCCTATCCAAACTCTTTGAAAAATCTTCAAAAACTGAAGAGCATGAGCCAGGGAGCCTCCAATCTCGCACTTTATCCACCTCAAGCGTGGGTGATGGTCGAACATCTCCTACATCTGTGAATTCTGTGACTACAGATTTAGGGTTGGGACTGTTTTATCCACCAAGTAAGCAATTAAAGAAAGATGCAAAACAAACTCATCTGGGACCTCTGCCAGACTTTTCTAGCCGCTATCCTGCAAATGTTGACCTGGTAAATGGGAGCATCTCAAATCCATCTTCATCCTGCTCATGTCCTGATTCTTGGGGCCAGTCTGATCAAAGAGATTTCAAGACGCTTTTTAGAGCCCTTACTGAAAGGATTGATTGGCAACATGAAGCCATAAGCGTGATTAGTGAAACAATAGCACACTGTCGACTGGGTAATGAAAAACGGCATGGAGCAAGTCCCAAAGGAGACATATGGTTCAA
>4194_COD
GCTGATAATCATCGCAGCAGCAAAACAAATGCATCTCCAAGTGACAGTGGGTGCAAACATGCAAATTCATGTGTGTCCATGGATCTACAAAAAGTTCCGGAATCGACTCCAAGCACTCCACTTCCTCTAGTTTCCAAAAATGAGAGTTTCCTATCCAAACTCTTTGAAAAATCTTCAAAAACTGAAGAGCATGAGCCAGGGGGCCTCCAATCTCGCACTTTATCCACCTCAAGCGTGGGTGATGGTCGAACATCTCCTACATCTGTGAATTCTGTGACTACAGATTTAGGGTTGGGACTGTTTTATCCACCAAGTAAGCAATTAAAGAAAGATGCAAAACAAACTCATCTGGGACCTCTGCCAGACTTTTCTAGCCGCTATCCTGCAAATGTTGACCTGGTAAATGGGAGCATCTCAAATCCATCTTCATCCTGCTCATGTCCTGATTCTTGGGGCCAGTCTGATCAAAGAGATTTCAAGACGCTTTTTAGAGCCCTTACCGAAAGGATTGATTGGCAACATGAAGCCATAAGCGTGATTAGTAAAACAATAGCACACTGTCGACTGGGTAATGAAAAACGGCATGGAGCAAGTCCCAAAGGAGACATATGGTTCAA
>4194_CAB
GCTGATAATCATCGCAGCAGCAAAACAAATGCATCTCCAAGTGACAGTGGRTGCAAACATGCAAATTCATGTGTGTCCATGGATCTACAAAAAGTTCCGGAATCGACTCCAAGCACTCCACTTCCTCTAGTTTCCAAAAATGAGAGTTTCCTATCCAAACTCTTTGAAAAATCTTCAAAAACTGAAGAGCATGAGCCAGGGAGCCTCCAATCTCGCACTTTATCCACCTCAAGCGTGGGTGATGGTCGAACATCTCCTACATCTGTGAATTCTGTGACTACAGATTTAGGGTTGGGACTGTTTTATCCACCAAGTAAGCAATTAAAGAAAGATGCAAAACAAACTCATCTGGGACCTCTGCCAGACTTTTCTAGCCGCTATCCTGCAAATGTTGACCTGGTAAATGGGAGCATCTCAAATCCATCTTCATCCTGCTCATGTCCTGATTCTTGGGGCCAGTCTGATCAAAGAGATTTCAAGACGCTTTTTAGAGCCCTTACTGAAAGGATTGATTGGCAACATGAAGCCATAAGCGTGATTAGTGAAACAATAGCACACTGTCGACTGGGTAATGAAAAACGGCATGGAGCAAGTCCCAAAGGAGACATATGGTTCAA
>4194_PEN
GCTGATAATCATCGCAGCAGCAAAACAAATGCATCTCCAAGTGACAGTGGGTGCAAACATGCAAATTCATGTGTGTCCATGGATCTACAAAAAGTTCCAGAATCGACTCCAAGCACTCCACTTCCTCTAGTTTCCAAAAATGAGAGTTTCCTATCCAAACTCTTTGAAAAATCTTCAAAAACTGAAGAGCATGAGCCAGGGAGCCTCCAATCTCGCACTTTATCCACCTCAAGCGTGGGTGATGGTCGAACATCTCCTACATCTGTGAATTCTGTGACTACAGATTTAGGGTTGGGACTGTTTTATCCACCAAGTAAGCAATTAAAGAAAGATGCAAAACAAACTCATCTGGGACCTCTGCCAGACTTTTCTAGCCGCTATCCTGCAAATGTTGACCTGGTAAATGGGAGCATCTCAAATCCATCTTCATCCTGCTCATGTCCTGATTCTTGGGGCCAGTCTGATCAAAGAGATTTCAAGACGCTTTTTAGAGCCCTTACTGAAAGGATTGATTGGCAACATGAAGCCATAAGCGTGATTAGTGAAACAATAGCACACTGTCGACTGGGTAATGAAAAACGGCATGGAGCAAGTCCCAAAGGAGACATATGGTTCAA
>4194_RIP6
GCTGATAATCATCGCAGCAGCAAAACAAATGCATCTCCAAGTGACAGTGGGTGCAAACATGCAAATTCATGTGTGTCCATGGATCTACAAAAAGTTCCGGAATCGACTCCAAGCACTCCACTTCCTCTAGTTTCCAAAAATGAGAGTTTCCTATCCAAACTCTTTGAAAAATCTTCAAAAACTGAAGAGCATGAGCCAGGGGGCCTCCAATCTCGCACTTTATCCACCTCAAGCGTGGGTGATGGTCGAACATCTCCTACATCTGTGAATTCTGTGACTACAGATTTAGGGTTGGGACTGTTTTRTCCACCAAGTAAGCAATTAAAGAAAGATGCAAAACAAACTCATCTGGGACCTCTGCCAGACTTTTCTAGCCGCTATCCTGCAAATGTTGACCTGGTAAATGGGAGCATCTCAAATCCATCTTCATCCTGCTCATGTCCTGATTCTTGGGGCCAGTCTGATCAAAGAGATTTCAAGACGCTTTTTAGAGCCCTTACCGAAAGGATTGATTGGCAACATGAAGCCATAAGCGTGATTAGTRAAACAATAGCACACTGTCGACTGGGTAATGAAAAACGGCATGGAGCAAGTCCCAAAGGAGACATATGGTTCAA
>4194_SIM
GCTGATAATCATCGCAGCAGCAAAACAAATGCATCTCCAAGTGACAGTGGGTGCAAACATGCAAATTCATGTGTGTCCATGGATCTACAAAAAGTTCCGGAATCGACTCCAAGCACTCCACTTCCTCTAGTTTCCAAAAATGAGAGTTTCCTATCCAAACTCTTTGAAAAATCTTCAAAAACTGAAGAGCATGAGCCAGGGAGCCTCCAATCTCGCACTTTATCCACCTCAAGCGTGGGTGATGGTCGAACATCTCCTACATCTGTGAATTCTGTGACTACAGATTTAGGGTTGGGACTGTTTTATCCACCAAGTAAGCAATTAAAGAAAGATGCAAAACAAACTCATCTGGGACCTCTGCCAGACTTTTCTAGCCGCTATCCTGCAAATGTTGACCTGGTAAATGGGAGCATCTCAAATCCATCTTCATCCTGCTCATGTCCTGATTCTTGGGGCCAGTCTGATCAAAGAGATTTCAAGACGCTTTTTAGAGCCCTTACTGAAAGGATTGATTGGCAACATGAAGCCATAAGCGTGATTAGTGAAACAATAGCACACTGTCGACTGGGTAATGAAAAACGGCATGGAGCAAGTCCCAAAGGAGACATATGGTTCAA
>4194_RUP2
GCTGATAATCATCGCAGCAGCAAAACAAATGCATCTCCAAGTGACAGTGGGTGCAAACATGCAAATTCATGTGTGTCCATGGATCTACAAAAAGTTCCRGAATCGACTCCAAGCACTCCACTTCCTCTAGTTTCCAAAAATGAGAGTTTCCTATCCAAACTCTTTGAAAAATCTTCAAAAACTGAAGAGCATGAGCCAGGGRGCCTCCAATCTCKCWCTTTATCCACCTCAAGCGTGGGTGATGGTCGAACATCTCCTACATCTGTGAATTCTGTGACTACAGATTTAGGGTTGGGACTGTTTTRTCCACCAAGTAAGCAATTAAAGAAAGATGCAAAACAAACTCATCTGGGACCTCTGCCAGACTTTTCTAGCCGCTATCCTGCAAATGTTGACCTGGTAAATGGGAGCATSTCAAATCCATCTTCATCCTGCTCATGTCCTGATTCTTGGGGCCAGTCTGATCAAAGAGATTTCAAGACGCTTTTTAGAGCCCTTACYGAWAGGATTGATTGGCAACATGAAGCCATAAGYGTGATTAGTGWAACAATAGCACRCTGTCGACTGGGTAATGAAAAACGSCATGGAGCAAGTCCCAAAGGAGACATATGGTTCAA
>4194_AES
GCTGATAATCATCGCAGCAGCAAAACAAATGCATCTCCAAGTGACAGTGGGTGCAAACATGCAAATTCATGTGTGTCCATGGATCTACAAAAAGTTCCGGAATCGACTCCAAGCACTCCACTTCCTCTAGTTTCCAAAAATGAGAGTTTCCTATCCAAACTCTTTGAAAAATCTTCAAAAACTGAAGAGCATGAGCCAGGGAGCCTCCAATCTCGCACTTTATCCACCTCAAGCGTGGGTGATGGTCGAACATCTCCTACATCTGTGAATTCTGTGACTACAGATTTAGGGTTGGGACTGTTTTATCCACCAAGTAAGCAATTAAAGAAAGATGCAAAACAAACTCATCTGGGACCTCTGCCAGACTTTTCTAGCCGCTATCCTGCAAATGTTGACCTGGTAAATGGGAGCATCTCAAATCCATCTTCATCCTGCTCATGTCCTGATTCTTGGGGCCAGTCTGATCAAAGAGATTTCAAGACGCTTTTTAGAGCCCTTACTGAAAGGATTGATTGGCAACATGAAGCCATAAGCGTGATTAGTGAAACAATAGCACACTGTCGACTGGGTAATGAAAAACGGCATGGAGCAAGTCCCAAAGGAGACATATGGTTCAA
>4194_VSF
GCTGATAATCATCGCAGCAGCAAAACAAATGCATCTCCAAGTGACAGTGGATGCAAACATGCAAATTCATGTGTGTCCATGGATCTACAAAAAGTTCCGGAATCGACTCCAAGCACTCCACTTCCTCTAGTTTCCAAAAATGAGAGTTTCCTATCCAAACTCTTTGAAAAATCTTCAAAAACTGAAGAGCATGAGCCAGGGAGCCTCCAATCTCGCACTTTATCCACCTCAAGCGTGGGTGATGGTCGAACATCTCCTACATCTGTGAATTCTGTGACTACAGATTTAGGGTTGGGACTGTTTTATCCACCAAGTAAGCAATTAAAGAAAGATGCAAAACAAACTCATCTGGGACCTCTGCCAGACTTTTCTGGCCGCTATCCTGCAAATGTTGACCTGGTAAATGGGAGCATCTCAAATCCATCTTCATCCTGCTCATGTCCTGATTCTTGGGGCCAGTCTGATCAAAGAGATTTCAAGACGCTTTTTAGAGCCCTTACTGAAAGGATTGATTGGCAACATGAAGCCATAAGCGTGATTAGTGAAACAATAGCACACTGTCGACTGGGTAATGAAAAACGGCATGGAGCAAGTCCCAAAGGAGACATATGGTTCAA
>4194_VSD
GCTGATAATCATCGCAGCAGCAAAACAAATGCATCTCCAAGTGACAGTGGATGCAAACATGCAAATTCATGTGTGTCCATGGATCTACAAAAAGTTCCGGAATCGACTCCAAGCACTCCACTTCCTCTAGTTTCCAAAAATGAGAGTTTCCTATCCAAACTCTTTGAAAAATCTTCAAAAACTGAAGAGCATGAGCCAGGGAGCCTCCAATCTCGCACTTTATCCACCTCAAGCGTGGGTGATGGTCGAACATCTCCTACATCTGTGAATTCTGTGACTACAGATTTAGGGTTGGGACTGTTTTATCCACCAAGTAAGCAATTAAAGAAAGATGCAAAACAAACTCATCTGGGACCTCTGCCAGACTTTTCTGGCCGCTATCCTGCAAATGTTGACCTGGTAAATGGGAGCATCTCAAATCCATCTTCATCCTGCTCATGTCCTGATTCTTGGGGCCAGTCTGATCAAAGAGATTTCAAGACGCTTTTTAGAGCCCTTACTGAAAGGATTGATTGGCAACATGAAGCCATAAGCGTGATTAGTGAAACAATAGCACACTGTCGACTGGGTAATGAAAAACGGCATGGAGCAAGTCCCAAAGGAGACATATGGTTCAA
>4194_BER8
GCTGATAATCATCGCAGCAGCAAAACAAATGCATCTCCAAGTGACAGTGGGTGCAAACATGCAAATTCATGTGTGTCCATGGATCTACAAAAAGTTCCGGAATCGACTCCAAGCACTCCACTTCCTCTAGTTTCCAAAAATGAGAGTTTCCTATCCAAACTCTTTGAAAAATCTTCAAAAACTGAAGAGCATGAGCCAGGGGGCCTCCAATCTCGCACTTTATCCACCTCAAGCGTGGGTGATGGTCGAACATCTCCTACATCTGTGAATTCTGTGACTACAGATTTAGGGTTGGGACTGTTTTATCCACCAAGTAAGCAATTAAAGAAAGATGCAAAACAAACTCATCTGGGACCTCTGCCAGACTTTTCTAGCCGCTATCCTGCAAATGTTGACCTGGTAAATGGGAGCATCTCAAATCCATCTTCATCCTGCTCATGTCCTGATTCTTGGGGCCAGTCTGATCAAAGAGATTTCAAGACGCTTTTTAGAGCCCTTACCGAAAGGATTGATTGGCAACATGAAGCCATAAGCGTGATTAGTGAAACAATAGCACACTGTCGACTGGGTAATGAAAAACGGCATGGAGCAAGTCCCAAAGGAGACATATGGTTCAA
>4194_PIN
GCTGATAATCATCGCAGCAGCAAAACAAATGCATCTCCAAGTGACAGTGGGTGCAAACATGCAAATTCATGTGTGTCCATGGATCTACAAAAAGTTCCGGAATCGACTCCAAGCACTCCACTTCCTCTAGTTTCCAAAAATGAGAGTTTCCTATCCAAACTCTTTGAAAAATCTTCAAAAACTGAAGAGCATGAGCCAGGGAGCCTCCAATCTCGCACTTTATCCACCTCAAGCGTGGGTGATGGTCGAACATCTCCTACATCTGTGAATTCTGTGACTACAGATTTAGGGTTGGGACTGTTTTATCCACCAAGTAAGCAATTAAAGAAAGATGCAAAACAAACTCATCTGGGACCTCTGCCAGACTTTTCTAGCCGCTATCCTGCAAATGTTGACCTGGTAAATGGGAGCATCTCAAATCCATCTTCATCCTGCTCATGTCCTGATTCTTGGGGCCAGTCTGATCAAAGAGATTTCAAGACGCTTTTTAGAGCCCTTACTGAAAGGATTGATTGGCAACATGAAGCCATAAGCGTGATTAGTGAAACAATAGCACACTGTCGACTGGGTAATGAAAAACGGCATGGAGCAAGTCCCAAAGGAGACATATGGTTCAA
>4194_RUP5
GCTGATAATCATCGCAGCAGCAAAACAAATGCATCTCCAAGTGACAGTGGGTGCAAACATGCAAATTCATGTGTGTCCATGGATCTACAAAAAGTTCCAGAATCGACTCCAAGCACTCCACTTCCTCTAGTTTCCAAAAATGAGAGTTTCCTATCCAAACTCTTTGAAAAATCTTCAAAAACTGAAGAGCATGAGCCAGGGAGCCTCCAATCTCTCTCTTTATCCACCTCAAGCGTGGGTGATGGTCGAACATCTCCTACATCTGTGAATTCTGTGACTACAGATTTAGGGTTGGGACTGTTTTATCCACCAAGTAAGCAATTAAAGAAAGATGCAAAACAAACTCATCTGGGACCTCTGCCAGACTTTTCTAGCCGCTATCCTGCAAATGTTGACCTGGTAAATGGGAGCATGTCAAATCCATCTTCATCCTGCTCATGTCCTGATTCTTGGGGCCAGTCTGATCAAAGAGATTTCAAGACGCTTTTTAGAGCCCTTACTGATAGGATTGATTGGCAACATGAAGCCATAAGTGTGATTAGTGTAACAATAGCACGCTGTCGACTGGGTAATGAAAAACGCCATGGAGCAAGTCCCAAAGGAGACATATGGTTCAA
>4194_LAG
GCTGATAATCATCGCAGCAGCAAAACAAATGCATCTCCAAGTGACAGTGGATGCAAACATGCAAATTCATGTGTGTCCATGGATCTACAAAAAGTTCCGGAATCGACTCCAAGCACTCCACTTCCTCTAGTTTCCAAAAATGAGAGTTTCCTATCCAAACTCTTTGAAAAATCTTCAAAAACTGAAGAGCATGAGCCAGGGAGCCTCCAATCTCGCACTTTATCCACCTCAAGCGTGGGTGATGGTCGAACATCTCCTACATCTGTGAATTCTGTGACTACAGATTTAGGGTTGGGACTGTTTTATCCACCAAGTAAGCAATTAAAGAAAGATGCAAAACAAACTCATCTGGGACCTCTGCCAGACTTTTCTGGCCGCTATCCTGCAAATGTTGACCTGGTAAATGGGAGCATCTCAAATCCATCTTCATCCTGCTCATGTCCTGATTCTTGGGGCCAGTCTGATCAAAGAGATTTCAAGACGCTTTTTAGAGCCCTTACTGAAAGGATTGATTGGCAACATGAAGCCATAAGCGTGATTAGTGAAACAATAGCACACTGTCGACTGGGTAATGAAAAACGGCATGGAGCAAGTCCCAAAGGAGACATATGGTTCAA
>4194_AES3
GCTGATAATCATCGCAGCAGCAAAACAAATGCATCTCCAAGTGACAGTGGGTGCAAACATGCAAATTCATGTGTGTCCATGGATCTACAAAAAGTTCCGGAATCGACTCCAAGCACTCCACTTCCTCTAGTTTCCAAAAATGAGAGTTTCCTATCCAAACTCTTTGAAAAATCTTCAAAAACTGAAGAGCATGAGCCAGGGAGCCTCCAATCTCGCACTTTATCCACCTCAAGCGTGGGTGATGGTCGAACATCTCCTACATCTGTGAATTCTGTGACTACAGATTTAGGGTTGGGACTGTTTTATCCACCAAGTAAGCAATTAAAGAAAGATGCAAAACAAACTCATCTGGGACCTCTGCCAGACTTTTCTAGCCGCTATCCTGCAAATGTTGACCTGGTAAATGGGAGCATCTCAAATCCATCTTCATCCTGCTCATGTCCTGATTCTTGGGGCCAGTCTGATCAAAGAGATTTCAAGAMGCTTTTTAGAGCCCTTACTGAAAGGATTGATTGGCAACATGAAGCCATAAGCGTGATTAGTGAAACAATAGCACACTGTCGACTGGGTAATGAAAAACGGCATGGAGCAAGTCCCAAAGGAGACATATGGTTCAA
>4194_CAR
GCTGATAATCATCGCAGCAGCAAAACAAATGCATCTCCAAGTGACAGTGGGTGCAAACATGCAAATTCATGTGTGTCCATGGATCTACAAAAAGTTCCGGAATCGACTCCAAGCACTCCACTTCCTCTAGTTTCCAAAAATGAGAGTTTCCTATCCAAACTCTTTGAAAAATCTTCAAAAACTGAAGAGCATGAGCCAGGGAGCCTCCAATCTCGCACTTTATCCACCTCAAGCGTGGGTGATGGTCGAACATCTCCTACATCTGTGAATTCTGTGACTACAGATTTAGGGTTGGGACTGTTTTATCCACCAAGTAAGCAATTAAAGAAAGATGCAAAACAAACTCATCTGGGACCTCTGCCAGACTTTTCTAGCCGCTATCCTGCAAATGTTGACCTGGTAAATGGGAGCATCTCAAATCCATCTTCATCCTGCTCATGTCCTGATTCTTGGGGCCAGTCTGATCAAAGAGATTTCAAGACGCTTTTTAGAGCCCTTACTGAAAGGATTGATTGGCAACATGAAGCCATAAGCGTGATTAGTGAAACAATAGCACACTGTCGACTGGGTAATGAAAAACGGCATGGAGCAAGTCCCAAAGGAGACATATGGTTCAA
>4194_GRE
GCTGATAATCATCGCAGCAGCAAAACAAATGCATCTCCAAGTGACAGTGGRTGCAAACATGCAAATTCATGTGTGTCCATGGATCTACAAAAAGTTCCGGAATCGACTCCAAGCACTCCACTTCCTCTAGTTTCCAAAAATGAGAGTTTCCTATCCAAACTCTTTGAAAAATCTTCAAAAACTGAAGAGCATGAGCCAGGGAGCCTCCAATCTCGCACTTTATCCACCTCAAGCGTGGGTGATGGTCGAACATCTCCTACATCTGTGAATTCTGTGACTACAGATTTAGGGTTGGGACTGTTTTATCCACCAAGTAAGCAATTAAAGAAAGATGCAAAACAAACTCATCTGGGACCTCTGCCAGACTTTTCTAGCCGCTATCCTGCAAATGTTGACCTGGTAAATGGGAGCATCTCAAATCCATCTTCATCCTGCTCATGTCCTGATTCTTGGGGCCAGTCTGATCAAAGAGATTTCAAGACRCTTTTTAGAGCCCTTACTGAAAGGATTGATTGGCAACATGAAGCCATAAGCGTGATTAGTGAAACAATAGCACACTGTCGACTGGGTAATGAAAAACGGCATGGAGCAAGTCCCAAAGGAGACATATGGTTCAA
>4194_TRE
GCTGATAATCATYGCAGCAGCAAAACAAATGCATCTCCAAGTGACAGTGGGTGCAAACATGYAAATTCATGTGTGTCCATGGATCTACAAAAAGTTCCGGAATCGACTCCAAGCACTCCACTTCCTCTAGTTTCCAAAAATGAGAGTTTCCTATCCAAACTCTTTGAAAAATCTTCAAAAACTGAAGAGCATGAGCCAGGGAGCCTCCAATCTCGCACTTTATCCACCTCAAGCGTGGGTGATGGTCGAACATCTCCTACATCTGTGAATTCTGTGACTACAGATTTAGGGTTGGGACTGTTTTATCCACCAAGTAAGCAATTAAAGAAAGATGCAAAACAAACTCATCTGGGACCTCTGCCAGACTTTTCTAGCCGCTATCCTGCAAATGTTGACCTGGTAAATGGGAGCATCTCAAATCCATCTTCATCCTGCTCATGTCCTGATTCTTGGGGCCAGTCTGATCAAAGAGATTTCAAGATGCTTTTTAGAGCCCTTACTGAAAGGATTGATTGGCAACATGAAGCCATAAGCGTGATTAGTGAAACAATAGCACACTGTCGACTGGGTAATGAAAAACGGCATGGAGCAAGTCCCAAAGGAGACATATGGTTCAA
>4194_LAB
GYTGATAATCATCGCAGCAGCAAAACAAATGCATCTCCAAGTGACAGTGGGTGCAAACATGCAAATTCATGTGTGTCCATGGATCTACAAAAAGTTCCGGAATCGACTCCAAGCACTCCACTTCCTCTAGTTTCCAAAAATGAGAGTTTCCTATCCAAACTCTTTGAAAAATCTTCAAAAACTGAAGAGCATGAGCCAGGGAGCCTCCAATCTCGCACTTTATCCACCTCAAGCGTGGGTGATGGTCGAACATCTCCTACATCTGTGAATTCTGTGACTACAGATTTAGGGTTGGGACTGTTTTATCCACCAAGTAAGCAATTAAWGAAAGATGCAAAACAAACTCATCTGGGACCTCTGCCAGACTTTTCTAGCCGCTATCCTGCAAATGTTGACCTGGTAAATGGGAGCATCTCAAATCCATCTTCATCCTGCTCATGTCCTGATTCTTGGGGCCAGTCTGATCAAAGAGATTTCAAGAMGCTTTTTAGAGCCCTTACTGAAAGGATTGATTGGCAACATGAAGCCATAAGCGTGATTAGTGAAACAATAGCACACTGTCGACTGGGTAATGAAAAACGGCATGGAGCAAGTCCCAAAGGAGACATATGGTTCAA
>4194_RIP9
GCTGATAATCATCGCAGCAGCAAAACAAATGCATCTCCAAGTGACAGTGGGTGCAAACATGCAAATTCATGTGTGTCCATGGATCTACAAAAAGTTCCGGAATCGACTCCAAGCACTCCACTTCCTCTAGTTTCCAAAAATGAGAGTTTCCTATCCAAACTCTTTGAAAAATCTTCAAAAACTGAAGAGCATGAGCCAGGGGGCCTCCAATCTCGCACTTTATCCACCTCAAGCGTGGGTGATGGTCGAACATCTCCTACATCTGTGAATTCTGTGACTACAGATTTAGGGTTGGGACTGTTTTATCCACCAAGTAAGCAATTAAAGAAAGATGCAAAACAAACTCATCTGGGACCTCTGCCAGACTTTTCTAGCCGCTATCCTGCAAATGTTGACCTGGTAAATGGGAGCATCTCAAATCCATCTTCATCCTGCTCATGTCCTGATTCTTGGGGCCAGTCTGATCAAAGAGATTTCAAGACGCTTTTTAGAGCCCTTACCGAAAGGATTGATTGGCAACATGAAGCCATAAGCGTGATTAGTGAAACAATAGCACACTGTCGACTGGGTAATGAAAAACGGCATGGAGCAAGTCCCAAAGGAGACATATGGTTCAA
>4194_CIN
GCTGATAATCATCGCAGCAGCAAAACAAATGCATCTCCAAGTGACAGTGGRTGCAAACATGCAAATTCATGTGTGTCCATGGATCTACAAAAAGTTCCGGAATCGACTCCAAGCACTCCACTTCCTCTAGTTTCCAAAAATGAGAGTTTCCTATCCAAACTCTTTGAAAAATCTTCAAAAACTGAAGAGCATGAGCCAGGGAGCCTCCAATCTCGCACTTTATCCACCTCAAGCGTGGGTGATGGTCGAACATCTCCTACATCTGTGAATTCTGTGACTACAGATTTAGGGTTGGGACTGTTTTATCCACCAAGTAAGCAATTAAAGAAAGATGCAAAACAAACTCATCTGGGACCTCTGCCAGACTTTTCTRGCCGCTATCCTGCAAATGTTGACCTGGTAAATGGGAGCATCTCAAATCCATCTTCATCCTGCTCATGTCCTGATTCTTGGGGCCAGTCTGATCAAAGAGATTTCAAGACGCTTTTTAGAGCCCTTACTGAAAGGATTGATTGGCAACATGAAGCCATAAGCGTGATTAGTGAAACAATAGCACACTGTCGACTGGGTAATGAAAAACGGCATGGAGCAAGTCCCAAAGGAGACATATGGTTCAA
>4194_LAS
GCTGATAATCATCGCAGCAGCAAAACAAATGCATCTCCAAGTGACAGTGGATGCAAACATGCAAATTCATGTGTGTCCATGGATCTACAAAAAGTTCCGGAATCGACTCCAAGCACTCCACTTCCTCTAGTTTCCAAAAATGAGAGTTTCCTATCCAAACTCTTTGAAAAATCTTCAAAAACTGAAGAGCATGAGCCAGGGAGCCTCCAATCTCGCACTTTATCCACCTCAAGCGTGGGTGATGGTCGAACATCTCCTACATCTGTGAATTCTGTGACTACAGATTTAGGGTTGGGACTGTTTTATCCACCAAGTAAGCAATTAAAGAAAGATGCAAAACAAACTCATCTGGGACCTCTGCCAGACTTTTCTRGCCGCTATCCTGCAAATGTTGACCTGGTAAATGGGAGCATCTCAAATCCATCTTCATCCTGCTCATGTCCTGATTCTTGGGGCCAGTCTGATCAAAGAGATTTCAAGACGCTTTTTAGAGCCCTTACTGAAAGGATTGATTGGCAACATGAAGCCATAAGCGTGATTAGTGAAACAATAGCACACTGTCGACTGGGTAATGAAAAACGGCATGGAGCAAGTCCCAAAGGAGACATATGGTTCAA
>4194_BER1
GCTGATAATCATCGCAGCAGCAAAACAAATGCATCTCCAAGTGACAGTGGGTGCAAACATGCAAATTCATGTGTGTCCATGGATCTACAAAAAGTTCCGGAATCGACTCCAAGCACTCCACTTCCTCTAGTTTCCAAAAATGAGAGTTTCCTATCCAAACTCTTTGAAAAATCTTCAAAAACTGAAGAGCATGAGCCAGGGGGCCTCCAATCTCGCACTTTATCCACCTCAAGCGTGGGTGATGGTCGAACATCTCCTACATCTGTGAATTCTGTGACTACAGATTTAGGGTTGGGACTGTTTTATCCACCAAGTAAGCAATTAAAGAAAGATGCAAAACAAACTCATCTGGGACCTCTGCCAGACTTTTCTAGCCGCTATCCTGCAAATGTTGACCTGGTAAATGGGAGCATCTCAAATCCATCTTCATCCTGCTCATGTCCTGATTCTTGGGGCCAGTCTGATCAAAGAGATTTCAAGACGCTTTTTAGAGCCCTTACCGAAAGGATTGATTGGCAACATGAAGCCATAAGCGTGATTAGTGAAACAATAGCACACTGTCGACTGGGTAATGAAAAACGGCATGGAGCAAGTCCCAAAGGAGACATATGGTTCAA
>4194_CIN3
GCTGATAATCATCGCAGCAGCAAAACAAATGCATCTCCAAGTGACAGTGGGTGCAAACATGCAAATTCATGTGTGTCCATGGATCTACAAAAAGTTCCGGAATCGACTCCAAGCACTCCACTTCCTCTAGTTTCCAAAAATGAGAGTTTCCTATCCAAACTCTTTGAAAAATCTTCAAAAACTGAAGAGCATGAGCCAGGGGGCCTCCAATCTCGCACTTTATCCACCTCAAGCGTGGGTGATGGTCGAACATCTCCTACATCTGTGAATTCTGTGACTACAGATTTAGGGTTGGGACTGTTTTATCCACCAAGTAAGCAATTAAAGAAAGATGCAAAACAAACTCATCTGGGACCTCTGCCAGACTTTTCTAGCCGCTATCCTGCAAATGTTGACCTGGTAAATGGGAGCATCTCAAATCCATCTTCATCCTGCTCATGTCCTGATTCTTGGGGCCAGTCTGATCAAAGAGATTTCAAGACGCTTTTTAGAGCCCTTACCGAAAGGATTGATTGGCAACATGAAGCCATAAGCGTGATTAGTGAAACAATAGCACACTGTCGACTGGGTAATGAAAAACGGCATGGAGCAAGTCCCAAAGGAGACATATGGTTCAA
>4194_PIA
GCTGATAATCATCGCAGCAGCAAAACAAATGCATCTCCAAGTGACAGTGGGTGCAAACATGCAAATTCATGTGTGTCCATGGATCTACAAAAAGTTCCGGAATCGACTCCAAGCACTCCACTTCCTCTAGTTTCCAAAAATGAGAGTTTCCTATCCAAACTCTTTGAAAAATCTTCAAAAACTGAAGAGCATGAGCCAGGGAGCCTCCAATCTCGCACTTTATCCACCTCAAGYGTGGGTGATGGTCGAACATCTCCTACATCTGTGAATTCTGTGACTACAGATTTAGGGTTGGGACTGTTTTATCCACCAAGTAAGCAATTAAAGAAAGATGCAAAASAAACTCATCTGGGACCTCTGCCAGACTTTTCTAGCCGCTATCCTGCAAATGTTGACCTGGTAAATGGGAGCATCTCAAATCCATCTTCATCCTGCTCATGTCCTGATTCTTGGGGCCAGTCTGATCAAAGAGATTTCAAGACGCTTTTTAGAGCCCTTACTGAAAGGATTGATTGGCAACATGAAGCCATAAGCGTGATTAGTGAAACAATAGCACACTGTCGACTGGGTAATGAAAAACGGCATGGAGCAAGTCCCAAAGGAGACATATGGTTCAA
>4194_DOA2
GCTGATAATCATCGCAGCAGCAAAACAAATGCATCTCCAAGTGACAGTGGGTGCAAACATGCAAATTCATGTGTGTCCATGGATCTACAAAAAGTTCCRGAATCGACTCCAAGCACTCCACTTCCTCTAGTTTCCAAAAATGAGAGTTTCCTATCCAAACTCTTTGAAAAATCTTCAAAAACTGAAGARCATGAGCCAGGGRGCCTCCAATCTCKCWCTTTATCCACCTCAAGCGTGGGTGATGGTCGAACATCTCCTACATCTGTGAATTCTGTGACTACAGATTTAGGGTTGGGACTGTTTTATCCACCAAGTAAGCAATTAAAGAAAGATGCAAAACAAACTCATCTGGGACCTCTGCCAGACTTTTCTAGCCGCTATCCTGCAAATGTTGACCTGGTAAATGGGAGCATSTCAAATCCATCTTCATCCTGCTCATGTCCTGATTCTTGGGGCCAGTCTGATCAAAGAGATTTCAAGACGCTTTTTAGAGCCCTTACYGAAAGGATTGATTGGCAACATGAAGCCATAAGYGTGATTAGTGWAACAATAGCACRCTGTCGACTGGGTAATGAAAAACGSCATGGAGCAAGTCCCAAAGGAGACATATGGTTCAA
>4194_RIP5
GCTGATAATCATCGCAGCAGCAAAACAAATGCATCTCCAAGTGACAGTGGGTGCAAACATGCAAATTCATGTGTGTCCATGGATCTACAAAAAGTTCCGGAATCGACTCCAAGCACTCCACTTCCTCTAGTTTCCAAAAATGAGAGTTTCCTATCCAAACTCTTTGAAAAATCTTCAAAAACTGAAGAACATGAGCCAGGGGGCCTCCAATCTCGCACTTTATCCACCTCAAGCGTGGGTGATGGTCGAACATCTCCTACATCTGTGAATTCTGTGACTACAGATTTAGGGTTGGGACTGTTTTATCCACCAAGTAAGCAATTAAAGAAAGATGCAAAACAAACTCATCTGGGACCTCTGCCAGACTTTTCTAGCCGCTATCCTGCAAATGTTGACCTGGTAAATGGGAGCATCTCAAATCCATCTTCATCCTGCTCATGTCCTGATTCTTGGGGCCAGTCTGATCAAAGAGATTTCAAGACGCTTTTTAGAGCCCTTACCGAAAGGATTGATTGGCAACATGAAGCCATAAGCGTGATTAGTGAAACAATAGCACACTGTCGACTGGGTAATGAAAAACGGCATGGAGCAAGTCCCAAAGGAGACATATGGTTCAA
>4194_BER2
GCTGATAATCATCGCAGCAGCAAAACAAATGCATCTCCAAGTGACAGTGGGTGCAAACATGCAAATTCATGTGTGTCCATGGATCTACAAAAAGTTCCGGAATCGACTCCAAGCACTCCACTTCCTCTAGTTTCCAAAAATGAGAGTTTCCTATCCAAACTCTTTGAAAAATCTTCAAAAACTGAAGAGCATGAGCCAGGGGGCCTCCAATCTCGCACTTTATCCACCTCAAGCGTGGGTGATGGTCGAACATCTCCTACATCTGTGAATTCTGTGACTACAGATTTAGGGTTGGGACTGTTTTATCCACCAAGTAAGCAATTAAAGAAAGATGCAAAACAAACTCATCTGGGACCTCTGCCAGACTTTTCTAGCCGCTATCCTGCAAATGTTGACCTGGTAAATGGGAGCATCTCAAATCCATCTTCATCCTGCTCATGTCCTGATTCTTGGGGCCAGTCTGATCAAAGAGATTTCAAGACGCTTTTTAGAGCCCTTACCGAAAGGATTGATTGGCAACATGAAGCCATAAGCGTGATTAGTGAAACAATAGCACACTGTCGACTGGGTAATGAAAAACGGCATGGAGCAAGTCCCAAAGGAGACATATGGTTCAA
>4194_CHA
GCTGATAATCATCGCAGCAGCAAAACAAATGCATCTCCAAGTGACAGTGGGTGCAAACATGCAAATTCATGTGTGTCCATGGATCTACAAAAAGTTCCGGAATCGACTCCAAGCACTCCACTTCCTCTAGTTTCCAAAAATGAGAGTTTCCTATCCAAACTCTTTGAAAAATCTTCAAAAACTGAAGARCATGAGCCAGGGRGCCTCCAATCTCGCACTTTATCCACCTCAAGCGTGGGTGATGGTCGAACATCTCCTACATCTGTGAATTCTGTGACTACAGATTTAGGGTTGGGACTGTTTTATCCACCAAGTAAGCAATTAAAGAAAGATGCAAAACAAACTCATCTGGGACCTCTGCCAGACTTTTCTAGCCGCTATCCTGCAAATGTTGACCTGGTAAATGGGAGCATCTCAAATCCATCTTCATCCTGCTCATGTCCTGATTCTTGGGGCCAGTCTGATCAAAGAGATTTCAAGACRCTTTTTAGAGCCCTTACYGAAAGGATTGATTGGCAACATGAAGCCATAAGCGTGATTAGTGAAACAATAGCACACTGTCGACTGGGTAATGAAAAACGGCATGGAGCAAGTCCCAAAGGAGACATATGGTTCAA
>4194_SYR
GCTGATAATCATCGCAGCAGCAAAACAAATGCATCTCCAAGTGACAGTGGATGCAAACATGCAAATTCATGTGTGTCCATGGATCTACAAAAAGTTCCGGAATCGACTCCAAGCACTCCACTTCCTCTAGTTTCCAAAAATGAGAGTTTCCTATCCAAACTCTTTGAAAAATCTTCAAAAACTGAAGAGCATGAGCCAGGGAGCCTCCAATCTCGCACTTTATCCACCTCAAGCGTGGGTGATGGTCGAACATCTCCTACATCTGTGAATTCTGTGACTACAGATTTAGGGTTGGGACTGTTTTATCCACCAAGTAAGCAATTAAAGAAAGATGCAAAACAAACTCATCTGGGACCTCTGCCAGACTTTTCTRGCCGCTATCCTGCAAATGTTGACCTGGTAAATGGGAGCATCTCAAATCCATCTTCATCCTGCTCATGTCCTGATTCTTGGGGCCAGTCTGATCAAAGAGATTTCAAGACGCTTTTTAGAGCCCTTACTGAAAGGATTGATTGGCAACATGAAGCCATAAGCGTGATTAGTGAAACAATAGCACACTGTCGACTGGGTAATGAAAAACGGCATGGAGCAAGTCCCAAAGGAGACATATGGTTCAA
>4194_ARZ
GCTGATAATCATCGCAGCAGCAAAACAAATGCATCTCCAAGTGACAGTGGGTGCAAACATGCAAATTCATGTGTGTCCATGGATCTACAAAAAGTTCCGGAATCGACTCCAAGCACTCCACTTCCTCTAGTTTCCAAAAATGAGAGTTTCCTATCCAAACTCTTTGAAAAATCTTCAAAAACTGAAGAGCATGAGCCAGGGAGCCTCCAATCTCGCACTTTATCCACCTCAAGCGTGGGTGATGGTCGAACATCTCCTACATCTGTGAATTCTGTGACTACAGATTTAGGGTTGGGACTGTTTTATCCACCAAGTAAGCAATTAAAGAAAGATGCAAAACAAACTCATCTGGGACCTCTGCCAGACTTTTCTAGCCGCTATCCTGCAAATGTTGACCTGGTAAATGGGAGCATCTCAAATCCATCTTCATCCTGCTCATGTCCTGATTCTTGGGGCCAGTCTGATCAAAGAGATTTCAAGATGCTTTTTAGAGCCCTTACTGAAAGGATTGATTGGCAACATGAAGCCATAAGCGTGATTAGTGAAACAATAGCACACTGTCGACTGGGTAATGAAAAACGGCATGGAGCAAGTCCCAAAGGAGACATATGGTTCAA
>4194_BET
GCTGATAATCATCGCAGCAGCAAAACAAATGCATCTCCAAGTGACAGTGGGTGCAAACATGCAAATTCATGTGTGTCCATGGATCTACAAAAAGTTCCGGAATCGACTCCAAGCACTCCACTTCCTCTAGTTTCCAAAAATGAGAGTTTCCTATCCAAACTCTTTGAAAAATCTTCAAAAACTGAAGAGCATGAGCCAGGGAGCCTCCAATCTCGCACTTTATCCACCTCAAGTGTGGGTGATGGTCGAACATCTCCTACATCTGTGAATTCTGTGACTACAGATTTAGGGTTGGGACTGTTTTATCCACCAAGTAAGCAATTAAAGAAAGATGCAAAACAAACTCATCTGGGACCTCTGCCAGACTTTTCTAGCCGCTATCCTGCAAATGTTGACCTGGTAAATGGGAGCATCTCAAATCCATCTTCATCCTGCTCATGTCCTGATTCTTGGGGCCAGTCTGATCAAAGAGATTTCAAGACGCTTTTTAGAGCCCTTACTGAAAGGATTGATTGGCAACATGAAGCCATAAGCGTGATTAGTGAAACAATAGCACACTGTCGACTGGGTAATGAAAAACGGCATGGAGCAAGTCCCAAAGGAGACATATGGTTCAA
>4194_TEU
GCTGATAATCATCGCAGCAGCAAAACAAATGCATCTCCAAGTGACAGTGGATGCAAACATGCAAATTCATGTGTGTCCATGGATCTACAAAAAGTTCCGGAATCGACTCCAAGCACTCCACTTCCTCTAGTTTCCAAAAATGAGAGTTTCCTATCCAAACTCTTTGAAAAATCTTCAAAAACTGAAGAGCATGAGCCAGGGAGCCTCCAATCTCGCACTTTATCCACCTCAAGCGTGGGTGATGGTCGAACATCTCCTACATCTGTGAATTCTGTGACTACAGATTTAGGGTTGGGACTGTTTTATCCACCAAGTAAGCAATTAAAGAAAGATGCAAAACAAACTCATCTGGGACCTCTGCCAGACTTTTCTRGCCGCTATCCTGCAAATGTTGACCTGGTAAATGGGAGCATCTCAAATCCATCTTCATCCTGCTCATGTCCTGATTCTTGGGGCCAGTCTGATCAAAGAGATTTCAAGACGCTTTTTAGAGCCCTTACTGAAAGGATTGATTGGCAACATGAAGCCATAAGCGTGATTAGTGAAACAATAGCACACTGTCGACTGGGTAATGAAAAACGGCATGGAGCAAGTCCCAAAGGAGACATATGGTTCAA
>4194_RUB
GCTGATAATCATCGCAGCAGCAAAACAAATGCATCTCCAAGTGACAGTGGGTGCAAACATGCAAATTCATGTGTGTCCATGGATCTACAAAAAGTTCCGGAATCGACTCCAAGCACTCCACTTCCTCTAGTTTCCAAAAATGAGAGTTTCCTATCCAAACTCTTTGAAAAATCTTCAAAAACTGAAGAGCATGAGCCAGGGAGCCTCCAATCTCGCACTTTATCCACCTCAAGCGTGGGTGATGGTCGAACATCTCCTACATCTGTGAATTCTGTGACTACAGATTTAGGGTTGGGACTGTTTTATCCACCAAGTAAGCAATTAAAGAAAGATGCAAAACAAACTCATCTGGGACCTCTGCCAGACTTTTCTAGCCGCTATCCTGCAAATGTTGACCTGGTAAATGGGAGCATCTCAAATCCATCTTCATCCTGCTCATGTCCTGATTCTTGGGGCCAGTCTGATCAAAGAGATTTCAAGACGCTTTTTAGAGCCCTTACTGAAAGGATTGATTGGCAACATGAAGCCATAAGCGTGATTAGTGAAACAATAGCACACTGTCGACTGGGTAATGAAAAACGACATGGAGCAAGTCCCAAAGGAGACATATGGTTCAA
>4194_LAP
GCTGATAATCATCGCAGCAGCAAAACAAATGCATCTCCAAGTGACAGTGGATGCAAACATGCAAATTCATGTGTGTCCATGGATCTACAAAAAGTTCCGGAATCGACTCCAAGCACTCCACTTCCTCTAGTTTCCAAAAATGAGAGTTTCCTATCCAAACTCTTTGAAAAATCTTCAAAAACTGAAGAGCATGAGCCAGGGAGCCTCCAATCTCGCACTTTATCCACCTCAAGCGTGGGTGATGGTCGAACATCTCCTACATCTGTGAATTCTGTGACTACAGATTTAGGGTTGGGACTGTTTTATCCACCAAGTAAGCAATTAAAGAAAGATGCAAAACAAACTCATCTGGGACCTCTGCCAGACTTTTCTGGCCGCTATCCTGCAAATGTTGACCTGGTAAATGGGAGCATCTCAAATCCATCTTCATCCTGCTCATGTCCTGATTCTTGGGGCCAGTCTGATCAAAGAGATTTCAAGACGCTTTTTAGAGCCCTTACTGAAAGGATTGATTGGCAACATGAAGCCATAAGCGTGATTAGTGAAACAATAGCACACTGTCGACTGGGTAATGAAAAACGGCATGGAGCAAGTCCCAAAGGAGACATATGGTTCAA
>4194_CIN2
GCTGATAATCATCGCAGCAGCAAAACAAATGCATCTCCAAGTGACAGTGGGTGCAAACATGCAAATTCATGTGTGTCCATGGATCTACAAAAAGTTCYGGAATCGACTCCAAGCACTCCACTTCCTCTAGTTTCCAAAAATGAGAGTTTCCYATCCAAACTCTTTGAAAAATCTTCAAAAACTGAAGAGCATGAGCCAGGGGGCCTCCAATCTCGCACTTTATCCACCTCAAGCGTGGGTGATGGTCGAACATCTCCTACATCTGTGAATTCTGTGACTACAGATTTAGGGTTGGGACTGTTTTATCCACCAAGTAAGCAATTAAAGAAAGATGCAAAACAAACTCATCTGGGACCTCTGCCAGACTTTTCTAGCCGCTATCCTGCAAATGTTGACCTGGTAAATGGGAGCATCTCAAATCCATCTTCATCCTGCTCATGTCCTGATTCTTGGGGCCAGTCTGATCAAAGAGATTTCAAGACGCTTTTTAGAGCCCTTACCGAAAGGATTGATTGGCAACATGAAGCCATAAGCGTGATTAGTGAAACAATAGCACACTGTCGACTGGGTAATGAAAAACGGCATGGAGCAAGTCCCAAAGGAGACATATGGTTCAA
>4194_ROM
GCTGATAATCATCGCAGCAGCAAAACAAATGCATCTCCAAGTGACAGTGGGTGCAAACATGCAAATTCATGTGTGTCCATGGATCTACAAAAAGTTCCGGAATCGACTCCAAGCACTCCACTTCCTCTAGTTTCCAAAAATGAGAGTTTCCTATCCAAACTCTTTGAAAAATCTTCAAAAACTGAAGAGCATGAGCCAGGGAGCCTCCMATCTCGCACTTTATCCACCTCAAGCGTGGGTGATGGTCGAACATCTCCTACATCTGTGAATTCTGTGACTACAGATTTAGGGTTGGGACTGTTTTATCCACCAAGTAAGCAATTAAAGAAAGATGCAAAACAAACTCATCTGGGACCTCTGCCAGACTTTTCTAGCCGCTATCCTGCAAATGTTGACCTGGTAAATGGGAGCATCTCAAATCCATCTTCATCCTGCTCATGTCCTGATTCTTGGGGCCAGTCTGATCAAAGAGATTTCAAGACGCTTTTTAGAGCCCTTACTGAAAGGATTGATTGGCAACATGAAGCCATAAGCGTGATTAGTGAAACAATAGCACACTGTCGACTGGGTAATGAAAAACGGCATGGAGCAAGTCCCAAAGGAGACATATGGTTCAA
>4194_RIP1
GCTGATAATCATCGCAGCAGCAAAACAAATGCATCTCCAAGTGACAGTGGGTGCAAACATGCAAATTCATGTGTGTCCATGGATCTACAAAAAGTTCCGGAATCGACTCCAAGCACTCCACTTCCTCTAGTTTCCAAAAATGAGAGTTTCCTATCCAAACTCTTTGAAAAATCTTCAAAAACTGAAGAGCATGAGCCAGGGGGCCTCCAATCTCGCACTTTATCCACCTCAAGCGTGGGTGATGGTCGAACATCTCCTACATCTGTGAATTCTGTGACTACAGATTTAGGGTTGGGACTGTTTTRTCCACCAAGTAAGCAATTAAAGAAAGATGCAAAACAAACTCATCTGGGACCTCTGCCAGACTTTTCTAGCCGCTATCCTGCAAATGTTGACCTGGTAAATGGGAGCATCTCAAATCCATCTTCATCCTGCTCATGTCCTGATTCTTGGGGCCAGTCTGATCAAAGAGATTTCAAGACGCTTTTTAGAGCCCTTACCGAAAGGATTGATTGGCAACATGAAGCCATAAGCGTGATTAGTGAAACAATAGCACACTGTCGACTGGGTAATGAAAAACGGCATGGAGCAAGTCCCAAAGGAGACATATGGTTCAA
>4194_THU
GCTGATAATCATCGCAGCAGCAAAACAAATGCATCTCCAAGTGACAGTGGRTGCAAACATGCAAATTCATGTGTGTCCATGGATCTACAAAAAGTTCCGGAATCGACTCCAAGCACTCCACTTCCTCTAGTTTCCAAAAATGAGAGTTTCCTATCCAAACTCTTTGAAAAATCTTCAAAAACTGAAGAGCATGAGCCAGGGGGCCTCCAATCTCGCACTTTATCCACCTCAAGCGTGGGTGATGGTCGAACATCTCCTACGTCTGTGAATTCTGTGACTACAGATTTAGGATTGGGACTGTTTTATCCACCAAGTAAGCAATTAAAGAAAGATGCAAAACAAACTCATCTGGGACCTCTGCCAGACTTTTCTAGCCGCYATCCTGCAAATGTTGACYTGGTAAATGGGAGCATCTCAAATCCATCTTCATCCTGCTCATGTCCTGATTCTTGGGGCCAGTCTGATCAAAGAGATTTCAAGACACTTTTTAGAGCCCTTACTGAAAGGATTGATTGGCAACATGAAGCCATAAGTGTGATTAGTGAAACAATAGCACACTGTCGACTGGGTAATGAAAAACGSCATGGAGCAAGTCCCAAAGGAGACATATGGTTCAA
>4194_LABv
GCTGATAATCATCGCAGCAGCAAAACAAATGCATCTCCAAGTGACAGTGGGTGCAAACATGCAAATTCATGTGTGTCCATGGATCTACAAAAAGTTCCRGAATCGACTCCAAGCACTCCRCTTCCTCTAGTTTCCAAAAATGAGAGTTTCCTATCCAAACTCTTTGAAAAATCTTCAAAAACTGAAGAGCATGAGCCAGGGAGCCTCCAATCTCGCWCTTTATCCACCTCAAGCGTGGGTGATGGTCGAACATCTCCTACATCTGTGAATTCTGTGAYTACAGATTTAGGGTTGGGACTGTTTTATCCACCAAGTAAGCAATTAAAGAAAGATGCAAAACAAACTCATCTGGGACCTCTGCCAGACTTTTCTAGCCGCTATCCTGCAAATGTTGACCTGGTAAATGGGAGCATCTCAAATCCATCTTCATCCTGCTCATGTCCTGATTCTTGGGGCCAGTCTGATCAAAGAGATTTCAAGACGCTTTTTAGAGCCCTTACTGAAAGGATTGATTGGCAACATGAAGCCATAAGCGTGATTAGTGAAACAATAGCACRCTGTCGACTGGGTAATGAAAAACGSCATGGAGCAAGTCCCAAAGGAGACATATGGTTCAA
