# Supplementary material for: Species relationships within the genus Vitis based on molecular and morphological data
Source: PLoS One. 2023 Jul 31;18(7):e0283324. doi: 10.1371/journal.pone.0283324 (PMC10389703; doi:10.1371/journal.pone.0283324)
Supplement: S1 Data — (ZIP) [file pone.0283324.s016.zip › 4275.fasta]

>4275_BER2
ATGATGCTTTCGCTGGTATGGCCTATCTGAAGAAAGTTCACTTGGCGAACAACAAGTTTACGGGGAAAATCCCTTCGTCGCTAGCCACTTTGCCTAGGCTTTTAGTCCTCAGGCTTGATGGGAACAAGTTTGAAGGCCAAATCCCAGAATTCCAACAAAAGCATTTGGCAAATGTGAACATATCCAACAACATGTTGGGGGGTCCAATCCCAGCTAGCCTGAGCAGGATCAGTTCTAGCTCGTTTTCGGGCAACAAAGATCTATGCGGGAAGCCTCTGGACTCATGCAGCTCCAAGAAGCCATCAGCAGTAATAGTGGCCTTAATTGTGGTAGCCATAGCGCTGATCCTAGTGACCATTGGCTTGCTCCTGCTTGTCCTCCACCGCAACATCCGGACAGTCCAACTGGGGGGTGCTGCACCAGTGGACAACCACAGCATGTCGGATGTTGCCCACAGCTCCCAAGTTGAATGTGGGACATCTGAGATGAGCGGGCACTCGAAGAGGGCTGAACAAGGGAAGTTGACATTTGTGAGGGACGACAGGGAGAGGTTTGATTTGCAGGATTTGCTAAGAGCCTCAGCAGAAGTGTTGGGAAGTGGCAACTTTGGGTCTTCATACAAGGCTGTGCTCCTCAGTGGTGAAGCCATGGTGGCAAAGAGGTACAAGCAAATGAACAATGTGGGGAGAGAGGAGTTTCAAGAGCATATGAGAAGGCTAGGGAGGTTGGCACATCCAAACTTGCTTCCCCTTGTGGCT
>4275_RUP5
ATGATGCTTTCTCTGGTATGGCCTATCTGAAGAAAGTTCACTTGGCGAACAACAAGTTTACGGGGAAAATCCCTTCGTCGCTAGCCACTTTGCCTAGGCTTTTAGTCCTCAGGCTAGATGGGAACAAGTTTGAAGGCCAAATCCCAGACTTCCAACAAAAGCATTTGGCAAATGTGAACATATCCAACAACATGTTGGGGGGTCCAATCCCAGCTAGCCTGAGCAGGATCAGTTCTAGCTCGTTTTCGGGCAACAAAGATCTATGCGGGAAGCCTCTGGACTCATGCAGCTCCAAGAAGCCATCAGCAGTAATAGTGGCCTTAATTGTGGTAGCCATAGCGCTGATCCTAGTGACCATTGGCTTGCTACTGCTTGTCCTCCACCGCAACATCCGGACAGTCCAACTGGGGGGTGCTGCACCAGTGGACAACCACAGCATGTCGGAAGCTGCCCACAGCTCCCTAGTTGAATGTGGGACATCTGAGATGAGCGGGCACTCGAAGAGGTCTGAACAAGGGAAGTTGACATTTGTGAGGGACGACAGGGAGAGGTTTGATTTGCAGGATTTGCTAAGAGCCTCAGCAGAAGTGTTGGGAAGTGGCAACTTTGGGTCTTCATACAAGGCTGTGCTCCTCAGTGGTGAAGCCATGGTGGCAAAGAGGTACAAGCAAATGAACAATGTGGGGAGAGAGGAGTTTCAAGAGCATATGAGAAGGCTAGGGAGGTTGGCACATCCAAACTTGCTTCCCCTTGTGGCT
>4275_BET
ATGATGCTTTCGCTGGTATGGTCTATCTCAAGAAAGTTCTCTTGGCGAACAACAAGTTTACGGGGAAAATCCCTTCGTCGCTAGCCACTTTGCCTAGGCTTTTAGTCCTCAGGCTTGATGGGAACAAGTTTGAAGGCCAAATCCCAGAATTCCAACAAAAGCATTTGGCAAATGTGAACATATCCAACAACATGTTGGGGGGTCCAATCCCAGCTAGCCTGAGCAGGATCAGTTCTAGCTCGTTTTCGGGCAACAAAGATCTATGCGGGAAGCCTCTGGACTCATGCAGCTCCAAGAAGCCATCAGCAGTAATAGTGGCCTTAATTGTGGTAGCCATAGCGCTGATCCTAGTGACCATTGGCTTGCTCCTGCTTGTCCTCCACCGCAACATCCGGACAGTCCAACTGGGGGGTGCTGCACCAGTGGACAACCACAGCATGTCGGATGTTGCCCACAGCTCCCAAGTTGAATGTGGGACATCTGAGATGAGCGGGCACTCGAAGAGGGCTGAACAAGGGAAGTTGACATTTGTGAGGGACGACAGGGAGAGGTTTGATTTGCAGGATTTGCTAAGAGCCTCAGCAGAAGTGTTGGGAAGTGGCAACTTTGGGTCTTCATACAAGGCTGTGCTCCTCAGTGGTGAAGCCATGGTGGCAAAGAGGTACAAGCAAATGAACAATGTGGGGAGAGAGGAGTTTCAAGAGCATATGAGAAGGCTAGGGAGGTTGGCACATCCAAACTTGCTTCCCCTTGTGGCT
>4275_BER3
ATGATGCTTTCGCTGGTATGGCCTATCTGAAGAAAGTTCACTTGGCGAACAACAAGTTTACGGGGAAAATCCCTTCGTCGCTAGCCACTTTGCCTAGGCTTTTAGTCCTCAGGCTTGATGGGAACAAGTTTGAAGGCCAAATCCCAGAATTCCAACAAAAGCATTTGGCAAATGTGAACATATCCAACAACATGTTGGGGGGTCCAATCCCAGCTAGCCTGAGCAGGATCAGTTCTAGCTCGTTTTCGGGCAACAAAGATCTATGCGGGAAGCCTCTGGACTCATGCAGCTCCAAGAAGCCATCAGCAGTAATAGTGGCCTTAATTGTGGTAGCCATAGCGCTGATCCTAGTGACCATTGGCTTGCTCCTGCTTGTCCTCCACCGCAACATCCGGACAGTCCAACTGGGGGGTGCTGCACCAGTGGACAACCACAGCATGTCGGATGTTGCCCACAGCTCCCAAGTTGAATGTGGGACATCTGAGATGAGCGGGCACTCGAAGAGGGCTGAACAAGGGAAGTTGACATTTGTGAGGGACGACAGGGAGAGGTTTGATTTGCAGGATTTGCTAAGAGCCTCAGCAGAAGTGTTGGGAAGTGGCAACTTTGGGTCTTCATACAAGGCTGTGCTCCTCAGTGGTGAAGCCATGGTGGCAAAGAGGTACAAGCAAATGAACAATGTGGGGAGAGAGGAGTTTCAAGAGCATATGAGAAGGCTAGGGAGGTTGGCACATCCAAACTTGCTTCCCCTTGTGGCT
>4275_BER1
ATGATGCTTTCGCTGGTATGGCCTATCTGAAGAAAGTTCACTTGGCGAACAACAAGTTTACGGGGAAAATCCCTTCGTCGCTAGCCACTTTGCCTAGGCTTTTAGTCCTCAGGCTTGATGGGAACAAGTTTGAAGGCCAAATCCCAGAATTCCAACAAAAGCATTTGGCAAATGTGAACATATCCAACAACATGTTGGGGGGTCCAATCCCAGCTAGCCTGAGCAGGATCAGTTCTAGCTCGTTTTCGGGCAACAAAGATCTATGCGGGAAGCCTCTGGACTCATGCAGCTCCAAGAAGCCATCAGCAGTAATAGTGGCCTTAATTGTGGTAGCCATAGCGCTGATCCTAGTGACCATTGGCTTGCTCCTGCTTGTCCTCCACCGCAACATCCGGACAGTCCAACTGGGGGGTGCTGCACCAGTGGACAACCACAGCATGTCGGATGTTGCCCACAGCTCCCAAGTTGAATGTGGGACATCTGAGATGAGCGGGCACTCGAAGAGGGCTGAACAAGGGAAGTTGACATTTGTGAGGGACGACAGGGAGAGGTTTGATTTGCAGGATTTGCTAAGAGCCTCAGCAGAAGTGTTGGGAAGTGGCAACTTTGGGTCTTCATACAAGGCTGTGCTCCTCAGTGGTGAAGCCATGGTGGCAAAGAGGTACAAGCAAATGAACAATGTGGGGAGAGAGGAGTTTCAAGAGCATATGAGAAGGCTAGGGAGGTTGGCACATCCAAACTTGCTTCCCCTTGTGGCT
>4275_COD
ATGATGCTTTCGCTGGTATGGCCTATCTGAAGAAAGTTCACTTGGCGAACAACAAGTTTACGGGGAAAATCCCTTCGTCGCTAGCCACTTTGCCTAGGCTTTTAGTCSTCAGGCTTGATGGGAACAAGTTTGAAGGCCAAATCCCAGACTTCCAACAAAAGCATTTGGCAAATGTGAACATATCCAACAACATGTTGGRGGGTCCAATCCCAGCTAGCCTGAGCAGGATCAGTTCTAGCTCGTTTTCGGGCAACAAAGATCTATGCGGGAAGCCTCTGGACTCATGCRGCTCCAAGAAGCCATCAGCAGTAATAGTGGCCTTAATTGTGGTAGCCATAGCGCTGATCCTAGTGACCATTGGCTTGCTAYTGCTTGTCCTCCACCGCAACATCCGGACAGTCCAACTGGGGGGTGCTGCACCAGTGGACAACCACAGCATGTCGGAWGYTGCCCAYAGCTCCCTAGTTGAATGTGGGACATCTGAGATGAGCGGGCACTCGAAGAGGKCTGAACAAGGGAAGTTGACATTTGTGAGGGACGACAGGGAGAGGTTTGATTTGCAGGATTTGCTAAGAGCCTCAGCWGAAGTGTTGGGAAGTGGCAACTTTGGGTCTTCATACAAGGCTGTGCTCCTCAGTGGTGAAGCCATGGTGGCAAAGAGGTACAAGCAAATGAACAATGTGGGGAGAGAGGAGTTTCAAGAGCATATGAGAAGGCTAGGGAGGTTGGCACATCCAAACTTGCTTCCCCTTGTGGCT
>4275_TEU
ATGATGCTTTCTCTGGTATGGCCTATCTGAAGAAAGTTCACTTGGCGAACAACAAGTTTACGGGGAAAATCCCTTCGTCGCTAGCCACTTTGCCTAGGCTTTTAGTCCTCAGGCTTGATGGGAACAAGTTTGAAGGCCAAATCCCAGACTTCCAACAAAAGCATTTGGCAAATGTGAACATATCCAACAACATGTTGGGGGGTCCAATCCCAGCTAGCCTGAGCAGGATCAGTTCTAGCTCGTTTTCGGGCAACAAAGATCTATGCGGGAAGCCTCTGGACTCATGCRGCTCCAAGAAGCCATCAGCAGTAATAGTGGCCTTAATTGTGGTAGCCATAGCGCTGATCCTAGTGACCATTGGCTTGCTACTGCTTGTCCTCCACCGCAACATCCGGACAGTCCAACTGGGGGGTGCTGCACCAGTGGACAACCACAGCATGTCGGAAGYTGCCCAYAGCTCCCTAGTTGAATGTGGGACATCTGAGATGAGCGGGCACTCGAAGAGGTCTGAACAAGGGAAGTTGACATTTGTGAGGGACGACAGGGAGAGGTTTGATTTGCAGGATTTGCTAAGAGCCTCAGCAGAAGTGTTGGGAAGTGGCAACTTTGGGTCTTCATACAAGGCTGTGCTCCTCAGTGGTGAAGCCATGGTGGCAAAGAGGTACAAGCAAATGAACAATGTGGGGAGAGAGGAGTTTCAAGAGCATATGAGAAGGCTAGGGAGGTTGGCACATCCAAACTTGCTTCCCCTTGTGGCT
>4275_LAC
ATGATGCTTTCTCTGGTATGGCCTATCTGAAGAAAGTTCACTTGGCGAACAACAAGTTTACGGGGAAAATCCCTTCGTCGCTAGCCACTTTGCCTAGGCTTTTAGTCCTCAGGCTTGATGGGAACAAGTTTGAAGGCCAAATCCCAGACTTCCAACAAAAGCATTTGGCAAATGTGAACATATCCAACAACATGTTGGGGGGTCCAATCCCAGCTAGCCTGAGCAGGATCAGTTCTAGCTCGTTTTCGGGCAACAAAGATCTATGCGGGAAGCCTCTGGACTCATGCGGCTCCAAGAAGCCATCAGCAGTAATAGTGGCCTTAATTGTGGTAGCCATAGCGCTGATCCTAGTGACCATTGGCTTGCTACTGCTTGTCCTCCACCGCAACATCCGGACAGTCCAACTGGGGGGTGCTGCACCAGTGGACAACCACAGCATGTCGGAAGTTGCCCATAGCTCCCTAGTTGAATGTGGGACATCTGAGATGAGCGGGCACTCGAAGAGGTCTGAACAAGGGAAGTTGACATTTGTGAGGGACGACAGGGAGAGGTTTGATTTGCAGGATTTGCTAAGAGCCTCAGCAGAAGTGTTGGGAAGTGGCAACTTTGGGTCTTCATACAAGGCTGTGCTCCTCAGTGGTGAAGCCATGGTGGCAAAGAGGTACAAGCAAATGAACAATGTGGGGAGAGAGGAGTTTCAAGAGCATATGAGAAGGCTAGGGAGGTTGGCACATCCAAACTTGCTTCCCCTTGTGGCT
>4275_LAP
ATGATGCTTTCTCTGGTATGGCCTATCTGAAGAAAGTTCACTTGGCGAACAACAAGTTTACGGGGAAAATCCCTTCGTCGCTAGCCACTTTGCCTAGGCTTTTAGTCCTCAGGCTTGATGGGAACAAGTTTGAAGGCCAAATCCCAGACTTCCAACAAAAGCATTTGGCAAATGTGAACATATCCAACAACATGTTGGGGGGTCCAATCCCAGCTAGCCTGAGCAGGATCAGTTCTAGCTCGTTTTCGGGCAACAAAGATCTATGCGGGAAGCCTCTGGACTCATGCRGCTCCAAGAAGCCATCAGCAGTAATAGTGGCCTTAATTGTGGTAGCCATAGCGCTGATCCTAGTGACCATTGGCTTGCTACTGCTTGTCCTCCACCGCAACATCCGGACAGTCCAACTGGGGGGTGCTGCACCAGTGGACAACCACAGCATGTCGGAAGYTGCCCAYAGCTCCCTAGTTGAATGTGGGACATCTGAGATGAGCGGGCACTCGAAGAGGTCTGAACAAGGGAAGTTGACATTTGTGAGGGACGACAGGGAGAGGTTTGATTTGCAGGATTTGCTAAGAGCCTCAGCAGAAGTGTTGGGAAGTGGCAACTTTGGGTCTTCATACAAGGCTGTGCTCCTCAGTGGTGAAGCCATGGTGGCAAAGAGGTACAAGCAAATGAACAATGTGGGGAGAGAGGAGTTTCAAGAGCATATGAGAAGGCTAGGGAGGTTGGCACATCCAAACTTGCTTCCCCTTGTGGCT
>4275_CIN1
ATGATGCTTTCGCTGGTATGGCCTATCTGAAGAAAGTTCACTTGGCGAACAACAAGTTTACGGGGAAAATCCCTTCGTCGCTAGCCACTTTGCCTAGGCTTTTAGTCCTCAGGCTTGATGGGAACAAGTTTGAAGGCCAAATCCCAGAATTCCAACAAAAGCATTTGGCAAATGTGAACATATCCAACAACATGTTGGGGGGTCCAATCCCAGCTAGCCTCAGCAGGATCAGTTCTAGCTCGTTTTCGGGCAACAAAGATCTATGCGGGAAGCCTCTGGACTCATGCAGCTCCAAGAAGCCATCAGCAGTAATAGTGGCCTTAATTGTGGTAGCCATAGCGCTGATCCTAGTGACCATTGGCTTGCTCCTGCTTGTCCTCCACCGCAACATCCGGACAGTCCAACTGGGGGGTGCTGCACCAGTGGACAACCACAGCATGTCGGATGTTGCCCACAGCTCCCAAGTTGAATGTGGGACATCTGAGATGAGCGGGCACTCGAAGAGGGCTGAACAAGGGAAGTTGACATTTGTGAGGGACGACAGGGAGAGGTTTGATTTGCAGGATTTGCTAAGAGCCTCAGCAGAAGTGTTGGGAAGTGGCAACTTTGGGTCTTCATACAAGGCTGTGCTCCTCAGTGGTGAAGCCATGGTGGCAAAGAGGTACAAGCAAATGAACAATGTGGGGAGAGAGGAGTTTCAAGAGCATATGAGAAGGCTAGGGAGGTTGGCWCATCCAAACTTGCTTCCCCTTGTGGCT
>4275_CAB
ATGATGCTTTCKCTGGTATGGCCTATCTGAAGAAAGTTCACTTGGCGAACAACAAGTTTACGGGGAAAATCCCTTCGTCGCTAGCCACTTTGCCTAGGCTTTTAGTCCTCAGGCTTGATGGGAACAAGTTTGAAGGCCAAATCCCAGACTTCCAACAAAAGCATTTGGCAAATGTGAACATATCCAACAACATGTTGGGGGGTCCAATCCCAGCTAGCCTGAGCAGGATCAGTTCTAGCTCGTTTTCGGGCAACAAAGATCTATGCGGGAAGCCTCTGGACTCATGCRGCTCCAAGAAGCYATCAGCAGTAATAGTGGCCTTAATTGTGGTAGCCATAGCGCTGATCCTAGTGACCATTGGCTTGCTACTGCTTGTCCTCCACCGCAACATCCGGACAGTCCAACTGGGGGGTGCTGCACCAGTGGACAACCACAGCATGTCGGAWGTYGCCCAYAGCTCCCWAGTTGAATGTGGGACATCTGAGRTGAGCGGGCACTCGAAGAGGGCTGAACAAGGGAAGTTGACATTTGTGAGGGACGACAGGGAGAGGTTTGATTTGCAGGATTTGCTAAGAGCCTCAGCAGAAGTGTTGGGAAGTGGCAACTTTGGGTCTTCATACAAGGCTGTGCTCCTCAGTGGTGAAGCCATGGTGGCAAAGAGGTACAAGCAAATGAACAATGTGGGGAGAGAGGAGTTTCAAGAGCATATGAGAAGGYTAGGGAGGTTGGCACATCCAAACTTGCTTCCCCTTGTGGCT
>4275_CIN3
ATGATGCTTTCGCTGGTATGGCCTATCTGAAGAAAGTTCACTTGGCGAACAACAAGTTTACGGGGAAAATCCCTTCGTCGCTAGCCACTTTGCCTAGGCTTTTAGTCCTCAGGCTTGATGGGAACAAGTTTGAAGGCCAAATCCCAGAATTCCAACAAAAGCATTTGGCAAATGTGAACATATCCAACAACATGTTGGGGGGTCCAATCCCAGCTAGCCTGAGCAGGATCAGTTCTAGCTCGTTTTCGGGCAACAAAGATCTATGCGGGAAGCCTCTGGACTCATGCAGCTCCAAGAAGCCATCAGCAGTAATAGTGGCCTTAATTGTGGTAGCCATAGCGCTGATCCTAGTGACCATTGGCTTGCTCCTGCTTGTCCTCCACCGCAACATCCGGACAGTCCAACTGGGGGGTGCTGCACCAGTGGACAACCACAGCATGTCGGATGTTGCCCACAGCTCCCAAGTTGAATGTGGGACATCTGAGATGAGCGGGCACTCGAAGAGGGCTGAACAAGGGAAGTTGACATTTGTGAGGGACGACAGGGAGAGGTTTGATTTGCAGGATTTGCTAAGAGCCTCAGCAGAAGTGTTGGGAAGTGGCAACTTTGGGTCTTCATACAAGGCTGTGCTCCTCAGTGGTGAAGCCATGGTGGCAAAGAGGTACAAGCAAATGAACAATGTGGGGAGAGAGGAGTTTCAAGAGCATATGAGAAGGCTAGGGAGGTTGGCACATCCAAACTTGCTTCCCCTTGTGGCT
>4275_RUP4
ATGATGCTTTCTCTGGTATGGCCTATCTGAAGAAAGTTCACTTGGCGAACAACAAGTTTACGGGGAAAATCCCTTCGTCGCTAGCCACTTTGCCTAGGCTTTTAGTCCTCAGGCTAGATGGGAACAAGTTTGAAGGCCAAATCCCAGACTTCCAACAAAAGCATTTGGCAAATGTGAACATATCCAACAACATGTTGGGGGGTCCAATCCCAGCTAGCCTGAGCAGGATCAGTTCTAGCTCGTTTTCGGGCAACAAAGATCTATGCGGGAAGCCTCTGGACTCATGCAGCTCCAAGAAGCCATCAGCAGTAATAGTGGCCTTAATTGTGGTAGCCATAGCGCTGATCCTAGTGACCATTGGCTTGCTACTGCTTGTCCTCCAYCGCAACATCCGGACAGTCCAACTGGGGGGTGCTGCACCAGTGGACAACCACAGCATGTCGGAAGCTGCCCACAGCTCCCTAGTTGAATGTGGGACATCTGAGATGAGCGGGCACTCGAAGAGGTCTGAACAAGGGAAGTTGACATTTGTGAGGGACGACAGGGAGAGGTTTGATTTGCAGGATTTGCTAAGAGCCTCAGCAGAAGTGTTGGGAAGTGGCAACTTTGGGTCTTCATACAAGGCTGTGCTCCTCAGTGGTGAAGCCATGGTGGCAAAGAGGTACAAGCAAATGAACAATGTGGGGAGAGAGGAGTTTCAAGAGCATATGAGAAGGCTAGGGAGGTTGGCACATCCAAACTTGCTTCCCCTTGTGGCT
>4275_BER4
ATGATGCTTTCGCTGGTATGGCCTATCTGAAGAAAGTTCACTTGGCGAACAACAAGTTTACGGGGAAAATCCCTTCGTCGCTAGCCACTTTGCCTAGGCTTTTAGTCCTCAGGCTTGATGGGAACAAGTTTGAAGGCCAAATCCCAGAATTCCAACAAAAGCATTTGGCMAATGTGAACATATCCAACAACATGTTGGGGGGTCCAATCCCAGCTAGCCTGAGCAGGATCAGTTCTAGCTCGTTTTCGGGCAACAAAGATCTATGCGGGAAGCCTCTGGACTCATGCAGCTCCAAGAAGCCATCAGCAGTAATAGTGGCCTTAATTGTGGTAGCCATAGCGCTGATCCTAGTGACCATTGGCTTGCTCCTGCTTGTCCTCCACCGCAACATCCGGACAGTCCAACTGGGGGGTGCTGCACCAGTGGACAACCACAGCATGTCGGATGTTGCCCACAGCTCCCAAGTTGAATGTGGGACATCTGAGATGAGCGGGCACTCGAAGAGRGCTGAACAAGGGAAGTTGACATTTGTGAGGGAYGACAGGGAGAGGTTTGATTTGCAGGATTTGCTAAGAGCCTCAGCAGAAGTGTTGGGAAGTGGCAACTTTGGGTCTTCATACAAGGCTGTGCTCCTCAGTGGTGAAGCCATGGTGGCAAAGAGGTACAAGCAAATGAACAATGTGGGGAGAGAGGAGTTTCAAGAGCATATGAGAAGGCTAGGGAGGTTGGCACATCCAAACTTGCTTCCCCTTGTGGCT
>4275_RIP6
ATGATGCTTTCTCTGGTATGGCCTATCTGAAGAAAGTTCACTTGGCGAACAACAAGTTTACGGGGAAAATCCCTTCGTCGCTAGCCACTTTGCCTAGGCTTTTAGTCCTCAGGCTAGATGGGAACAAGTTTGAAGGCCAAATCCCAGACTTCCAACAAAAGCATTTGGCAAATGTGAACATATCCAACAACATGTTGGGGGGTCCAATCCCAGCTAGCCTGAGCAGGATCAGTTCTAGCTCGTTTTCGGGCAACAAAGATCTATGCGGGAAGCCTCTGGACTCATGCAGCTCCAAGAAGCCATCAGCAGTAATAGTGGCCTTAATTGTGGTAGCCATAGCGCTGATCCTAGTGACCATTGGCYTGCTACTGCTTGTCCTCCACCGCAACATCCGGACAGTCCAACTGGGGGGTGCTGCACCAGTGGACAACCACAGCATGTCGGAAGCTGCCCACAGCTCCCTAGTTGAATGTGGGACATCTGAGATGAGCGGGCACTCGAAGAGGTCTGAACAAGGGAAGTTGACATTTGTGAGGGACGACAGGGAGAGGTTTGATTTGCAGGATTTGCTAAGAGCCTCAGCAGAAGTGTTGGGAAGTGGCAACTTTGGGTCTTCATACAAGGCTGTGCTCCTCAGTGGTGAAGCCATGGTGGCAAAGAGGTACAAGCAAATGAACAATGTGGGGAGAGAGGAGTTTCAAGAGCATATGAGAAGGCTAGGGAGGTTGGCACATCCAAACTTGCTTCCCCTTGTGGCT
>4275_MUS4
ATGATGCTTTCGCTGGTATGGGCTATCTGAAGAAAGTTCACTTGGCGAACAACAAGTTAACGGGGAAAATCCCTTCGTCGCTAGCCACTTTGCCTAGGCTTTTAGTCCTCAGGCTTGATGGGAACCAGTTTGAAGGCCAAATCCCAGTCTTCCAACAAAAGCATTTGGCAAATGTGAACATATCCAACAACATGTTGGAGGGTCCAATCCCAGCTAGCCTGAGCAGGATCAGTTCTAGCTCGTTTTCGGGCAACAAATATCTATGCGGGAAGCCTCTGGACTCATGCAGCTCCAAGAAGCCATCGGCAGTAATAGTGGCCTTAATTGTGGTAGCCATAGCGCTGATCCTAGTGACCATTGGCTTACTACTGCTTGTCCTCCACCGCAACAGCCGGACAGTCCAACTGGGGGGTGCTGCATCAGTGGACAACCACAGCATGTCGGAAGTTGCCCACAGTACCCAAGTTGAACGTGGGACATCTGAGATGAGCGGGCACTCGAAGAGGGCTGACCAAGGGAAGTTGACATTTGTGAGGGACGATAGGGAGAGGTTTGATTTGCAGGATTTGCTAAGAGCCTCAGCAGAAGTGTTGGGAAGTGGCAACTTTGGGTCTTCATACAAGGCTGTGCTCCTCAGTGGTGATGCCATGGTGGCAAAGAGGTACAAGCAAATGAACAATGTGGGGAGAGAGGAGTTTCAAGAGCATATGAGAAGGCTAGGGAGGTTGGCACATCCAAACTTGCTTCCCCTTGTGGCT
>4275_DOA2
ATGATGCTTTCKCTGGTATGGCCTATCTGAAGAAAGTTCACTTGGCGAACAACAAGTTTACGGGGAAAATCCCTTCGTCGCTAGCCACTTTGCCTAGGCTTTTAGTCCTCAGGCTWGATGGGAACAAGTTTGAAGGCCAAATCCCAGACTTCCAACAAAAGCATTTGGCAAATGTGAACATATCCAACAACATGTTGGGGGGTCCAATCCCAGCTAGCCTGAGCAGGATCAGTTCTAGCTCGTTTTCGGGCAACAAAGATCTATGCGGGAAGCCTCTGGACTCATGCAGCTCCAAGAAGCCATCAGCARTAATAGTGGCCTTAATTGTGGTAGCCATAGCGCTGATCCTAGTGACCATTGGCTTGCTACTGCTTGTSCTCCAYCGCAACATCCGGACAGTCCAACTGGGGGGTGCTGCACCAGTGGACAACCACAGCATGTCGGAAGCTGCCCACAGCTCCCTAGTTGAATGTGGGACATCTGAGATGAGCGGGCACTCGAAGAGGTCTGAACAAGGGAAGTTGACATTTGTGAGGGACGACAGGGAGAGGTTTGATTTGCAGGATTTGCTAAGAGCCTCAGCAGAAGTGTTGGGAAGTGGCAACTTTGGGTCTTCATACAAGGCTGTGCTCCTCAGTGGTGAAGCCATGGTGGCAAAGAGGTACAAGCAAATGAACAATGTGGGGAGAGAGGAGTTTCAAGAGCATATGAGAAGGCTAGGGAGGTTGGCACATCCAAACTTGCTTCCCCTTGTGGCT
>4275_ARZ
ATGATGCTTTCGCTGGTATGGCCTATCTGAAGAAAGTTCACTTGGCGAACAACAAGTTTACGGGGAAAATCCCTTCGTCKCTAGCCACTTTGCCTAGGCTTTTAGTCCTCAGGCTTGATGGGAACAAGTTTGAAGGCCAAATCCCAGACTTCCAACAAAAGCATTTGGCAAATGTGAACATATCCAACAACATGTTGGGGGGTCCAATCCCAGCTAGCCTGAGCAGGATCAGTTCTAGCTCGTTTTCGGGCAACAAAGATCTATGCGGGAAGCCTCTGGACTCATGCAGCTCCAAGAAGCCATCAGCAGTAATAGTGGCCTTAATTGTGGTAGCCATAGCGCTGATCCTAGTGACCATTGGCTTGCTACTGCTTGTCCTCCACCGCAACATCCGGACAGTCCAACTGGGGGGTGCTGCACCAGTGGACAACCACAGCATGTCGGAAGCTGCCCACAGCTCCCTAGTTGAATGTGGGACATCTGAGATGAACGGGCACTCGAAGAGGTCTGAACAAGGGAAGTTGACATTTGTGAGGGACGACAGGGAGAGGTTTGATTTGCAGGATTTGCTAAGAGCCTCAGCAGAAGTGTTGGGAAGTGGCAACTTTGGGTCTTCATACAAGGCTGTGCTCCTCAGTGGTGAAGCCATGGTGGCAAAGAGGTACAAGCAAATGAACAATGTGGGGAGAGAGGAGTTTCAAGAGCATATGAGAAGGCTAGGGAGGTTGGCACATCCAAACTTGCTTCCCCTTGTGGCT
>4275_RIP4
ATGATGCTTTCTCTGGTATGGCCTATCTGAAGAAAGTTCACTTGGCGAACAACAAGTTTACGGGGAAAATCCCTTCGTCGCTAGCCACTTTGCCTAGGCTTTTAGTCCTCAGGCTAGATGGGAACAAGTTTGAAGGCCAAATCCCAGACTTCCAACAAAAGCATTTGGCAAATGTGAACATATCCAACAACATGTTGGGGGGTCCAATCCCAGCTAGCCTGAGCAGGATCAGTTCTAGCTCGTTTTCGGGCAACAAAGATCTATGCGGGAAGCCTCTGGACTCATGCAGCTCCAAGAAGCCATCAGCAGTAATAGTGGCCTTAATTGTGGTAGCCATAGCGCTGATCCTAGTGACCATTGGCTTGCTACTGCTTGTCCTCCACCGCAACATCCGGACAGTCCAACTGGGGGGTGCTGCACCAGTGGACAACCACAGCATGTCGGAAGCTGCCCACAGCTCCCTAGTTGAATGTGGGACATCTGAGATGAGCGGGCACTCGAAGAGGTCTGAACAAGGGAAGTTGACATTTGTGAGGGACGACAGGGAGAGGTTTGATTTGCAGGATTTGCTAAGAGCCTCAGCAGAAGTGTTGGGAAGTGGCAACTTTGGGTCTTCATACAAGGCTGTGCTCCTCAGTGGTGAAGCCATGGTGGCAAAGAGGTACAAGCAAATGAACAATGTGGGGAGAGAGGAGTTTCAAGAGCATATGAGAAGGCTAGGGAGGTTGGCACATCCAAACTTGCTTCCCCTTGTGGCT
>4275_TRE2
ATGATGCTTTCGCTGGTATGGCCTATCTGAAGAAAGTTCACTTGGCGAACAACAAGTTTACGGGGAAAATCCCTTCGTCGCTAGCCACTTTGCCTAGGCTTTTAGTCCTCAGGCTTGATGGGAACAAGTTTGAAGGCCAAATCCCAGACTTCCAACAAAAGCATTTGGCAAATGTGAACATATCCAACAACATGTTGGGGGGTCCAATCCCAGCTAGCCTGAGCAGGATCAGTTCTAGCTCGTTTTCGGGCAACAAAGATCTATGCGGGAAGCCTCTGGACTCATGCAGCTCCAAGAAGCCATCAGCAGTAATAGTGGCCTTAATTGTGGTAGCCATAGCGCTGATCCTAGTGACCATTGGCTTGCTACTGCTTGTCCTCCACCGCAACATCCGGACAGTCCAACTGGGGGGTGCTGCACCAGTGGACAACCACAGCATGTCGGAAGCTGCCCACAGCTCCCTAGTTGAATGTGGGACATCTGAGATGAGCGGGCACTCGAAGAGGTCTGAACAAGGGAAGTTGACATTTGTGAGGGACGACAGGGAGAGGTTTGATTTGCAGGATTTGCTAAGAGCCTCAGCAGAAGTGTTGGGAAGTGGCAACTTTGGGTCTTCATACAAGGCTGTGCTCCTCAGTGGTGAAGCCATGGTGGCAAAGAGGTACAAGCAAATGAACAATGTGGGGAGAGAGGAGTTTCAAGAGCATATGAGAAGGCTAGGGAGGTTGGCACATCCAAACTTGCTTCCCCTTGTGGCT
>4275_RIP8
ATGATGCTTTCTCTGGTATGGCCTATCTGAAGAAAGTTCACTTGGCGAACAACAAGTTTACGGGGAAAATCCCTTCGTCGCTAGCCACTTTGCCTAGGCTTTTAGTCCTCAGGCTAGATGGGAACAAGTTTGAAGGCCAAATCCCAGACTTCCAACAAAAGCATTTGGCAAATGTGAACATATCCAACAACATGTTGGGGGGTCCAATCCCAGCTAGCCTGAGCAGGATCAGTTCTAGCTCGTTTTCGGGCAACAAAGATCTATGCGGGAAGCCTCTGGACTCATGCAGCTCCAAGAAGCCATCAGCAGTAATAGTGGCCTTAATTGTGGTAGCCATAGCGCTGATCCTAGTGACCATTGGCYTGCTACTGCTTGTCCTCCACCGCAACATCCGGACAGTCCAACTGGGGGGTGCTGCACCAGTGGACAACCACAGCATGTCGGAAGCTGCCCACAGCTCCCTAGTTGAATGTGGGACATCTGAGATGAGCGGGCACTCGAAGAGGTCTGAACAAGGGAAGTTGACATTTGTGMGGGACGACAGGGAGAGGTTTGATTTGCAGGATTTGCTAAGAGCCTCAGCAGAAGTGTTGGGAAGTGGCAACTTTGGGTCTTCATACAAGGCTGTGCTCCTCAGTGGTGAAGCCATGGTGGCAAAGAGGTACAAGCAAATGAACAATGTGGGGAGAGAGGAGTTTCAAGAGCATATGAGAAGGCTAGGGAGGTTGGCACATCCAAACTTGCTTCCCCTTGTGGCT
>4275_RIP9
ATGATGCTTTCTCTGGTATGGCCTATCTGAAGAAAGTTCACTTGGCGAACAACAAGTTTACGGGGAAAATCCCTTCGTCGCTAGCCACTTTGCCTAGGCTTTTAGTCCTCAGGCTAGATGGGAACAAGTTTGAAGGCCAAATCCCAGACTTCCAACAAAAGCATTTGGCAAATGTGAACATATCCAACAACATGTTGGGGGGTCCAATCCCAGCTAGCCTGAGCAGGATCAGTTCTAGCTCGTTTTCGGGCAACAAAGATCTATGCGGGAAGCCTCTGGACTCATGCAGCTCCAAGAAGCCATCAGCAGTAATAGTGGCCTTAATTGTGGTAGCCATAGCGCTGATCCTAGTGACCATTGGCCTGCTACTGCTTGTCCTCCACCGCAACATCCGGACAGTCCAACTGGGGGGTGCTGCACCAGTGGACAACCACAGCATGTCGGAAGCTGCCCACAGCTCCCTAGTTGAATGTGGGACATCTGAGATGAGCGGGCACTCGAAGAGGTCTGAACAAGGGAAGTTGACATTTGTGAGGGACGACAGGGAGAGGTTTGATTTGCAGGATTTGCTAAGAGCCTCAGCAGAAGTGTTGGGAAGTGGCAACTTTGGGTCTTCATACAAGGCTGTGCTCCTCAGTGGTGAAGCCATGGTGGCAAAGAGGTACAAGCAAATGAACAATGTGGGGAGAGAGGAGTTTCAAGAGCATATGAGAAGGCTAGGGAGGTTGGCACATCCAAACTTGCTTCCCCTTGTGGCT
>4275_ARM
ATGATGCTTTCGCTGGTATGGCCTATCTAAAGAAAGTTCACTTGGCGAACAACAAGTTTACCGGGAAAATCCCTTCGTCGCTAGCCACTTTGCCTAGGCTTTTAGTCCTCAGGCTTGATGGGAACAAGTTTGAAGGCCAAATCCCAGAGTTCCAACAAAAGCATTTGGCAAATGTGAACATATCCAACAACATGTTGGGGGGTCCAATCCCAGCTAGCCTGAGCAGGATCAGTTCTAGCTCGTTTTCGGGCAACAAAGATCTATGCGGGAAGCCTCTGGACTCATGCGGCTCCAAGAAGCCATCGGCAGTAATAGTGGCCTTAATTGTGGTAGCCATAGCGCTGATCTTAGTGACCATTGGCTTGCTACTGCTTGTCCTCCACCGCAACATCCGGACAGTCCAACTGGGGGGTGCTGCACCAGTGGACAACCACAGCATGTCGGAAGCTGCCCACAGCTCCCTAGTTGAATGTGGGACATCTGAGATGAGCGGGCACTCGAAGAGGTCTGAACAAGGGAAGTTGACATTTGTGAGGGACGACAGGGAGAGGTTTGATTTGCAGGATTTGCTAAGAGCCTCAGCAGAAGTGTTGGGAAGTGGCAACTTTGGGTCTTCATACAAGGCTGTGCTCCTCAGTGGTGAAGCCATGGTGGCAAAGAGGTACAAGCAAATGAACAATGTGGGGAGAGAGGAGTTTCAAGAGCATATGAGAAGGTTAGGGAGGTTGGCACATCCAAACTTGCTTCCCCTTGTGGCT
>4275_RIP3
ATGATGCTTTCTCTGGTATGGCCTATCTGAAGAAAGTTCACTTGGCGAACAACAAGTTTACGGGGAAAATCCCTTCGTCGCTAGCCACTTTGCCTAGGCTTTTAGTCCTCAGGCTAGATGGGAACAAGTTTGAAGGCCAAATCCCAGACTTCCAACAAAAGCATTTGGCAAATGTGAACATATCCAACAACATGTTGGGGGGTCCAATCCCAGCTAGCCTGAGCAGGATCAGTTCTAGCTCGTTTTCGGGCAACAAAGATCTATGCGGGAAGCCTCTGGACTCATGCAGCTCCAAGAAGCCATCAGCAGTAATAGTGGCCTTAATTGTGGTAGCCATAGCGCTGATCCTAGTGACCATTGGCYTGCTACTGCTTGTCCTCCACCGCAACATCCGGACAGTCCAACTGGGGGGTGCTGCACCAGTGGACAACCACAGCATGTCGGAAGCTGCCCACAGCTCCCTAGTTGAATGTGGGACATCTGAGATGAGCGGGCACTCGAAGAGGTCTGAACAAGGGAAGTTGACATTTGTGAGGGACGACAGGGAGAGGTTTGATTTGCAGGATTTGCTAAGAGCCTCAGCAGAAGTGTTGGGAAGTGGCAACTTTGGGTCTTCATACAAGGCTGTGCTCCTCAGTGGTGAAGCCATGGTGGCAAAGAGGTACAAGCAAATGAACAATGTGGGGAGAGAGGAGTTTCAAGAGCATATGAGAAGGCTAGGGAGGTTGGCACATCCAAACTTGCTTCCCCTTGTGGCT
>4275_RUP1
ATGATGCTTTCTCTGGTATGGCCTATCTGAAGAAAGTTCRCTTGGCGAACAACAAGTTTACGGGGAAAATCCCTTCGTCGCTAGCCACTTTGCCTAGGCTTTTAGTCCTCAGGCTAGATGGGAACAAGTTTGAAGGCCAAATCCCAGACTTCCAACAAAAGCATTTGGCAAATGTGAACATATCCAACAACATGTTGGGGGGTCCAATCCCAGCTAGCCTGAGCAGGATCAGTTCTAGCTCGTTTTCGGGCAACAAAGATCTATGCGGGAAGCCTCTGGACTCATGCAGCTCCAAGAAGCCATCAGCAGTAATAGTGGCCTTAATTGTGGTAGCCATAGCGCTGATCCTAGTGACCATTGGCYTGCTACTGCTTGTCCTCCACCGCAACATCCGGACAGTCCAACTGGGGGGTGCTGCACCAGTGGACAACCACAGCATGTCGGAAGCTGCCCACAGCTCCCTAGTTGAATGTGGGACATCTGAGATGAGCGGGCACTCGAAGAGGTCTGAACAAGGGAAGTTGACATTTGTGAGGGACGACAGGGAGAGGTTTGATTTGCAGGATTTGCTAAGAGCCTCAGCAGAAGTGTTGGGAAGTGGCAACTTTGGGTCTTCATACAAGGCTGTGCTCCTCAGTGGTGAAGCCATGGTGGCAAAGAGGTACAAGCAAATGAACAATGTGGGGAGAGAGGAGTTTCAAGAGCATATGAGAAGGCTAGGGAGGTTGGCACATCCAAACTTGCTTCCCCTTGTGGCT
>4275_AMU
ATGATGCTTTCGCTGGTATGGYCTATCTGAAGAAAGTTCACTTGGCGAACAACAAGTTTACCGGGAAAATCCCTTCGTCGCTAGCCACTTTGCCTAGGCTTTTAGTCCTCAGGCTTGATGGGAACAAGTTTGAAGGCCAAATCCCAGACTTCCAACAAAAGCATTTGGCAAATGTGAACATATCCAACAACATGTTGGGGGGTCCAATCCCAGCTAGCCTGAGYAGGATCAGTTCTAGCTCGTTTTCGGGCAACAAAGATCTATGCGGGAAGCCTCTGGACTCATGCRGCTCCAAGAAGCCATCAGCAGTAATAGTGGCCTTAATTGTGGTAGCCATAGCGCTGATCCTAGTGACCATTGGCTTGCTACTGCTTGTCCTCCACCGCAACATCCGGACAGTCCAACTGGGGGGTGCTGCACCAGTGGACAACCACAGCATGTCGGAAGTTGCCCATAGCTCCCTAGTTGAATGTGGGACATCTGAGATGAGCGGGCACTCGAAGAGGGCTGAACAAGGGAAGTTGACATTTGTGAGGGACGACAGGGAGAGGTTTGATTTGCAGGATTTGCTAAGAGCCTCAGCAGAAGTGTTGGGAAGTGGCAACTTTGGGTCTTCATACAAGGCTGTGCTCCTCAGTGGTGAAGCCATGGTGGCAAAGAGGTACAAGCAAATGAACAATGTGGGGAGAGAGGAGTTTCAAGAGCATATGAGAAGGYTAGGGAGGTTGGCACATCCAAACTTGCTTCCCCTTGTGGCT
>4275_SIM
ATGATGCTTTCGCTGGTATGGCCTATCTGAAGAAAGTTCACTTGGCGAACAACAAGTTTACGGGGAAAATCCCTTCGTCGCTAGCCACTYTRCCTAGGCTTTTAGTCCTCAGGCTTGATGGGAACAAGTTTGAAGGCCAAATCCCAGASTTCCAACAAAAGCATTTGGCAAATGTGAACATATCCAACAACATGTTGGRGGGTCCAATCCCAGCYAGCCTGAGCAGGATCAGTTCTAGCTCGTTTTCGGGCAACAAAGATCTATGCGGGAAGCCTCTGGACTCATGCGGCTCCAAGAAGCCATCAGCAGTAATAGTGGCCTTAATTGTGGTAGCCATAGCGCTGATCCTAGTGACCATTGGCTTGCTACTGCTTGTCCTCCACCGCAACATCCGGACAGTCCAACTGGGGGGTGCTGCACCAGTGGACAACCACAGCATGTCGGAWGTTGCCCATAGCTCCCTAGTTGAATGTGGGACATCTGAGATGAGCGGGCACTCGAAGAGGGCTGAACAAGGGAAGTTGACATTTGTGAGGGACGACAGGGAGAGGTTTGATTTGCAGGATTTGCTAAGAGCCTCAGCAGAAGTGTTGGGAAGTGGCAACTTTGGGTCTTCATACAAGGCTGTGCTCCTCAGTGGTGAAGCCATGGTGGCAAAGAGGTACAAGCAAATGAACAATGTGGGGAGAGAGGAGTTTCAAGAGCATATGAGAAGGCTAGGGAGGTTGGCACATCCAAACTTGCTTCCCCTTGTGGCT
>4275_PEN
ATGATGCTTTCGCTGGTATGGCCTATCTGAAGAAAGTTCACTTGGCGAACAACAAGTTTACSGGGAAAATCCCTTCGTCGCTAGCCACTTTGCCTAGGCTTTTAGTCCTCAGGCTTGATGGGAACAAGTTTGAAGGCCAAATCCCAGASTTCCAACAAAAGCATTTGGCAAATGTGAACATATCCAACAACATGTTGGGGGGTCCAATCCCAGCTAGCCTGAGYAGGATCAGTTCTAGCTCGTTTTCGGGCAACAAAGATCTATGCGGGAAGCCTCTGGACTCATGCRGCTCCAAGAAGCCATCAGCAGTAATAGTGGCCTTAATTGTGGTAGCCATAGCGCTGATCCTAGTGACCATTGGCTTGCTACTGCTTGTCCTCCACCGCAACATCCGGACRGTCCAACTGGGGGGTGCTGCACCAGTGGACAACCACAGCATGTCGGAAGTTGCCCATAGCTCCCTAGTTGAATGTGGGACATCTGAGATGAGYGGGCACTCGAAGAGGGCTGAACAAGGGAAGTTGACATTTGTGAGGGACGACAGGGAGAGGTTTGATTTGCAGGATTTGCTAAGAGCCTCAGCAGAAGTGTTGGGAAGTGGCAACTTTGGGTCTTCATACAAGGCTGTGCTCCTCAGTGGTGAAGCCATGGTGGCAAAGAGGTACAAGCAAATGAACAATGTGGGGAGAGAGGAGTTTCAAGAGCATATGAGAAGGCTAGGGAGGTTGGCACATCCAAACTTGCTTCCCCTTGTGGCT
>4275_MUS
ATGATGCTTTCGCTGGTATGGGCTATCTGAAGAAAGTTCACTTGGCGAACAACAAGTTTACKGGGAAAATCCCTTCGTCGCTAGCCACTTTGCCTAGGCTTTTAGTCCTCAGGCTTGATGGGAACCAGTTTGAAGGCCAAATCCCAGTCTTCCAACAAAAGCATTTGGCAAATGTGAACATATCCAACAAYATGTTGGAGGGTCCAATCCCAGCTAGCCTGAGCAGGATCAGTTCTAGCTCGTTTKCGGGCAACAAATATCTATGCGGGAAGCCTCTGGACTCATGCAGCTCCAAGAAGCCATCGGCAGTAATAGTGGCCTTAATTGTGGTAGCCATAGCGCTGATCCTAGTGACCATTGGCTTACTACTGCTTGTCCTCCACCGCAACAGCCGGACAGTCCAACTGGGGGGTGCTGCATCAGTGGACAACCACAGCATGTCGGAAGTTGCCCACAGTACCCAAGTTGAACGTGGGACATCTGAGATGAGCGGGCACTCGAAGAGGGCTGACCAAGGGAAGTTGACATTTGTGAGGGACGATAGGGAGAGGTTTGATTTGCAGGATTTGCTAAGAGCCTCAGCAGAAGTGTTGGGAAGTGGCAACTTTGGGTCTTCATACAAGGCTGTGCTCCTCAGTGGTGATGCCATGGTGGCAAAGAGGTACAAGCAAATGAACAATGTGGGGAGAGAGGAGTTTCAAGAGCATATGAGAAGGCTAGGGAGGTTGGCACATCCAAACTTGCTTCCCCTTGTGGCT
>4275_RIP2
ATGATGCTTTCTCTGGTATGGCCTATCTGAAGAAAGTTCACTTGGCGAACAACAAGTTTACGGGGAAAATCCCTTCGTCGCTAGCCACTTTGCCTAGGCTTTTAGTCCTCAGGCTAGATGGGAACAAGTTTGAAGGCCAAATCCCAGACTTCCAACAAAAGCATTTGGCAAATGTGAACATATCCAACAACATGTTGGGGGGTCCAATCCCAGCTAGCCTGAGCAGGATCAGTTCTAGCTCGTTTTCGGGCAACAAAGATCTATGCGGGAAGCCTCTGGACTCATGCAGCTCCAAGAAGCCATCAGCAGTAATAGTGGCCTTAATTGTGGTAGCCATAGCGCTGATCCTAGTGACCATTGGCYTGCTACTGCTTGTCCTCCACCGCAACATCCGGACAGTCCAACTGGGGGGTGCTGCACCAGTGGACAACCACAGCATGTCGGAAGCTGCCCACAGCTCCCTAGTTGAATGTGGGACATCTGAGATGAGCGGGCACTCGAAGAGGTCTGAACAAGGGAAGTTGACATTTGTGAGGGACGACAGGGAGAGGTTTGATTTGCAGGATTTGCTAAGAGCCTCAGCAGAAGTGTTGGGAAGTGGCAACTTTGGGTCTTCATACAAGGCTGTGCTCCTCAGTGGTGAAGCCATGGTGGCAAAGAGGTACAAGCAAATGAACAATGTGGGGAGAGAGGAGTTTCAAGAGCATATGAGAAGGCTAGGGAGGTTGGCACATCCAAACTTGCTTCCCCTTGTGGCT
>4275_BAL
ATGATGCTTTCGCTGGTATGGCCTATCTGAAGAAAGTTCACTTGGCGAACAACAARTTTACCGGGAAAATCCCTTCGTCGCTAGCCACTTTGCCTAGGCTTTTAGTCCTCAGGCTTGATGGGAACAAGTTTGAAGGCCAAATCCCAGACTTCCAACAAAAGCATTTGGCAAATGTGAACATATCCAACAACATGTTGGGGGGTCCAATCCCAGCTAGCCTGAGTAGGATCAGTTCTAGCTCGTTTTCGGGCAACAAAGATCTATGCGGGAAGCCTCTGGACTCATGCAGCTCCAAGAAGCCATCAGCAGTAATAGTGGCCTTAATTGTGGTAGCCATAGCGCTGATCCTAGTGACCATTGGCTTGCTACTGCTTGTCCTCCACCGCAACATCCGGACAGTCCAACTGGGGGGTGCTGCACCAGTGGACAACCACAGCATGTCGGAAGTTGCCCATAGCTCCCTAGTTGAATGTGGGACATCTGAGATGAGCGGGMACTCGAAGAGGGCTGAACAAGGGAAGTTGACATTTGTGAGGGACGACAGGGAGAGGTTTGATTTGCAGGATTTGCTAAGAGCCTCAGCAGAAGTGTTGGGAAGTGGCAACTTTGGGTCTTCATACAAGGCTGTGCTCCTCAGTGGTGAAGCCATGGTGGCAAAGAGGTACAAGCAAATGAACAATGTGGGGAGAGAGGAGTTTCAAGAGCATATGAGAAGGCTAGGGAGGTTGGCACATCCAAACTTGCTTCCCCTTGTGGCT
>4275_AES
ATGATGCTTTCGCTGGTATGGCCTATCTGAAGAAAGTTCACTTGGCGAACAACAAGTTTACGGGGAAAATCCCTTYGTCGCTAGCCACTTTGCCTAGGCTTTTAGTCCTCAGGCTTGATGGGAACAAGTTTGAAGGCCAAATCCCAGASTTCCAACAAAAGCATTTGGCAAATGTGAACATATCCAACAACATGTTGGRGGGTCCAATCCCAGCYAGCCTGAGCAGGATCAGTTCTAGCTCGTTTTCGGGCAACAAAGATCTATGCGGGAAGCCTCTGGACTCATGCGGCTCCAAGAAGCCATCAGCAGTAATAGTGGCCTTAATTGTGGTAGCCATAGCGCTGATCCTAGTGACCATTGGCTTGCTACTGCTTGTCCTCCACCGCAACATCCGGACAGTCCAACTGGGGGGTGCTGCACCAGTGGACAACCACAGCATGTCGGAWGTTGCCCATAGCTCCCTAGTTGAATGTGGGACATCTGAGATGAGCGGGCACTCGAAGAGGGCTGAACAAGGGAAGTTGACATTTGTGAGGGACAACAGGGAGAGGTTTGATTTGCAGGATTTGCTAAGAGCCTCAGCAGAAGTGTTGGGAAGTGGCAACTTTGGGTCTTCATACAAGGCTGTGCTCCTCAGTGGTGAAGCCATGGTGGCAAAGAGGTACAAGCAAATGAACAATGTGGGGAGAGAGGAGTTTCAAGAGCATATGAGAAGGCTAGGGAGGTTGGCACATCCAAACTTGCTTCCCCTTGTGGCT
>4275_BER7
ATGATGCTTTCGCTGGTATGGCCTATCTGAAGAAAGTTCACTTGGCGAACAACAAGTTTACGGGGAAAATCCCTTCGTCGCTAGCCACTTTGCCTAGGCTTTTAGTCCTCAGGCTTGATGGGAACAAGTTTGAAGGCCAAATCCCAGAATTCCAACAAAAGCATTTGGCAAATGTGAACATATCCAACAACATGTTGGGGGGTCCAATCCCAGCTAGCCTGAGCAGGATCAGTTCTAGCTCGTTTTCGGGCAACAAAGATCTATGCGGGAAGCCTCTGGACTCATGCAGCTCCAAGAAGCCATCAGCAGTAATAGTGGCCTTAATTGTGGTAGCCATAGCGCTGATCCTAGTGACCATTGGCTTGCTCCTGCTTGTCCTCCACCGCAACATCCGGACAGTCCAACTGGGGGGTGCTGCACCAGTGGACAACCACAGCATGTCGGATGTTGCCCACAGCTCCCAAGTTGAATGTGGGACATCTGAGATGAGCGGGCACTCGAAGAGGGCTGAACAAGGGAAGTTGACATTTGTGAGGGACGACAGGGAGAGGTTTGATTTGCAGGATTTGCTAAGAGCCTCAGCAGAAGTGTTGGGAAGTGGCAACTTTGGGTCTTCATACAAGGCTGTGCTCCTCAGTGGTGAAGCCATGGTGGCAAAGAGGTACAAGCAAATGAACAATGTGGGGAGAGAGGAGTTTCAAGAGCATATGAGAAGGYTAGGGAGGTTGGCACATCCAAACTTGCTTCCCCTTGTGGCT
>4275_CAL
ATGATGCTTTCGCTGGTATGGCCTATCTGAAGAAAGTTCACTTGGCGAACAACAAGTTTACGGGGAAAATCCCTTCGTCGCTAGCCACTTTGCCTAGGCTTTTAGTCCTCAGGCTTGATGGGAACAAGTTTGAAGGCCAAATCCCAGAATTCCAACAAAAGCATTTGGCAAATGTGAACATATCCAACAACATGTTGGGGGGTCCAATCCCAGCTAGCCTGAGCAGGATCAGTTCTAGCTCGTTTTCGGGCAACAAAGATCTATGCGGGAAGCCTCTGGACTCATGCAGCTCCAAGAAGCCATCAGCAGTAATAGTGGCCTTAATTGTGGTAGCCATAGCGCTGATCCTAGTGACCATTGGCTTGCTCCTGCTTGTCCTCCACCGCAACATCCGGACAGTCCAACTGGGGGGTGCTGCACCAGTGGACAACCACAGCATGTCGGATGTTGCCCACAGCTCCCAAGTTGAATGTGGGACATCTGAGATGAGCGGGCACTCGAAGAGGGCTGAACAAGGGAAGTTGACATTTGTGAGGGACGACAGGGAGAGGTTTGATTTGCAGGATTTGCTAAGAGCCTCAGCAGAAGTGTTGGGAAGTGGCAACTTTGGGTCTTCATACAAGGCTGTGCTCCTCAGTGGTGAAGCCATGGTGGCAAAGAGGTACAAGCAAATGAACAATGTGGGGAGAGAGGAGTTTCAAGAGCATATGAGAAGGCTAGGGAGGTTGGCACATCCAAACTTGCTTCCCCTTGTGGCT
>4275_GAM
ATGATGCTTTCTCTGGTATGGTCTATCTGAAGAAAGTTCACTTGGCGAACAACAAGTTTACGGGGAAAATCCCTTCGTCGCTAGCCACTTTGCCTAGGCTTTTAGTCCTCAGGCTTGATGGGAACAAGTTTGAAGGCCAAATCCCAGACTTCCAACAAAAGCATTTGGCAAATGTGAACATATCCAACAACATGTTGGGGGGTCCAATCCCAGCTAGCCTGAGCAGGATCAGTTCTAGCTCGTTTTCGGGCAACAAAGATCTATGCGGGAAGCCTCTGGACTCATGCRGCTCCAAGAAGCYATCAGCAGTAATAGTGGCCTTAATTGTGGTAGCCATAGCGCTGATCCTAGTGACCATTGGCTTGCTACTGCTTGTCCTCCACCGCAACATCCGGAYAGTCCAACTGGGGGGTGCTGCACCAGTGGACAACCACAGCATGTCGGAAGTTGCCCATAGCTCCCTAGTTGAATGTGGGACATCTGAGATGAGCGGGCACTCGAAGAGGGCTGAACAAGGGAAGTTGACATTTGTGAGGGACGACAGGGAGAGGTTTGATTTGCAGGATTTGCTAAGAGCCTCAGCAGAAGTGTTGGGAAGTGGCAACTTTGGGTCTTCATACAAGGCTGTGCTCCTCAGTGGTGAAGCCATGGTGGCAAAGAGGTACAAGCAAATGAACAATGTGGGGAGAGAGGAGTTTCAAGAGCATATGAGAAGGCTAGGGAGGTTGGCACATCCAAACTTGCTTCCCCTTGTGGCT
>4275_RIP1
ATGATGCTTTCTCTGGTATGGCCTATCTGAAGAAAGTTCACTTGGCGAACAACAAGTTTACGGGGAAAATCCCTTCGTCGCTAGCCACTTTGCCTAGGCTTTTAGTCCTCAGGCTAGATGGGAACAAGTTTGAAGGCCAAATCCCAGACTTCCAACAAAAGCATTTGGCAAATGTGAACATATCCAACAACATGTTGGGGGGTCCAATCCCAGCTAGCCTGAGCAGGATCAGTTCTAGCTCGTTTTCGGGCAACAAAGATCTATGCGGGAAGCCTCTGGACTCATGCAGCTCCAAGAAGCCATCAGCAGTAATAGTGGCCTTAATTGTGGTAGCCATAGCGCTGATCCTAGTGACCATTGGCTTGCTACTGCTTGTCCTCCACCGCAACATCCGGACAGTCCAACTGGGGGGTGCTGCACCAGTGGACAACCACAGCATGTCGGAAGCTGCCCACAGCTCCCTAGTTGAATGTGGGACATCTGAGATGAGCGGGCACTCGAAGAGGTCTGAACAAGGGAAGTTGACATTTGTGAGGGACGACAGGGAGAGGTTTGATTTGCAGGATTTGCTAAGAGCCTCAGCAGAAGTGTTGGGAAGTGGCAACTTTGGGTCTTCATACAAGGCTGTGCTCCTCAGTGGTGAAGCCATGGTGGCAAAGAGGTACAAGCAAATGAACAATGTGGGGAGAGAGGAGTTTCAAGAGCATATGAGAAGGCTAGGGAGGTTGGCACATCCAAACTTGCTTCCCCTTGTGGCT
>4275_BER8
ATGATGCTTTCGCTGGTATGGCCTATCTGAAGAAAGTTCACTTGGCGAACAACAAGTTTACGGGKAAAATCCCTTCGTCGCTAGCCACTTTGCCTAGGCTTTTAGTCCTCAGGCTTGATGGGAACAAGTTTGAAGGCCAAATCCCAGAATTCCAACAAAAGCATTTGGCAAATGTGAACATATCCAACAACATGTTGGGGGGTCCAATCCCAGCTAGCCTGAGCAGGATCAGTTCTAGCTCGTTTTCGGGCAACAAAGATCTATGCGGGAAGCCTCTGGACTCATGCAGCTCCAAGAAGCCATCAGCAGTAATAGTGGCCTTAATTGTGGTAGCCATAGCGCTGATCCTAGTGACCATTGGCTTGCTCCTGCTTGTCCTCCACCGCAACATCCGGACAGTCCAACTGGGGGGTGCTGCACCAGTGGACAACCACAGCATGTCGGATGTTGCCCACAGCTCCCAAGTTGAATGTGGGACATCTGAGATGAGCGGGCACTCGAAGAGGGCTGAACAAGGGAAGTTGACATTTGTGAGGGACGACAGGGAGAGGTTTGATTTGCAGGATTTGCTAAGAGCCTCAGCAGAAGTGTTGGGAAGTGGCAACTTTGGGTCTTCATACAAGGCTGTGCTCCTCAGTGGTGAAGCCATGGTGGCAAAGAGGTACAAGCAAATGAACAATGTGGGGAGAGAGGAGTTTCAAGAGCATATGAGAAGGCTAGGGAGGTTGGCACATCCAAACTTGCTTCCCCTTGTGGCT
>4275_MUS2
ATGATGCTTTCGCTGGTATGGGCTATCTGAAGAAAGTTCACTTGGCGAACAACAAGTTYACGGGGAAAATCCCTTCGTCGCTAGCCACTTTGCCTAGGCTTTTAGTCCTCAGGCTTGATGGGAACCAGTTTGAAGGCCAAATCCCAGTCTTCCAACAAAAGCATTTGGCAAATGTGAACATATCCAACAAYATGTTGGAGGGTCCAATCCCAGCTAGCCTGAGCAGGATCAGTTCTAGCTCGTTTKCGGGCAACAAATATCTATGCGGGAAGCCTCTGGACTCATGCAGCTCCAAGAAGCCATCGGCAGTAATAGTGGCCTTAATTGTGGTAGCCATAGCGCTGATCCTAGTGACCATTGGCTTACTACTGCTTGTCCTCCACCGCAACAGCCGGACAGTCCAACTGGGGGGTGCTGCATCAGTGGACAACCACAGCATGTCGGAAGTTGCCCACAGTACCCAAGTTGAACGTGGGACATCTGAGATGAGCGGGCACTCGAAGAGGGCTGACCAAGGGAAGTTGACATTTGTGAGGGACGATAGGGAGAGGTTTGATTTGCAGGATTTGCTAAGAGCCTCAGCAGAAGTGTTGGGAAGTGGCAACTTTGGGTCTTCATACAAGGCTGTGCTCCTCAGTGGTGATGCCATGGTGGCAAAGAGGTACAAGCAAATGAACAATGTGGGGAGAGAGGAGTTTCAAGAGCATATGAGAAGGCTAGGGAGGTTGGCACATCCAAACTTGCTTCCCCTTGTGGCT
>4275_PIN
ATGATGCTTTCKCTGGTATGGCCTATCTGAAGAAAGTTCACTTGGCGAACAACAAGTTTACGGGGAAAATCCCTTCGTCGCTAGCCACTTTGCCTAGGCTTTTAGTCCTCAGGCTTGATGGGAACAAGTTTGAAGGCCAAATCCCAGACTTCCAACAAAAGCATTTGGCAAATGTGAACATATCCAACAACATGTTGGGGGGTCCAATCCCAGCTAGCCTGAGCAGGATCAGTTCTAGCTCGTTTTCGGGCAACAAAGATCTATGCGGGAAGCCTCTGGACTCATGCAGCTCCAAGAAGCCATCAGCAGTAATAGTGGCCTTAATTGTGGTAGCCATAGCGCTGATCCTAGTGACCATTGGCTTGCTACTGCTTGTCCTCCACCGCAACATCCGGAYAGTCCAACTGGGGGGTGCTGCACCAGTGGACAACCACAGCATGTCGGAWGTYGCCCAYAGCTCCCWAGTTGAATGTGGGACATCTGAGRTGAGCGGGCACTCGAAGAGGGCTGAACAAGGGAAGTTGACATTTGTGAGGGACGACAGGGAGAGGTTTGATTTGCAGGATTTGCTAAGAGCCTCAGCAGAAGTGTTGGGAAGTGGCAACTTTGGGTCTTCATACAAGGCTGTGCTCCTCAGTGGTGAAGCCATGGTGGCAAAGAGGTACAAGCAAATGAACAATGTGGGGAGAGAGGAGTTTCAAGAGCATATGAGAAGGYTAGGGAGGTTGGCACATCCAAACTTGCTTCCCCTTGTGGCT
>4275_MON
ATGATGCTTTCGCTGGTATGGCCTATCTGAAGAAAGTTCACTTGGCGAACAACAAGTTTACGGGGAAAATCCCTTCGTCGCTAGCCACTTTGCCTAGGCTTTTAGTCCTCAGGCTTGATGGGAACAAGTTTGAAGGCCAAATCCCAGACTTCCAACAAAAGCATTTGGCAAATGTGAACATATCCAACAACATGTTGGGGGGTCCAATCCCAGCTAGCCTGAGCAGGATCAGTTCTAGCTCGTTTTCGGGCAACAAAGATCTATGCGGGAAGCCTCTGGACTCATGCAGCTCCAAGAAGCCATCAGCAGTAATAGTGGCCTTAATTGTGGTAGCCATAGCGCTGATCCTAGTGACCATTGGCTTGCTACTGCTTGTCCTCCACCGCAACATCCGGACAGTCCAACTGGGGGGTGCTGCACCAGTGGACAACCACAGCATGTCGGAAGCTGCCCACAGCTCCCTAGTTGAATGTGGGACATCTGAGATGAGCGGGCACTCGAAGAGGTCTGAACAAGGGAAGTTGACATTTGTGAGGGACGACAGGGAGAGGTTTGATTTGCAGGATTTGCTAAGAGCCTCAGCAGAAGTGTTGGGAAGTGGCAACTTTGGGTCTTCATACAAGGCTGTGCTCCTCAGTGGTGAAGCCATGGTGGCAAAGAGGTACAAGCAAATGAACAATGTGGGGAGAGAGGAGTTTCAAGAGCATATGAGAAGGCTAGGGAGGTTGGCACATCCAAACTTGCTTCCCCTTGTGGCT
>4275_BER6
ATGATGCTTTCGCTGGTATGGCCTATCTGAAGAAAGTTCACTTGGCGAACAACAAGTTTACGGGGAAAATCCCTTCGTCGCTAGCCACTTTGCCTAGGCTTTTAGTCCTCAGGCTTGATGGGAACAAGTTTGAAGGCCAAATCCCAGAATTCCAACAAAAGCATTTGGCAAATGTGAACATATCCAACAACATGTTGGGGGGTCCAATCCCAGCTAGCCTGAGCAGGATCAGTTCTAGCTCGTTTTCGGGCAACAAAGATCTATGCGGGAAGCCTCTGGACTCRTGCAGCTCCAAGAAGCCATCAGCAGTAATAGTGGCCTTAATTGTGGTAGCCATAGCGCTGATCCTAGTGACCATTGGCTTGCTCCTGCTTGTCCTCCACCGCAACATCCGGACAGTCCAACTGGGGGGTGCTGCACCAGTGGACAACCACAGCATGTCGGATGTTGCCCACAGCTCCCAAGTTGAATGTGGGACATCTGAGATGAGCGGGCACTCGAAGAGGGCTGAACAAGGGAAGTTGACATTTGTGAGGGACGACAGGGAGAGGTTTGATTTGCAGGATTTGCTAAGAGCCTCAGCAGAAGTGTTGGGAAGTGGCAACTTTGGGTCTTCATACAAGGCTGTGCTCCTCAGTGGTGAAGCCATGGTGGCAAAGAGGTACAAGCAAATGAACAATGTGGGGAGAGAGGAGTTTCAAGAGCATATGAGAAGGCTAGGGAGGTTGGCACATCCAAACTTGCTTCCCCTTGTGGCT
>4275_RUB
ATGATGCTTTCGCTGGTATGGCCTATCTGAAGAAAGTTCACTTGGCGAACAACAAGTTTACGGGGAAAATCCCTTCGTCGCTAGCCACTTTGCCTAGGCTTTTAGTCCTCAGGCTTGATGGGAACAAGTTTGAAGGCCAAATCCCAGACTTCCAACAAAAGCATTTGGCAAATGTGAACATATCCAACAACATGTTGGGGGGTCCAATCCCAGCTAGCCTGAGCAGGATCAGTTCTAGCTCGTTTTCGGGCAACAAAGATCTATGCGGGAAGCCTCTGGACTCATGCGGCTCCAAGAAGCTATCAGCAGTAATAGTGGCCTTAATTGTGGTAGCCATAGCGCTGATCCTAGTGACCATTGGCTTGCTACTGCTTGTCCTCCACCGCAACATCCGGACAGTCCAACTGGGGGGTGCTGCACCAGTGGACAACCACAGCATGTCGGAAGTTGCCCATAGCTCCCTAGTTGAATGTGGGACATCTGAGATGAGCGGGCACTCGAAGAGGGCTGAACAAGGGAAGTTGACATTTGTGAGGGACGACAGGGAGAGGTTTGATTTGCAGGATTTGCTAAGAGCCTCAGCAGAAGTGTTGGGAAGTGGCAACTTTGGGTCTTCATACAAGGCTGTGCTCCTCAGTGGTGAAGCCATGGTGGCAAAGAGGTACAAGCAAATGAACAATGTGGGGAGAGAGGAGTTTCAAGAGCATATGAGAAGGCTAGGGAGGTTGGCACATCCAAACTTGCTTCCCCTTGTGGCT
>4275_CIN2
ATGATGCTTTCGCTGGTATGGCCTATCTGAAGAAAGTTCACTTGGCGAACAACAAGTTTACGGGGAAAATCCCTTCGTCGCTAGCCACTTTGCCTAGGCTTTTAGTCCTCAGGCTTGATGGGAACAAGTTTGAAGGCCAAATCCCAGAATTCCAACAAAAGCATTTGGCAAATGTGAACATATCCAACAACATGTTGGGGGGTCCAATCCCAGCTAGCCTSAGCAGGATCAGTTCTAGCTCGTTTTCGGGCAACAAAGATCTATGCGGGAAGCCTCTGGACTCATGCAGCTCCAAGAAGCCATCAGCAGTAATAGTGGCCTTAATTGTGGTAGCCATAGCGCTGATCCTAGTGACCATTGGCTTGCTCCTGCTTGTCCTCCACCGCAACATCCGGACAGTCCAACTGGGGGGTGCTGCACCAGTGGACAACCACAGCATGTCGGATGTTGCCCACAGCTCCCAAGTTGAATGTGGGACATCTGAGATGAGCGGGCACTCGAAGAGGGCTGAACAAGGGAAGTTGACATTTGTGAGGGACGACAGGGAGAGGTTTGATTTGCAGGATTTGCTAAGAGCCTCAGCAGAAGTGTTGGGAAGTGGCAACTTTGGGTCTTCATACAAGGCTGTGCTCCTCAGTGGTGAAGCCATGGTGGCAAAGAGGTACAAGCAAATGAACAATGTGGGGAGAGAGGAGTTTCAAGAGCATATGAGAAGGCTAGGGAGGTTGGCACATCCAAACTTGCTTCCCCTTGTGGCT
>4275_VSD
ATGATGCTTTCTCTGGTATGGCCTATCTGAAGAAAGTTCACTTGGCGAACAACAAGTTTACGGGGAAAATCCCTTCGTCGCTAGCCACTTTGCCTAGGCTTTTAGTCCTCAGGCTTGATGGGAACAAGTTTGAAGGCCAAATCCCAGACTTCCAACAAAAGCATTTGGCAAATGTGAACATATCCAACAACATGTTGGGGGGTCCAATCCCAGCTAGCCTGAGCAGGATCAGTTCTAGCTCGTTTTCGGGCAACAAAGATCTATGCGGGAAGCCTCTGGACTCATGCGGCTCCAAGAAGCCATCAGCAGTAATAGTGGCCTTAATTGTGGTAGCCATAGCGCTGATCCTAGTGACCATTGGCTTGCTACTGCTTGTCCTCCACCGCAACATCCGGACAGTCCAACTGGGGGGTGCTGCACCAGTGGACAACCACAGCATGTCGGAAGTTGCCCATAGCTCCCTAGTTGAATGTGGGACATCTGAGATGAGCGGGCACTCGAAGAGGTCTGAACAAGGGAAGTTGACATTTGTGAGGGACGACAGGGAGAGGTTTGATTTGCAGGATTTGCTAAGAGCCTCAGCAGAAGTGTTGGGAAGTGGCAACTTTGGGTCTTCATACAAGGCTGTGCTCCTCAGTGGTGAAGCCATGGTGGCAAAGAGGTACAAGCAAATGAACAATGTGGGGAGAGAGGAGTTTCAAGAGCATATGAGAAGGCTAGGGAGGTTGGCACATCCAAACTTGCTTCCCCTTGTGGCT
>4275_CIN
ATGATGCTTTCGCTGGTATGGCCTATCTGAAGAAAGTTCACTTGGCGAACAACAAGTTTACGGGGAAAATCCCTTCGTCGCTAGCCACTTTGCCTAGGCTTTTAGTCCTCAGGCTTGATGGGAACAAGTTTGAAGGCCAAATCCCAGACTTCCAACAAAAGCATTTGGCAAATGTGAACATATCCAACAACATGTTGGGGGGTCCAATCCCAGCTAGCCTGAGCAGGATCAGTTCTAGCTCGTTTTCGGGCAACAAAGATCTATGCGGGAAGCCTCTGGACTCATGCAGCTCCAAGAAGCCATCAGCAGTAATAGTGGCCTTAATTGTGGTAGCCATAGCGCTGATCCTAGTGACCATTGGCTTGCTACTGCTTGTCCTCCACCGCAACATCCGGATAGTCCAACTGGGGGGTGCTGCACCAGTGGACAACCACAGCATGTCGGAAGTTGCCCATAGCTCCCTAGTTGAATGTGGGACATCTGAGATGAGCGGGCACTCGAAGAGGGCTGAACAAGGGAAGTTGACATTTGTGAGGGACGACAGGGAGAGGTTTGATTTGCAGGATTTGCTAAGAGCCTCAGCAGAAGTGTTGGGAAGTGGCAACTTTGGGTCTTCATACAAGGCTGTGCTCCTCAGTGGTGAAGCCATGGTGGCAAAGAGGTACAAGCAAATGAACAATGTGGGGAGAGAGGAGTTTCAAGAGCATATGAGAAGGCTAGGGAGGTTGGCACATCCAAACTTGCTTCCCCTTGTGGCT
>4275_THU2
ATGATGCTTTCGCTGGTATGGCCTATCTGAAGAAAGTTCACTTGGCGAACAACAAGTTTACGGGGAAAATCCCTTCGTCGCTAGCCACTTTGCCTAGGCTTTTAGTCCTCAGGCTTGATGGGAACAAGTTTGAAGGCCAAATCCCAGACTTCCAACAAAAGCATTTGGCAAATGTGAACATATCCAACAACATGTTGGGGGGTCCAATCCCAGCTAGCCTGAGYAGGATCAGTTCTAGCTCGTTTTCGGGCAAYAAAGATCTATGCGGGAAGCCTCTGGACTCATGCRGCTCCAAGAAGCYATCAGCAGTAATAGTGGCCTTAATTGTGGTAGCCATAGCGCTGATCCTAGTGACCATTGGCTTGCTACTGCTTGTCCTCCACCGCAACATCCGGACAGTCCAACTGGGGGGTGCTGCACCAGTGGACAACCACAGCATGTCGGAAGTTGCCCATAGCTCCCTAGTTGAATGTGGGACATCTGAGATGAGCGGGMACTCGAAGAGGGCTGAACAAGGGAAGTTGACATTTGTGAGGGACGACAGGGAGAGGTTTGATTTGCAGGATTTGCTAAGAGCCTCAGCAGAAGTGTTGGGAAGTGGCAACTTTGGGTCTTCATACAAGGCTGTGCTCCTCAGTGGTGAAGCCATGGTGGCAAAGAGGTACAAGCAAATGAACAATGTGGGGAGAGAGGAGTTTCAAGAGCATATGAGAAGGCTAGGGAGGTTGGCACATCCAAACTTGCTTCCCCTTGTGGCT
>4275_COR
ATGATGCTTTCGCTGGTATGGCCTATCTGAAGAAAGTTCACTTGGCGAACAACAAGTTTACGGGGAAAATCCCTTCGTCGCTAGCCACTYTRCCTAGGCTTTTAGTCCTCAGGCTTGATGGGAACAAGTTTGAAGGCCAAATCCCAGASTTCCAACAAAAGCATTTGGCAAATGTGAACATATCCAACAACATGTTGGRGGGTCCAATCCCAGCYAGCCTGAGCAGGATCAGTTCTAGCTCGTTTTCGGGCAACAAAGATCTATGCGGGAAGCCTCTGGACTCATGCGGCTCCAAGAAGCCATCAGCAGTAATAGTGGCCTTAATTGTGGTAGCCATAGCGCTGATCCTAGTGACCATTGGCTTGCTACTGCTTGTCCTCCACCGCAACATCCGGACAGTCCAACTGGGGGGTGCTGCACCAGTGGACAACCACAGCATGTCGGAWGTTGCCCATAGCTCCCTAGTTGAATGTGGGACATCTGAGATGAGCGGGCACTCGAAGAGGGCTGAACAAGGGAAGTTGACATTTGTGAGGGACGACAGGGAGAGGTTTGATTTGCAGGATTTGCTAAGAGCCTCAGCAGAAGTGTTGGGAAGTGGCAACTTTGGGTCTTCATACAAGGCTGTGCTCCTCAGTGGTGAAGCCATGGTGGCAAAGAGGTACAAGCAAATGAACAATGTGGGGAGAGAGGAGTTTCAAGAGCATATGAGAAGGCTAGGGAGGTTGGCACATCCAAACTTGCTTCCCCTTGTGGCT
>4275_DOA1
ATGATGCTTTCKCTGGTATGGCCTATCTGAAGAAAGTTCACTTGGCGAACAACAAGTTTACGGGGAAAATCCCTTCGTCGCTAGCCACTTTGCCTAGGCTTTTAGTCCTCAGGCTWGATGGGAACAAGTTTGAAGGTCAAATCCCAGACTTCCAACAAAAGCATTTGGCAAATGTGAACATATCCAACAACATGTTGGGGGGTCCAATCCCAGCTAGCCTGAGCAGGATCAGTTCTAGCTCGTTTTCGGGCAACAAAGATCTATGCGGGAAGCCTCTGGACTCATGCRACTCCAAGAAGCCATCAGCAGTAATAGTGGCCTTAATTGTGGTAGCCATAGCGCTGATCCTAGTGACCATTGGCTTGCTACTGCTTGTCCTCCACCGCAACATCCGGACAGTCCAACTGGGGGGTGCTGCACCAGTGGACAACCACAGCATGTCGGAWGYTGCCCAYAGCTCCCTAGTTGAATGTGGGACATCTGAGATGAGCGGGCACTCGAAGAGGKCTGAACAAGGGAAGTTGACATTTGTGAGGGACGACAGGGAGAGGTTTGATTTGCAGGATTTGCTAAGAGCCTCAGCAGAAGTGTTGGGAAGTGGCAACTTTGGGTCTTCATACAAGGCTGTGCTCCTCAGTGGTGAAGCCATGGTGGCAAAGAGGTACAAGCAAATGAACAATGTGGGGAGAGAGGAGTTTCAAGAGCATATGAGAAGGCTAGGGAGGTTGGCACATCCAAACTTGCTTCCCCTTGTGGCT
>4275_COI
ATGATGCTTTCGCTGGTATGGCCTATCTGAAGAAAGTTCACTTGGCGAACAACAAGTTTACSGGGAAAATCCCTTCGTCGCTAGCCACTTTGCCTAGGCTTTTAGTCCTCAGGCTTGATGGGAACAAGTTTGAAGGCCAAATCCCAGACTTCCAACAAAAGCATTTGGCAAATGTGAACATATCCAACAACATGTTGGGGGGTCCAATCCCAGCTAGCCTGAGYAGGATCAGTTCTAGCTCGTTTTCGGGCAACAAAGATCTATGCGGGAAGCCTCTGGACTCATGCRGCTCCAAGAAGCCATCAGCAGTAATAGTGGCCTTAATTGTGGTAGCCATAGCGCTGATCCTAGTGACCATTGGCTTGCTACTGCTTGTCCTCCACCGCAACATCCGGACAGTCCAACTGGGGGGTGCTGCACCAGTGGACAACCACAGCATGTCGGAAGTTGCCCATAGCTCCCTAGTTGAATGTGGGACATCTGAGATGAGCGGGCACTCGAAGAGGGCTGAACAAGGGAAGTTGACATTTGTGAGGGACGACAGGGAGAGGTTTGATTTGCAGGATTTGCTAAGAGCCTCAGCAGAAGTGTTGGGAAGTGGCAACTTTGGGTCTTCATACAAGGCTGTGCTCCTCAGTGGTGAAGCCATGGTGGCAAAGAGGTACAAGCAAATGAACAATGTGGGGAGAGAGGAGTTTCAAGAGCATATGAGAAGGTTAGGGAGGTTGGCACATCCAAACTTGCTTCCCCTTGTGGCT
>4275_LAG
ATGATGCTTTCTCTGGTATGGCCTATCTGAAGAAAGTTCACTTGGCGAACAACAAGTTTACGGGGAAAATCCCTTCGTCGCTAGCCACTTTGCCTAGGCTTTTAGTCCTCAGGCTTGATGGGAACAAGTTTGAAGGCCAAATCCCAGACTTCCAACAAAAGCATTTGGCAAATGTGAACATATCCAACAACATGTTGGGGGGTCCAATCCCAGCTAGCCTGAGCAGGATCAGTTCTAGCTCGTTTTCGGGCAACAAAGATCTATGCGGGAAGCCTCTGGACTCATGCGGCTCCAAGAAGCCATCAGCAGTAATAGTGGCCTTAATTGTGGTAGCCATAGCGCTGATCCTAGTGACCATTGGCTTGCTACTGCTTGTCCTCCACCGCAACATCCGGACAGTCCAACTGGGGGGTGCTGCACCAGTGGACAACCACAGCATGTCGGAAGTTGCCCATAGCTCCCTAGTTGAATGTGGGACATCTGAGATGAGCGGGCACTCGAAGAGGTCTGAACAAGGGAAGTTGACATTTGTGAGGGACGACAGGGAGAGGTTTGATTTGCAGGATTTGCTAAGAGCCTCAGCAGAAGTGTTGGGAAGTGGCAACTTTGGGTCTTCATACAAGGCTGTGCTCCTCAGTGGTGAAGCCATGGTGGCAAAGAGGTACAAGCAAATGAACAATGTGGGGAGAGAGGAGTTTCAAGAGCATATGAGAAGGCTAGGGAGGTTGGCACATCCAAACTTGCTTCCCCTTGTGGCT
>4275_VSF
ATGATGCTTTCTCTGGTATGGCCTATCTGAAGAAAGTTCACTTGGCGAACAACAAGTTTACGGGGAAAATCCCTTCGTCGCTAGCCACTTTGCCTAGGCTTTTAGTCCTCAGGCTTGATGGGAACAAGTTTGAAGGCCAAATCCCAGACTTCCAACAAAAGCATTTGGCAAATGTGAACATATCCAACAACATGTTGGGGGGTCCAATCCCAGCTAGCCTGAGCAGGATCAGTTCTAGCTCGTTTTCGGGCAACAAAGATCTATGCGGGAAGCCTCTGGACTCATGCAGCTCCAAGAAGCCATCAGCAGTAATAGTGGCCTTAATTGTGGTAGCCATAGCGCTGATCCTAGTGACCATTGGCTTGCTACTGCTTGTCCTCCACCGCAACATCCGGACAGTCCAACTGGGGGGTGCTGCACCAGTGGACAACCACAGCATGTCGGAAGCTGCCCACAGCTCCCTAGTTGAATGTGGGACATCTGAGATGAGCGGGCACTCGAAGAGGTCTGAACAAGGGAAGTTGACATTTGTGAGGGACGACAGGGAGAGGTTTGATTTGCAGGATTTGCTAAGAGCCTCAGCAGAAGTGTTGGGAAGTGGCAACTTTGGGTCTTCATACAAGGCTGTGCTCCTCAGTGGTGAAGCCATGGTGGCAAAGAGGTACAAGCAAATGAACAATGTGGGGAGAGAGGAGTTTCAAGAGCATATGAGAAGGCTAGGGAGGTTGGCACATCCAAACTTGCTTCCCCTTGTGGCT
>4275_SYR
ATGATGCTTTCGCTGGTATGGCCTATCTGAAGAAAGTTCACTTGGCGAACAACAAGTTTACGGGGAAAATCCCTTCGTCGCTAGCCACTTTGCCTAGGCTTTTAGTCCTCAGGCTTGATGGGAACAAGTTTGAAGGCCAAATCCCAGACTTCCAACAAAAGCATTTGGCAAATGTGAACATATCCAACAACATGTTGGGGGGTCCAATCCCAGCTAGCCTGAGCAGGATCAGTTCTAGCTCGTTTTCGGGCAACAAAGATCTATGCGGGAAGCCTCTGGACTCATGCAGCTCCAAGAAGCCATCAGCAGTAATAGTGGCCTTAATTGTGGTAGCCATAGCGCTGATCCTAGTGACCATTGGCTTGCTACTGCTTGTCCTCCACCGCAACATCCGGATAGTCCAACTGGGGGGTGCTGCACCAGTGGACAACCACAGCATGTCGGAAGTTGCCCATAGCTCCCTAGTTGAATGTGGGACATCTGAGATGAGCGGGCACTCGAAGAGGGCTGAACAAGGGAAGTTGACATTTGTGAGGGACGACAGGGAGAGGTTTGATTTGCAGGATTTGCTAAGAGCCTCAGCAGAAGTGTTGGGAAGTGGCAACTTTGGGTCTTCATACAAGGCTGTGCTCCTCAGTGGTGAAGCCATGGTGGCAAAGAGGTACAAGCAAATGAACAATGTGGGGAGAGAGGAGTTTCAAGAGCATATGAGAAGGCTAGGGAGGTTGGCACATCCAAACTTGCTTCCCCTTGTGGCT
>4275_PIA
ATGATGCTTTCGCTGGTATGGCCTATCTGAAGAAAGTTCACTTGGCGAACAACAAGTTTACSGGGAAAATCCCTTCGTCGCTAGCCASTTTGCCTAGGCTTTTAGTCCTCAGGCTTGATGGGAACAAGTTTGAAGGCCAAATCCCAGACTTCCAACAAAAGCATTTGGCAAATGTGAACATATCCAACAACATGTTGGGGGGTCCAATCCCAGCTAGCCTGAGYAGGATCAGTTCTAGCTCGTTTTCGGGCAACAAAGATCTATGCGGGAAGCCTCTGGACTCATGCAGCTCCAAGAAGCCATCAGCAGTAATAGTGGCCTTAATTGTGGTAGCCATAGCGCTGATCCTAGTGACCATTGGCTTGCTACTGCTTGTCCTCCACCGCAACATCCGGAYAGTCCAACTGGGGGGTGCTGCACCAGTGGACAACCACAGCATGTCGGAAGTTGCCCATAGCTCCCTAGTTGAATGTGGGACATCTGAGATGAGCGGGMACTCGAAGAGGGCTGAACAAGGGAAGTTGACATTTGTGAGGGACGACAGGGAGAGGTTTGATTTGCAGGATTTGCTAAAAGCCTCAGCAGAAGTGTTGGGAAGTGGCAACTTTGGGTCTTCATACAAGGCTGTGCTCCTCAGTGGTGAAGCCATGGTGGCAAAGAGGTACAAGCAAATGAACAATGTGGGGAGAGAGGAGTTTCAAGAGCATATGAGAAGGCTAGGGAGGTTGGCACATCCAAACTTGCTTCCCCTTGTGGCT
>4275_RUP2
ATGATGCTTTCTCTGGTATGGCCTATCTGAAGAAAGTTCACTTGGCGAACAACAAGTTTACGGGGAAAATCCCTTCGTCGCTAGCCACTTTGCCTAGGCTTTTAGTCCTCAGGCTAGATGGGAACAAGTTTGAAGGCCAAATCCCAGACTTCCAACAAAAGCATTTGGCAAATGTGAACATATCCAACAACATGTTGGGGGGTCCAATCCCAGCTAGCCTGAGCAGGATCAGTTCTAGCTCGTTTTCGGGCAACAAAGATCTATGCGGGAAGCCTCTGGACTCATGCAGCTCCAAGAAGCCATCAGCAGTAATAGTGGCCTTAATTGTGGTAGCCATAGCGCTGATCCTAGTGACCATTGGCTTGCTACTGCTTGTCCTCCACCGCAACATCCGGACAGTCCAACTGGGGGGTGCTGCACCAGTGGACAACCACAGCATGTCGGAAGCTGCCCACAGCTCCCTAGTTGAATGTGGGACATCTGAGATGAGCGGGCACTCGAAGAGGTCTGAACAAGGGAAGTTGACATTTGTGAGGGACGACAGGGAGAGGTTTGATTTGCAGGATTTGCTAAGAGCCTCAGCAGAAGTGTTGGGAAGTGGCAACTTTGGGTCTTCATACAAGGCTGTGCTCCTCAGTGGTGAAGCCATGGTGGCAAAGAGGTACAAGCAAATGAACAATGTGGGGAGAGAGGAGTTTCAAGAGCATATGAGAAGGCTAGGGAGGTTGGCACATCCAAACTTGCTTCCCCTTGTGGCT
>4275_BER9
ATGATGCTTTCGCTGGTATGGCCTATCTGAAGAAAGTTCACTTGGCGAACAACAAGTTTACGGGGAAAATCCCTTCGTCGCTAGCCACTTTGCCTAGGCTTTTAGTCCTCAGGCTTGATGGGAACAAGTTTGAAGGCCAAATCCCAGAMTTCCAACAAAAGCATTTGGCAAATGTGAACATATCCAACAACATGTTGGRGGGTCCAATCCCAGCTAGCCTGAGCAGGATCAGTTCTAGCTCGTTTTCGGGCAACAAAGATCTATGCGGGAAGCCTCTGGACTCATGCGGCTCCAAGAAGCCATCAGCAGTAATAGTGGCCTTAATTGTGGTAGCCATAGCGCTGATCCTAGTGACCATTGGCTTGCTMCTGCTTGTCCTCCACCGCAACATCCGGACAGTCCAACTGGGGGGTGCTGCACCAGTGGACAACCACAGCATGTCGGATGTTGCCCAYAGCTCCCWAGTTGAATGTGGGACATCTGAGATGAGCGGGCACTCGAAGAGGGCTGAACAAGGGAAGTTGACATTTGTGAGGGACGACAGGGAGAGGTTTGATTTGCAGGATTTGCTAAGAGCCTCAGCWGAAGTGTTGGGAAGTGGCAACTTTGGGTCTTCATACAAGGCTGTGCTCCTCAGTGGTGAAGCCATGGTGGCAAAGAGGTACAAGCAAATGAACAATGTGGGGAGAGAGGAGTTTCAAGAGCATATGAGAAGGCTAGGGAGGTTGGCACATCCAAACTTGCTTCCCCTTGTGGCT
>4275_RUP6
ATGATGCTTTCTCTGGTATGGCCTATCTGAAGAAAGTTCACTTGGCGAACAACAAGTTTACGGGGAAAATCCCTTCGTCGCTAGCCACTTTGCCTAGGCTTTTAGTCCTCAGGCTAGATGGGAACAAGTTTGAAGGCCAAATCCCAGACTTCCAACAAAAGCATTTGGCAAATGTGAACATATCCAACAACATGTTGGGGGGTCCAATCCCAGCTAGCCTGAGCAGGATCAGTTCTAGCTCGTTTTCGGGCAACAAAGATCTATGCGGGAAGCCTCTGGACTCATGCAGCTCCAAGAAGCCATCAGCAGTAATAGTGGCCTTAATTGTGGTAGCCATAGCGCTGATCCTAGTGACCATTGGCTTGCTACTGCTTGTCCTCCACCGCAACATCCGGACAGTCCAACTGGGGGGTGCTGCACCAGTGGACAACCACAGCATGTCGGAAGCTGCCCACAGCTCCCTAGTTGAATGTGGGACATCTGAGATGAGCGGGCACTCGAAGAGGTCTGAACAAGGGAAGTTGACATTTGTGAGGGACGACAGGGAGAGGTTTGATTTGCAGGATTTGCTAAGAGCCTCAGCAGAAGTGTTGGGAAGTGGCAACTTTGGGTCTTCATACAAGGCTGTGCTCCTCAGTGGTGAAGCCATGGTGGCAAAGAGGTACAAGCAAATGAACAATGTGGGGAGAGAGGAGTTTCAAGAGCATATGAGAAGGCTAGGGAGGTTGGCACATCCAAACTTGCTTCCCCTTGTGGCT
>4275_AES2
ATGATGCTTTCGCTGGTATGGCCTATCTGAAGAAAGTTCACTTGGCGAACAACAAGTTTACGGGGAAAATCCCTTCGTCGCTAGCCACTYTRCCTAGGCTTTTAGTCCTCAGGCTTGATGGGAACAAGTTTGAAGGCCAAATCCCAGARTTCCAACAAAAGCATTTGGCAAATGTGAACATATCCAACAACATGTTGGGGGGTCCAATCCCAGCYAGCCTGAGCAGGATCAGTTCTAGCTCGTTTTCGGGCAACAAAGATCTATGCGGGAAGCCTCTGGACTCATGCRGCTCCAAGAAGCCATCAGCAGTAATAGTGGCCTTAATTGTGGTRGCCATAGCGCTGATCCTAGTGACCATTGGCTTGCTACTGCTTGTCCTCCACCGCAACATCCGGACAGTCCAACTGGGGGGTGCTGCACCAGTGGACAACCACAGCATGTCGGAWGTTGCCCATAGCTCCCTAGTTGAATGTGGGACATCTGAGATGAGCGGGCACTCGAAGAGGGCTGAACAAGGGAAGTTGACATTTGTGAGGGACGACAGGGAGAGGTTTGATTTGCAGGATTTGCTAAGAGCCTCAGCAGAAGTGTTGGGAAGTGGCAACTTTGGGTCTTCATACAAGGCTGTGCTCCTCAGTGGTGAAGCCATGGTGGCAAAGAGGTACAAGCAAATGAACAATGTGGGGAGAGAGGAGTTTCAAGAGCATATGAGAAGGCTAGGGAGGTTGGCACATCCAAACTTGCTTCCCCTTGTGGCT
>4275_RIP7
ATGATGCTTTCTCTGGTATGGCCTATCTGAAGAAAGTTCACTTGGCGAACAACAAGTTTACGGGGAAAATCCCTTCGTCGCTAGCCACTTTGCCTAGGCTTTTAGTCCTCAGGCTAGATGGGAACAAGTTTGAAGGCCAAATCCCAGACTTCCAACAAAAGCATTTGGCAAATGTGAACATATCCAACAACATGTTGGGGGGTCCAATCCCAGCTAGCCTGAGCAGGATCAGTTCTAGCTCGTTTTCGGGCAACAAAGATCTATGCGGGAAGCCTCTGGACTCATGCAGCTCCAAGAAGCCATCAGCAGTAATAGTGGCCTTAATTGTGGTAGCCATAGCGCTGATCCTAGTGACCATTGGCYTGCTACTGCTTGTCCTCCACCGCAACATCCGGACAGTCCAACTGGGGGGTGCTGCACCAGTGGACAACCACAGCATGTCGGAAGCTGCCCACAGCTCCCTAGTTGAATGTGGGACATCTGAGATGAGCGGGCACTCGAAGAGGTCTGAACAAGGGAAGTTGACATTTGTGMGGGACGACAGGGAGAGGTTTGATTTGCAGGATTTGCTAAGAGCCTCAGCAGAAGTGTTGGGAAGTGGCAACTTTGGGTCTTCATACAAGGCTGTGCTCCTCAGTGGTGAAGCCATGGTGGCAAAGAGGTACAAGCAAATGAACAATGTGGGGAGAGAGGAGTTTCAAGAGCATATGAGAAGGCTAGGGAGGTTGGCACATCCAAACTTGCTTCCCCTTGTGGCT
>4275_CHA
ATGATGCTTTCKCTGGTATGGCCTATCTGAAGAAAGTTCACTTGGCGAACAACAAGTTTACGGGGAAAATCCCTTCGTCGCTAGCCACTTTGCCTAGGCTTTTAGTCCTCAGGCTWGATGGGAACAAGTTTGAAGGCCAAATCCCAGASTTCCAACARAAGCATTTGGCAAATGTGAACATATCCAACAACATGTTGGGGGGTCCAATCCCAGCTAGCCTGAGCAGGATCAGTTCTAGCTCGTTTTCGGGCAACAAAGATCTATGCGGGAAGCCTCTGGACTCATGCRACTCCAAGAAGCCATCAGCAGTAATAGTGGCCTTAATTGTGGTAGCCATAGCGCTGATCCTAGTGACCATTGGCTTGCTACTGCTTGTCCTCCACCGCAACATCCGGACAGTCCAACTGGGGGGTGCTGCACCAGTGGACAACCACAGCATGTCGGAWGYTGCCCAYAGCTCCCTAGTTGAATGTGGGACATCTGAGATGAGCGGGCACTCGAAGAGGKCTGAACAAGGGAAGTTGACATTTGTGAGGGACGACAGGGAGAGGTTTGATTTGCAGGATTTGCTAAGAGCCTCAGCAGAAGTGTTGGGAAGTGGCAACTTTGGGTCTTCATACAAGGCTGTGCTCCTCAGTGGTGAAGCCATGGTGGCAAAGAGGTACAAGCAAATGAACAATGTGGGGAGAGAGGAGTTTCAAGAGCATATGAGAAGGCTAGGGAGGTTGGCACATCCAAACTTGCTTCCCCTTGTGGCT
>4275_YES
ATGATGCTTTCGCTGGTATGGCCTATCTGAAGAAAGTTCACTTGGCGAACAACAAGTTTACSGGGAAAATCCCTTCGTCGCTAGCCACTTTGCCTAGGCTTTTAGTCCTCAGGCTTGATGGGAACAAGTTTGAAGGCCAAATCCCAGACTTCCAACAAAAGCATTTGGCAAATGTGAACATATCCAACAACATGTTGGGGGGTCCAATYCCAGCTAGCCTGAGYAGGATCAGTTCTAGCTCGTTTTCGGGCAACAAAGATCTATGCGGGAAGCCTCTGGACTCATGCRGCTCCAAGAAGCYATCAGCAGTAATAGTGGCCTTAATTGTGGTAGCCATAGCGCTGATCCTAGTGACCATTGGCTTGCTACTGCTTGTCCTCCACCGCAACATCCGGACAGTCCAACTGGGGGGTGCTGCACCAGTGGACAACCACAGCATGTCGGAAGTTGCCCATAGCTCCCTAGTTGARTGTGGGACATCTGAGATGAGCGGGMACTCGAAGAGGGCTGAACAAGGGAAGTTGACATTTGTGAGGGACGACAGGGAGAGGTTTGATTTGCAGGATTTGCTAAGAGCCTCAGCAGAAGTGTTGGGAAGTGGCAACTTTGGGTCTTCATACAAGGCTGTGCTCCTCAGTGGTGAAGCCATGGTGGCAAAGAGGTACAAGCAAATGAACAATGTGGGGAGAGAGGAGTTTCAAGAGCATATGAGAAGGYTAGGGAGGTTGGCACATCCAAACTTGCTTCCCCTTGTGGCT
>4275_LON
ATGATGCTTTCTCTGGTATGGCCTATCTGAAGAAAGTTCACTTGGCGAACAACAAGTTTACGGGGAAAATCCCTTCGTCGCTAGCCACTTTGCCTAGGCTTTTAGTCCTCAGGCTAGATGGGAACAAGTTTGAAGGCCAAATCCCAGACTTCCAACAAAAGCATTTGGCAAATGTGAACATATCCAACAACATGTTGGGGGGTCCAATCCCAGCTAGCCTGAGCAGGATCAGTTCTAGCTCGTTTTCGGGCAACAAAGATCTATGCGGGAAGCCTCTGGACTCATGCAGCTCCAAGAAGCCATCAGCAGTAATAGTGGCCTTAATTGTGGTAGCCATAGCGCTGATCCTAGTGACCATTGGCYTGCTACTGCTTGTCCTCCACCGCAACATCCGGACAGTCCAACTGGGGGGTGCTGCACCAGTGGACAACCACAGCATGTCGGAAGCTGCCCACAGCTCCCTAGTTGAATGTGGGACATCTGAGATGAGCGGGCACTCGAAGAGGTCTGAACAAGGGAAGTTGACATTTGTGAGGGACGACAGGGAGAGGTTTGATTTGCAGGATTTGCTAAGAGCCTCAGCAGAAGTGTTGGGAAGTGGCAACTTTGGGTCTTCATACAAGGCTGTGCTCCTCAGTGGTGAAGCCATGGTGGCAAAGAGGTACAAGCAAATGAACAATGTGGGGAGAGAGGAGTTTCAAGAGCATATGAGAAGGCTAGGGAGGTTGGCACATCCAAACTTGCTTCCCCTTGTGGCT
>4275_ROM
ATGATGCTTTCGCTGGTATGGCCTATCTGAAGAAAGTTCACTTGGCGAACAACAAGTTTACSGGGAAAATCCCTTCGTCGCTAGCCACTTTGCCTAGGCTTTTAGTCCTCAGGCTTGATGGGAACAAGTTTGAAGGCCAAATCCCAGASTTCCAACAAAAGCATTTGGCAAATGTGAACATATCCAACAACATGTTGGGGGGTCCAATCCCAGCTAGCCTGAGYAGGATCAGTTCTAGCTCGTTTTCGGGCAACAAAGATCTATGCGGGAAGCCTCTGGACTCATGCRGCTCCAAGAAGCCATCAGCAGTAATAGTGGCCTTAATTGTGGTAGCCATAGCGCTGATCCTAGTGACCATTGGCTTGCTACTGCTTGTCCTCCACCGCAACATCCGGACAGTCCAACTGGGGGGTGCTGCACCAGTGGACAACCACAGCATGTCGGAAGTTGCCCATAGCTCCCTAGTTGAATGTGGGACATCTGAGATGAGCGGGCACTCGAAGAGGGCTGAACAAGGGAAGTTGACATTTGTGAGGGACGACAGGGAGAGGTTTGATTTGCAGGATTTGCTAAGAGCCTCAGCAGAAGTGTTGGGAAGTGGMAACTTTGGGTCTTCATACAAGGCTGTGCTCCTCAGTGGTGAAGCCATGGTGGCAAAGAGGTACAAGCAAATGAACAATGTGGGGAGAGAGGAGTTTCAAGAGCATATGAGAAGGCTAGGGAGGTTGGCACATCCAAACTTGCTTCCCCTTGTGGCT
>4275_GIR
ATGATGCTTTCGCTGGTATGGCCTATCTGAAGAAAGTTCACTTGGCGAACAACAAGTTTACGGGGAAAATCCCTTCGTCGCTAGCCACTTTGCCTAGGCTTTTAGTCCTCAGGCTTGATGGGAACAAGTTTGAAGGCCAAATCCCAGACTTCCAACAAAAGCATTTGGCAAATGTGAACATATCCAACAACATGTTGGGGGGTCCAATCCCAGCTAGCCTKAGCAGGATCAGTTCTASCTCGTTTTCGGGCAACAAAGATCTATGCGGGAAGCCTCTGGACTCATGCRGCTCCAAGAAGCYATCAGCARTAATAGTGGCCTTAATTGTGGTAGCCATAGCGCTGATCCTAGTGACCATTGGCTTGCTACTGCTTGTCCTCCACCGCAACATCCGGACAGTCCAACTGGGGGGTGCTGCACCAGTGGACAACCACAGCATGTCGGAAGYTGCCCAYAGCTCCCTAGTTGAATGTGGGACATCTGAGATGAGCGGGCACTCGAAGAGGKCTGAACAAGGGAAGTTGACATTTGTGAGGGACGACAGGGAGAGGTTTGATTTGCAGGATTTGCTAAGAGCCTCAGCAGAAGTGTTGGGAAGTGGCAACTTTGGGTCTTCATACAAGGCTGTGCTCCTCAGTGGTGAAGCCATGGTGGCAAAGAGGTACAAGCAAATGAACAATGTGGGGAGAGAGGAGTTTCAAGAGCATATGAGAAGGCTAGGGAGGTTGGCACATCCAAACTTGCTTCCCCTTGTGGCT
>4275_RIP5
ATGATGCTTTCTCTGGTATGGCCTATCTGAAGAAAGTTCACTTGGCGAACAACAAGTTTACGGGGAAAATCCCTTCGTCGCTAGCCACTTTGCCTAGGCTTTTAGTCCTCAGGCTAGATGGGAACAAGTTTGAAGGCCAAATCCCAGACTTCCAACAAAAGCATTTGGCAAATGTGAACATATCCAACAACATGTTGGGGGGTCCAATCCCAGCTAGCCTGAGCAGGATCAGTTCTAGCTCGTTTTCGGGCAACAAAGATCTATGCGGGAAGCCTCTGGACTCATGCAGCTCCAAGAAGCCATCAGCAGTAATAGTGGCCTTAATTGTGGTAGCCATAGCGCTGATCCTAGTGACCATTGGCYTGCTACTGCTTGTCCTCCACCGCAACATCCGGACAGTCCAACTGGGGGGTGCTGCACCAGTGGACAACCACAGCATGTCGGAAGCTGCCCACAGCTCCCTAGTTGAATGTGGGACATCTGAGATGAGCGGGCACTCGAAGAGGTCTGAACAAGGGAAGTTGACATTTGTGMGGGACGACAGGGAGAGGTTTGATTTGCAGGATTTGCTAAGAGCCTCAGCAGAAGTGTTGGGAAGTGGCAACTTTGGGTCTTCATACAAGGCTGTGCTCCTCAGTGGTGAAGCCATGGTGGCAAAGAGGTACAAGCAAATGAACAATGTGGGGAGAGAGGAGTTTCAAGAGCATATGAGAAGGCTAGGGAGGTTGGCACATCCAAACTTGCTTCCCCTTGTGGCT
>4275_LAB
ATGATGCTTTCKCTGGTATGGCCTATCTGAAGAAAGTTCACTTGGCGAACAACAAGTTTACGGGGAAAATCCCTTCGTCGCTAGCCACTTTGCCTAGGCTTTTAGTCCTCAGGCTTGATGGGAACAAGTTTGAAGGCCAAATCCCAGACTTCCAACAAAAGCATTTGGCAAATGTGAACATATCCAACAACATGTTGGRGGGTCCAATCCCAGCTAGCCTGAGCAGGATCAGTTCTAGCTCGTTTTCGGGCAACAAAGATCTATGCGGGAAGCCTCTGGACTCATGCGGCTCCAAGAAGCCATCAGCAGTAATAGTGGCCTTAATTGTGGTAGCCATAGCGCTGATCCTAGTGACCATTGGCTTGCTACTGCTTGTCCTCCACCGCAACATCCGGACAGTCCAACTGGGGGGTGCTGCACCAGTGGACAACCACAGCATGTCGGAWGYTGCCCAYAGCTCCCTAGTTGAATGTGGGACATCTGAGATGAGCGGGCACTCGAAGAGGKCTGAACAAGGGAAGTTGACATTTGTGAGGGACGACAGGGAGAGGTTTGATTTGCAGGATTTGCTAAGAGCCTCAGCAGAAGTGTTGGGAAGTGGCAACTTTGGGTCTTCATACAAGGCTGTGCTCCTCAGTGGTGAAGCCATGGTGGCAAAGAGGTACAAGCAAATGAACAATGTGGGGAGAGAGGAGTTTCAAGAGCATATGAGAAGGCTAGGGAGGTTGGCACATCCAAACTTGCTTCCCCTTGTGGCT
>4275_FOL
ATGATGCTTTCTCTGGTATGGCCTATCTGAAGAAAGTTCACTTGGCGAACAACAAGTTTACGGGGAAAATCCCTTCGTCGCTAGCCACTTTGCCTAGGCTTTTAGTCCTCAGGCTTGATGGGAACAAGTTTGAAGGCCAAATCCCAGACTTCCAACAAAAGCATTTGGCAAATGTGAACATATCCAACAACATGTTGGGGGGTCCAATCCCAGCTAGCCTGAGCAGGATCAGTTCTAGCTCGTTTTCGGGCAACAAAGATCTATGCGGGAAGCCTCTGGACTCATGCAGCTCCAAGAAGCCATCAGCAGTAATAGTGGCCTTAATTGTGGTAGCCATAGCGCTGATCCTAGTGACCATTGGCTTGCTACTGCTTGTCCTCCACCGCAACATCCGGACAGTCCAACTGGGGGGTGCTGCACCAGTGGACAACCACAGCATGTCGGAWGYYGCCCACAGCTCCCWAGTTGAATGTGGGACATCTGAGRTGAGCGGGCACTCGAAGAGGKCTGAACAAGGGAAGTTGACATTTGTGAGGGACGACAGGGAGAGGTTTGATTTGCAGGATTTGCTAAGAGCCTCAGCAGAAGTGTTGGGAAGTGGCAACTTTGGGTCTTCATACAAGGCTGTGCTCCTCAGTGGTGAAGCCATGGTGGCAAAGAGGTACAAGCAAATGAACAATGTGGGGAGAGAGGAGTTTCAAGAGCATATGAGAAGGTTAGGGAGGTTGGCACATCCAAACTTGCTTCCCCTTGTGGCT
>4275_GRE
ATGATGCTTTCGCTGGTATGGCCTATCTGAAGAAAGTTCACTTGGCGAACAACAAGTTTACGGGGAAAATCCCTTCGTCGCTAGCCACTTTGCCTAGGCTTTTAGTCCTCAGGCTTGATGGGAACAAGTTTGAAGGCCAAATCCCAGACTTCCAACAAAAGCATTTGGCAAATGTGAACATATCCAACAACATGTTGGGGGGTCCAATCCCAGCTAGCCTGAGCAGGATCAGTTCTAGCTCGTTTTCGGGCAACAAAGATCTATGCGGGAAGCCTCTGGACTCATGCGGCTCCAAGAAGCTATCAGCAGTAATAGTGGCCTTAATTGTGGTAGCCATAGCGCTGATCCTAGTGACCATTGGCTTGCTACTGCTTGTCCTCCACCGCAACATCCGGACAGTCCAACTGGGGGGTGCTGCACCAGTGGACAACCACAGCATGTCGGAAGTTGCCCATAGCTCCCTAGTTGAATGTGGGACATCTGAGATGAGCGGGCACTCGAAGAGGGCTGAACAAGGGAAGTTGACATTTGTGAGGGACGACAGGGAGAGGTTTGATTTGCAGGATTTGCTAAGAGCCTCAGCAGAAGTGTTGGGAAGTGGCAACTTTGGGTCTTCATACAAGGCTGTGCTCCTCAGTGGTGAAGCCATGGTGGCAAAGAGGTACAAGCAAATGAACAATGTGGGGAGAGAGGAGTTTCAAGAGCATATGAGAAGGCTAGGGAGGTTGGCACATCCAAACTTGCTTCCCCTTGTGGCT
>4275_LAS
ATGATGCTTTCKCTGGTATGGCCTATCTGAAGAAAGTTCACTTGGCGAACAACAAGTTTACGGGGAAAATCCCTTCGTCGCTAGCCACTTTGCCTAGGCTTTTAGTCCTCAGGCTTGATGGGAACAAGTTTGAAGGCCAAATCCCAGACTTCCAACAAAAGCATTTGGCAAATGTGAACATATCCAACAACATGTTGGGGGGTCCAATCCCAGCTAGCCTGAGCAGGATCAGTTCTAGCTCGTTTTCGGGCAACAAAGATCTATGCGGGAAGCCTCTGGACTCATGCRGCTCCAAGAAGCCATCAGCAGTAATAGTGGCCTTAATTGTGGTAGCCATAGCGCTGATCCTAGTGACCATTGGCTTGCTACTGCTTGTCCTCCACCGCAACATCCGGAYAGTCCAACTGGGGGGTGCTGCACCAGTGGACAACCACAGCATGTCGGAAGTTGCCCATAGCTCCCTAGTTGAATGTGGGACATCTGAGATGAGCGGGCACTCGAAGAGGKCTGAACAAGGGAAGTTGACATTTGTGAGGGACGACAGGGAGAGGTTTGATTTGCAGGATTTGCTAAGAGCCTCAGCAGAAGTGTTGGGAAGTGGCAACTTTGGGTCTTCATACAAGGCTGTGCTCCTCAGTGGTGAAGCCATGGTGGCAAAGAGGTACAAGCAAATGAACAATGTGGGGAGAGAGGAGTTTCAAGAGCATATGAGAAGGCTAGGGAGGTTGGCACATCCAAACTTGCTTCCCCTTGTGGCT
>4275_CAN
ATGATGCTTTCGCTGGTATGGCCTATCTGAAGAAAGTTCACTTGGCGAACAACAAGTTTACGGGGAAAATCCCTTCGTCGCTAGCCACTTTGCCTAGGCTTTTAGTCCTCAGGCTTGATGGGAACAAGTTTGAAGGCCAAATCCCAGAGTTCCAACAGAAGCATTTGGCAAATGTGAACATATCCAACAACATGTTGGGGGGTCCAATCCCAGCTAGCCTGAGCAGGATCAGTTCTAGCTCGTTTTCGGGCAACAAAGATCTATGCGGGAAGCCTCTGGACTCATGCGACTCCAAGAAGCCATCAGCAGTAATAGTGGCCTTAATTGTGGTAGCCATAGCGCTGATCCTAGTGACCATTGGCTTGCTACTGCTTGTCCTCCACCGCAACATCCGGACAGTCCAACTGGGGGGTGCTGCACCAGTGGACAACCACAGCATGTCGGATGTTGCCCATAGCTCCCTAGTTGAATGTGGGACATCTGAGATGAGCGGGCACTCGAAGAGGGCTGAACAAGGGAAGTTGACATTTGTGAGGGACGACAGGGAGAGGTTTGATTTGCAGGATTTGCTAAGAGCCTCAGCAGAAGTGTTGGGAAGTGGCAACTTTGGGTCTTCATACAAGGCTGTGCTCCTCAGTGGTGAAGCCATGGTGGCAAAGAGGTACAAGCAAATGAACAATGTGGGGAGAGAGGAGTTTCAAGAGCATATGAGAAGGCTAGGGAGGTTGGCACATCCAAACTTGCTTCCCCTTGTGGCT
>4275_CAR
ATGATGCTTTCTCTGGTATGGCCTATCTGAAGAAAGTTCACTTGGCGAACAACAAGTTTACGGGGAAAATCCCTTCGTCGCTAGCCACTTTGCCTAGGCTTTTAGTCCTCAGGCTTGATGGGAACAAGTTTGAAGGCCAAATCCCAGACTTCCAACAAAAGCATTTGGCAAATGTGAACATATCCAACAACATGTTGGGGGGTCCAATCCCAGCTAGCCTGAGCAGGATCAGTTCTAGCTCGTTTTCGGGCAACAAAGATCTATGCGGGAAGCCTCTGGACTCATGCRGCTCCAAGAAGCYATCAGCAGTAATAGTGGCCTTAATTGTGGTAGCCATAGCGCTGATCCTAGTGACCATTGGCTTGCTACTGCTTGTCCTCCACCGCAACATCCGGACAGTCCAACTGGGGGGTGCTGCACCAGTGGACAACCACAGCATGTCGGAAGTTGCCCATAGCTCCCTAGTTGAATGTGGGACATCTGAGATGAGCGGGCACTCGAAGAGGGCTGAACAAGGGAAGTTGACATTTGTGAGGGACGACAGGGAGAGGTTTGATTTGCAGGATTTGYTAAGAGCCTCAGCAGAAGTGTTGGGAAGTGGCAACTTTGGGTCTTCWTACAAGGCTGTGCTCCTCAGTGGTGAAGCCATGGTGGCAAAGAGGTACAAGCAAATGAACAATGTGGGGAGAGAGGAGTTTCAAGAGCATATGAGAAGGCTAGGGAGGTTGGCACATCCAAACTTGCTTCCCCTTGTGGCT
>4275_TRE
ATGATGCTTTCGCTGGTATGGCCTATCTGAAGAAAGTTCACTTGGCGAACAACAAGTTTACGGGGAAAATCCCTTCGTCGCTAGCCACTTTGCCTAGGCTTTTAGTCCTCAGGCTTGATGGGAACAAGTTTGAAGGCCAAATCCCAGACTTCCAACAAAAGCATTTGGCAAATGTGAACATATCCAACAACATGTTGGGGGGTCCAATCCCAGCTAGCCTGAGCAGGATCAGTTCTAGCTCGTTTTCGGGCAACAAAGATCTATGCGGGAAGCCTCTGGACTCATGCAGCTCCAAGAAGCCATCAGCAGTAATAGTGGCCTTAATTGTGGTAGCCATAGCGCTGATCCTAGTGACCATTGGCTTGCTACTGCTTGTCCTCCACCGCAACATCCGGACAGTCCAACTGGGGGGTGCTGCACCAGTGGACAACCACAGCATGTCGGAAGCTGCCCACAGCTCCCTAGTTGAATGTGGGACATCTGAGATGAGCGGGCACTCGAAGAGGTCTGAACAAGGGAAGTTGACATTTGTGAGGGACGACAGGGAGAGGTTTGATTTGCAGGATTTGCTAAGAGCCTCAGCAGAAGTGTTGGGAAGTGGCAACTTTGGGTCTTCATACAAGGCTGTGCTCCTCAGTGGTGAAGCCATGGTGGCAAAGAGGTACAAGCAAATGAACAATGTGGGGAGAGAGGAGTTTCAAGAGCATATGAGAAGGCTAGGGAGGTTGGCACATCCAAACTTGCTTCCCCTTGTGGCT
>4275_BER5
ATGATGCTTTCGCTGGTATGGCCTATCTGAAGAAAGTTCACTTGGCGAACAACAAGTTTACGGGGAAAATCCCTTCGTCGCTAGCCACTTTGCCTAGGCTTTTAGTCCTCAGGCTTGATGGGAACAAGTTTGAAGGCCAAATCCCAGAATTCCAACAAAAGCATTTGGCAAATGTGAACATATCCAACAACATGTTGGGGGGTCCAATCCCAGCTAGCCTSAGCAGGATCAGTTCTAGCTCGTTTTCGGGCAACAAAGATCTATGCGGGAAGCCTCTGGACTCATGCAGCTCCAAGAAGCCATCAGCAGTAATAGTGGCCTTAATTGTGGTAGCCATAGCGCTGATCCTAGTGACCATTGGCTTGCTCCTGCTTGTCCTCCACCGCAACATCCGGACAGTCCAACTGGGGGGTGCTGCACCAGTGGACAACCACAGCATGTCGGATGTTGCCCACAGCTCCCAAGTTGAATGTGGGACATCTGAGATGAGCGGRCACTCGAAGAGGGCTGAACAAGGGAAGTTGACATTTGTGAGGGACGACAGGGAGAGGTTTGATTTGCAGGATTTGCTAAGAGCCTCAGCAGAAGTGTTGGGAAGTGGCAACTTTGGGTCTTCATACAAGGCTGTGCTCCTCAGTGGTGAAGCCATGGTGGCAAAGAGGTACAAGCAAATGAACAATGTGGGGAGAGAGGAGTTTCAAGAGCATATGAGAAGGCTAGGGAGGTTGGCACATCCAAACTTGCTTCCCCTTGTGGCT
>4275_FLE
ATGATGCTTTCGCTGGTATGGCCTATCTGAAGAAAGTTCACTTGGCGAACAACAAGTTTACCGGGAAAATCCCTTCGTCGCTAGCCACTTTGCCTAGGCTTTTAGTCCTCAGGCTTGATGGGAACAAGTTTGAAGGCCAAATCCCAGACTTCCAACAAAAGCATTTGGCAAATGTGAACATATCCAACAACATGTTGGGGGGTCCAATCCCAGCTAGCCTGAGTAGGATCAGTTCTAGCTCGTTTTCGGGCAACAAAGATCTATGCGGGAAGCCTCTGGACTCATGCAGCTCCAAGAAGCCATCAGCAGTAATAGTGGCCTTAATTGTGGTAGCCATAGCGCTGATCCTAGTGACCATTGGCTTGCTACTGCTTGTCCTCCACCGCAACATCCGGACAGTCCAACTGGGGGGTGCTGCACCAGTGGACAACCACAGCATGTCGGAAGTTGCCCATAGCTCCCTAGTTGAATGTGGGACATCTGAGATGAGCGGGAACTCGAAGAGGGCTGAACAAGGGAAGTTGACATTTGTGAGGGACGACAGGGAGAGGTTTGATTTGCAGGATTTGCTAAAAGCCTCAGCAGAAGTGTTGGGAAGTGGCAACTTTGGGTCTTCATACAAGGCTGTGCTCCTCAGTGGTGAAGCCATGGTGGCAAAGAGGTACAAGCAAATGAACAATGTGGGGAGAGAGGAGTTTCAAGAGCATATGAGAAGGCTAGGGAGGTTGGCACATCCAAACTTGCTTCCCCTTGTGGCT
>4275_DAV
ATGATGCTTTCGCTGGTATGGCCTATCTGAAGAAAGTTCACTTGGCGAACAACAAGTTTACAGGGAAAATCCCTTCGTCGCTAGCCACTTTGCCTAGGCTTTTAGTCCTCAGGCTTGATGGGAACAAGTTTGAAGGCCAAATCCCAGACTTCCAACAAAAGCATTTGGCAAATGTGAACATATCCAACAACATGTTGGGGGGTCCAATCCCAGCTAGCCTGAGTAGGATCAGTTCTAGCTCGTTTTCGGGCAACAAAGATCTATGCGGGAAGCCTCTGGACTCATGCAGCTCCAAGAAGCCATCAGCAGTAATAGTGGCCTTAATTGTGGTAGCCATAGCGCTGATCCTAGTGACCATTGGCTTGCTACTGCTTGTCCTCCACCGCAACATCCGGACAGTCCAACTGGGGGGTGCTGCACCAGTGGACAACCACAGCATGTCGGAAGTTGCCCATAGCTCCCTAGTTGAATGTGGGACATCTGAGATGAGCGGGCACTCGAAGAGGGCTGAACAAGGGAAGTTGACATTTGTGAGGGACGACAGGGAGAGGTTTGATTTGCAGGATTTGCTAAGAGCCTCAGCAGAAGTGTTGGGAAGTGGAAACTTTGGGTCTTCATACAAGGCTGTGCTCCTCAGTGGTGAAGCCATGGTGGCAAAGAGGTACAAGCAAATGAACAATGTGGGGAGAGAGGAGTTTCAAGAGCATATGAGAAGGCTAGGGAGGTTGGCACATCCAAACTTGCTTCCCCTTGTGGCT
>4275_AES3
ATGATGCTTTCGCTGGTATGGCCTATCTGAAGAAAGTTCACTTGGCGAACAACAAGTTTACGGGGAAAATCCCTTCGTCGCTAGCCACTTTGCCTAGGCTTTTAGTCCTCAGGCTTGATGGGAACAAGTTTGAAGGCCAAATCCCAGAGTTCCAACAAAAGCATTTGGCAAATGTGAACATATCCAACAACATGTTGGRGGGTCCAATCCCAGCTAGMCTGAGCAGGATCAGTTCTAGCTCGTTTTCRGGCAACAAAGATCTATGCGGGAAGCCTCTGGACTCATGCGGCTCCAAGAAGCCATCAGCAGTAATAGTGGCCTTAATTGTGGTAGCCATAGCGCTGATCCTAGTGACCATTGGCTTGCTACTGCTTGTCCTCCACCGCAACATCCGGACAGTCCAACTGGGGGGTGCTGCACCAGTGGACAACCACAGCATGTCGGAWGTTGCCCATAGCTCCCTAGTTGAATGTGGGACATCTGAGATGAGCGGGCACTCGAAGAGGGCTGAACAAGGGAAGTTGACATTTGTGAGGGACGACAGGGAGAGGTTTGATTTGCAGGATTTGCTAAGAGCCTCAGCAGAAGTGTTGGGAAGTGGCAACTTTGGGTCTTCATACAAGGCTGTGCTCCTCAGTGGTGAAGCCATGGTGGCAAAGAGGTACAAGCAAATGAACAATGTGGGGAGAGAGGAGTTTCAAGAGCATATGAGAAGGCTAGGGAGGTTGGCACATCCAAACTTGCTTCCCCTTGTGGCT
>4275_LABv
ATGATGCTTTCGCTGGTATGGCCTATCTGAAGAAAGTTCACTTGGCGAACAACAAGTTTACGGGGAAAATCCCTTCGTCGCTAGCCACTTTGCCTAGGCTYTTAGTCCTCAGGCTTGATGGGAACAAGTTTGAAGGCCAAATCCCAGAKTTCCAACAAAAGCATTTGGCAAATGTGAACATATCCAACAACATGTTGGRGGGTCCAATCCCAGCTAGCCTGAGCAGGATCAGTTCTAGCTCGTTTTCGGGCAACAAAGATCTATGCGGGAAGCCTCTGGACTCATGCGGCTCCAAGAAGCCATCAGCAGTAATAGTGGCCTTAATTGTGGTAGCCATAGCGCTGATCCTAGTGACCATTGGCTTGCTACTGCTTGTCCTCCACCGCAACATCCGGACAGTCCAACTGGGGGGTGCTGCACCAGTGGACAACCACAGCATGTCGGATGTTGCCCATAGCTCCCTAGTTGAATGTGGGACATCTGAGATGAGCGGGCACTCGAAGAGGGCTGAACAAGGGAAGTTGACATTTGTGAGGGACGACAGGGAGAGGTTTGATTTGCAGGATTTGCTAAGAGCCTCAGCAGAAGTGTTGGGAAGTGGCAACTTTGGGTCTTCATACAAGGCTGTGCTCCTCAGTGGTGAAGCCATGGTGGCAAAGAGGTACAAGCAAATGAACAATGTGGGGAGAGAGGAGTTTCAAGAGCATATGAGAAGGCTAGGGAGGTTGGCACATCCAAACTTGCTTCCCCTTGTGGCT
