# Supplementary material for: Species relationships within the genus Vitis based on molecular and morphological data
Source: PLoS One. 2023 Jul 31;18(7):e0283324. doi: 10.1371/journal.pone.0283324 (PMC10389703; doi:10.1371/journal.pone.0283324)
Supplement: S1 Data — (ZIP) [file pone.0283324.s016.zip › CHI1.fasta]

>CHI1_AES
AAATATTTCAAGAAAGATTCCATCATTACGTTCCATTTTCCTGCAACTTCATGCACTGCTGAGGTAATGATTAGGGAATAAGAACATTGGGTCATTGAAGTAGTTAACACAGCTTTTCTTTCTCACCCTATATTAGAACTCTGCATGAGGTAGTCTTTTACTTAAATATATATTATAACCGAGAGGTTATGATGTTGACTTCTCCATATCATGCTTTATTCACAGTTCGAATACTAATACAAGAGTCCATAAAATTTTTTGGGAATTATTTATGAGCTCCTGTTACGAAAATTTGAGCTATCATTTGAAGATGAGATGAATTTTTGCCCACACTTGAAAGGACCTTGGCATGAAATTTTGCTGGTGTAATGTCACTCACAGTTTGCTCTCTTAGATCTGATTTGTTTTATACCCATCCATTTGGCGGGGCCCCTTTGATGAAGTGAAACCTATTGAAGTTCTCTAATTTTCTTTTGTAAAATTTATTTTTGGTGTGACTGGGCAGATTGTATTTGCAACTGAAGGAAAAGAGGAGTCAAAGATCACCGTAGAGAATGCAAACGTTGTTGAGATGATCAAGAAATGGTACTTGGGTGGAACAAGGGGAGTGTCTCCTACAACCATCTCGGCCTTAGCCAACACCCTTGCAACAGAGTTGTCCAAATGAACAGAGATGCTGTCTACTTATGGGCTGTATGTTTCA
>CHI1_AMU
AAATATTTCAAGAAAGATTCCATCATTACGTTCCATTTTCCTGCAACTTCATGCACTGCTGAGGTAATGATTAGGGAATAAGAACATTGGGTCATTGAAGTAATTAACACAGCTTTTCTTTCTCACCCTATATTAGAACTCTGCATGAGGTAGTCTTTTACTTAAATATATATTATAACCGAGAGGTTATGATGTTGACTTCTCCATATCATGCTTTATTCACAGTTCGAATACTAATACAAGAGTCCATAAAATTTTTTGGGAATTATTTATGAGCTCCTGTTACGAAAATTTGAGCTATCATTTGAAGATGAGATGAATTTTTGCCCACACTTGAAAGGACCTTGGCATGAAATTTTTCTGGTGTAATGTCACTCACAGTTTGCTCTCTTAGATCTGATTTGTTTGATACCCATCCATTTGGCGGGGCCCCTTTGATGAAGTGAAACCTATTGAAGTTCTCTAATTTTATTTKGTAAAATTTATTTTTGGTGTGACTGGGCAGATTGTATTTGCAACTGAAGGAAAAGAGGAGTCAAAGATCACCGTAGAGAATGCAAACGTTGTTGAGATGATCAAGAAATGGTACTTGGGTGGAACAAGGGGAGTGTCTCCTACAACCATCTCGGCCTTAGCCAACACCCTTGCAACAGAGTTGTCCAAATGAACAGAGATGCTGTCTACTTTTGGGCTGTATGTTTCA
>CHI1_ARM
AAATATTTCAAGAAAGATTCCATCATTACGTTCCATTTTCCTGCAACTTCATGCACTGCTGAGGTAATGATTAGGGAATAAGAACATTGGGTCATTGAAGTAATTAAGACAGCTTTTCTTTCTCACCCTATATTAGAACTCTGCATGAGGTAGTCTTTTACTTAAATATATATTATAACCGAGAGGTTATGATGTTGACTTCTCCATATCATGCTTTATTCACAGTTCGAATACTAATACAAGAGTCCATAAAAATTTTTGGGAATTATTTATGAGCTCCTGTTACGAAAATTTGAGCTATCATTTGAAGATGAGATGAATTTTTGCCCACACTTGAAAGGACCTTGGCATGAAATTTTGCTGGTGTAATGTCACTCACAGTTTGCTCTCTTAGATCTGATTTGTTTGATACCCATCCATTTGGCGGGGCCCCTTTGATGAAGTGAAACCTATTGAAGTTCTCTAATTTTCTTTTGTAAAATTTATTTTTGGTGTGACTGGGCAGATTGTATTTGCAACTGAAGGAAAAGAGGAGTCAAAGATCACCGTAGAGAATGCAAACATTGTTGAGATGATCAAGAAATGGTACTTGGGTGGAACAAGGGGAGTGTCTCCTACAACCATCTCGGCCTTAGCCAACACCCTTGCAACAGAGTTGTCCAAATGAACAGAGATGCTGTCTACTTATGGGCTGTATGTTTCA
>CHI1_ARZ
AAATATTTCAAGAAAGATTCCATCATTACGTTCCATTTTCCTGCAACTTCATGCACTGCTGAGGTAATGATTAGGGAATAAGAACATTGGGTCATCGAAGTAATTAACACAGCTTTTCTTTCTCACCCTATATTAGAACTCTGCATGAGGTAGTCTTTTACTTAAATATATATTATAACTGAGAGGTTATGATGTTGACTTCTCCATATCATGCTTTATTCACAGTTTGAATACTAATACAAGAGTCCATAWAATTTTTTGGGAATTATTTATGAGCTCCTGTTATGAAAATTTGAGCTATCATTTGAAGATGAGATGAATTTTTGCCCACACTTGAAAGGACCTTGGCATGAAATTTTGTTGGTGTAATGTCACTCAYAGTTTGCTCTCTTAGATCTGATTTGTTTTGTACCCATCCATTTGGYGGGCCCCCTTTGATGAAGTGAAGCCTATTGAAGTTCTCTAATTTTCTTTTGTAAAATTTATTTTTGGTGTGACTGGGCAGATTGTATTTGCAACTGAAGGAAAAGAGGAGTCAAAGATCACCGTAGAGAATGCAAACGTTGTCGAGATGATCAAGAAATGGTACTTGGGKGGAACAAGGGGAGTGTCTCCTACAACCATCTCGGCCTTAGCCAACACCCTTGCAACAGAGTTGTCCAAATGAACAGAGATGCTGTCTACTTATGRGCTGTATGTTTCA
>CHI1_BAL
AAATATTTCAAGAAAGATTCCGTCATTACGTTCCATTTTCCTGCAACTTCATGCACTGCTGAGGTAATGATTAGGGAATAAGAACATTGGGTCATTGAAGTAATTAACACAGCTTTTCTTTCTCACCCTATATTAGAACTCTGCATGAGGTAGTCTTTTACTTAAATATATATTATAACCGAGAGGTTATGATGTTGACTTCTCCATATCATGCTTTATTCACAGTTCGAATACTAATACAAGAGTCCATAAAATTTTTTGGGAATTATTTATGAGCTCCTGTTACGAAAATTTGAGCTATCATTTGAAGATGAGATGAATTTTTGCCCACACTTGAAAGGACATTGGCATGAAATTTTGCTGGTGTAATGTCACTCACAGTTAGCTCTCTTAGATCTGATTTGTTTGATACCCATCCATTTGGCGGGGCCCCTTTGATAAAGTGAAACCTATTGAAGTTCTCTAATTTTCTTTTGTAAAATTTATTTTTGGTGTGACTGGGCAGATTGTATTTGCAACTGAAGGAAAAGAGGAGTCAAAGATCACCGTAGAGAATGCAAACGTTGTTGAGATGATCAAGAAATGGTACTTGGGTGGAACAAGGGGAGTGTCTCCTACAACCATCTCGGCCTTAGCCAACACCCTTGCAACAGAGTTGTCCAAATGAACAGAGATGCTGTCTACTTATGGGCTGTATGTTTCA
>CHI1_BER1
AAATATTTCAAGAAAGATTCCATCATTACGTTCCATTTTCCTGCAACTTCATGCACTGCTGAGGTAATGATTAGKGAATAAGAACATTGGGTCATTGAAGTAATTAACACAGCTTTTCTTTCTCACCCTATTTTAGAACTCTGCATGAGGTAGTCTTTTACTTAAATATATATTATAACCGAGAGGTTATGATGTTGACTTCTCCATATCATGCTTTATTCACAGTTCGAATACTAATACAAGAGTCCATAAAATTTTTTGGGAATTATTTATGAGCTCCTGTTACGAAAATTTGAGCTATCATTTGAAGATGAGATGAATTTTTTCCCACACTTAAAAGGACCTTGGCATGAAATTTTGTTGGTGTAATGTCACTCACAGTTTGCTCTCTTAGTTCTGATTTGTTTTATACCCATCCATTTGGCGGGGCCCCTTTGATGARGTGAAACCTATTGAAGTTCTCTAATTTTCTTTTGTAAAATTTATTTTTGGTGTGACTGGGCAGATTGTATTTGCAACTGAAGGAAAAGAGGAGTCAAAGATCACCGTAGAGAATGCAAACGTTGTTGAGATGATCAAGAAATGGTACTTGGGTGGAACAAGGGGAGTGTCTCCTACAACCATCTCGGCCTTAGCCAACACCCTTGCAACAGAGTTGTCCAAATGAACAGAGATGCTGTCTACTTATGGGCTGTATGTTTCA
>CHI1_BER2
AAATATTTCAAGAAAGATTCCATCATTACGTTCCATTTTCCTGCAACTTCATGCACTGCTGAGGTAATGATTAGGGAATAAGAACATTGGGTCATTGAAGTAATTAACACAGCTTTTCTTTCTCACCCTATWTTAGAACTCTGCATGAGGTAGTCTTTTACTTAAATATATATTATAACCGAGAGGTTATGATGTTGACTTCTCCATATCATGCTTTATTCACAGTTCRAATACTAATACAAGAGTCCATAAAATTTTTTGGGAATTATTTATGAGCTCCTGTTACRAAAATTTGAGCTATCATTTGAAGATGAGATGAATTTTTKCCCACACTTRAAAGGACCTTGGCATGAAATTTTGYTGGTGYAATGTCACTCACAGTTTGCTCTCTTAGWTCTGATTTGTTTTATACCCATCCATTTGGCGGGGCCCCTTTGATGAAGTGAAACCTATTGAAGTTCTCTAATTTTCTTTTGTAAAATTTATTTTTGGTGTGACTGGGCAGATTGTATTTGCAACTGAAGGAAAAGAGGAGTCAAAGATCACCGTAGAGAATGCAAACGTTGTTGAGATGATCAAGAAATGGTACTTGGGTGGAACAAGGGGAGTGTCTCCTACAACCATCTCGGCCTTAGCCAACACCCTTGCAACAGAGTTGTCCAAATGAACAGAGATGCTGTCTACTTATGGGCTGTATGTTTCA
>CHI1_BER3
AAATATTTCAAGAAAGATTCCATCATTACGTTCCATTTTCCTGCAACTTCATGCACTGCTGAGGTAATGATTAGGGAATAAGAACATTGGGTCATTGAAGTAATTAACACAGCTTTTCTTTCTCACCCTATTTTAGAACTCTGCATGAGGTAGTCTTTTACTTAAATATATATTATAACCGAGAGGTTATGATGTTGACTTCTCCATATCATGCTTTATTCACAGTTCGAATACTAATACAAGAGTCCATAAAATTTTTTGGGAATTATTTATGAGCTCCTGTTACGAAAATTTGAGCTATCATTTGAAGATGAGATGAATTTTTTCCCACACTTAAAAGGACCTTGGCATGAAATTTTGTTGGTGTAATGTCACTCACAGTTTGCTCTCTTAGTTCTGATTTGTTTTATACCCATCCATTTGGCGGGGCCCCTTTGATGAAGTGAAACCTATTGAAGTTCTCTAATTTTCTTTTGTAAAATTTATTTTTGGTGTGACTGGGCAGATTGTATTTGCAACTGAAGGAAAAGAGGAGTCAAAGATCACCGTAGAGAATGCAAACGTTGTTGAGATGATCAAGAAATGGTACTTGGGTGGAACAAGGGGAGTGTCTCCTACAACCATCTCGGCCTTAGCCAACACCCTTGCAACAGAGTTGTCCAAATGAACAGAGATGCTGTCTACTTATGGGCTGTATGTTTCA
>CHI1_BER4
AAATATTTCAAGAAAGATTCCATCATTACGTTCCATTTTCCTGCAACTTCATGCACTGCTGAGGTAATGATTAGGGAATAAGAACATTGGGTCATTGAAGTAATTAACACAGCTTTTCTTTCTCACCCTATTTTAGAACTCTGCATGAGGTAGTCTTTTACTTAAATATATATTATAACCGAGAGGTTATGATGTTGACTTCTCCATATCATGCTTTATTCACAGTTCGAATACTAATACAAGAGTCCATAAAATTTTTTGGGAATTATTTATGAGCTCCTGTTACGAAAATTTGAGCTATCATTTGAAGATGAGATGAATTTTTTCCCACACTTAAAAGGACCTTGGCATGAAATTTTGTTGGTGTAATGTCACTCACAGTTTGCTCTCTTAGTTCTGATTTGTTTTATACCCATCCATTTGGCGGGGCCCCTTTGATGAAGTGAAACCTATTGAAGTTCTCTAATTTTCTTTTGTAAAATWTATTTTTGGTGTGACTGGGCAGATTGTATTTGCAACTGAAGGAAAAGAGGAGTCAAAGATCACCGTAGAGAATGCAAACGTTGTTGAGATGATCAAGAAATGGTACTTGGGTGGAACAAGGGGAGTGTCTCCTACAACCATCTCGGCCTTAGCCAACACCCTTGCAACAGAGTTGTCCAAATGAACAGAGATGCTGTCTACTTATGGGCTGTATGTTTCA
>CHI1_BER5
AAATATTTCAAGAAAGATTCCATCATTACGTTCCATTTTCCTGCAACTTCATGCACTGCTGAGGTAATGATTAGGGAATAAGAACATTGGGTCATTGAAGTAATTAACACAGCTTTTCTTTCTCACCCTATTTTAGAACTCTGCATGAGGTAGTCTTTTACTTAAATATATATTATAACCGAGAGGTTATGATGTTGACTTCTCCATATCATGCTTTATTCACAGTTCGAATACTAATACAAGAGTCCATAAAATTTTTTGGGAATTATTTATGAGCTCCTGTTACGAAAATTTGAGCTATCATTTGAAGATGAGATGAATTTTTTCCCACACTTAAAAGGACCTTGGCATGAAATTTTGTTGGTGTAATGTCACTCACAGTTTGCTCTCTTAGTTCTGATTTGTTTTATACCCATCCATTTGGCGGGGCCCCTTTGATGAAGTGAAACCTATTGAAGTTCTCTAATTTTCTTTTGTAAAATWTATTTTTGGTGTGACTGGGCAGATTGTATTTGCAACTGAAGGAAAAGAGGAGTCAAAGATCACCGTAGAGAATGCAAACGTTGTTGAGATGATCAAGAAATGGTACTTGGGTGGAACAAGGGGAGTGTCTCCTACAACCATCTCGGCCTTAGCCAACACCCTTGCAACAGAGTTGTCCAAATGAACAGAGATGCTGTCTACTTATGGGCTGTATGTTTCA
>CHI1_BER6
AAATATTTCAAGAAAGATTCCATCATTACGTTCCATTTTCCTGCAACTTCATGCACTGCTGAGGTAATGATTAGKGAATAAGAACATTGGGTCATTGAAGTAATTAACACAGCTTTTCTTTCTCACCCTATTTTAGAACTCTGCATGAGGTAGTCTTTTACTTAAATATATATTATAACCGAGAGGTTATGATGTTGACTTCTCCATATCATGCTTTATTCACAGTTCGAATACTAATACAAGAGTCCATAAAATTTTTTGGGAATTATTTATGAGCTCCTGTTACGAAAATTTGAGCTATCATTTGAAGATGAGATGAATTTTTTCCCACACTTAAAAGGACCTTGGCATGAAATTTTGTTGGTGTAATGTCACTCACAGTTTGCTCTCTTAGTTCTGATTTGTTTTATACCCATCCATTTGGCGGGGCCCCTTTGATGARGTGAAACCTATTGAAGTTCTCTAATTTTCTTTTGTAAAATTTATTTTTGGTGTGACTGGGCAGATTGTATTTGCAACTGAAGGAAAAGAGGAGTCAAAGATCACCGTAGAGAATGCAAACGTTGTTGAGATGATCAAGAAATGGTACTTGGGTGGAACAAGGGGAGTGTCTCCTACAACCATCTCGGCCTTAGCCAACACCCTTGCAACAGAGTTGTCCAAATGAACAGAGATGCTGTCTACTTATGGGCTGTATGTTTCA
>CHI1_BER7
AAATATTTCAAGAAAGATTCCATCATTACGTTCCATTTTCCTGCAACTTCATGCACTGCTGAGGTAATGATTAGKGAATAAGAACATTGGGTCATTGAAGTAATTAACACAGCTTTTCTTTCTCACCCTATTTTAGAACTCTGCATGAGGTAGTCTTTTACTTAAATATATATTATAACCGAGAGGTTATGATGTTGACTTCTCCATATCATGCTTTATTCACAGTTCGAATACTAATACAAGAGTCCATAAAATTTTTTGGGAATTATTTATGAGCTCCTGTTACGAAAATTTGAGCTATCATTTGAAGATGAGATGAATTTTTTCCCACACTTAAAAGGACCTTGGCATGAAATTTTGTTGGTGTAATGTCACTCACAGTTTGCTCTCTTAGTTCTGATTTGTTTTATACCCATCCATTTGGCGGGGCCCCTTTGATGARGTGAAACCTATTGAAGTTCTCTAATTTTCTTTTGTAAAATTTATTTTTGGTGTGACTGGGCAGATTGTATTTGCAACTGAAGGAAAAGAGGAGTCAAAGATCACCGTAGAGAATGCAAACGTTGTTGAGATGATCAAGAAATGGTACTTGGGTGGAACAAGGGGAGTGTCTCCTACAACCATCTCGGCCTTAGCCAACACCCTTGCAACAGAGTTGTCCAAATGAACAGAGATGCTGTCTACTTATGGGCTGTATGTTTCA
>CHI1_BER8
AAATATTTCAAGAAAGATTCCATCATTACRTTCCATTTTCCTGCAACTTCATGCACTGCTGAGGTAATGATTAGGGAATAAGAACATTGGGTCATTGAAGTAATTAACACAGCTTTTCTTTCTCACCCTATWTTAGAACTCTGCATGAGGTAGTCTTTTACTTAAATATATATTATAACCGAGAGGTTATGATGTTGACTTCTCCATATCATGCTTTATTCACAGTTCRAATACTAATACAAGAGTCCATAAAATTTTTTGGGAATTATTTATGAGCTCCTGTTACRAAAATTTGAGCTATCATTTGAAGATGAGATGAATTTTTKCCCACACTTRAAAGGACCTTGGCATGAAATTTTGYTGGTGYAATGTCACTCACAGTTTGCTCTCTTAGWTCTGATTTGTTTTATACCCATCCATTTGGCGGGGCCCCTTTGATGAAGTGAAACCTATTGAAGTTCTCTAATTTTCTTTTGTAAAATTTATTTTTGGTGTGACTGGGCAGATTGTATTTGCAACTGAAGGAAAAGAGGAGTCAAAGATCACCGTAGAGAATGCAAACGTTGTTGAGATGATCAAGAAATGGTACTTGGGTGGAACAAGGGGAGTGTCTCCTACAACCATCTCGGCCTTAGCCAACACCCTTGCAACAGAGTTGTCCAAATGAACAGAGATGCTGTCTACTTATGGGCTGTATGTTTCA
>CHI1_BER9
AAATATTTCAAGAAAGATTCCATCATTACGTTCCATTTTCCTGCAACTTCATGCACTGCTGAGGTAATGATTAGGGAATAAGAACATTGGGTCATTGAAGTAATTAACACAGCTTTTCTTTCTCACCCTATWTTAGAACTCTGCATGAGGTAGTCTTTTACTTAAATATATATTATAACCGAGAGGTTATGATGTTGACTTCTCCATATCATGCTTTATTCACAGTTCRAATACTAATACAAGAGTCCATAAAATTTTTTGGGAATTATTTATGAGCTCCTGTTACRAAAATTTGAGCTATCATTTGAAGATGAGATGAATTTTTKCCCACACTTRAAAGGACCTTGGCATGAAATTTTGYTGGTGYAATGTCACTCACAGTTTGCTCTCTTAGWTCTGATTTGTTTTATACCCATCCATTTGGCGGGGCCCCTTTGATGAAGTGAAACCTATTGAAGTTCTCTAATTTTCTTTTGTAAAATTTATTTTTGGTGTGACTGGGCAGATTGTWTTTGCAACTGAAGGAAAAGAGGAGTCAAAGATCACCGTAGAGAATGCAAACGTTGTTGAGATGATCAAGAAATGGTACTTGGGTGGAACAAGGGGAGTGTCTCCTACAACCATCTCGGCCTTAGCCAACACCCTTGCAACAGAGTTGTCCAAATGAACAGAGATGCTGTCTACTTATGGGCTGTATGTTTCA
>CHI1_BET
AAATATTTCAAGAAAGATTCCATCATTACGTTCCATTTTCCTGCAACTTCATGCACTGCTGAGGTAATGATTAGGGAATAAGAACATTGGGTCATTGAAGTAATTAACACAGCTTTTCTTTCTCACCCTATATTAGAACTCTGCATGAGGTAGTCTTTTACTTAAATATATATTATAACCGAGAGGTTATGATGTTGACTTCTCCATATCATGCTTTATTCACAGTTCGAATACTAATACAAGAGTCCATAAAATTTTTTGGGAATTGTTTATGAGCTCCTGTTACGAAAATTTGAGCTATCATTTGAAGATGAGATGAATTTTTGCCCACACTTGAAAGGACCTTGGCATGAAATTTTGCTGGTGTAATGTCACTCACAGTTTGCTCTCTTAGATCTGATTTGTTTGATACCCATCCATTTGGCGGGGCCCCTTTGATGAAGTGAAACCTATTGAAGTTCTCTAATTTTCTTTTGTAAAATTTATTTTTGGTGTGACTGGGCAGATTGTATTTGCAACTGAAGGAAAAGAGGAGTCAAAGATCACCGTAGAGAATGCAAACGTTGTTGAGATGATCAAGAAATGGTACTTGGGTGGAACAAGGGGAGTGTCTCCTACAACCATCTCGGCCTTAGCCAACACCCTTGCAACAGAGTTGTCCAAATGAACAGAGATGCTGTCTACTTATGGGCTGTATGTTTCA
>CHI1_CAL
AAATATTTCAAGAAAGATTCCATCATTACGTTCCATTTTCCTGCAACTTCATGCACTGCTGAGGTAATGATTAGAGAATAAGAACATTGGGTCATTGAAGTAATTAACACAGCTTTTCTTTCTCATCCTATATTAGAACTCTGCATGAGGTAGTCTTTTACTTAAATATATATTATAACCAAGAGGTTATGATGTTGACTTCTCCATATCATGCTTTATTCACAGTTCGAATACTAATACAAGAGTCCATAAAATTTTTTGGGAATTATTTATGAGCTCCTGTTACGAAAATTTGAGCTATCATTTGAAGATGAGATGAATTTTTGCCCACACTTGAAAGGACCTTGGCATGAAATTTTGTTGGTGTAATGTCACTCACAGTTTGCTTTCTTAGATCTGATTTGTTTTGTACCCATCCATTTGGCGGGGCCCCTTTGATGAAGTGAAACCTATTGAAGTTCTCTAATTTTCTTTTGTAAAATTTATTTTTGGTGTGACTGGGCAGATTGTATTTGCAACTGAAGGAAAAGAGGAGTCAAAGATCACCGTAGAGAATGCAAAYGTTGTTGAGATGATCAAGAAATGGTACTTGGGTGGAACAAGGGGAGTGTCTCCTACAACCATCTCGGCCTTAGCCAACACCCTTGCAACAGRGTTGTCCAAATGAACAGAGATGCTGTCTACTTATGGGCTGTATGTTTCA
>CHI1_CAN
AAATATTTCAAGAAAGATTCCATCATTACGTTCCATTTTCCTGCAACTTCATGCACTGCTGAGGTAATGATTAGGGAATAAGAACATTGGGTCATTGAAGTAATTAACACAGCTTTTCTTTCTCACCCTATATTAGAACTCTGCATGAGGTAGTCTTTTACTWAAATATATATTATAACCGAGAGGTTATGATGTTGACTTCTCCATATCATGCTTTATTCACAGTTCGAATACTAATACAAGAGTCCATAAAATTTTTTGGGAATTATTTATGAGCTCCTGTTACGAAAATTTGAGCTATCATTTGAAGATGAGATGAATTTTTGCCCGCACTTGAAAGGACCTTGGCATGAAATTTTGTTGGTGTAATGTCACTCACAGTTTGCTCTCTTAGATCTGATTTGTTTTATACCCATCCATTTGGCRGGGCCCCTTTGATGAAGTGAAACCTATTGAAGTTCTCTAATTTTCTTTTGTAAAATTTATTTTTGGTGTGACTGGGCAGATTGTATTTGCAAGTGAAGGAAAAGAGGAGTCAAAGATCACCGTAGAGAATGCAAACGTCGTTGAGATGATCAAGAAATGGTACTTGGGTGGAACAAGGGGAGTGTCTCCTACAACCATCTCGGCCTTAGCCAACACCCTTGCAACAGAGTTGTCCAAATGAACAGAGATGCTGTCTACTTATGGGCTGTATGTTTCA
>CHI1_CHA
AAATATTTCAAGAAAGATTCCATCATTACGTTCCATTTTCCTGCAACTTCRTGCACTGCTGAGGTAATGATTAGGGAATAAGAACATTGGGTCATTGAAGTAATTAACACAGCTTTTCTTTCTCACCCTATATTAGAACTCTGCATGAGGTAGTCTTTTACTTAAATATATATTATAACCGAGAGGTTATGATGTTGACTTCTCCATATCATGCTTTATTCACAGTTCGAATACTAATACAAGAGTCCATAAAATTTTTTGGGAATTATTTATGAGCTCCTGTTACGAAAATTTGAGCTATCATTTGAAGATGAGATGAATTTTTGCCCRCACTTGAAAGGACCTTGGCATGAAATTTTGYTGGTGTAATGTCACTCACAGTTTGCTCTCTTAGATCTGATTTGTTTTATRCCCATCCATTTGGCGGGGCCCCTTTGATGAAGTGAAACCTATTGAAGTTCTCTAATTTTCTTTTGTAAAATTYATTTTTGGTGTGACTGGGCAGATTGTATTTGCAASTGAAGGAAAAGAGGAGTCAAAGATCASCGTAGAGAATGCAAACGTYGTTGAGATGATCAAGAAATGGTACTTGGGTGGAACAAGGGGAGTGTCTCCTACAACCATCTCGGCCTTAGCCAACACCCTTGCAACAGAGTTGTCCAAATGAACAGAGATGCTGTCTACTTATGGGCTGTATGTTTCA
>CHI1_CIN1
AAATATTTCAAGAAAGATTCCATCATTACGTTCCATTTTCCTGCAACTTCATGCACTGCTGAGGTAATGATTAGKGAATAAGAACATTGGGTCATTGAAGTAATTAACACAGCTTTTCTTTCTCACCCTATTTTAGAACTCTGCATGAGGTAGTCTTTTACTTAAATATATATTATAACCGAGAGGTTATGATGTTGACTTCTCCATATCATGCTTTATTCACAGTTCGAATACTAATACAAGAGTCCATAAAATTTTTTGGGAATTATTTATGAGCTCCTGTTACGAAAATTTGAGCTATCATTTGAAGATGAGATGAATTTTTTCCCACACTTAAAAGGACCTTGGCATGAAATTTTGTTGGTGTAATGTCACTCACAGTTTGCTCTCTTAGTTCTGATTTGTTTTATACCCATCCATTTGGCGGGGCCCCTTTGATGARGTGAAACCTATTGAAGTTCTCTAATTTTCTTTTGTAAAATTTATTTTTGGTGTGACTGGGCAGATTGTATTTGCAACTGAAGGAAAAGAGGAGTCAAAGATCACCGTAGAGAATGCAAACGTTGTTGAGATGATCAAGAAATGGTACTTGGGTGGAACAAGGGGAGTGTCTCCTACAACCATCTCGGCCTTAGCCAACACCCTTGCAACAGAGTTGTCCAAATGAACAGAGATGCTGTCTACTTATGGGCTGTATGTTTCA
>CHI1_CIN2
AAATATTTCAAGAAAGATTCCATCATTACGTTCCATTTTCCTGCAACTTCATGCACTGCTGAGGTAATGATTAGKGAATAAGAACATTGGGTCATTGAAGTAATTAACACAGCTTTTCTTTCTCACCCTATTTTAGAACTCTGCATGAGGTAGTCTTTTACTTAAATATATATTATAACCGAGAGGTTATGATGTTGACTTCTCCATATCATGCTTTATTCACAGTTCGAATACTAATACAAGAGTCCATAAAATTTTTTGGGAATTATTTATGAGCTCCTGTTACGAAAATTTGAGCTATCATTTGAAGATGAGATGAATTTTTTCCCACACTTAAAAGGACCTTGGCATGAAATTTTGTTGGTGTAATGTCACTCACAGTTTGCTCTCTTAGTTCTGATTTGTTTTATACCCATCCATTTGGCGGGGCCCCTTTGATGARGTGAAACCTATTGAAGTTCTCTAATTTTCTTTTGTAAAATTTATTTTTGGTGTGACTGGGCAGATTGTATTTGCAACTGAAGGAAAAGAGGAGTCAAAGATCACCGTAGAGAATGCAAACGTTGTTGAGATGATCAAGAAATGGTACTTGGGTGGAACAAGGGGAGTGTCTCCTACAACCATCTCGGCCTTAGCCAACACCCTTGCAACAGAGTTGTCCAAATGAACAGAGATGCTGTCTACTTATGGGCTGTATGTTTCA
>CHI1_CIN3
AAATATTTCAAGAAAGATTCCATCATTACGTTCCATTTTCCTGCAACTTCATGCACTGCTGAGGTAATGATTAGGGAATAAGAACATTGGGTCATTGAAGTAATTAACACAGCTTTTCTTTCTCACCCTATTTTAGAACTCTGCATGAGGTAGTCTTTTACTTAAATATATATTATAACCGAGAGGTTATGATGTTGACTTCTCCATATCATGCTTTATTCACAGTTCGAATACTAATACAAGAGTCCATAAAATTTTTTGGGAATTATTTATGAGCTCCTGTTACGAAAATTTGAGCTATCATTTGAAGATGAGATGAATTTTTTCCCACACTTAAAAGGACCTTGGCATGAAATTTTGTTGGTGTAATGTCACTCACAGTTTGCTCTCTTAGTTCTGATTTGTTTTATACCCATCCATTTGGCGGGGCCCCTTTGATGAAGTGAAACCTATTGAAGTTCTCTAATTTTCTTTTGTAAAATTTATTTTTGGTGTGACTGGGCAGATTGTATTTGCAACTGAAGGAAAAGAGGAGTCAAAGATCACCGTAGAGAATGCAAACGTTGTTGAGATGATCAAGAAATGGTACTTGGGTGGAACAAGGGGAGTGTCTCCTACAACCATCTCGGCCTTAGCCAACACCCTTGCAACAGAGTTGTCCAAATGAACAGAGATGCTGTCTACTTATGGGCTGTATGTTTCA
>CHI1_COD
AAATATTTCAAGAAAGATTCCATCATTACGTTCCATTTTCCTGCAACTTCATGCACTGCTGAGGTAATGATTAGGGAATAAGAACATTGGGTCATTGAAGTAATTAACACAGCTTTTCTTTCTCACCCTATATTAGAACTCTGCATGAGGTAGTCTTTTACTTAAATATATATTATAACCGAGAGGTTATGATGTTGACTTCTCCATATCATGCTTTATTCACAGTTCAAATACTAATACAAGAGTCCATAAAATTTTTTGGGAATTATTTATGAGCTCCTGTTACAAAAATTTGAGCTATCATTTKAAGATGAGATGAATTTTTGCCCACACTTGAAAGGACCTTGGCATGAAATTTTGCTGGTGCAATGTCACTCACAGTTTGCTCTCTTAGATCTGATTTGTTTTATACCCATCCATTTGGCGGGGCCCCTTTGATGAAGTGAAACCTATTGAAGTTCTCTAATTTTCTTTTGTAAAATTTATTTTTGGTGTGACTGGGCAGATTGTATTTGCAACTGAAGGAAAAGAGGAGTCAAAGATCACCGTAGAGAATGCAAACGTTGTTGAGATGATCAAGAAATGGTACTTGGGTGGAACAAGGGGAGTGTCTCCTACAACCATCTCGGCCTTAGCCAACACCCTTGCAACAGAGTTGTCCAAATGAACAGAGATGCTGTCTACTTATGGGCTGTATGTTTCA
>CHI1_COI
AAATATTTCAAGAAAGATTCCRTCATTACGTTCCATTTTCCTGCAACTTCATGCACTGCTGAGGTAATGATTAGGGAATAAGAACATTGGGTCATTGAAGTAATTAACACAGCTTTTCTTTCTCACCCTATATTAGAACTCTGCATGAGGTAGTCTTTTACTTAAATATATATTATAACCGAGAGGTTATGATGTTGACTTCTCCATATCATGCTTTATTCACAGTTCGAATACTAATACAAGAGTCCATAAAATTTTTTGGGAATTATTTATGAGCTCCTGTTACGAAAATTTGAGCTATCATTTGAAGATGAGATGAATTTTTGCCCACACTTGAAAGGACCTTGGCATGAAATTTTGCTGGTGTAATGTCACTCACAGTTTGCTCTCTTAGATCTGATTTGTTTGATACCCATCCATTTGGCGGGGCCCCTTTGATGAAGTGAAACCTATTGAAGTTCTCTAATTTTATTTTGTAAAATTTATTTTTGGTGTGACTGGGCAGATTGTATTTGCAACTGAAGGAAAAGAGGAGTCAAAGATCACCGTAGAGAATGCAAACGTTGTTGAGATGATCAAGAAATGGTACTTGGGTGGAACAAGGGGAGTGTCTCCTACAACCATCTCGGCCTTAGCCAACACCCTTGCAACAGAGTTGTCCAAATGAACAGAGATGCTGTCTACTTTTGGGCTGTATGTTTCA
>CHI1_COR
AAATATTTCAAGAAAGATTCCATCATTACGTTCCATTTTCCTGCAACTTCATGCACTGCTGAGGTAATGATTAGGGAATAAGAACATTGGGTCATTGAAGTARTTAACACAGCTTTTCTTTCTCACCCTATATTAGAACTCTGCATGARGTAGTCTTTTACTTAAATATATATTATAACCGAGAGGTTATGATGTTGACTTCTCCATATCATGCTTTATTCACAGTTCGAATACTAATACAAGAGTCCATAAAATTTTTTGGGAATTATTTATGAGCTCCTGTTACGAAAATTTGARCTATCATTTGAAGATGAGATGAATTTTTGCCCACACTTGAAAGGACCTTGGCATGAAATTTTGYTGGTGTAATGTCACTCACAGTTTSCTCTCTTAGATCTGATTTGTTTTATACCCATCCATTTGGCGGGGCCCCTTTGATGAAGTGAAACCTATTGAAGTTCTCTAATTTTCTTTTGTAAAATTTATTTTTGGTGTGACTGGGCAGATTGTATTTGCAASTGAAGGAAAAGAGGAGTCAAAGATCACCGTAGAGAATGCAAACGTTGTTGAGATGATCAAGAAATGGTACTTGGGTGGAACAAGGGGAGTGTCTCCTACAACCATCTCGGCCTTAGCCAACACCCTTGCAACAGAGTTGTCCAAATGAACAGAGATGYTGTCTACTTATGGGCTGTATGTTTCA
>CHI1_DAV
AAATATTTCAAGAAAGATTCCATCATTACGTTCCATTTTCCTGCAACTTCATGCACTGCTGAGGTAATGATTAGGGAATAAGAACATTGGGTCATCGAAGTAATTAACACAGCTTTTCTTTCTCACCCTATATTAGAACTCTGCATGAGGTAGTCTTTTACTTAAATATATATTATAACCGAGAGGTTATGATGTTGACTTCTCCATATCATGCTTTATTCACAGTTCGAATACTAATACAAGAGTCCATAAAATTTTTTGGGAATTATTTATGAGCTCCTGTTACGAAAATTTGAGCTATCATTTGAAGATGAGATGAATTTTTGCCCACACTTGAAAGGACCTTGGCATGAAATTTTGCTGGTGTAATGTCACTCACAGTTTGCTCTCTTAGATCTGATTTGTTTGATACCCATCCATTTGGCGGGGCCCCTTTGATGAAGTGAAACCTATTGAAGTTCTCTAATTTTCTTTTGTAAAATTTATTTTTGGTGTGACTGGGCAGATTGTATTTGCAACTGAAGGAAAAGAGGAGTCAAAGATCACCGTAGAGAATGCAAACGTTGTTGAGATGATCAAGAAATGGTACTTGGGTGGAACAAGGGGAGTGTCTCCTACAACCATCTCGGCCTTAGCCAACACCCTTGCAACAGAGTTGTCCAAATGAACAGAGATGCTGTCTACTTATGGGCTGTATGTTTCA
>CHI1_DOA1
AAATATTTCAGGAAAGATTCCATCATTACGTTCCATTTTCCTGCAACTTCATGCACTGCTGAGGTAATGATTAGGGAATAAGAACATTGGGTCATTGAAGTAATTAACACAGCTTTTCTTTCTCACCCTATATTAGAACTCTGCATGAGGTAGTCTTTTACTTAAWTATATATTATAACCGAGAGGTTATGATGTTGACTTCTCCATATCATGCTTTATTCACAGTTCGAATACTAATACAAGAGTCCATAAAATTTTTTGGGAATTATTTATGAGCTCCTGTTACGAAAATTTGAGCTATCATTTGAAGATGAGATGAATTTTTGCCCRCACTTGAAAGGACCTTGGCATGAAATTTTGYTGGTGTAATGTCACTCACAGTTTGCTCTCTTAGATCTGATTTGTTTTATACCCATCCATTTGGCGGGGCCCCTTTGATGAAGTGAAACCTATTGAAGTTCTCTAATTTTCTTTTGTAAAATTTATTTTTGGTGTGACTGGGCAGATTGTATTTGCAASTGAAGGAAAAGAGGAGTCAAAGATCACCGTAGAGAATGCAAACGTYGTTGAGATGATCAAGAAATGGTACTTGGGTGGAACAAGGGGAGTGTCTCCTACAACCATCTCGGCCTTAGCCAACACCCTTGCAACAGAGTTGTCCAAATGAACAGAGATGCTGTCTACTTATGGGCTGTATGTTTCA
>CHI1_DOA2
AAATATTTCAAGAAAGATTCCATCATTACGTTCCATTTTCCTGCAACTTCATGCACTGCTGAGGTAATGATTAGGGAATAAGAACATTGGGTCATTGAAGTAATTAACACAGCTTTTCTTTCTCACCCTATATTAGAACTCTGCATGAGGTAGTCTTTTACTTAAATATATATTATAACCGAGAGGTTATGATGTTGACTTCTCCATATCATGCTTTATTCACAGTTCGAATACTAATACAAGAGTCCATAAAATTTTTTGGGAATTATTTATGAGCTCCTGTTACGAAAATTTGAGCTATCATTTGAAGATGAGATGAATTTTTGCCCACACTTGAAAGGACCTTGGCATGAAATTTTGCTGGTGTAATGTCACTCACAGTTTGCTCTCTTAGATCTGATTTGTTTTATACCCATCCATTTGGCGGGGCCCCTTTGATGAAGTGAAACCTATTGAAGTTCTCTAATTTTCTTTTGTAAAATTTATTTTTGGTGTGACTGGGCAGATTGTATTTGCAACTGAAGGAAAAGAGGAGTCAAAGATCACCGTAGAGAATGCAAACGTTGTTGAGATGATCAAGAAATGGTACTTGGGTGGAACAAGGGGAGTGTCTCCTACAACCATCTCGGCCTTAGCCAACACCCTTGCAACAGAGTTGTCCAAATGAACAGAGATGCTGTCTACTTATGGGCTGTRTGTTTCA
>CHI1_FLE
AAATATTTCAAGAAAGATTCCATCATTACGTTCCATTTTCCTGCAACTTCATGCACTGCTGAGGTAATGATTAGGGAATAAGAACATTGGGTCATTGAAGTAATTAACACAGCTTTTCTTTCTCACCCTATATTAGAACTCTGCATGAGGTAGTCTTTTACTTAAATATATATTGTAACCGAGAGGTTATGATGTTGACTTCTCCATATCATGCTTTATTCACAGTTCAAATACTAATACAAGAGTCCATAAAATTTTTTGGGAATTATTTATGAGCTCCTGTTACGAAAATTTGAGCTATCATTTGAAGATGAGATGAATTTTTGCCCACACTTGAAAGGACCTTGGCATGAAATTTTGCTGGTGTAATGTCACTCACAGTTTGCTCTCTTAGATCTGATTTGTTTGATACCCATCCATTTGGCGGGGCCCCTTTGATGAAGTGAAACCTATTGAAGTTCTCTAATTTTCTTTTGTAAAATTTATTTTTGGTGTGACTGGGCAGATTGTATTTGCAACTGAAGGAAAAGAGGAGTCAAAGATCACCGTAGAGAATGCAAACGTTGTTGAGATGATCAAGAAATGGTACTTGGGTGGAACAAGGGGAGTGTCTCCTACAACCATCTCGGCCTTAGCCAACACCCTTGCAACAGAGTTGTCCAAATGAACAGAGATGCTGTCTACTTATGGGCTGTATGTTTCA
>CHI1_GIR
AAATATTTCAAGAAAGATTCCATCATTACGTTCCATTTTCCTGCAACTTCATGCACTGCTGAGGTAATGATTAGGGAATAAGAACATTGGGTCATTGAAGTAATTAACACAGCTTTTCTTTCTCRCCCTATATTAGAACTCTGCATGAGGTAGTCTTTTACTTAAATATATATTATAACCGAGAGGTTATGATGTTGACTTCTCCATATCATGCTTTATTCACAGTTCGAATACTAATACAAGAGTCCATAAAATTTTTTGGGAATTATTTATGAGCTCCTGTTACGAAAATTTGAGCTATCATTTGAAGATGAGATGAATTTTTGCCCACACTTGAAAGGACCTTGGCATGAAATTTTGCTGGTGTAATGTCACTCACAGTTTGCTCTCTTAGATCTGATTTGTTTKATACCCATCCATTTGGCGGGGCCCCTTTGATGAAGTGAAACCTATTGAAGTTCTCTAATTTTCTTTTGTAAAATTTATTTTTGGTGTGACTGGGCAGATTGTATTTGCAACTGAAGGAAAAGAGGAGTCAAAGATCACCGTAGAGAATGCAAACGTTGTTGAGATGATCAAGAAATGGTACTTGGGTGGAACAAGGGGAGTGTCTCCTACAACCATCTCGGCCTTAGCCAACACCCTTGCAACAGAGTTGTCCAAATGAACAGAGATGCTGTCTACTTATGGGCTGTATGTTTCA
>CHI1_LAB
AAATATTTCAAGAAAGATTCCATCATTACGTTCCATTTTCCTGCAACTTCATKCACTGCTGAGGTAATGATTAGGGAATAAGAACATTGGGTCATTGAAGTARTTAACACAGCTTTTCTTTCTCACCCTATATTAGAACTCTGCATGAGGTAGTCTTTTACTTAAATATATATTATAACCGAGAGGTTATGATGTTGACTTCTCCATATCATGCTTTATTCACAGTTCGAATACTAATACAAGAGTCCATAAAAWTTTTTGGGAATTATTTATGAGCTCCTGTTACGAAAATTTGAGCTATCATTTGAAGATGAGRTGAATTTTYGCCCACACTTGAAAGGACCTTGGCATGAAATTTTGCTGGTGTAATGTCACTCACAGTTTSCTCTCTTAGATCTGATTTGTTTKATACCCATCCATTTGGCGGGGCCCCTTTGATGAAGTGAAACCTATTGAAGTTCTCTAATTTTCTTTTGTAAAATTTATTTTTGGTGTGACTGGGCAGATTGTATTTGCAACTGAAGGAAAAGAGGAGTCAAAGATCACCGTAGAGAATGCAAACGTTGTTGAGATGATCAAGAAATGGTAYTTGGGTGGAACAAGGGGAGTGTCTCCTACAACCATCTCGGCCTTAGCCAACACCCTTGCAACAGAGTTGTCCAAATGAACAGAGATGCTGTCTACTTATGGGCTGTATGTTTCA
>CHI1_LABv
AAATATTTCAAGAAAGATTCCATCATTACGTTCCATTTTCCTGCAACTTCATGCACTGCCGAGGTAATGATTAGGGAATAAGAACATTGGGTCATTGAAGTAATTAACACAGCTTTTCTTTCTCACCCTATATTAGAACTCTGCATGAGGTAGTCTTTTACTTAAATATATATTATAACCGAGAGGTTATGATGTTGACTTCTCCATATCATGCTTTATTCACAGTTCGAATACTAATACAAGAGTCCATAAAATTTTTTGGGAATTATTTATGAGCTCCTGTTACGAAAATTTGAGCTATCATTTGAAGATGAGATGAATTTTTTCCCACACTTGAAAGGACCTTGGCATGAAATTTTGTTGGTGTAATGTCACTCACAGTTTGCTCTCTTAGATCTGATTTGTTTTATACCCATCCATTTGGCGGGGCCTCTTTGATGAAGTGAAACCTATTGAAGTTCTCTAATTTTCTTTTGTAAAATTTATTTTTGGTGTGACTGGGCAGATTGTATTTGCAACTGAAGGAAAAGAGGAGTCAAAGATCACCGTAGAGAATGCAAACGTTGTTGAGATGATCAAGAAATGGTACTTGGGTGGAACAAGGGGAGTGTCTCCTACAACCATCTCGGCCTTAGCCAACACCCTTGCAACAGAGTTGTCCAAATGAACAGAGATGCTGTCTACTTATGGGCTGTATGTTTCA
>CHI1_LON
AAATATTTCAAGAAAGATTCCATCATTACGTTCCATTTTCCTGCAACTTCATGCACTGCTGAGGTAATGATTAGGGAATAAGAACATTGGGTCATTGAAGTAATTAACACAGCTTTTCTTTCTCACCCTATATTAGAACTCTGCATGAGGTAGTCTTTTACTTAAATATATATTATAACCGAGAGGTTATGATGTTGACTTCTCCATATCATGCTTTATTCACAGTTCGAATACTAATACAAGAGTCCATAAAATTTTTTGGGAATTATTTATGAGCTCCTGTTACGAAAATTTGAGCTATCATTTGAAGATGAGATGAATTTTTGCCCACACTTGAAAGGACCTTGGCATGAAATTTTGCTGGTGTAATGTCACTCACAGTTTGCTCTCTTAGATCTGATTTGTTTTATACCCATCCATTTGGCGGGGCCCCTTTGATGAAGTGAAACCTATTGAAGTTCTCTAATTTTCTTTTGTAAAATTTATTTTTGGTGTGACTGGGCAGATTGTATTTGCAACTGAAGGAAAAGAGGAGTCAAAGATCACCGTAGAGAATGCAAACGTTGTTGAGATGATCAAGAAATGGTACTTGGGTGGAACAAGGGGAGTGTCTCCTACAACCATCTCGGCCTTAGCCAACACCCTTGCAACAGAGTTGTCCAAATGAACAGAGATGCTGTCTACTTATGGGCTGTATGTTTCA
>CHI1_MON
AAATATTTCAAGAAAGATTCCATCATTACGTTCCATTTTCCTGCAACTTCATGCACTGCTGAGGTAATGATTAGGGAATAAGAACATTGGGTCATTGAAGTAATTAACACAGCTTTTCTTTCTCACCCTATATTAGAACTCTGCATGARGTAGTCTTTTACTTAAATATATATTATAACCGAGAGGTTATGATGTTGACTTCTCCATATCATGCTTTATTCACAGTTCRAATACTAATACMAGAGTCCATAAAATTTTTTGGGAATTATTTATGAGCTCCTGTTACRAAAATTTGARCTATCATTTGAAGATGAGATGAATTTTTGCCCACACTTGAAAGGACCTTGGCATGAAATTTTGYTGGTGYAATGTCACTCACAGTTTGCTCTCTTAGATCTGATTTGTTTTATACCCATCCATTTGGCGGGGCCCCTTTGATGAAGTGAAACCTATTGAAGTTCTCTAATTTTCTTTTGTAAAATTTATTTTTGGTGTGACTGGGCAGATTGTATTTGCAASTGAAGGAAAAGAGGAGTCAAAGATCACCGTAGAGAATGCAAACGTTGTTGAGATGATCAAGAAATGGTACTTGGGTGGAACAAGGGGAGTGTCTCCTACAACCATCTCGGCCTTAGCCAACACCCTTGCAACAGAGTTGTCCAAATGAACAGAGATGCTGTCTACTTATGGGCTGTATGTTTCA
>CHI1_MUS
AAATATTTCAAGAAAGATTCCATCATTACGTTCCATTTTCCTGCAACTTCGTGCACTGCTGAGGTAATGATTAGGGAATAAGAACATTGGGTCATTGAAGTAATTAACACAGCTTTTCTTTCTCACCCTATATTAGAACTCTGCATGAGGTAGTCTTTTACTTAAATATGTATTATAACTGAGATGTTATGATGTTGACTTCTCCATATCATGCTTTTTTCACAGTTCGAATACTAATGCAAGAGTCCATAAAAAATTTTGGGAATTATTTATGAGCTCCTGTTATGAAAATTTGAGCTATCATTTGAAGATGAGATGAATTTTTGCCCACACTTGAAAGGACCTTGGCATGAAATTTTGTTGGTGTAATGTCACTCACAGTTTTCTCTCTTAGATCTGATTTGTTTTGTACCCATCCATTTGGCAAGGCCCCTTTGATGAAGTGAAACCTATTGAAGTTCTCTAATTTTCTTTTGTAAAATTTATTTTTGGTGTGACTGGGCAGATTGTATTTGCAACTGAAGGAAAAGAGGAGTCAAAGATCACCGTAGAGAATGCAAACGTTGTTGAGATGATCAAGAAATGGTACTTGGGTGGAACGAGGGGAGTGTCTCCTACAACCATCTCAGCCTTGGCCAACACCCTTGCAACAGAGTTGTCCAAATGAACAGAGATGCTGTCTACTTATGGGCTGTATGTTTCG
>CHI1_PEN
AAATATTTCAAGAAAGATTCCATCATTACGTTCCATTTTCCTGCAACTTCATGCACTGCTGAGGTAATGATTAGGGAATAAGAACATTGGGTCATCGAAGTAATTAACACAGCTTTTCTTTCTCACCCTATATTAGAACTCTGCATGAGGTAGTCTCTTACTTAAATATATATTATAACTGAGAGGTTATGATGTTGACTTCTCCATATCATGCTTTATTCACAGTTTGAATACTAATACAAGAGTCCATAAAATTTTTTGGGAATTATTTATGAGCTCCTGTTACGAAAATTTGAGCTATCATTTGAAGATGAGATGAATTTTTGCCCACACTTGAAAGGACCTTGGCATGAAATTTTGTTGGTGTAATGTCACTCACAGTTTGCTCTCTTAGATCTGATTTGTTTTGTACCCATCCATTTGGCTGGCCCCCTTTGATGAAGTGAAGCCTATTGAAGTTCTCTAATTTTCTTTTGTAAAATTTATTTTTGGTGTGACTGGGCAGATTGTATTTGCAACTGAAGGAAAAGAGGAGTCAAAGATCACCGTAGAGAATGCAAACGTTGTCGAGATGATCAAGAAATGGTACTTGGGTGGAACAAGGGGAGTGTCTCCTACAACCATCTCGGCCTTAGCCAACACCCTTGCAACAGAGTTGTCCAAATGAACAGAGATGCTGTCTACTTATGGGCTGTATGTTTCA
>CHI1_PIA
AAATATTTCAAGAAAGATTCCATCATTACGTTCCATTTTCCTGCAACTTCATGCACTGCTGAGGTAATGATTAGGGAATAAGAACATTGGGTCATTGAAGTAATTAACACAGCTTTTCTTTCTCRCCCTATATTAGAACTCTGCATGAGGTAGTCTTTTACTTAAATATATATTATAACCGAGAGGTTATGATGTTGACTTCTCCATATCATGCTTTATTCACAGTTCGAATACTAATACAAGAGTCCATAAAAWTTTTTGGGAATTRTTTATGAGCTCCTGTTACGAAAATTTGAGCTATCATTTGAAGATGAGATGAATTTTTGCCCACACTTGAAAGGACCTTGGCATGAAATTTTGCTGGTGTAATGTCACTCACAGTTTGCTCTCTTAGATCTGATTTGTTTGATACCCATCCATTTGGCGGGGCCCCTTTGATGAAGTGAAACCTATTGAAGTTCTCTAATTTTCTTTTGTAAAATTTATTTTTGGTGTGACTGGGCAGATTGTATTTGCAACTGAAGGAAAAGAGGAGTCAAAGATCACCGTAGAGAATGCAAACGTTGTTGAGATGATCAAGAAATGGTACTTGGGTGGAACAAGGGGAGTGTCTCCTACAACCATCTCGGCCTTAGCCAACACCCTTGCAACAGAGTTGTCCAAATGAACAGAGATGCTGTCTACTTATGGGCTGTATGTTTCA
>CHI1_RIP1
AAATATTTCAAGAAAGATTCCATCATTACGTTCCATTTTCCTGCAACTTCATGCACTGCTGAGGTAATGATTAGGGAATAAGAACATTGGGTCATTGAAGTAATTAACACAGCTTTTCTTTCTCACCCTATATTAGAACTCTGCATGAGGTAGTCTTTTACTTAAATATATATTATAACCGAGAGGTTATGATGTTGACTTCTCCATATCATGCTTTATTCACAGTTCGAATACTAATACAAGAGTCCATAAAATTTTTTGGGAATTATTTATGAGCTCCTGTTACGAAAATTTGAGCTATCATTTGAAGATGAGATGAATTTTTGCCCACACTTGAAAGGACCTTGGCATGAAATTTTGCTGGTGTAATGTCACTCACAGTTTGCTCTCTTAGATCTGATTTGTTTTATACCCATCCATTTGGCGGGGCCCCTTTGATGAAGTGAAACCTATTGAAGTTCTCTAATTTTCTTTTGTAAAATTTATTTTTGGTGTGACTGGGCAGATTGTATTTGCAACTGAAGGAAAAGAGGAGTCAAAGATCACCGTAGAGAATGCAAACGTTGTTGAGATGATCAAGAAATGGTACTTGGGTGGAACAAGGGGAGTGTCTCCTACAACCATCTCGGCCTTAGCCAACACCCTTGCAACAGAGTTGTCCAAATGAACAGAGATGCTGTCTACTTATGGGCTGTATGTTTCA
>CHI1_RIP2
AAATATTTCAAGAAAGATTCCATCATTACGTTCCATTTTCCTGCAACTTCATGCACTGCTGAGGTAATGATTAGGGAATAAGAACATTGGGTCATTGAAGTAATTAACACAGCTTTTCTTTCTCACCCTATATTAGAACTCTGCATGAGGTAGTCTTTTACTTAAWTATATATTATAACCGAGAGGTTATGATGTTGACTTCTCCATATCATGCTTTATTCACAGTTCGAATACTAATACAAGAGTCCATAAAATTTTTTGGGAATTATTTATGAGCTCCTGTTACGAAAATTTGAGCTATCATTTGAAGATGAGATGAATTTTTGCCCACACTTGAAAGGACCTTGGCATGAAATTTTGCTGGTGTAATGTCACTCACAGTTTGCTCTCTTAGATCTGATTTGTTTTATACCCATCCATTTGGCGGGGCCCCTTTGATGAAGTGAAACCTATTGAAGTTCTCTAATTTTCTTTTGTAAAATTTATTTTTGGTGTGACTGGGCAGATTGTATTTGCAACTGAAGGAAAAGAGGAGTCAAAGATCACCGTAGAGAATGCAAACGTTGTTGAGATGATCAAGAAATGGTACTTGGGTGGAACAAGGGGAGTGTCTCCTACAACCATCTCGGCCTTAGCCAACACCCTTGCAACAGAGTTGTCCAAATGAACAGAGATGCTGTCTACTTATGGGCTGTATGTTTCA
>CHI1_RIP3
AAATATTTCAAGAAAGATTCCATCATTACGTTCCATTTTCCTGCAACTTCATGCACTGCTGAGGTAATGATTAGGGAATAAGAACATTGGGTCATTGAAGTAATTAACACAGCTTTTCTTTCTCACCCTATATTAGAACTCTGCATGAGGTAGTCTTTTACTTAAWTATATATTATAACCGAGAGGTTATGATGTTGACTTCTCCATATCATGCTTTATTCACAGTTCGAATACTAATACAAGAGTCCATAAAATTTTTTGGGAATTATTTATGAGCTCCTGTTACGAAAATTTGAGCTATCATTTGAAGATGAGATGAATTTTTGCCCACACTTGAAAGGACCTTGGCATGAAATTTTGCTGGTGTAATGTCACTCACAGTTTGCTCTCTTAGATCTGATTTGTTTTATACCCATCCATTTGGCGGGGCCCCTTTGATGAAGTGAAACCTATTGAAGTTCTCTAATTTTCTTTTGTAAAATTTATTTTTGGTGTGACTGGGCAGATTGTATTTGCAACTGAAGGAAAAGAGGAGTCAAAGATCACCGTAGAGAATGCAAACGTTGTTGAGATGATCAAGAAATGGTACTTGGGTGGAACAAGGGGAGTGTCTCCTACAACCATCTCGGCCTTAGCCAACACCCTTGCAACAGAGTTGTCCAAATGAACAGAGATGCTGTCTACTTATGGGCTGTATGTTTCA
>CHI1_RIP4
AAATATTTCAAGAAAGATTCCATCATTACGTTCCATTTTCCTGCAACTTCATGCACTGCTGAGGTAATGATTAGGGAATAAGAACATTGGGTCATTGAAGTAATTAACACAGCTTTTCTTTCTCACCCTATATTAGAACTCTGCATGAGGTAGTCTTTTACTTAAWTATATATTATAACCGAGAGGTTATGATGTTGACTTCTCCATATCATGCTTTATTCACAGTTCGAATACTAATACAAGAGTCCATAAAATTTTTTGGGAATTATTTATGAGCTCCTGTTACGAAAATTTGAGCTATCATTTGAAGATGAGATGAATTTTTGCCCACACTTGAAAGGACCTTGGCATGAAATTTTGCTGGTGTAATGTCACTCACAGTTTGCTCTCTTAGATCTGATTTGTTTTATACCCATCCATTTGGCGGGGCCCCTTTGATGAAGTGAAACCTATTGAAGTTCTCTAATTTTCTTTTGTAAAATTTATTTTTGGTGTGACTGGGCAGATTGTATTTGCAACTGAAGGAAAAGAGGAGTCAAAGATCACCGTAGAGAATGCAAACGTTGTTGAGATGATCAAGAAATGGTACTTGGGTGGAACAAGGGGAGTGTCTCCTACAACCATCTCGGCCTTAGCCAACACCCTTGCAACAGAGTTGTCCAAATGAACAGAGATGCTGTCTACTTATGGGCTGTATGTTTCA
>CHI1_RIP5
AAATATTTCAAGAAAGATTCCATCATTACGTTCCATTTTCCTGCAACTTCATGCACTGCTGAGGTAATGATTAGGGAATAAGAACATTGGGTCATTGAAGTAATTAACACAGCTTTTCTTTCTCACCCTATATTAGAACTCTGCATGAGGTAGTCTTTTACTTAAWTATATATTATAACCGAGAGGTTATGATGTTGACTTCTCCATATCATGCTTTATTCACAGTTCGAATACTAATACAAGAGTCCATAAAATTTTTTGGGAATTATTTATGAGCTCCTGTTACGAAAATTTGAGCTATCATTTGAAGATGAGATGAATTTTTGCCCACACTTGAAAGGACCTTGGCATGAAATTTTGCTGGTGTAATGTCACTCACAGTTTGCTCTCTTAGATCTGATTTGTTTTATACCCATCCATTTGGCGGGGCCCCTTTGATGAAGTGAAACCTATTGAAGTTCTCTAATTTTCTTTTGTAAAATTTATTTTTGGTGTGACTGGGCAGATTGTATTTGCAACTGAAGGAAAAGAGGAGTCAAAGATCACCGTAGAGAATGCAAACGTTGTTGAGATGATCAAGAAATGGTACTTGGGTGGAACAAGGGGAGTGTCTCCTACAACCATCTCGGCCTTAGCCAACACYCTTGCAACAGAGTTGTCCAAATGAACAGAGATGCTGTCTACTTATGGGCTGTATGTTTCA
>CHI1_RIP6
AAATATTTCAAGAAAGATTCCATCATTACGTTCCATTTTCCTGCAACTTCATGCACTGCTGAGGTAATGATTAGGGAATAAGAACATTGGGTCATTGAAGTAATTAACACAGCTTTTCTTTCTCACCCTATATTAGAACTCTGCATGAGGTAGTCTTTTACTTAAATATATATTATAACCGAGAGGTTATGATGTTGACTTCTCCATATCATGCTTTATTCACAGTTCGAATACTAATACAAGAGTCCATAAAATTTTTTGGGAATTATTTATGAGCTCCTGTTACGAAAATTTGAGCTATCATTTGAAGATGAGATGAATTTTTGCCCACACTTGAAAGGACCTTGGCATGAAATTTTGCTGGTGTAATGTCACTCACAGTTTGCTCTCTTAGATCTGATTTGTTTTATACCCATCCATTTGGCGGGGCCCCTTTGATGAAGTGAAACCTATTGAAGTTCTCTAATTTTCTTTTGTAAAATTTATTTTTGGTGTGACTGGGCAGATTGTATTTGCAACTGAAGGAAAAGAGGAGTCAAAGATCACCGTAGAGAATGCAAACGTTGTTGAGATGATCAAGAAATGGTACTTGGGTGGAACAAGGGGAGTGTCTCCTACAACCATCTCGGCCTTAGCCAACACCCTTGCAACAGAGTTGTCCAAATGAACAGAGATGCTGTCTACTTATGGGCTGTATGTTTCA
>CHI1_RIP7
AAATATTTCAAGAAAGATTCCATCATTACGTTCCATTTTCCTGCAACTTCATGCACTGCTGAGGTAATGATTAGGGAATAAGAACATTGGGTCATTGAAGTAATTAACACAGCTTTTCTTTCTCACCCTATATTAGAACTCTGCATGAGGTAGTCTTTTACTTAATTATATATTATAACCGAGAGGTTATGATGTTGACTTCTCCATATCATGCTTTATTCACAGTTCGAATACTAATACAAGAGTCCATAAAATTTTTTGGGAATTATTTATGAGCTCCTGTTACGAAAATTTGAGCTATCATTTGAAGATGAGATGAATTTTTGCCCACACTTGAAAGGACCTTGGCATGAAATTTTGCTGGTGTAATGTCACTCACAGTTTGCTCTCTTAGATCTGATTTGTTTTATACCCATCCATTTGGCGGGGCCCCTTTGATGAAGTGAAACCTATTGAAGTTCTCTAATTTTCTTTTGTAAAATTTATTTTTGGTGTGACTGGGCAGATTGTATTTGCAACTGAAGGAAAAGAGGAGTCAAAGATCACCGTAGAGAATGCAAACGTTGTTGAGATGATCAAGAAATGGTACTTGGGTGGAACAAGGGGAGTGTCTCCTACAACCATCTCGGCCTTAGCCAACACCCTTGCAACAGAGTTGTCCAAATGAACAGAGATGCTGTCTACTTATGGGCTGTATGTTTCA
>CHI1_RIP8
AAATATTTCAAGAAAGATTCCATCATTACGTTCCATTTTCCTGCAACTTCATGCACTGCTGAGGTAATGATTAGGGAATAAGAACATTGGGTCATTGAAGTAATTAACACAGCTTTTCTTTCTCACCCTATATTAGAACTCTGCATGAGGTAGTCTTTTACTTAATTATATATTATAACCGAGAGGTTATGATGTTGACTTCTCCATATCATGCTTTATTCACAGTTCGAATACTAATACAAGAGTCCATAAAATTTTTTGGGAATTATTTATGAGCTCCTGTTACGAAAATTTGAGCTATCATTTGAAGATGAGATGAATTTTTGCCCACACTTGAAAGGACCTTGGCATGAAATTTTGCTGGTGTAATGTCACTCACAGTTTGCTCTCTTAGATCTGATTTGTTTTATACCCATCCATTTGGCGGGGCCCCTTTGATGAAGTGAAACCTATTGAAGTTCTCTAATTTTCTTTTGTAAAATTTATTTTTGGTGTGACTGGGCAGATTGTATTTGCAACTGAAGGAAAAGAGGAGTCAAAGATCACCGTAGAGAATGCAAACGTTGTTGAGATGATCAAGAAATGGTACTTGGGTGGAACAAGGGGAGTGTCTCCTACAACCATCTCGGCCTTAGCCAACACCCTTGCAACAGAGTTGTCCAAATGAACAGAGATGCTGTCTACTTATGGGCTGTATGTTTCA
>CHI1_RIP9
AAATATTTCAAGAAAGATTCCATCATTACGTTCCATTTTCCTGCAACTTCATGCACTGCTGAGGTAATGATTAGGGAATAAGAACATTGGGTCATTGAAGTAATTAACACAGCTTTTCTTTCTCACCCTATATTAGAACTCTGCATGAGGTAGTCTTTTACTTAAATATATATTATAACCGAGAGGTTATGATGTTGACTTCTCCATATCATGCTTTATTCACAGTTCGAATACTAATACAAGAGTCCATAAAATTTTTTGGGAATTATTTATGAGCTCCTGTTACGAAAATTTGAGCTATCATTTGAAGATGAGATGAATTTTTGCCCACACTTGAAAGGACCTTGGCATGAAATTTTGCTGGTGTAATGTCACTCACAGTTTGCTCTCTTAGATCTGATTTGTTTTATACCCATCCATTTGGCGGGGCCCCTTTGATGAAGTGAAACCTATTGAAGTTCTCTAATTTTCTTTTGTAAAATTTATTTTTGGTGTGACTGGGCAGATTGTATTTGCAACTGAAGGAAAAGAGGAGTCAAAGATCACCGTAGAGAATGCAAACGTTGTTGAGATGATCAAGAAATGGTACTTGGGTGGAACAAGGGGAGTGTCTCCTACAACCATCTCGGCCTTAGCCAACACCCTTGCAACAGAGTTGTCCAAATGAACAGAGATGCTGTCTACTTATGGGCTGTATGTTTCA
>CHI1_ROM
AAATATTTCAAGAAAGATTCCATCATTACGTTCCATTTTCCTGCAACTTCATGCACTGCTGAGGTAATGATTAGGGAATAAGAACATTGGGTCATYGAAGTAATTAACACAGCTTTTCTTTCTCACCCTATATTAGAACTCTGCATGAGGTAGTCTTTTACTTAAATATATATTATAACCGAGAGGTTATGATGTTGACTTCTCCATATCATGCTTTATTCACAGTTCGAATACTAATACAAGAGTCCATAAAATTTTTTGGGAATTATTTATGAGCTCCTGTTACGAAAATTTGAGCTATCATTTGAAGATGAGATGAATTTTTGCCCACACTTGAAAGGACCTTGGCATGAAATTTTGCTGGTGTAATGTCACTCACAGTTTGCTCTCTTAGATCTGATTTGTTTGATACCCATCCATTTGGCGGGGCCCCTTTGATGAAGTGAAACCTATTGAAGTTCTCTAATTTTCTTTTGTAAAATTTATTTTTGGTGTGACTGGGCAGATTGTATTTGCAACTGAAGGAAAAGAGGAGTCAAAGATCACCGTAGAGAATGCAAACGTTGTTGAGATGATCAAGAAATGGTACTTGGGTGGAACAAGGGGAGTGTCTCCTACAACCATCTCGGCCTTAGCCAACACCCTTGCAACAGAGTTGTCCAAATGAACAGAGATGCTGTCTACTTATGGGCTGTATGTTTCA
>CHI1_RUB
AAATATTTCAAGAAAGATTCCATCTTAACGTTCCATTTTCCTGCAACTTCATGCACTGCTGAGGTAATGATTAGGGAATAAGAACATTGGGTCATTGAAGTAATTAACACAGCTTTTCTTTCTCACCCTATATTAGAACTCTGCATGAGGTAGTCTTTTACTTAAATATATATTATAACCGAGAGGTTATGATGTTGACTTCTCCATATCATGCTTTATTCACAGTTCGAATACTAATACAAGAGTCCATAAAATTTTTTGGGAATTATTTATGAGCTCCTGTTATGAAAATTTGAGCTATCATTTGAAGACGAGATGAATTTTTGCCCACACTTGAAAGGACCTTAGTATGAAATTTTGTTGGTGTAATGTCACTCACAGTTTGCTCTCTTAGATCTGATTTGTTTTATACCCATCCATTTGGCGGGGCCCCTTTGATGAAGTGAAACCTATTGAAGTTCTCTAATTTTCTTTTGTAAAATTTATTTTTGGTGTGACTGGGCAGATTGTATTTGCAAGTGAAGGAAAAGAGGAGTCAAAGATCACCGTAGAGAATGCAAACGTTGTTGAGATGATCAAGAAATGGTACTTGGGTGGAACAAGGGGAGTGTCTCCTACAACCATCTTGGCCTTAGCCAACACCCTTGCAACAGAGTTGTCCAAATGAACAGATATGCTGTCTACTTATGGGCTGTATGTTTCA
>CHI1_RUP1
AAATATTTCAAGAAAGATTCCATCATTACGTTCCATTTTCCTGCAACTTCATGCACTGCTGAGGTAATGATTAGGGAATAAGAACATTGGGTCATTGAAGTAATTAACACAGCTTTTCTTTCTCACCCTATATTAGAACYCTGCATGAGGTAGTCTTTTACTTAAATATATATTATAACCGAGAGGTTATGATGTTGACTTCTCCATATCATGCTTTATTCACAGTTCGAATACTAATACAAGAGTCCATAAAATTTTTTGGGAATTATTTATGAGCTCCTGTTACGAAAATTTGAGCTATCATTTGAAGATGAGATGAATTTTTKCCCACACTTGAAAGGACCTTGGCATGAAATTTTGYTGGTGTAATGTCACTCACAGTTTGCTCTCTTAGATCTGATTTGTTTTATACCCATCSATTTGGCGGGGCCCCTTTGATGAAGTGAAACCTATTGAAGTTCTCTAATTTTCTTTTGTAAAATTTATTTTTGGTGTGACTGGGCAGATTGTATTTGCAACTGAAGGAAAAGAGGAGTCAAAGATCACCGTAGAGAATGCAAACGTTGTTGAGATGATCAAGAAATGGTACTTGGGTGGAACAAGGGGAGTGTCTCCTACAACCATCTCGGCCTTAGCCAACACCCTTGCAACAGAGTTGTCCAAATGAACAGAGATGCTGTCTACTTATGGGCTGTATGTTTCA
>CHI1_RUP2
AAATATTTCAAGAAAGATTCCATCATTACGTTCCATTTTCCTGCAACTTCGTGCACTGCTGAGGTAATGATTAGGGAATAAGAACATTGGGTCATTGAAGTAATTAACACAGCTTTTCTTTCTCACCCTATATTAGAACTCTGCATGAGGTAGTCTTTTACTTAAATATATATTATAACCGAGAGGTTATGATGTTGACTTCTCCATATCATGCTTTATTCACAGTTCGAATACTAATACAAGAGTCCATAAAATTTTTTGGGAATTATTTATGAGCTCCTGTTACGAAAATTTGAGCTATCATTTGAAGATGAGATGAATTTTTGCCCACACTTGAAAGGACCTTGGCATGAAATTTTGCTGGTGTAATGTCACTCACAGTTTGCTCTCTTAGATCTGATTTGTTTTATGCCCATCCATTTGGCGGGGCCCCTTTGATGAAGTGAAACCTATTGAAGTTCTCTAATTTTCTTTTGTAAAATTCATTTTTGGTGTGACTGGGCAGATTGTATTTGCAACTGAAGGAAAAGAGGAGTCAAAGATCAGCGTAGAGAATGCAAACGTTGTTGAGATGATCAAGAAATGGTACTTGGGTGGAACAAGGGGAGTGTCTCCTACAACCATCTCGGCCTTAGCCAACACCCTTGCAACAGAGTTGTCCAAATGAACAGAGATGCTGTCTACTTATGGGCTGTATGTTTCA
>CHI1_RUP3
AAATATTTCAAGAAAGATTCCATCATTACGTTCCATTTTCCTGCAACTTCGTGCACTGCTGAGGTAATGATTAGGGAATAAGAACATTGGGTCATTGAAGTAATTAACACAGCTTTTCTTTCTCACCCTATATTAGAACTCTGCATGAGGTAGTCTTTTACTTAAATATATATTATAACCGAGAGGTTATGATGTTGACTTCTCCATATCATGCTTTATTCACAGTTCGAATACTAATACAAGAGTCCATAAAATTTTTTGGGAATTATTTATGAGCTCCTGTTACGAAAATTTGAGCTATCATTTGAAGATGAGATGAATTTTTGCCCACACTTGAAAGGACCTTGGCATGAAATTTTGCTGGTGTAATGTCACTCACAGTTTGCTCTCTTAGATCTGATTTGTTTTATGCCCATCCATTTGGCGGGGCCCCTTTGATGAAGTGAAACCTATTGAAGTTCTCTAATTTTCTTTTGTAAAATTCATTTTTGGTGTGACTGGGCAGATTGTATTTGCAACTGAAGGAAAAGAGGAGTCAAAGATCAGCGTAGAGAATGCAAACGTTGTTGAGATGATCAAGAAATGGTACTTGGGTGGAACAAGGGGAGTGTCTCCTACAACCATCTCGGCCTTAGCCAACACCCTTGCAACAGAGTTGTCCAAATGAACAGAGATGCTGTCTACTTATGGGCTGTATGTTTCA
>CHI1_RUP4
AAATATTTCAAGAAAGATTCCATCATTACGTTCCATTTTCCTGCAACTTCRTGCACTGCTGAGGTAATGATTAGGGAATAAGAACATTGGGTCATTGAAGTAATTAACACAGCTTTTCTTTCTCACCCTATATTAGAACTCTGCATGAGGTAGTCTTTTACTTAAATATATATTATAACCGAGAGGTTATGATGTTGACTTCTCCATATCATGCTTTATTCACAGTTCGAATACTAATACAAGAGTCCATAAAATTTTTTGGGAATTATTTATGAGCTCCTGTTACGAAAATTTGAGCTATCATTTGAAGATGAGATGAATTTTTGCCCACACTTGAAAGGACCTTGGCATGAAATTTTGCTGGTGTAATGTCACTCACAGTTTGCTCTCTTAGATCTGATTTGTTTTATRCCCATCCATTTGGCGGGGCCCCTTTGATGAAGTGAAACCTATTGAAGTTCTCTAATTTTCTTTTGTAAAATTYATTTTTGGTGTGACTGGGCAGATTGTATTTGCAACTGAAGGAAAAGAGGAGTCAAAGATCASCGTAGAGAATGCAAACGTTGTTGAGATGATCAAGAAATGGTACTTGGGTGGAACAAGGGGAGTGTCTCCTACAACCATCTCGGCCTTAGCCAACACCCTTGCAACAGAGTTGTCCAAATGAACAGAGATGCTGTCTACTTATGGGCTGTATGTTTCA
>CHI1_RUP5
AAATATTTCAAGAAAGATTCCATCATTACGTTCCATTTTCCTGCAACTTCGTGCACTGCTGAGGTAATGATTAGGGAATAAGAACATTGGGTCATTGAAGTAATTAACACAGCTTTTCTTTCTCACCCTATATTAGAACTCTGCATGAGGTAGTCTTTTACTTAAATATATATTATAACCGAGAGGTTATGATGTTGACTTCTCCATATCATGCTTTATTCACAGTTCGAATACTAATACAAGAGTCCATAAAATTTTTTGGGAATTATTTATGAGCTCCTGTTACGAAAATTTGAGCTATCATTTGAAGATGAGATGAATTTTTGCCCACACTTGAAAGGACCTTGGCATGAAATTTTGCTGGTGTAATGTCACTCACAGTTTGCTCTCTTAGATCTGATTTGTTTTATGCCCATCCATTTGGCGGGGCCCCTTTGATGAAGTGAAACCTATTGAAGTTCTCTAATTTTCTTTTGTAAAATTCATTTTTGGTGTGACTGGGCAGATTGTATTTGCAACTGAAGGAAAAGAGGAGTCAAAGATCAGCGTAGAGAATGCAAACGTTGTTGAGATGATCAAGAAATGGTACTTGGGTGGAACAAGGGGAGTGTCTCCTACAACCATCTCGGCCTTAGCCAACACCCTTGCAACAGAGTTGTCCAAATGAACAGAGATGCTGTCTACTTATGGGCTGTATGTTTCA
>CHI1_RUP6
AAATATTTCAAGAAAGATTCCATCATTACGTTCCATTTTCCTGCAACTTCRTGCACTGCTGAGGTAATGATTAGGGAATAAGAACATTGGGTCATTGAAGTAATTAACACAGCTTTTCTTTCTCACCCTATATTAGAACTCTGCATGAGGTAGTCTTTTACTTAAATATATATTATAACCGAGAGGTTATGATGTTGACTTCTCCATATCATGCTTTATTCACAGTTCGAATACTAATACAAGAGTCCATAAAATTTTTTGGGAATTATTTATGAGCTCCTGTTACGAAAATTTGAGCTATCATTTGAAGATGAGATGAATTTTTGCCCACACTTGAAAGGACCTTGGCATGAAATTTTGCTGGTGTAATGTCACTCACAGTTTGCTCTCTTAGATCTGATTTGTTTTATRCCCATCCATTTGGCGGGGCCCCTTTGATGAAGTGAAACCTATTGAAGTTCTCTAATTTTCTTTTGTAAAATTYATTTTTGGTGTGACTGGGCAGATTGTATTTGCAACTGAAGGAAAAGAGGAGTCAAAGATCASCRTAGAGAATGCAAACGTTGTTGAGATGATCAAGAAATGGTACTTGGGTGGAACAAGGGGAGTGTCTCCTACAACCATCTCGGCCTTAGCCAACACCCTTGCAACAGAGTTGTCCAAATGAACAGAGATGCTGTCTACTTATGGGCTGTATGTTTCA
>CHI1_SIM
AAATATTTCAAGAAAGATTCCATCATTACGTTCCATTTTCCTGCAACTTCATGCACTGCTGAGGTAATGATTAGGGAATAAGAACATTGGGTCATTGAAGTAGTTAACACAGCTTTTCTTTCTCACCCTATATTAGAACTCTGCATGAGGTAGTCTTTTACTTAAATATATATTATAACCGAGAGGTTATGATGTTGACTTCTCCATATCATGCTTTATTCACAGTTCGAATACTAATACAAGAGTCCATAAAATTTTTTGGGAATTATTTATGAGCTCCTGTTACGAAAATTTGAGCTATCATTTGAAGATGAGATGAATTTTTGCCCACACTTGAAAGGACCTTGGCATGAAATTTTGCTGGTGTAATGTCACTCACAGTTTSCTCTCTTAGATCTGATTTGTTTTATACCCATCCATTTGGCGGGGCCCCTTTGATGAAGTGAAACCTATTGAAGTTCTCTAATTTTCTTTTGTAAAATTTATTTTTGGTGTGACTGGGCAGATTGTATTTGCAACTGAAGGAAAAGAGGAGTCAAAGATCACCGTAGAGAATGCAAACGTTGTTGAGATGATCAAGAAATGGTACTTGGGTGGAACAAGGGGAGTGTCTCCTACAACCATCTCGGCCTTAGCCAACACCCTTGCAACAGAGTTGTCCAAATGAACAGAGATGYTGTCTACTTATGGGCTGTATGTTTCA
>CHI1_THU
AAATATTTCAAGAAAGATTCCATCATTACGTTCCATTTTCCTGCAACTTCATGCACTGCTGAGGTAATGATTAGGGAATAAGAACATTGGGTCATTGAAGTAATTAACACAGCTTTTCTTTCTCACCCTATATTAGAACTCTGCATGAGGTAGTCTTTTACTTAAATATATATTATAACCGAGAGGTTMTGATGTTGACTTCTCCATATCATGCTTTATTCACAGTTCGAATACTAATACAAGAGTCCATAAAATTTTTTGGGAATTATTWATGAGCTCCTGTTACGAAAATTTGAGCTATCATTTGAAGATGAGATGAATTTTTGCYCACACTTGAAAGGACCTTGGCATGAAATTTTKCTGGTGTAATGTCACTCACAGTTTGCTCTCTTAGATCTGATTTGTTTGATACCCATCCATTTGGCGGGGCCCCTTTGATGAAGTGAAACCTATTGAAGTTCTCTAATTTTATTTTGTAAAATTTATTTTTGGTGTGACTGGGCAGATTGTATTTGCAACTGAAGGAAAAGAGGAGTCAAAGATCACCGTAGAGAATGCAAACGTTGTTGAGATGATCAAGAAATGGTACTTGGGTGGAACAAGGGGAGTGTCTCCTACAACCATCTCGGCCTTAGCCAACACCCTTGCAACAGAGTTGTCCAAATGAACAGAGATGCTGTCTACTTTTGGGCTGTATGTTTCA
>CHI1_CAB
AAATATTTCAAGAAAGATTCCATCATTACGTTCCATTTTCCTGCAACTTCATGCACTGCTGAGGTAATGATTAGGGAATAAGAACATTGGGTCATTGAAGTAATTAACACAGCTTTTCTTTCTCGCCCTATATTAGAACTCTGCATGAGGTAGTCTTTTACTTAAATATATATTATAACCGAGAGGTTATGATGTTGACTTCTCCATATCATGCTTTATTCACAGTTCGAATACTAATACAAGAGTCCATAAAATTTTTTGGGAATTATTTATGAGCTCCTGTTACGAAAATTTGAGCTATCATTTGAAGATGAGATGAATTTTTGCCCACACTTGAAAGGACCTTGGCATGAAATTTTGCTGGTGTAATGTCACTCACAGTTTGCTCTCTTAGATCTGATTTGTTTGATACCCATCCATTTGGCGGGGCCCCTTTGATGAAGTGAAACCTATTGAAGTTCTCTAATTTTCTTTTGTAAAATTTATTTTTGGTGTGACTGGGCAGATTGTATTTGCAACTGAAGGAAAAGAGGAGTCAAAGATCACCGTAGAGAATGCAAACGTTGTTGAGATGATCAAGAAATGGTACTTGGGTGGAACAAGGGGAGTGTCTCCTACAACCATCTCGGCCTTAGCCAACACCCTTGCAACAGAGTTGTCCAAATGAACAGAGATGCTGTCTACTTATGGGCTGTATGTTTCA
>CHI1_CAR
AAATATTTCAAGAAAGATTCCATCATTWCGTTCCATTTTCCTGCAACTTCATGCACTGCTGAGGTAATGATTAGGGAATAAGAACATTGGGTCATTGAAGTAATTAACACAGCTTTTCTTTCTCGCCCTATATTAGAACTCTGCATGAGGTAGTCTTTTACTTAAATATATATTATAACCGAGAGGTTATGATGTTGACTTCTCCATATCATGCTTTATTCACAGTTCGAATACTAATACAAGAGTCCATAAAATTTTTTGGGAATTATTTATGAGCTCCTGTTACGAAAATTTGAGCTATCATTTGAAGATGAGATGAATTTTTGCCCACACTTGAAAGGACCTTGGCATGAAATTTTGCTGGTGTAATGTCACTCACAGTTTGCTCTCTTAGATCTGATTTGTTTGATACCCATCCATTTGGCGGGGCCCCTTTGATGAAGTGAAACCTATTGAAGTTCTCTAATTTTCTTTTGTAAAATTTATTTTTGGTGTGACTGGGCAGATTGTATTTGCAACTGAAGGAAAAGAGGAGTCAAAGATCACCGTAGAGAATGCAAACGTTGTTGAGATGATCAAGAAATGGTACTTGGGTGGAACAAGGGGAGTGTCTCCTACAACCATCTCGGCCTTAGCCAACACCCTTGCAACAGAGTTGTCCAAATGAACAGAGATGCTGTCTACTTATGGGCTGTATGTTTCA
>CHI1_CIN
AAATATTTCAAGAAAGATTCCATCATTTCGTTCCATTTTCCTGCAACTTCATGCACTGCTGAGGTAATGATTAGGGAATAAGAACATTGGGTCATTGAAGTAATTAACACAGCTTTTCTTTCTCGCCCTATATTAGAACTCTGCATGAGGTAGTCTTTTACTTAAATATATATTATAACCGAGAGGTTATGATGTTGACTTCTCCATATCATGCTTTATTCACAGTTCGAATACTAATACAAGAGTCCATAAAATTTTTTGGGAATTATTTATGAGCTCCTGTTACGAAAATTTGAGCTATCATTTGAAGATGAGATGAATTTTTGCCCACACTTGAAAGGACCTTGGCATGAAATTTTGCTGGTGTAATGTCACTCACAGTTTGCTCTCTTAGATCTGATTTGTTTGATACCCATCCATTTGGCGGGGCCCCTTTGATGAAGTGAAACCTATTGAAGTTCTCTAATTTTCTTTTGTAAAATTTATTTTTGGTGTGACTGGGCAGATTGTATTTGCAACTGAAGGAAAAGAGGAGTCAAAGATCACCGTAGAGAATGCAAACGTTGTTGAGATGATCAAGAAATGGTACTTGGGTGGAACAAGGGGAGTGTCTCCTACAACCATCTCGGCCTTAGCCAACACCCTTGCAACAGAGTTGTCCAAATGAACAGAGATGCTGTCTACTTATGGGCTGTATGTTTCA
>CHI1_FOL
AAATATTTCAAGAAAGATTCCATCATTACGTTCCATTTTCCTGCAACTTCATKCACTGCTGAGGTAATGATTAGGGAATAAGAACATTGGGTCATTGAAGTAATTAACACAGCTTTTCTTTCTCRCCCTATATTAGAACTCTGCATGAGGTAGTCTTTTACTTAAATATATATTATAACCGAGAGGTTATGATGTTGACTTCTCCATATCATGCTTTATTCACAGTTCGAATACTAATACAAGAGTCCATAAAAWTTTTTGGGAATTATTTATGAGCTCCTGTTACGAAAATTTGAGCTATCATTTGAAGATGAGRTGAATTTTYGCCCACACTTGAAAGGACCTTGGCATGAAATTTTGCTGGTGTAATGTCACTCACAGTTTGCTCTCTTAGATCTGATTTGTTTGATACCCATCCATTTGGCGGGGCCCCTTTGATGAAGTGAAACCTATTGAAGTTCTCTAATTTTCTTTTGTAAAATTTATTTTTGGTGTGACTGGGCAGATTGTATTTGCAACTGAAGGAAAAGAGGAGTCAAAGATCACCGTAGAGAATGCAAACGTTGTTGAGATGATCAAGAAATGGTAYTTGGGTGGAACAAGGGGAGTGTCTCCTACAACCATCTCGGCCTTAGCCAACACCCTTGCAACAGAGTTGTCCAAATGAACAGAGATGCTGTCTACTTATGGGCTGTATGTTTCA
>CHI1_GAM
AAATATTTCAAGAAAGATTCCATCATTACGTTCCATTTTCCTGCAACTTCATGCACTGCTGAGGTAATGATTAGGGAATAAGAACATTGGGTCATTGAAGTAATTAACACAGCTTTTCTTTCTCGCCCTATATTAGAACTCTGCATGAGGTAGTCTTTTACTTAAATATATATTATAACCGAGAGGTTATGATGTTGACTTCTCCATATCATGCTTTATTCACAGTTCGAATACTAATACAAGAGTCCATAAAATTTTTTGGGAATTATTTATGAGCTCCTGTTACGAAAATTTGAGCTATCATTTGAAGATGAGATGAATTTTTGCCCACACTTGAAAGGACCTTGGCATGAAATTTTGCTGGTGTAATGTCACTCACAGTTTGCTCTCTTAGATCTGATTTGTTTGATACCCATCCATTTGGCGGGGCCCCTTTGATGAAGTGAAACCTATTGAAGTTCTCTAATTTTCTTTTGTAAAATTTATTTTTGGTGTGACTGGGCAGATTGTATTTGCAACTGAAGGAAAAGAGGAGTCAAAGATCACCGTAGAGAATGCAAACGTTGTTGAGATGATCAAGAAATGGTACTTGGGTGGAACAAGGGGAGTGTCTCCTACAACCATCTCGGCCTTAGCCAACACCCTTGCAACAGAGTTGTCCAAATGAACAGAGATGCTGTCTACTTATGGGCTGTATGTTTCA
>CHI1_GRE
AAATATTTCAAGAAAGATTCCATCATTWCGTTCCATTTTCCTGCAACTTCATGCACTGCTGAGGTAATGATTAGGGAATAAGAACATTGGGTCATTGAAGTAATTAACACAGCTTTTCTTTCTCGCCCTATATTAGAACTCTGCATGAGGTAGTCTTTTACTTAAATATATATTATAACCGAGAGGTTATGATGTTGACTTCTCCATATCATGCTTTATTCACAGTTCGAATACTAATACAAGAGTCCATAAAATTTTTTGGGAATTATTTATGAGCTCCTGTTACGAAAATTTGAGCTATCATTTGAAGATGAGATGAATTTTTGCCCACACTTGAAAGGACCTTGGCATGAAATTTTGCTGGTGTAATGTCACTCACAGTTTGCTCTCTTAGATCTGATTTGTTTGATACCCATCCATTTGGCGGGGCCCCTTTGATGAAGTGAAACCTATTGAAGTTCTCTAATTTTCTTTTGTAAAATTTATTTTTGGTGTGACTGGGCAGATTGTATTTGCAACTGAAGGAAAAGAGGAGTCAAAGATCACCGTAGAGAATGCAAACGTTGTTGAGATGATCAAGAAATGGTACTTGGGTGGAACAAGGGGAGTGTCTCCTACAACCATCTCGGCCTTAGCCAACACCCTTGCAACAGAGTTGTCCAAATGAACAGAGATGCTGTCTACTTATGGGCTGTATGTTTCA
>CHI1_PIN
AAATATTTCAAGAAAGATTCCATCATTACGTTCCATTTTCCTGCAACTTCATGCACTGCTGAGGTAATGATTAGGGAATAAGAACATTGGGTCATTGAAGTAATTAACACAGCTTTTCTTTCTCGCCCTATATTAGAACTCTGCATGAGGTAGTCTTTTACTTAAATATATATTATAACCGAGAGGTTATGATGTTGACTTCTCCATATCATGCTTTATTCACAGTTCGAATACTAATACAAGAGTCCATAAAATTTTTTGGGAATTATTTATGAGCTCCTGTTACGAAAATTTGAGCTATCATTTGAAGATGAGATGAATTTTTGCCCACACTTGAAAGGACCTTGGCATGAAATTTTGCTGGTGTAATGTCACTCACAGTTTGCTCTCTTAGATCTGATTTGTTTGATACCCATCCATTTGGCGGGGCCCCTTTGATGAAGTGAAACCTATTGAAGTTCTCTAATTTTCTTTTGTAAAATTTATTTTTGGTGTGACTGGGCAGATTGTATTTGCAACTGAAGGAAAAGAGGAGTCAAAGATCACCGTAGAGAATGCAAACGTTGTTGAGATGATCAAGAAATGGTACTTGGGTGGAACAAGGGGAGTGTCTCCTACAACCATCTCGGCCTTAGCCAACACCCTTGCAACAGAGTTGTCCAAATGAACAGAGATGCTGTCTACTTATGGGCTGTATGTTTCA
>CHI1_SYR
AAATATTTCAAGAAAGATTCCATCATTWCGTTCCATTTTCCTGCAACTTCATGCACTGCTGAGGTAATGATTAGGGAATAAGAACATTGGGTCATTGAAGTAATTAACACAGCTTTTCTTTCTCGCCCTATATTAGAACTCTGCATGAGGTAGTCTTTTACTTAAATATATATTATAACCGAGAGGTTATGATGTTGACTTCTCCATATCATGCTTTATTCACAGTTCGAATACTAATACAAGAGTCCATAAAATTTTTTGGGAATTATTTATGAGCTCCTGTTACGAAAATTTGAGCTATCATTTGAAGATGAGATGAATTTTTGCCCACACTTGAAAGGACCTTGGCATGAAATTTTGCTGGTGTAATGTCACTCACAGTTTGCTCTCTTAGATCTGATTTGTTTGATACCCATCCATTTGGCGGGGCCCCTTTGATGAAGTGAAACCTATTGAAGTTCTCTAATTTTCTTTTGTAAAATTTATTTTTGGTGTGACTGGGCAGATTGTATTTGCAACTGAAGGAAAAGAGGAGTCAAAGATCACCGTAGAGAATGCAAACGTTGTTGAGATGATCAAGAAATGGTACTTGGGTGGAACAAGGGGAGTGTCTCCTACAACCATCTCGGCCTTAGCCAACACCCTTGCAACAGAGTTGTCCAAATGAACAGAGATGCTGTCTACTTATGGGCTGTATGTTTCA
>CHI1_LAS
AAATATTTCAAGAAAGATTCCATCATTWCGTTCCATTTTCCTGCAACTTCATGCACTGCTGAGGTAATGATTAGGGAATAAGAACATTGGGTCATTGAAGTAATTAACACAGCTTTTCTTTCTCGCCCTATATTAGAACTCTGCATGAGGTAGTCTTTTACTTAAATATATATTATAACCGAGAGGTTATGATGTTGACTTCTCCATATCATGCTTTATTCACAGTTCGAATACTAATACAAGAGTCCATAAAATTTTTTGGGAATTATTTATGAGCTCCTGTTACGAAAATTTGAGCTATCATTTGAAGATGAGATGAATTTTTGCCCACACTTGAAAGGACCTTGGCATGAAATTTTGCTGGTGTAATGTCACTCACAGTTTGCTCTCTTAGATCTGATTTGTTTGATACCCATCCATTTGGCGGGGCCCCTTTGATGAAGTGAAACCTATTGAAGTTCTCTAATTTTCTTTTGTAAAATTTATTTTTGGTGTGACTGGGCAGATTGTATTTGCAACTGAAGGAAAAGAGGAGTCAAAGATCACCGTAGAGAATGCAAACGTTGTTGAGATGATCAAGAAATGGTACTTGGGTGGAACAAGGGGAGTGTCTCCTACAACCATCTCGGCCTTAGCCAACACCCTTGCAACAGAGTTGTCCAAATGAACAGAGATGCTGTCTACTTATGGGCTGTATGTTTCA
>CHI1_LAP
AAATATTTCAAGAAAGATTCCATCATTWCGTTCCATTTTCCTGCAACTTCATGCACTGCTGAGGTAATGATTAGGGAATAAGAACATTGGGTCATTGAAGTAATTAACACAGCTTTTCTTTCTCGCCCTATATTAGAACTCTGCATGAGGTAGTCTTTTACTTAAATATATATTATAACCGAGAGGTTATGATGTTGACTTCTCCATATCATGCTTTATTCACAGTTCGAATACTAATACAAGAGTCCATAAAATTTTTTGGGAATTATTTATGAGCTCCTGTTACGAAAATTTGAGCTATCATTTGAAGATGAGATGAATTTTTGCCCACACTTGAAAGGACCTTGGCATGAAATTTTGCTGGTGTAATGTCACTCACAGTTTGCTCTCTTAGATCTGATTTGTTTGATACCCATCCATTTGGCGGGGCCCCTTTGATGAAGTGAAACCTATTGAAGTTCTCTAATTTTCTTTTGTAAAATTTATTTTTGGTGTGACTGGGCAGATTGTATTTGCAACTGAAGGAAAAGAGGAGTCAAAGATCACCGTAGAGAATGCAAACGTTGTTGAGATGATCAAGAAATGGTACTTGGGTGGAACAAGGGGAGTGTCTCCTACAACCATCTCGGCCTTAGCCAACACCCTTGCAACAGAGTTGTCCAAATGAACAGAGATGCTGTCTACTTATGGGCTGTATGTTTCA
>CHI1_VSF
AAATATTTCAAGAAAGATTCCATCATTWCGTTCCATTTTCCTGCAACTTCATGCACTGCTGAGGTAATGATTAGGGAATAAGAACATTGGGTCATTGAAGTAATTAACACAGCTTTTCTTTCTCGCCCTATATTAGAACTCTGCATGAGGTAGTCTTTTACTTAAATATATATTATAACCGAGAGGTTATGATGTTGACTTCTCCATATCATGCTTTATTCACAGTTCGAATACTAATACAAGAGTCCATAAAATTTTTTGGGAATTATTTATGAGCTCCTGTTACGAAAATTTGAGCTATCATTTGAAGATGAGATGAATTTTTGCCCACACTTGAAAGGACCTTGGCATGAAATTTTGCTGGTGTAATGTCACTCACAGTTTGCTCTCTTAGATCTGATTTGTTTGATACCCATCCATTTGGCGGGGCCCCTTTGATGAAGTGAAACCTATTGAAGTTCTCTAATTTTCTTTTGTAAAATTTATTTTTGGTGTGACTGGGCAGATTGTATTTGCAACTGAAGGAAAAGAGGAGTCAAAGATCACCGTAGAGAATGCAAACGTTGTTGAGATGATCAAGAAATGGTACTTGGGTGGAACAAGGGGAGTGTCTCCTACAACCATCTCGGCCTTAGCCAACACCCTTGCAACAGAGTTGTCCAAATGAACAGAGATGCTGTCTACTTATGGGCTGTATGTTTCA
>CHI1_TEU
AAATATTTCAAGAAAGATTCCATCATTTCGTTCCATTTTCCTGCAACTTCATGCACTGCTGAGGTAATGATTAGGGAATAAGAACATTGGGTCATTGAAGTAATTAACACAGCTTTTCTTTCTCGCCCTATATTAGAACTCTGCATGAGGTAGTCTTTTACTTAAATATATATTATAACCGAGAGGTTATGATGTTGACTTCTCCATATCATGCTTTATTCACAGTTCGAATACTAATACAAGAGTCCATAAAATTTTTTGGGAATTATTTATGAGCTCCTGTTACGAAAATTTGAGCTATCATTTGAAGATGAGATGAATTTTTGCCCACACTTGAAAGGACCTTGGCATGAAATTTTGCTGGTGTAATGTCACTCACAGTTTGCTCTCTTAGATCTGATTTGTTTGATACCCATCCATTTGGCGGGGCCCCTTTGATGAAGTGAAACCTATTGAAGTTCTCTAATTTTCTTTTGTAAAATTTATTTTTGGTGTGACTGGGCAGATTGTATTTGCAACTGAAGGAAAAGAGGAGTCAAAGATCACCGTAGAGAATGCAAACGTTGTTGAGATGATCAAGAAATGGTACTTGGGTGGAACAAGGGGAGTGTCTCCTACAACCATCTCGGCCTTAGCCAACACCCTTGCAACAGAGTTGTCCAAATGAACAGAGATGCTGTCTACTTATGGGCTGTATGTTTCA
>CHI1_VSD
AAATATTTCAAGAAAGATTCCATCATTWCGTTCCATTTTCCTGCAACTTCATGCACTGCTGAGGTAATGATTAGGGAATAAGAACATTGGGTCATTGAAGTAATTAACACAGCTTTTCTTTCTCGCCCTATATTAGAACTCTGCATGAGGTAGTCTTTTACTTAAATATATATTATAACCGAGAGGTTATGATGTTGACTTCTCCATATCATGCTTTATTCACAGTTCGAATACTAATACAAGAGTCCATAAAATTTTTTGGGAATTATTTATGAGCTCCTGTTACGAAAATTTGAGCTATCATTTGAAGATGAGATGAATTTTTGCCCACACTTGAAAGGACCTTGGCATGAAATTTTGCTGGTGTAATGTCACTCACAGTTTGCTCTCTTAGATCTGATTTGTTTGATACCCATCCATTTGGCGGGGCCCCTTTGATGAAGTGAAACCTATTGAAGTTCTCTAATTTTCTTTTGTAAAATTTATTTTTGGTGTGACTGGGCAGATTGTATTTGCAACTGAAGGAAAAGAGGAGTCAAAGATCACCGTAGAGAATGCAAACGTTGTTGAGATGATCAAGAAATGGTACTTGGGTGGAACAAGGGGAGTGTCTCCTACAACCATCTCGGCCTTAGCCAACACCCTTGCAACAGAGTTGTCCAAATGAACAGAGATGCTGTCTACTTATGGGCTGTATGTTTCA
>CHI1_LAG
AAATATTTCAAGAAAGATTCCATCATTWCGTTCCATTTTCCTGCAACTTCATGCACTGCTGAGGTAATGATTAGGGAATAAGAACATTGGGTCATTGAAGTAATTAACACAGCTTTTCTTTCTCRCCCTATATTAGAACTCTGCATGAGGTAGTCTTTTACTTAAATATATATTATAACCGAGAGGTTATGATGTTGACTTCTCCATATCATGCTTTATTCACAGTTCGAATACTAATACAAGAGTCCATAAAATTTTTTGGGAATTATTTATGAGCTCCTGTTACGAAAATTTGAGCTATCATTTGAAGATGAGATGAATTTTTKCCCACACTTGAAAGGACCTTGGCATGAAATTTTGYTGGTGTAATGTCACTCACAGTTTGCTCTCTTAGWTCTGATTTGTTTKATACCCATCCATTTGGCGGGGCCCCTTTGATGAAGTGAAACCTATTGAAGTTCTCTAATTTTCTTTTGTAAAATTTATTTTTGGTGTGACTGGGCAGATTGTATTTGCAACTGAAGGAAAAGAGGAGTCAAARATCACCGTAGAGAATGCAAACGTTGTTGAGATGATCAAGAAATGGTACTTGGGTGGAACAAGGGGAGTGTCTCCTACAACCATCTCGGCCTTAGCCAACACCCTTGCAACAGAGTTGTCCAAATGAACAGAGATGCTGTCTACTTATGGGCTGTATGTTTCA
>CHI1_LAC
AAATATTTCAAGAAAGATTCCATCATTACGTTCCATTTTCCTGCAACTTCATGCACTGCTGAGGTAATGATTAGGGAATAAGAACATTGGGTCATTGAAGTAATTAACACAGCTTTTCTTTCTCGCCCTATATTAGAACTCTGCATGAGGTAGTCTTTTACTTAAATATATATTATAACCGAGAGGTTATGATGTTGACTTCTCCATATCATGCTTTATTCACAGTTCGAATACTAATACAAGAGTCCATAAAATTTTTTGGGAATTATTTATGAGCTCCTGTTACGAAAATTTGAGCTATCATTTGAAGATGAGATGAATTTTTGCCCACACTTGAAAGGACCTTGGCATGAAATTTTGCTGGTGTAATGTCACTCACAGTTTGCTCTCTTAGATCTGATTTGTTTGATACCCATCCATTTGGCGGGGCCCCTTTGATGAAGTGAAACCTATTGAAGTTCTCTAATTTTCTTTTGTAAAATTTATTTTTGGTGTGACTGGGCAGATTGTATTTGCAACTGAAGGAAAAGAGGAGTCAAAGATCACCGTAGAGAATGCAAACGTTGTTGAGATGATCAAGAAATGGTACTTGGGTGGAACAAGGGGAGTGTCTCCTACAACCATCTCGGCCTTAGCCAACACCCTTGCAACAGAGTTGTCCAAATGAACAGAGATGCTGTCTACTTATGGGCTGTATGTTTCA
>CHI1_MUS2
AAATATTTCAAGAAAGATTCCATCATTACGTTCCATTTTCCTGCAACTTCATGCACTGCTGAGGTAATGATTAGGGAATAAGAACATTGGGTCATTGAAGTAATTAACACAGCTTTTCTTTCTCACCCTATATTAGAACTCTGCATGAGGTAGTCTTTTACTTAAATATGTATTATAACTGAGATGTTATGATGTTGACTTCTCCATATCATGCTTTTTTCATAGTTCGAATACTAATGCAAGAGTCCATAAAATTTTTTGGGAATTATTTATGAGCTCCTGTTATGAAAATTTGAGCTATCATTTGAAGATGAGATGAATTTTTGCCCACATTTGAAAGGACCTTGGCATGAAATTTTGTTGGTGTAATGTCACTCACAGTTTTCTCTCTTAGATCTGATTTGTTTTGTACCCATCTATTTGGCAAGGCCCCTTTGATGAAGTGAAACCTATTGAAGTTCTCTAATTTTCTTTTGTAAAATTTATTTTTGGTGTGACTGGGCAGATTGTATTTGCAACTGAAGGAAAAGAGGAGTCAAAGATCACCATAGAGAATGCAAACGTTGTTGAGATGATCAAGAAATGGTACTTGGGTGGAACGAGGGGAGTGTCTCCTACAACCATCTCAGCCTTGGCCAACACCCTTGCAACAGAGTTGTCCAAATGAACAGAGATGCTGTCTACTTATGGGCTGTATGTTTCA
>CHI1_MUS4
AAATATTTCAAGAAAGATTCCATCATTACGTTCCATTTTCCTGCAACTTCATGCACTGCTGAGGTAATGATTAGGGAATAAGAACATTGGGTCATTGAAGTAATTAACACAGCTTTTCTTTCTCACCCTATATTAGAACTCTGCATGAGGTAGTCTTTTACTTAAATATGTATTATAACTGAGATGTTATGATGTTGACTTCTCCATATCATGCTTTTTTCACAGTTCGAATACTAATGCAAGAGTCCATAAAATTTTTTGGGAATTATTTATGAGCTCCTGTTATGAAAATTTGAGCTATCATTTGAAGATGAGATGAATTTTTGCCCACATTTGAAAGGACCTTGGCATGAAATTTTGTTGGTGTAATGTCACTCACAGTTTTCTCTCTTAGATCTGATTTGTTTTGTACCCATCTATTTGGCAAGGCCCCTTTGATGAAGTGAAACCTATTGAAGTTCTCTAATTTTCTTTTGTAAAATTTATTTTTGGTGTGACTGGGCAGATTGTATTTGCAACTGAAGGAAAAGAGGAGTCAAAGATCACCATAGAGAATGCAAACGTTGTTGAGATGATCAAGAAATGGTACTTGGGTGGAACGAGGGGAGTGTCTCCTACAACCATCTCAGCCTTGGCCAACACCCTTGCAACAGAGTTGTCCAAATGAACAGAGATGCTGTCTACTTATGGGCTGTATGTTTCA
>CHI1_THU2
AAATATTTCAAGAAAGATTCCATCATTACGTTCCATTTTCCTGCAACTTCATGCACTGCTGAGGTAATGATTAGGGAATAAGAACATTGGGTCATTGAAGTAATTAACACAGCTTTTCTTTCTCACCCTATATTAGAACTCTGCATGAGGTAGTCTTTTACTTAAATATATATTATAACCGAGAGGTTATGATGTTGACTTCTCCATATCATGCTTTATTCACAGTTYGAATACTAATACAAGAGTCCATAAAATTTTTTGGGAATTATTTATGAGCTCCTGTTACGAAAATTTGAGCTATCATTTGAAGATGAGATGAATTTTTGCCCACACTTGAAAGGACCTTGGCATGAAATTTTGCTGGTGTAATGTCACTCACAGTTTGCTCTCTTAGATCTGATTTGTTTKATACCCATCCATTTGGCGGGGCCCCTTTGATGAAGTGAAACCTATTGAAGTTCTCTAATTTTCTTTTGTAAAATTTATTTTTGGTGTGACTGGGCAGATTGTATTTGCAACTGAAGGAAAAGAGGAGTCAAAGATCACCGTAGAGAATGCAAACGTTGTTGAGATGATCAAGAAATGGTACTTGGGTGGAACAAGGGGAGTGTCTCCTACAACCATCTCGGCCTTAGCCAACACCCTTGCAACAGAGTTGTCCAAATGAACAGAGATGCTGTCTACTTATGGGCTGTATGTTTCA
>CHI1_YES
AAATATTTCAAGAAAGATTCCATCATTACGTTCCATTTTCCTGCAACTTCATKCACTGCTGAGGTAATGATTAGGGAATAAGAACATTGGGTCATTGAAKTAATTAACACAGCTTTTCTTTCTCACCCTATATTAGAACTCTGCATGAGGTAGTCTTTTACTTAAATATATATTATAACCGAGAGGTTATGATGTTGACTTCTCCATATCATGCTTTATTCACAGTTCGAATACTAATACAAGAGTCCATAAAAWTTTTTGGGAATTATTTATGAGCTCCTGTTACGAAAATTTGAGCTATCATTTGAAGATGAGRTGAATTTTYGCCCACACTWGAAAGGACCTTGGCATGAAATTTTGCTGGTGTAATGTCACTCACAGTTTGCTCTCTTAGATCTGATTTGTTTGATACCCATCCATTTGGCGGGGCCCYTTTGATGAAGTGAAACCTATTGAAGTTCTCTAATTTTCTTTTGTAAAATTTATTTTTGGTGTGACTGGGCAGATTGTATTTGCAACTGAAGGAAAAGAGGAGTCAAAGATCACCGTAGAGAATGCAAACGTTGTTGAGATGATCAAGAAATGGTAYTTGGGTGGAACAAGGGGAGTGTCTCCTACAACCATCTCGGCCTTAGCCAACACCCTTGCAACAGAGTTGTCCAAATGAACAGAGATGCTGTCTACTTATGGGCTGTATGTTTCA
>CHI1_TRE
AAATATTTCAAGAAAGATTCCATCATTAYGTTCCATTTTCCTGCAACTTCATGCACTGCTGAGGTAATGATTAGGGAATAAGAACATTGGGTCATYGAAGTAATTAACRCAGCTTTTCTTTCTCACCCTATATTAGAACTCTGCATGAGGTAGTCTTTTACTTAAATATATATTATAACYGAGAGGTTATGATGTTGACTTCTCCATATCATGCTTTATTCACAGTTYGAATACTAATACAAGAGTCCATAAAATTTTTTGGGAATTATTTATGAGCTCCTGTTAYGAAAATTTGAGCTATCATTTGAAGATGAGATGAATTTTTGCCCACACTTGAAAGGACCTTGGCATGAAATTTTGYTGGTGTAATGTCACTCACAGTTTGCTCTCTTAGATCTGATTTGTTTTRTACCCATCCATTTGGCGGGSCCCCTTTGATGAAGTGAARCCTATTGAAGTTCTCTAATTTTCTTTTGTAAAATTTATTTTTGGTGTGACTGGGCAGATTGTATTTGCAACTGAAGGAAAAGAGGAGTCAAAGATCACCGTAGAGAATGCAAACGTTGTTGAGATGATCAAGAAATGGTACTTGGGTGGAACAAGGGGAGTGTCTCCTACAACCATCTCGGCCTTAGCCAACACCCTTGCAACAGAGTTGTCCAAATGAACAGAGATGCTGTCTACTTATGGGCTGTATGTTTCA
>CHI1_TRE2
AAATATTTCAAGAAAGATTCCATCATTAYGTTCCATTTTCCTGCAACTTCATGCACTGCTGAGGTAATGATTAGGGAATAAGAACATTGGGTCATYGAAGTAATTAACRCAGCTTTTCTTTCTCACCCTATATTAGAACTCTGCATGAGGTAGTCTTTTACTTAAATATATATTATAACYGAGAGGTTATGATGTTGACTTCTCCATATCATGCTTTATTCACAGTTYGAATACTAATACAAGAGTCCATAAAATTTTTTGGGAATTATTTATGAGCTCCTGTTAYGAAAATTTGAGCTATCATTTGAAGATGAGATGAATTTTTGCCCACACTTGAAAGGACCTTGGCATGAAATTTTGYTGGTGTAATGTCACTCACAGTTTGCTCTCTTAGATCTGATTTGTTTTRTACCCATCCATTTGGCGGGSCCCCTTTGATGAAGTGAARCCTATTGAAGTTCTCTAATTTTCTTTTGTAAAATTTATTTTTGGTGTGACTGGGCAGATTGTATTTGCAACTGAAGGAAAAGAGGAGTCAAAGATCACCGTAGAGAATGCAAACGTTGTTGAGATGATCAAGAAATGGTACTTGGGTGGAACAAGGGGAGTGTCTCCTACAACCATCTCGGCCTTAGCCAACACCCTTGCAACAGAGTTGTCCAAATGAACAGAGATGCTGTCTACTTATGRGCTGTATGTTTCA
>CHI1_AES3
AAATATTTCAAGAAAGATTCCATCATTACGTTCCATTTTCCTGCAACTTCATGCACTGCTGAGGTAATGATTAGGGAATAAGAACATTGGGTCATTGAAGTAGTTAACACAGCTTTTCTTTCTCACCCTATATTAGAACTCTGCATGAGGTAGTCTTTTACTTAAATATATATTATAACCGAGAGGTTATGATGTTGACTTCTCCATATCATGCTTTATTCACAGTTCGAATACTAATACAAGAGTCCATAAAATTTTTTGGGAATTATTTATGAGCTCCTGTTACGAAAATTTGAGCTATCATTTGAAGATGAGATGAATTTTTGCCCACACTTGAAAGGACCTTGGCATGAAATTTTGCTGGTGTAATGTCACTCACAGTTTCCTCTCTTAGATCTGATTTGTTTTATACCCATCCATTTGGCGGGGCCCCTTTGATGAAGTGAAACCTATTGAAGTTCTCTAATTTTCTTTTGTAAAATTTATTTTTGGTGTGACTGGGCAGATTGTATTTGCAACTGAAGGAAAAGAGGAGTCAAAGATCACCGTAGAGAATGCAAACGTTGTTGAGATGATCAAGAAATGGTACTTGGGTGGAACAAGGGGAGTGTCTCCTACAACCATCTCGGCCTTAGCCAACACCCTTGCAACAGAGTTGTCCAAATGAACAGAGATGCTGTCTACTTATGGGCTGTATGTTTCA
>CHI1_AES2
AAATATTTCAAGAAAGATTCCATCATTACGTTCCATTTTCCTGCAACTTCATGCACTGCTGAGGTAATGATTAGGGAATAAGAACATTGGGTCATTGAAGTARTTAACACAGCTTTTCTTTCTCACCCTATWTTAGAACTCTGCATGAGGTAGTCTTTTACTTAAATATATATTATAACCGAGAGGTTATGATGTTGACTTCTCCATATCATGCTTTATTCACAGTTCGAATACTAATACAAGAGTCCATAAAATTTTTTGGGAATTATTTATGAGCTCCTGTTACGAAAATTTGAGCTATCATTTGAAGA?????????????????????????????????????????????????????????????????????????????????????????TTTGTTTTATACCCATCCATTTGGCGGGGCCCCTTTGATGAAGTGAAACCTATTGAAGTTCTWTAATTTTCTTTTGTAAAATTTATTTTTGGTGTGACTGGGCAGATTGTATTTGCAACTGAAGGAAAAGAGGAGTCAAAGATCACCGTAGAGAATGCAAACGTTGTTGAGATGATCAAGAAATGGTACTTGGGTGGAACAAGGGGAGTGTCTCCTACAACCATCTCGGCCTTAGCCAACACCCTTGCAACAGAGTTGTCCAAATGAACAGAGATGCTGTCTACTTATGGGCTGTATGTTTCA
