# Supplementary material for: Species relationships within the genus Vitis based on molecular and morphological data
Source: PLoS One. 2023 Jul 31;18(7):e0283324. doi: 10.1371/journal.pone.0283324 (PMC10389703; doi:10.1371/journal.pone.0283324)
Supplement: S1 Data — (ZIP) [file pone.0283324.s016.zip › DFR4.fasta]

>DFR4_AES
CTGGAGCTGTGGACACATGCCGAGCCAAGGGATTGCTTCCCCCTTCACATGAGAAACCTGTAGATGGCAAGACCTAGAAGAAGAATTTCTGTCAGGCTAGAGCGTAGAAATGTCCTTCATTCTGTGGAATCAAGGCTTTCTGGTAGTTTGATTTGGCCAACTATGTTGAAATTTGTCTACTATTTTATCCATTAAAGGAAATTATTCTAATGGTCAATG
>DFR4_AMU
CTGGAGCTGTGGACACATGCCGGGCCAAGGGATTGCTTCCCCCTTCACATGAGAAACCTGTAGATGGCAAGACCTAGAAGAAGAATTTMTGTCAGGCTAGAGCGTAGAAATGTCCTTCATTCTGTGGAATCAAGGCTTTCTGGTAGTTTGATTTGGCCAACTATGTTGAAATTTGTCTACTATTTTATCCATTAAAGGAAATYATTCTAAAGGTCAATG
>DFR4_ARM
CTGGAGCTGTGGACACATGCCGGGCCAAGGGATTGCTTCCCCCTTCACATGAGAAACCTGTAGATGGCAAGACCTAGAAGAAGAATTTCTGTCAGGCTAGAGCGTAGAAATGTCCTTCATTCTGTGGAATCAAGGCTTTCTGGTAGTTTGATTTGGCCAACTATGTTGAAATTTGTCTACTATTTTATCCATTAGAGGAAATTATTCTAAAGGTCAATG
>DFR4_ARZ
CTGGAGCTGTGGACACATGCCGGGCCAAGGGATTGCTTCCCCCTTCACATGAGAAACCTGTAGATGGCAAGACCTAGAAGAAGAATTTCTGTCAGGCTAGAGCGTAGAAATGTCCTTCATTCTGTGGAATCAAGRCTTTCTGGTAGTTTGATTTGGCCAACTATGTTGAAATTTGTCTACTATTTTATCCATTAAAGGAAATTATTCTAATGGTCAATG
>DFR4_BAL
CTGGAGCTGTGGACACATGCCGGGCCAAGGGATTGCTTCCCCCTTCACATGAGAAACCTGTAGATGGCAAGACCTAGAAGAAGAATTTCTGTCAGGCTAGAGCGTAGAAATGTCCTTCATTCTGTGGAATCAAGGCTTTCTGGTAGTTTGATTTGGCTAACTATGTTGAAATTTGTCTACTATTTTATCCATTAAAGGAAATTATTCTAATGGTCAATG
>DFR4_BER1
CTGGAGCTGTGGACACATGCCGAGCCAAGGGATTGCTTCCCCCTTCACATGAGAAACCTGTAGATGGCAAGACCTAGAAGAAGAATTTCTGTCAGGCTAGAGCGTAGAAATGTCCTTCATTCTGTGGAATCAAGGCTTTCTGGTAGTTTGATTTGGCCAACTATGTTGAAATTTGTCTACTATTTTATCCATTAAAGGAAATTATTCTAAAGGTCAATG
>DFR4_BER2
CTGGAGCTGTGGACACATGCCGRGCCAAGGGATTGCTTCCCCCTTCACATGAGAAACCTGTAGATGGCAAGACCTAGAAGAAGAATTTCTGTCAGGCTAGAGCGTAGAAATGTCCTTCATTCTGTGGAATCAAGGCTTTCTGGTAGTTTGATTTGGCCAACTATGTTGAAATTTGTCTACTATTTTATCCATTAAAGGAAATTATTCTAAAGGTCAATG
>DFR4_BER3
CTGGAGCTGTGGACACATGCCGGGCCAAGGGATTGCTTCCCCCTTCACATGAGAAACCTGTAGATGGCAAGACCTAGAAGAAGAATTTCTGTCAGGCTAGAGCGTAGAAATGTCCTTCATTCTGTGGAATCAAGGCTTTCTGGTAGTTTGATTTGGCCAACTATGTTGAAATTTGTCTACTATTTTATCCATTAAAGGAAATTATTCTAAAGGTCAATG
>DFR4_BER4
CTGGAGCTGTGGACACATGCCGGGCCAAGGGATTGCTTCCCCCTTCACATGAGAAACCTGTAGATGGCAAGACCTAGAAGAAGAATTTCTGTCAGGCTAGAGCGTAGAAATGTCCTTCATTCTGTGGAATCAAGGCTTTCTGGTAGTTTGATTTGGCCAACTATGTTGAAATTTGTCTACTATTTTATCCATTAAAGGAAATTATTCTAATGGTCAATG
>DFR4_BER5
CTGGAGCTGTGGACACATGCCGGGCCAAGGGATTGCTTCCCCCTTCACATGAGAAACCTGTAGATGGCAAGACCTAGAAGAAGAATTTCTGTCAGGCTAGAGCGTAGAAATGTCCTTCATTCTGTGGAATCAAGGCTTTCTGGTAGTTTGATTTGGCCAACTATGTTGAAATTTGTCTACTATTTTATCCATTAAAGGAAATTATTCTAATGGTCAATG
>DFR4_BER6
CTGGAGCTGTGGACACATGCCGRGCCAAGGGATTGCTTCCCCCTTCACATGAGAAACCTGTAGATGGCAAGACCTAGAAGAAGAATTTCTKTCAGGCTAGAGCGTAGAAATGTCCTTCATTCTGTGGAATCAAGGCTTTCTGGTAGTTTGATTTGGCCAACTATGTTGAAATTTGTCTACTATTTTATCCATTAAAGGAAATTATTCTAAWGGTCAATG
>DFR4_BER7
CTGGAGCTGTGGACACATGCCGRGCCAAGGGATTGCTTCCCCCTTCACATGAGAAACCTGTAGATGGCAAGACCTAGAAGAAGAATTTCTGTCAGGCTAGAGCGTAGAAATGTCCTTCATTCTGTGGAATCAAGGCTTTCTGGTAGTTTGATTTGGCCAACTATGTTGAAATTTGTCTACTATTTTATCCATTAAAGGAAATTATTCTAAWGGTCAATG
>DFR4_BER8
CTGGAGCTGTGGACACATGCCGRGCCAAGGGATTGCTTCCCCCTTCACATGAGAAACCTGTAGATGGCAAGACCTAGAAGAAGAATTTCTGTCAGGCTAGAGCGTAGAAATGTCCTTCATTCTGTGGAATCAAGGCTTTCTGGTAGTTTGATTTGGCCAACTATGTTGAAATTTGTCTACTATTTTATCCATTAAAGGAAATTATTCTAAWGGTCAATG
>DFR4_BER9
CTGGAGCTGTGGACACATGCCGGGCCAAGGGATTGCTTCCCCCTTCACATGAGAAACCTGTAGATGGCAAGACCTAGAAGAAGAATTTCTGTCAGGCTAGAGCGTAGAAATGTCCTTCATTCTGTGGAATCAAGGCTTTCTGGTAGTTTGATTTGGCCAACTATGTTGAAATTTGTCTACTATTTTATCCATTAAAGGAAATTATTCTAAAGGTCAATG
>DFR4_BET
CTGGAGCTGTGGACACATGCCGGGCCAAGGGATTGCTTCCCCCTTCACATGAGAAACCTGTAGATGGCAAGACCTAGAAGAAGAATTTCTGTCAGGCTAGAGCGTACAAATGTCCTTCATTCTGTGGAATCAAGGCTTTCTGGTAGTTTGATTTGGCCAACTATGTTGAAATTTGTCTACTATTTTATCCATTAAAGGAAATTATTCTAATGGTCAATG
>DFR4_CAL
CTGGAGCTGTGGACACATGCCGGGCCAAGGGATTGCTTCCCCCTTCACATGAGAAACCTGTAGATGGCAAGACCTAGAAGAAGAATTTCTGTCAGGCTAGAGCGTAGAAATGTCCTTCATTCTGTGGAATCAAGGCTTTCTGGTAGTTTGATTTGGCCAACTATGTTGAAATTTGTCTACTATTYTATCCATTAAAGGAAATTATTCTAATGGTCAATG
>DFR4_CAN
CTGGAGCCGTGGACACATGCCGAGCCAAGGGATTGCTTCCCCCTTCACATGAGAAACCTGTAAATGGCAAGACCTAGAAGAAGAATTTCTGTCAGGCTAGAGCGTAGAAATGTCCTTCATTCTGTGGAATCAAGGCTTTCTGGTTGTTTGATTTGGCCAACTATGTTGAAATTTGTCTACTATTTTATCCATTGAAGGAAATTATTCTAAAGGTCAATG
>DFR4_CHA
CTGGAGCYGTGGACACATGCCGRGCCAAGGGATTGCTTCCCCCTTCACATGAGAAACCTGTARATGGCAAGACCTAGAAGAAGAATTTCTGTCAGGCTAGAGCGTAGAAATGTCCTTCATTCTGTGGAATCAAGRCTTTCTGGTWGTTTGATTTGGCCAACTATGTTGAAATTTGTCTACTATTTTATCMATTRAAGGAAATTATTCTAAWGGTCAATG
>DFR4_CIN1
CTGGAGCTGTGGACACATGCCGGGCCAAGGGATTGCTTCCCCCTTCACATGAGAAACCTGTAGATGGCAAGACCTAGAAGAAGAATTTCTGTCAGGCTAGAGCGTAGAAATGTCCTTCATTCTGTGGAATCAAGGCTTTCTGGTAGTTTGATTTGGCCAACTATGTTGAAATTTGTCTACTATTTTATCCATTAAAGGAAATTATTCTAATGGTCAATG
>DFR4_CIN2
CTGGAGCTGTGGACACATGCCGGGCCAAGGGATTGCTTCCCCCTTCACATGAGAAACCTGTAGATGGCAAGACCTAGAAGAAGAATTTCTGTCAGGCTAGAGCGTAGAAATGTCCTTCATTCTGTGGAATCAAGGCTTTCTGGTAGTTTGATTTGGCCAACTATGTTGAAATTTGTCTACTATTTTATCCATTAAAGGAAATTATTCTAATGGTCAATG
>DFR4_CIN3
CTGGAGCTGTGGACACATGCCGGGCCAAGGGATTGCTTCCCCCTTCACATGAGAAACCTGTAGATGGCAAGACCTAGAAGAAGAATTTCTGTCAGGCTAGAGCGTAGAAATGTCCTTCATTCTGTGGAATCAAGGCTTTCTGGTAGTTTGATTTGGCCAACTATGTTGAAATTTGTCTACTATTTTATCCATTAAAGGAAATTATTCTAATGGTCAATG
>DFR4_COD
CTGGAGCTGTGGACACATGCCGAGCCAAGGGATTGCTTCCCCCTTCACATGAGAAACCTGTAGATGGCAAGACCTAGAAGAAGAATTTCTGTCAGGCTAGAGCGTAGAAATGTCCTTCATTCTGTGGAATCAAGGCTTTCTGGTAGTTTGATTTGGCCAACTATGTTGAAATTTGTCTACTATTTTATCCATTAAAGGAAATTATTCTAAAGGTCAATG
>DFR4_COI
CTGGAGCTGTGGACACATGCCGGGCCAAGGGATTGCTTCCCCCTTCACATGAGAAACCTGTAGATGGCAAGACCTAGAAGAAGAATTTCTGTCAGGCTAGAACGTAGAAATGTCCTTCATTCTGTGGAATCAAGGCTTTCTGGTAGTTTGATTTGGCCAACTATGTTGAAATTTGTCTACTATTTTATCCATTAAAGGAAATTATTCTAAWGGTCAATG
>DFR4_COR
CTGGAGCCGTGGACACATGCCGAGCCAAGGGATTGCTTCCCCCTTCACATGAGAAACCTCTAGATGGCAAGACCTAGAAGAAGAATTTCTGTGAGGCTAGAGCGTAGAAATGTCCTTCATTCTGTGGAATCAAGGCTTTCTGGTAGTTTGATTTGGCCAACTACGTTGAAATTTGTCTACTATTTTATCCATTAAAGGAAATTATTCTAAAGGTCAATG
>DFR4_DAV
CTGGAGCTGTGGACACATGCCGGGCCAAGGGATTGCTTCCCCCTTCACATGAGAAACCTGTAGATGGCAAGACCTAGAAGAAGAATTTCTGTCAGGCTAGAGCGTACAAATGTCCTTCATTCTGTGGAATCAAGGCTTTCTGGTAGTTTGATTTGGCCAACTATGTTGAAATTTGTCTACTATTTTATCCATTAAAGGAAATTATTCTAAWGGTCAATG
>DFR4_DOA1
CTGGAGCYGTGGACACATGCCGRGCCAAGGGATTGCTTCCCCCTTCACATGAGAAACCTGTARATGGCAAGACCTAGAAGAAGAATTTCTGTCAGGCTAGAGCGTAGAAATGTCCTTCATTCTGTGGAATCAAGGCTTTCTGGTWGTTTGATTTGGCCAACTATGTTGAAATTTGTCTACTATTTTATCCATTRAAGGAAATTATTCTAAWGGTCAATG
>DFR4_DOA2
CTGGAGCTGTGGACACATGCCGGGCCAAGGGATTGCTTCCCCCTTCACATGAGAAACCTGTAGATGGCAAGACCTAGAAGAAGAATTTCTGTCAGGCTAGAGCGTAGAAATGTCCTTCATTCTGTGGAATCAAGGCTTTCTGGTAGTTTGATTTGGCCAACTATGTTGAAATTTGTCTACTATTTTATCCATTAAAGGAAATTATTCTAATGGTCAATG
>DFR4_FLE
CTGGAGCTGTGGACACATGCCGGGCCAAGGGATTGCTTCCCCCTTCACATGAGAAACCTGTAGATGGCAAGACCTAGAAGAAGAATTTCTGTCAGGCTAGAGCGTAGAAATGTCCTTCATTCTGTGGAATCAAGGCTTTCTGGTAGTTTGATTTGGCCAACTATGTTGAAATTTGTCTACTATTTTATCCATTAAAGGAAATTATTCTAATGGTCAATG
>DFR4_GIR
CTGGAGCTGTGGACACATGCCGGGCCAAGGGATTGCTTCCCCCTTCACATGAGAAACCTGTAGATGGCAAGACCTAGAAGAAGAATTTCTGTCAGGCTAGAGCGTAGAAATGTCCTTCATTCTGTGGAATCAAGRYTTTCTGGTAGTTTGATTTGGCCAACTATGTTGAAATTTGTCTACTATTTTATCCATTAAAGGAAATTATTCTAATGGTCAATG
>DFR4_LAB
CTGGAGCTGTGGACACATGCCGGGCYAAGGGATTGCTTCCCCCTTCACATGAGAAACCTGTAGATGGCAAGACCTAGAAGAAGAATTTCTGTCAGGCTAGAGCGTAGAAATGTCCTTCATTCTGTGGAATCAAGGYTTTCTGGTAGTTTGATTTGGCCAACTATGTTGAAATTTGTCTACTATTTTATCCATTAAAGGAAATTATTCTAAWGGTCAATG
>DFR4_LABv
CTGGAGCTGTGGACACATGCCGAGCCAAGGGATTGCTTCCCCCTTCACATGAGAAACCTGTAGATGGCAAGACCTAGAAGAAGAATTTCTGTCAGGCGAGAGCGTAGAAATGTCCTTCATTCTGTGGAATCAAGGCTTTCTGGTAGTTTGATTTGGYCAACTATGTWGAAATTTGTCTACTATTTTATCCAYTAAAGGAAATTATTCTAAWGGTCAATG
>DFR4_LON
CTGGAGCTGTGGACACATGCCGGGCCAAGGGATTGCTTCCCCCTTCACAYGAGAAACCTGTAGATGGCAAGACCTAGAAGAAGAATTTCTGTCAGGCTAGAGCGTAGAAATGTCCTTCATTCTGTGGAATCAAGRCTTTCTGGTAGTTTGATTTGGCCAACTATGTTGAAATTTGTCTACTATTTTATCCATTAAAGGAAATTATTCTAATGGTCAATG
>DFR4_MON
CTGGAGCTGTGGACACATGCCGGGCCAAGGGATTGCTTCCCCCTTCACATGAGAAACCTGTAGATGGCAAGACCTAGAAGAAGAATTTCTGTCAGGCTAGAGCGTAGAAATGTCCTTCATTCTGTGGAATCAAGGCTTTCTGGTAGTTTGATTTGGCCAACTATGTTGAAATTTGTCTACTATTTTATCCATTAAAGGAAATTATTCTAATGGTCAATG
>DFR4_MUS
CTGGAGCTGTGGACACATGCCGAGCCAAGGGATTGCTTCCCCCTTCACATGAGAAACCTGTAGATGGCAAGATCTAGAAGAAGAATTTCTGTCAGGATAGAGCATAGAAGTGTCCTTCATTCTGTGGAATCAAGGCTTTCTGGTAGTTTGATTTGGTCAACTATTTTGAAATTTGTCTACTATTTTATCCATTGAAGGAAATTATTCTAAAGGTCGATG
>DFR4_PEN
CTGGAGCTGTGGACACATGCCGGGCCAAGGGATTGCTTCCCCCTTCACATGAGAAACCTGTAGATGGCAAGACCTAGAAGAAGAATTTCTGTCAGGCTAGAGCGTAGAAATGTCCTTCATTCTGTGGAATCAAGGCTTTCTGGTAGTTTGATTTGGCCAACTATGTTGAAATTTGTCTACTATTTTATCCATTAAAGGAAATTATTCTAATGGTCAATG
>DFR4_PIA
CTGGAGCTGTGGACACATGCCGGGCCAAGGGATTGCTTCCCCCTTCACATGAGAAACCTGTAGATGGCAAGACCTAGAAGAAGAATTTCTGTCAGGCTAGAGCGTAGAAATGTCCTTCATTCTGTGGAATCAAGGCTTTCTGGTAGTTTGATTTGGCCAACTATGTWGAAATTTGTCTACTATTTTATCCATTAAAGGAAATTATTSTAATGGTCAATG
>DFR4_RIP1
CTGGAGCTGTGGACACATGCCGGGCCAAGGGATTGCTTCCCCCTTCACAYGAGAAACCTGTAGATGGCAAGACCTAGAAGAAGAATTTCTGTCAGGCTAGAGCGTAGAAATGTCCTTCATTCTGTGGAATCAAGRCTTTCTGGTAGTTTGATTTGGCCAACTATGTTGAAATTTGTCTACTATTTTATCCATTAAAGGAAATTATTCTAATGGTCAATG
>DFR4_RIP2
CTGGAGCTGTGGACACATGCCGGGCCAAGGGATTGCTTCCCCCTTCACAYGAGAAACCTGTAGATGGCAAGACCTAGAAGAAGAATTTCTGTCAGGCTAGAGCGTAGAAATGTCCTTCATTCTGTGGAATCAAGRCTTTCTGGTAGTTTGATTTGGCCAACTATGTTGAAATTTGTCTACTATTTTATCCATTAAAGGAAATTATTCTAATGGTCAATG
>DFR4_RIP3
CTGGAGCTGTGGACACATGCCGGGCCAAGGGATTGCTTCCCCCTTCACATGAGAAACCTGTAGATGGCAAGACCTAGAAGAAGAATTTCTGTCAGGCTAGAGCGTAGAAATGTCCTTCATTCTGTGGAATCAAGACTTTCTGGTAGTTTGATTTGGCCAACTATGTTGAAATTTGTCTACTATTTTATCCATTAAAGGAAATTATTCTAATGGTCAATG
>DFR4_RIP4
CTGGAGCTGTGGACACATGCCGGGCCAAGGGATTGCTTCCCCCTTCACATGAGAAACCTGTAGATGGCAAGACCTAGAAGAAGAATTTCTGTCAGGCTAGAGCGTAGAAATGTCCTTCATTCTGTGGAATCAAGRCTTTCTGGTAGTTTGATTTGGCCAACTATGTTGAAATTTGTCTACTATTTTATCMATTAAAGGAAATTATTCTAATGGTCAATG
>DFR4_RIP5
CTGGAGCTGTGGACACATGCCGGGCCAAGGGATTGCTTCCCCCTTCACATGAGAAACCTGTAGATGGCAAGACCTAGAAGAAGAATTTCTGTCAGGCTAGAGCGTAGAAATGTCCTTCATTCTGTGGAATCAAGRCTTTCTGGTAGTTTGATTTGGCCAACTATGTTGAAATTTGTCTACTATTTTATCMATTAAAGGAAATTATTCTAATGGTCAATG
>DFR4_RIP6
CTGGAGCTGTGGACACATGCCGGGCCAAGGGATTGCTTCCCCCTTCACATGAGAAACCTGTAGATGGCAAGACCTAGAAGAAGAATTTCTGTCAGGCTAGAGCGTAGAAATGTCCTTCATTCTGTGGAATCAAGGCTTTCTGGTAGTTTGATTTGGCCAACTATGTTGAAATTTGTCTACTATTTTATCCATTAAAGGAAATTATTCTAATGGTCAATG
>DFR4_RIP7
CTGGAGCTGTGGACACATGCCGGGCCAAGGGATTGCTTCCCCCTTCACATGAGAAACCTGTAGATGGCAAGACCTAGAAGAAGAATTTCTGTCAGGCTAGAGCGTAGAAATGTCCTTCATTCTGTGGAATCAAGRCTTTCTGGTAGTTTGATTTGGCCAACTATGTTGAAATTTGTCTACTATTTTATCMATTAAAGGAAATTATTCTAATGGTCAATG
>DFR4_RIP8
CTGGAGCTGTGGACACATGCCGGGCCAAGGGATTGCTTCCCCCTTCACATGAGAAACCTGTAGATGGCAAGACCTAGAAGAAGAATTTCTGTCAGGCTAGAGCGTAGAAATGTCCTTCATTCTGTGGAATCAAGGCTTTCTGGTAGTTTGATTTGGCCAACTATGTTGAAATTTGTCTACTATTTTATCCATTAAAGGAAATTATTCTAATGGTCAATG
>DFR4_RIP9
CTGGAGCTGTGGACACATGCCGGGCCAAGGGATTGCTTCCCCCTTCACAYGAGAAACCTGTAGATGGCAAGACCTAGAAGAAGAATTTCTGTCAGGCTAGAGCGTAGAAATGTCCTTCATTCTGTGGAATCAAGACTTTCTGGTAGTTTGATTTGGCCAACTATGTTGAAATTTGTCTACTATTTTATCCATTAAAGGAAATTATTCTAATGGTCAATG
>DFR4_ROM
CTGGAGCTGTGGACACATGCCGGGCCAAGGGATTGCTTCCCCCTTCACATGAGAAACCTGTAGATGGCAAGACCTAGAAGAAGAATTTCTGTCAGGCTAGAGCGTAGAAATGTCCTTCATTCTGTGGAATCAAGGCTTTCTGGTAGTTTGATTTGGCCAACTATGTTGAAATTTGTCTACTATTTTATCCATTAAAGGAAATTATTCTAATGGTCAATG
>DFR4_RUB
CTGGAGCTGTGGACACATGCCGGGCCAAGGGATTGCTTCCCCCTTCACATGAGAAACCTGTAGATGGCAAGACCTAGAAGAAGAATTTCTGTCAGGCTAGAGCGTAGAAATGTCCTTCATTCTGTGGAATCAAGGCTTTCTGGTAGTTTGATTTGGCCAACTATGTTGAAATTTGTCTACTATTTTATCCATTAAAGGAAATTATTCTAATGGTCAATG
>DFR4_RUP1
CTGGAGCTGTGGACACATGCCGGGCCAAGGGATTGCTTCCCCCTTCACATGAGAAACCTGTAGATGGCAAGACCTAGAAGAAGAATTTCTGTCAGGCTAGAGCGTAGAAATGTCCTTCATTCTGTGGAATCAAGGCTTTCTGGTAGTTTGATTTGGCCAACTATGTTGAAATTTGTCTACTATTTTATCCATTAAAGGAAATTATTCTAATGGTCAATG
>DFR4_RUP2
CTGGAGCTGTGGACACATGCCGGGCCAAGGGATTGCTTCCCCCTTCACATGAGAAACCTGTAGATGGCAAGACCTAGAAGAAGAATTTCTGTCAGGCTAGAGCGTAGAAATGTCCTTCATTCTGTGGAATCAAGGCTTTCTGGTAGTTTGATTTGGCCAACTATGTTGAAATTTGTCTACTATTTTATCCATTAAAGGAAATTATTCTAATGGTCAATG
>DFR4_RUP3
CTGGAGCTGTGGACACATGCCGGGCCAAGGGATTGCTTCCCCCTTCACATGAGAAACCTGTAGATGGCAAGACCTAGAAGAAGAATTTCTGTCAGGCTAGAGCGTAGAAATGTCCTTCATTCTGTGGAATCAAGACTTTCTGGTAGTTTGATTTGGCCAACTATGTTGAAATTTGTCTACTATTTTATCAATTAAAGGAAATTATTCTAATGGTCAATG
>DFR4_RUP4
CTGGAGCTGTGGACACATGCCGGGCCAAGGGATTGCTTCCCCCTTCACATGAGAAACCTGTAGATGGCAAGACCTAGAAGAAGAATTTCTGTCAGGCTAGAGCGTAGAAATGTCCTTCATTCTGTGGAATCAAGGCTTTCTGGTAGTTTGATTTGGCCAACTATGTTGAAATTTGTCTACTATTTTATCCATTAAAGGAAATTATTCTAATGGTCAATG
>DFR4_RUP5
CTGGAGCTGTGGACACATGCCGGGCCAAGGGATTGCTTCCCCCTTCACATGAGAAACCTGTAGATGGCAAGACCTAGAAGAAGAATTTCTGTCAGGCTAGAGCGTAGAAATGTCCTTCATTCTGTGGAATCAAGRCTTTCTGGTAGTTTGATTTGGCCAACTATGTTGAAATTTGTCTACTATTTTATCMATTAAAGGAAATTATTCTAATGGTCAATG
>DFR4_RUP6
CTGGAGCTGTGGACACATGCCGGGCCAAGGGATTGCTTCCCCCTTCACATGAGAAACCTGTAGATGGCAAGACCTAGAAGAAGAATTTCTGTCAGGCTAGAGCGTAGAAATGTCCTTCATTCTGTGGAATCAAGRCTTTCTGGTAGTTTGATTTGGCCAACTATGTTGAAATTTGTCTACTATTTTATCMATTAAAGGAAATTATTCTAATGGTCAATG
>DFR4_SIM
CTGGAGCTGTGGACACATGCCGAGCCAAGGGATTGCTTCCCCCTTCACATGAGAAACCTGTAGATGGCAAGACCTAGAAGAAGAATTTCTGTCAGGCTAGAGCGTAGAAATGTCCTTCATTCTGTGGAATCAAGGCTTTCTGGTAGTTTGATTTGGCCAACTATGTTGAAATTTGTCTACTATTTTATCCATTAAAGGAAATTATTCTAATGGTCAATG
>DFR4_THU
CTGGAGCTGTGGACACATGCCGGGCCAAGGGATTGCTTCCCCCTTCACATGAGAAACCTGTAGATGGCAAGACCTAGAAGAAGAATTTMTGTCAGGCTAGARCGTAGAAATGTCCTTCATTCTGTGGAATCAAGGCTTTCTGGTAGTTTGATTTGGCCAACTATGTTGAAATTTGTCTACTATTTTATCCATTAAAGGAAATTATTCTAAAGGTCAATG
>DFR4_CAB
CTGGAGCTGTGGACACATGCCGGGCCAAGGGATTGCTTCCCCCTTCACATGAGAAACCTGTAGATGGCAAGACCTAGAAGAAGAATTTCTGTCAGGCTAGAGCGTAGAAATGTCCTTCATTCTGTGGAATCAAGGYTTTCTGGTAGTTTGATTTGGCCAACTATGTWGAAATTTGTCTACTATTTTATCCATTAAAGGAAATTATTSTAATGGTCAATG
>DFR4_CAR
CTGGAGCTGTGGACACATGCCGGGCCAAGGGATTGCTTCCCCCTTCACATGAGAAACCTGTAGATGGCAAGACCTAGAAGAAGAATTTCTGTCAGGCTAGAGCGTAGAAATGTCCTTCATTCTGTGGAATCAAGGYTTTCTGGTAGTTTGATTTGGCCAACTATGTWGAAATTTGTCTACTATTTTATCCATTAAAGGAAATTATTSTAATGGTCAATG
>DFR4_CIN
CTGGAGCTGTGGACACATGCCGGGCCAAGGGATTGCTTCCCCCTTCACATGAGAAACCTGTAGATGGCAAGACCTAGAAGAAGAATTTCTGTCAGGCTAGAGCGTAGAAATGTCCTTCATTCTGTGGAATCAAGGCTTTCTGGTAGTTTGATTTGGCCAACTATGTWGAAATTTGTCTACTATTTTATCCATTAAAGGAAATTATTGTAATGGTCAATG
>DFR4_FOL
CTGGAGCTGTGGACACATGCCGGGCCAAGGGATTGCTTCCCCCTTCACATGAGAAACCTGTAGATGGCAAGACCTAGAAGAAGAATTTCTGTCAGGCTAGAGCGTAGAAATGTCCTTCATTCTGTGGAATCAAGGYTTTCTGGTAGTTTGATTTGGCCAACTATGTWGAAATTTGTCTACTATTTTATCCATTAAAGGAAATTATTSTAATGGTCAATG
>DFR4_GAM
CTGGAGCTGTGGACACATGCCGGGCCAAGGGATTGCTTCCCCCTTCACATGAGAAACCTGTAGATGGCAAGACCTAGAAGAAGAATTTCTGTCAGGCTAGAGCGTAGAAATGTCCTTCATTCTGTGGAATCAAGGYTTTCTGGTAGTTTGATTTGGCCAACTATGTWGAAATTTGTCTACTATTTTATCCATTAAAGGAAATTATTSTAATGGTCAATG
>DFR4_GRE
CTGGAGCTGTGGACACATGCCGGGCCAAGGGATTGCTTCCCCCTTCACATGAGAAACCTGTAGATGGCAAGACCTAGAAGAAGAATTTCTGTCAGGCTAGAGCGTAGAAATGTCCTTCATTCTGTGGAATCAAGGCTTTCTGGTAGTTTGATTTGGCCAACTATGTAGAAATTTGTCTACTATTTTATCCATTAAAGGAAATTATTGTAATGGTCAATG
>DFR4_PIN
CTGGAGCTGTGGACACATGCCGGGCCAAGGGATTGCTTCCCCCTTCACATGAGAAACCTGTAGATGGCAAGACCTAGAAGAAGAATTTCTGTCAGGCTAGAGCGTAGAAATGTCCTTCATTCTGTGGAATCAAGGYTTTCTGGTAGTTTGATTTGGCCAACTATGTWGAAATTTGTSTACTATTTTATCCATTAAAGGAAATTATTSTAATGGTCAATG
>DFR4_SYR
CTGGAGCTGTGGACACATGCCGGGCCAAGGGATTGCTTCCCCCTTCACATGAGAAACCTGTAGATGGCAAGACCTAGAAGAAGAATTTCTGTCAGGCTAGAGCGTAGAAATGTCCTTCATTCTGTGGAATCAAGGCTTTCTGGTAGTTTGATTTGGCCAACTATGTWGAAATTTGTCTACTATTTTATCCATTAAAGGAAATTATTSTAATGGTCAATG
>DFR4_LAC
CTGGAGCTGTGGACACATGCCGGGCCAAGGGATTGCTTCCCCCTTCACATGAGAAACCTGTAGATGGCAAGACCTAGAAGAAGAATTTCTGTCAGGCTAGAGCGTAGAAATGTCCTTCATTCTGTGGAATCAAGGCTTTCTGGTAGTTTGATTTGGCCAACTATGTWGAAATTTGTCTACTATTTTATCCATTAAAGGAAATTATTSTAATGGTCAATG
>DFR4_LAG
CTGGAGCTGTGGACACATGCCGGGCCAAGGGATTGCTTCCCCCTTCACATGAGAAACCTGTAGATGGCAAGACCTAGAAGAAGAATTTCTGTCAGGCTAGAGCGTAGAAATGTCCTTCATTCTGTGGAATCAAGGCTTTCTGGTAGTTTGATTTGGCCAACTATGTWGAAATTTGTCTACTATTTTATCCATTAAAGGAAATTATTSTAATGGTCAATG
>DFR4_TEU
CTGGAGCTGTGGACACATGCCGGGCCAAGGGATTGCTTCCCCCTTCACATGAGAAACCTGTAGATGGCAAGACCTAGAAGAAGAATTTCTGTCAGGCTAGAGCGTAGAAATGTCCTTCATTCTGTGGAATCAAGGCTTTCTGGTAGTTTGATTTGGCCAACTATGTWGAAATTTGTCTACTATTTTATCCATTAAAGGAAATTATTSTAATGGTCAATG
>DFR4_VSD
CTGGAGCTGTGGACACATGCCGGGCCAAGGGATTGCTTCCCCCTTCACATGAGAAACCTGTAGATGGCAAGACCTAGAAGAAGAATTTCTGTCAGGCTAGAGCGTAGAAATGTCCTTCATTCTGTGGAATCAAGGCTTTCTGGTAGTTTGATTTGGCCAACTATGTWGAAATTTGTCTACTATTTTATCCATTAAAGGAAATTATTSTAATGGTCAATG
>DFR4_VSF
CTGGAGCTGTGGACACATGCCGGGCCAAGGGATTGCTTCCCCCTTCACATGAGAAACCTGTAGATGGCAAGACCTAGAAGAAGAATTTCTGTCAGGCTAGAGCGTAGAAATGTCCTTCATTCTGTGGAATCAAGGYTTTCTGGTAGTTTGATTTGGCCAACTATGTWGAAATTTGTCTACTATTTTATCCATTAAAGGAAATTATTSTAATGGTCAATG
>DFR4_LAP
CTGGAGCTGTGGACACATGCCGGGCCAAGGGATTGCTTCCCCCTTCACATGAGAAACCTGTAGATGGCAAGACCTAGAAGAAGAATTTCTGTCAGGCTAGAGCGTAGAAATGTCCTTCATTCTGTGGAATCAAGGCTTTCTGGTAGTTTGATTTGGCCAACTATGTWGAAATTTGTCTACTATTTTATCCATTAAAGGAAATTATTSTAATGGTCAATG
>DFR4_LAS
CTGGAGCTGTGGACACATGCCGGGCCAAGGGATTGCTTCCCCCTTCACATGAGAAACCTGTAGATGGCAAGACCTAGAAGAAGAATTTCTGTCAGGCTAGAGCGTAGAAATGTCCTTCATTCTGTGGAATCAAGGYTTTCTGGTAGTTTGATTTGGCCAACTATGTWGAAATTTGTCTACTATTTTATCCATTAAAGGAAATTATTSTAATGGTCAATG
