# Supplementary material for: Species relationships within the genus Vitis based on molecular and morphological data
Source: PLoS One. 2023 Jul 31;18(7):e0283324. doi: 10.1371/journal.pone.0283324 (PMC10389703; doi:10.1371/journal.pone.0283324)
Supplement: S1 Data — (ZIP) [file pone.0283324.s016.zip › GAI1.fasta]

>GAI1_AES
AAGCTTGAACAGCTTGAGGAAGTTATTGTTAATGCTCAGGAGGATGGCCTCTCTCATCTCGCTTCCGAGACTGTTCATTACAACCCCTCCGATCTGTCTAACTGGCTTGGAAGCATGCTCTCCGAGTTCAACCCCACTCCCAATTGCGCCCTTGACAACCCATTCTTGCCTCCCATCTCCCCTCTTGATTACACCAATTGCAGCACCCAACCAAAACAGGAGCCTTCCATCTTTGACTCCCCGTCTTTGGATTACGATCTCAAAGCAATTCCAGGTAAGGCTCTTTATTCCCATATCGAACAGCCGCCGCAACAGCCACCGGCCCCTCCTCTCTATCAAAGGGATAACAAGCGATTGAAGCCCACGACTTCAGCTACAGCCAACTCGGTTTCCTCTGTTATTGGGGGTTGGGGAGTTCCCACCGAGTCCGCTCGCCCAGTTGTCCTTGTTGACTCGCAAGAGACCGGAATCAGGCTAGTCCACACCCTAATGGCCTGTGCAGAAGCGGTCCAGCAGGAAAATCTGAAGCTGGCTGAAGCACTTGTCAAGCAAATCGGGTTCCTGGCCGTGTCTCAGGCGGGAGCCATGCGGAAGGTAGCCACCTACTTCGCCGAAGGTCTAGCTCGTCGAATCTACCGACTCTATCCTGA
>GAI1_AMU
AAGCTTGAACAGCTTGAGGAAGTTATTGTTAATGCTCAGGAGGATGGCCTCTCTCATCTCGCTTCCGAGACTGTTCATTACAACCCCTCCGATCTGTCTAACTGGCTTGGAAGCATGCTCTCCGAGTTCAACCCCACTCCCAATTGCGCCCTTGACAACCCATTCTTGCCTCCCATCTCCCCTCTTGATTACACCAATTGCAGCACCCAACCAAAACAGGAGCCTTCCATCTTTGACTCCCCGTCTTTGGATTACGATCTCAAAGCAATTCCAGGTAAGGCTCTTTATTCCCATATCGAACAGCCGCCGCAACAGCCACCGGTCCCTCCTCTCTATCAAAGGGATAACAAGCGATTGAAGCCCACGACTTCAGCTACAGCCAACTCGGTTTCCTCTGTTATTGGGGGTTGGGGAGTTCCCACCGAGTCSGCTCGCCCAGTTGTCCTTGTTGACTCGCAAGAGACCGGAATCAGGCTAGTCCACACCCTAATGGCCTGTGCAGAAGCGGTCCAGCAGGAAAATCTGAAGCTGGCTGAAGCACTTGTCAAGCAAATCGGGTTCCTGGCCGTGTCTCAGGCGGGAGCCATGCGGAAGGTAGCCACCTACTTCGCCGAAGGTCTAGCTCGTCGAATCTACCGGCTCTATCCTGA
>GAI1_ARM
AAGCTTGAACAGCTTGAGGAAGTTATTGTTAATGCTCAGGAGGATGGCCTCTCTCATCTCGCTTCCGAGACTGTTCATTACAACCCCTCCGATCTGTCTAACTGGCTTGGAAGCATGCTCTCCGAGTTCAACCCCACTCCCAATTGCGCCCTTGACAACCCATTCTTGCCTCCCATCTCCCCTCTTGATTACACCAATTGCAGCACCCAACCAAAACAGGAGCCTTCCATCTTTGACTCCCCGTCTTTGGATTACGATCTCAAAGCAATTCCAGGTAAGGCTCTTTATTCCCATATCGAACAGCCGCCGCAACAGCCACCGGCCCCTCCTCTCTATCAAAGGGATAACAAGCGATTGAAGCCCACGACTTCAGCTACAGCCAACTCGGTTTCCTCTGTTATTGGGGGTTGGGGAGTTCCCACCGAGTCCGCTCGCCCAGTTGTCCTTGTTGACTCGCAAGAGACCGGAATCAGGCTAGTCCACACCCTAATGGCCTGTGCAGAAGCGGTCCAGCAGGAAAATCTGAAGCTGGCTGAAGCACTTGTCAAGCAAATCGGGTTCCTGGCCGTGTCTCAGGCGGGAGCCATGCGGAAGGTAGCCACCTACTTCGCCGAAGGTCTAGCTCGTCGAATCTACCGACTCTATCCTGA
>GAI1_ARZ
AAGCTTGAACAGCTTGAGGAAGTTATTGTTAATGCTCAGGAGGATGGCCTCTCTCATCTCGCTTCCGAGACTGTTCATTACAACCCCTCCGATCTGTCTAACTGGCTTGAAAGCATGCTCTCCGAGTTCAACCCCACTCCCAATTGCGCCCTTGACAACCCATTCTTGCCTCCCATCTCCTCTCTCGATTACACCAATTGCAGCACCCAACCAAAACAGGAGCCTTCCATCTTTGACTCCCCGTCTTTGGATTACGATCTCAAAGCAATTCCAGGTAAGGCTCTGTATTCCCATATCGAACAGCCGCCGCAACAGCCACCGGCCCCTCCTCTCTATCAAAGGGATAACAAGCGATTGAAGCCCACGACTTCAGCTACAGCCAACTCGGTTTCCTCTGTTATTGGGGGTTGGGGAGTTCCCACCGAGTCCGCTCGCCCAGTTGTCCTTGTTGACTCGCAAGAGACCGGAATCAGGCTAGTCCACACCCTAATGGCCTGTGCAGAAGCGGTCCAGSAGGAAAATCTGAAGCTGGCTGAAGCACTCGTCAAGCAAATCGGGTTCCTGGCCGTGTCTCAGGCGGGAGCCATGCGGAAGGTAGCAACCTACTTCGCCGAAGGTCTAGCTCGTCGAATCTACCGACTCTATCCTGA
>GAI1_BAL
AAGCTTGAACAGCTTGAGGAAGTTATTGTTAATGCTCAGGAGGATGGCCTCTCTCATCTCGCTTCCGAGACTGTTCATTACAACCCCTCCGATCTGTCTAACTGGCTTGGAAGCATGCTCTCCGAGTTCAACCCCACTCCCAATTGCGCCCTTGACAACCCATTCTTGCCTCCCATCTCCCCTCTTGATTACACCAATTGCAGCACCCAACCAAAACAGGAGCCTTCCATCTTTGACTCCCCGTCTTTGGATTACGATCTCAAAGCAATTCCAGGTAAGGCTCTTTATTCCCATATCGAACAGCCGCCGCAACAGCCACCGGCCCCTCCTCTCTATCAAAGGGATAACAAGCGATTGAAGCCCACGACTTCAGCTACAGCCAACTCGGTTTCCTCTGTTATTGGGGGTTGGGGAATTCCCACCGAGTCCGCTCGCCCAGTTGTCCTTGTTGACTCGCAAGAGACCGGAATCAGGCTAGTCCACACCCTAATGGCCTGTGCAGAAGCGGTCCAGCAGGAAAATCTGAAGCTGGCTGAAGCACTTGTCAAGCAAATCGGGTTCCTGGCCGTGTCTCAGGCGGGAGCCATGCGGAAGGTAGCCACCTACTTCGCCGAAGGTCTAGCTCGTCGAATCTACCGACTCTATCCTGA
>GAI1_BER1
AAGCTTGAACAGCTTGAGGAAGTTATTGTTAATGCTCAGGAGGATGGCCTCTCTCATCTCGCTTCCGAGACTGTTCATTACAACCCCTCCGATCTGTCTAACTGGCTTGGAAGCATGCTCTCCGAGTTCAACCCCACTTCCAATTGCGCCCTTGACAACCCATTCTTGCCTCCCATCTCCCCTCTTGATTACACCAATTGCAGCACCCAACCAAAACAGGAGCCTTCCATCTTTGACTCCCCGTCTTTGGATTACGATCTCAAAGCAATTCCAGGTAAGGCTCTTTATTCCCATATCGAACAGCCGCCGCAACAGCCACCGGCCCCTCCTCTCTATCAAAGGGATAACAAGCGATTGAAGCCCACGACTTCAGCTACAGCCAACTCAGTTTCCTCTGTTATTGGGGGTTGGGGAGTTCCCACCGAGTCCGCTCGCCCAGTTGTCCTTGTTGACTCGCAAGAGACCGGAATCAGGCTAGTCCACACCCTAATGGCCTGTGCAGAAGCGGTCCAGCAGGAAAATCTGAAGCTGGCTGAAGCACTTGTCAAGCAAATCGGGTTCCTGGCCGTGTCTCAGGCGGGAGCCATGCGGAAGGTAGCCACCTACTTCGCCGAAGGTCTAGCTCGTCGAATCTACCGACTCTATCCTGA
>GAI1_BER3
AAGCTTGAACAGCTTGAGGAAGTTATTGTTAATGCTCAGGAGGATGGCCTCTCTCATCTCGCTTCCGAGACTGTTCATTACAACCCCTCCGATCTGTCTAACTGGCTTGRAAGCATGCTCTCCGAGTTCAACCCCACTYCCAATTGCGCCCTTGACAACCCATTCTTGCCTCCCATCTCCYCTCTYGATTACACCAATTGCAGCACCCAACCAAAACAGGAGCCTTCCATCTTTGACTCCCCGTCTTTGGATTACGATCTCAAAGCAATTCCAGGTAAGGCTCTKTATTCCCATATCGAACAGCCGCCGCAACAGCCAYCGGCCCCTCCTCTCTATCAAAGGGATAACAAGCGATTGAAGCCCACGACTTCAGCTACAGCCAACTCGGTTTCCTCTGTTATTGGGGGTTGGGGAGTTCCCACCGAGTCCGCTCGCCCAGTTGTCCTTGTTGACTCGCAAGAGACCGGAATCAGGCTAGTCCACACCCTAATGGCCTGTGCAGAAGCGGTCCAGCAGGAAAATCTGAAGCTGGCTGAAGCACTYGTCAAGCAAATCGGGTTCCTGGCCGTGTCTCAGGCGGGAGCCATGCGGAAGGTAGCCACCTACTTCGCCGAAGGTCTAGCTCGTCGAATCTACCGACTCTATCCTGA
>GAI1_BER4
AAGCTTGAACAGCTTGAGGAAGTTATTGTTAATGCTCAGGAGGATGGCCTCTCTCATCTCGCTTCCGAGACTGTTCATTACAACCCCTCCGATCTGTCTAACTGGCTTGGAAGCATGCTCTCCGAGTTCAACCCCACTTCCAATTGCGCCCTTGACAACCCATTCTTGCCTCCCATCTCCCCTCTTGATTACACCAATTGCAGCACCCAACCAAAACAGGAGCCTTCCATCTTTGACTCCCCGTCTTTGGATTACGATCTCAAAGCAATTCCAGGTAAGGCTCTTTATTCCCATATCGAACAGCCGCCGCAACAGCCACCGGCCCCTCCTCTCTATCAAAGGGATAACAAGCGATTGAAGCCCACGACTTCAGCTACAGCCAACTCGGTTTCCTCTGTTATTGGGGGTTGGGGAGTTCCCACCGAGTCCGCTCGCCCAGTTGTCCTTGTTGACTCGCAAGAGACCGGAATCAGGCTAGTCCACACCCTAATGGCCTGTGCAGAAGCGGTCCAGCAGGAAAATCTGAAGCTGGCTGAAGCACTTGTCAAGCAAATCGGGTTCCTGGCCGTGTCTCAGGCGGGAGCCATGCGGAAGGTAGCCACCTACTTCGCCGAAGGTCTAGCTCGTCGAATCTACCGACTCTATCCTGA
>GAI1_COD
AAGCTTGAACAGCTTGAGGAAGTTATTGTTAATGCTCAGGAGGATGGCCTCTCTCATCTCGCTTCCGAGACTGTTCATTACAACCCCTCCGATCTGTCTAACTGGCTTGGAAGCATGCTCTCCGAGTTCAACCCCACTTCCAATTGCGCCCTTGACAACCCATTCTTGCCTCCCATCTCCCCTCTTGATTACACCAATTGCAGCACCCAACCAAAACAGGAGCCTTCCATCTTTGACTCCCCGTCTTTGGATTACGATCTCAAAGCAATTCCAGGTAAGGCTCTTTATTCCCATATCGAACAGCCGCCGCAACAGCCACCGGCCCCTCCTCTCTATCAAAGGGATAACAAGCGATTGAAGCCCACGACTTCAGCTACAGCCAACTCGGTTTCCTCTGTTATTGGGGGTTGGGGAGTTCCCACCGAGTCCGCTCGCCCAGTTGTCCTTGTTGACTCGCAAGAGACCGGAATCAGGCTAGTCCACACCCTAATGGCCTGTGCAGAAGCGGTCCAGCAGGAAAATCTGAAGCTGGCTGAAGCACTTGTCAAGCAAATCGGGTTCCTGGCCGTGTCTCAGGCGGGAGCCATGCGGAAGGTAGCCACCTACTTCGCCGAAGGTCTAGCTCGTCGAATCTACCGACTCTATCCTGA
>GAI1_BER5
AAGCTTGAACAGCTTGAGGAAGTTATTGTTAATGCTCAGGAGGATGGCCTCTCTCATCTCGCTTCCGAGACTGTTCATTACAACCCCTCCGATCTGTCTAACTGGCTTGGAAGCATGCTCTCCGAGTTCAACCCCACTTCCAATTGCGCCCTTGACAACCCATTCTTGCCTCCCATCTCCCCTCTTGATTACACCAATTGCAGCACCCAACCAAAACAGGAGCCTTCCATCTTTGACTCCCCGTCTTTGGATTACGATCTCAAAGCAATTCCAGGTAAGGCTCTTTATTCCCATATCGAACAGCCGCCGCAACAGCCACCGGCCCCTCCTCTCTATCAAAGGGATAACAAGCGATTGAAGCCCACGACTTCAGCTACAGCCAACTCRGTTTCCTCTGTTATTGGGGGTTGGGGAGTTCCCACCGAGTCCGCTCGCCCAGTTGTCCTTGTTGACTCGCAAGAGACCGGAATCAGGCTAGTCCACACCCTAATGGCCTGTGCAGAAGCGGTCCAGCAGGAAAATCTGAAGCTGGCTGAAGCACTTGTCAAGCAAATCGGGTTCCTGGCCGTGTCTCAGGCGGGAGCCATGCGGAAGGTAGCCACCTACTTCGCCGAAGGTCTAGCTCGTCGAATCTACCGACTCTATCCTGA
>GAI1_BER6
AAGCTTGAACAGCTTGAGGAAGTTATTGTTAATGCTCAGGAGGATGGCCTCTCTCATCTCGCTTCCGAGACTGTTCATTACAACCCCTCCGATCTGTCTAACTGGCTTGGAAGCATGCTCTCCGAGTTCAACCCCACTTCCAATTGCGCCCTTGACAACCCATTCTTGCCTSCCATCTCCCCTCTTGATTACACCAATTGCAGCACCCAACCAAAACAGGAGCCTTCCATCTTTGACTCCCCGTCTTTGGATTACGATCTCAAAGCAATTCCAGGTAAGGCTCTTTATTCCCATATCGAACAGCCGCCGCAACAGCCACCGGCCCCTCCTCTCTATCAAAGGGATAACAAGCGATTGAAGCCCACGACTTCAGCTACAGCCAACTCRGTTTCCTCTGTTATTGGGGGTTGGGGAGTTCCCACCGAGTCCGCTCGCCCAGTTGTCCTTGTTGACTCGCAAGAGACCGGAATCAGGCTAGTCCACACCCTAATGGCCTGTGCAGAAGCGGTCCAGCAGGAAAATCTGAAGCTGGCTGAAGCACTTGTCAAGCAAATCGGGTTCCTGGCCGTGTCTCAGGCGGGAGCCATGCGGAAGGTAGCCACCTACTTCGCCGAAGGTCTAGCTCGTCGAATCTACCGACTCTATCCTGA
>GAI1_BER7
AAGCTTGAACAGCTTGAGGAAGTTATTGTTAATGCTCAGGAGGATGGCCTCTCTCATCTCGCTTCCGAGACTGTTCATTACAACCCCTCCGATCTGTCTAACTGGCTTGGAAGCATGCTCTCCGAGTTCAACCCCACTTCCAATTGCGCCCTTGACAACCCATTCTTGCCTCCCATCTCCCCTCTTGATTACACCAATTGCAGCACCCAACCAAAACAGGAGCCTTCCATCTTTGACTCCCCGTCTTTGGATTACGATCTCAAAGCAATTCCAGGTAAGGCTCTTTATTCCCATATCGAACAGCCGCCGCAACAGCCACCGGCCCCTCCTCTCTATCAAAGGGATAACAAGCGATTGAAGCCCACGACTTCAGCTACAGCCAACTCRGTTTCCTCTGTTATTGGGGGTTGGGGAGTTCCCACCGAGTCCGCTCGCCCAGTTGTCCTTGTTGACTCGCAAGAGACCGGAATCAGGCTAGTCCACACCCTAATGGCCTGTGCAGAAGCGGTCCAGCAGGAAAATCTGAAGCTGGCTGAAGCACTTGTCAAGCAAATCGGGTTCCTGGCCGTGTCTCAGGCGGGAGCCATGCGGAAGGTAGCCACCTACTTCGCCGAAGGTCTAGCTCGTCGAATCTACCGACTCTATCCTGA
>GAI1_BER8
AAGCTTGAACAGCTTGAGGAAGTTATTGTTAATGCTCAGGAGGATGGCCTCTCTCATCTCGCTTCCGAGACTGTTCATTACAACCCCTCCGATCTGTCTAACTGGCTTGGAAGCATGCTCTCCGAGTTCAACCCCACTTCCAATTGCGCCCTTGACAACCCATTCTTGCCTCCCATCTCCCCTCTTGATTACACCAATTGCAGCACCCAACCAAAACAGGAGCCTTCCATCTTTGACTCCCCGTCTTTGGATTACGATCTCAAAGCAATTCCAGGTAAGGCTCTTTATTCCCATATCGAACAGCCGCCGCAACAGCCACCGGCCCCTCCTCTCTATCAAAGGGATAACAAGCGATTGAAGCCCACGACTTCAGCTACAGCCAACTCAGTTTCCTCTGTTATTGGGGGTTGGGGAGTTCCCACCGAGTCCGCTCGCCCAGTTGTCCTTGTTGACTCGCAAGAGACCGGAATCAGGCTAGTCCACACCCTAATGGCCTGTGCAGAAGCGGTCCAGCAGGAAAATCTGAAGCTGGCTGAAGCACTTGTCAAGCAAATCGGGTTCCTGGCCGTGTCTCAGGCGGGAGCCATGCGGAAGGTAGCCACCTACTTCGCCGAAGGTCTAGCTCGTCGAATCTACCGACTCTATCCTGA
>GAI1_BER9
AAGCTTGAACAGCTTGAGGAAGTTATTGTTAATGCTCAGGAGGATGGCCTCTCTCATCTCGCTTCCGAGACTGTTCATTACAACCCCTCCGATCTGTCTAACTGGCTTGGAAGCATGCTCTCCGAGTTCAACCCCACTTCCAATTGCGCCCTTGACAACCCATTCTTGCCTCCCATSTCCCCTCTTGATTACACCAATTGCAGCACCCAACCAAAACAGGAGCCTTCCATCTTTGACTCCCCGTCTTTGGATTACGATCTCAAAGCAATTCCAGGTAAGGCTCTTTATTCCCATATCGAACAGCCGCCGCAACAGCCACMGGCCCCTCCTCTCTATCAAAGGGATAACAAGCGATTGAAGCCCACGACTTCAGCTACAGCCAACTCRGTTTCCTCTGTTATTGGGGGTTGGGGAGTTCCCACCGAGTCCGCTCGCCCAGTTGTCCTTGTTGACTCGCAAGAGACCGGAATCAGGCTAGTCCACACCCTAATGGCCTGTGCAGAAGCGGTCCAGCAGGAAAATCTGAAGCTGGCTGAAGCACTTGTSAAGCAAATCGGGTTCCTGGCCGTGTCTCAGGCGGGAGCCATGCGGAAGGTAGCCACCTACTTCGCCGAAGGTCTAGCTCGTCGAATCTACCGACTCTATCCTGA
>GAI1_BET
AAGCTTGAACAGCTTGAGGAAGTTATTGTTAATGCTCAGGAGGATGGCCTCTCTCATCTCGCTTCCGAGACTGTTCATTACAACCCCTCCGATCTGTCTAACTGGCTTGGAAGCATGCTCTCCGAGTTCAACCCCACTCCCAATTGCGCCCTTGACAACCCATTCTTGCCTCCCATCTCCCCTCTTGATTACACCAATTGCAGCACCCAACCAAAACAGGAGCCTTCCATCTTTGACTCCCCGTCTTTGGATTACGATCTCAAAGCAATTCCAGGTAAGGCTCTTTATTCCCATATCGAACAGCCGCCGCAACAGCCACCGGCCCCTCCTCTCTATCAAAGGGATAACAAGCGATTGAAGCCCACGACTTCAGCTACAGCCAACTCGGTTTCCTCTGTTATTGGGGGTTGGGGAGTTCCCACCGAGTCCGCTCGCCCAGTTGTCCTTGTTGACTCGCAAGAGACCGGAATCAGGCTAGTCCACACCCTAATGGCCTGTGCAGAAGCGGTCCAGCAGGAAAATCTGAAGCTGGCTGAAGCACTTGTCAAGCAAATCGGGTTCCTGGCCGTGTCTCAGGCGGGAGCCATGCGGAAGGTAGCCACCTACTTCGCCGAAGGTCTAGCTCGTCGAATCTACCGACTCTATCCTGA
>GAI1_CAL
AAGCTTGAACAGCTTGAGGAAGTTATTGTTAATGCTCAGGAGGATGGCCTCTCTCATCTCGCTTCCGAGACTGTTCATTACAACCCCTCCGATCTGTCTAACTGGCTTGAAAGCATGCTCTCCGAGTTCAACCCCACTCCCAATTGCGCCCTTGACAACCCATTCTTGCCTCCCATCTCCTCTCTTGATTACACCAATTGCAGCACCCAACCAAAACAGGAGCCTTCTATCTTTGACTCCCCGTCTTTGGATTACGATCTCAAAGCAATTCCAGGTAAGGCTCTTTATTCCCATATCGAACAGCCGCCGCAACAGCCACCGGCCCCTCCTCTCTATCAAAGGGATAACAAGCGATTGAAGCCCACGACTTCAGCTACAGCCAACTCGGTTTCCTCTGTTATTGGGGGTTGGGGAGTTCCCACCGAGTCCGCTCGCCCAGTTGTCCTTGTTGACTCGCAAGAAACCGGAATCAGGCTAGTCCACACCCTAATGGCCTGTGCAGAAGCGGTCCAGCAGGAAAATCTGAAGCTGGCTGAAGCGCTTGTCAAGCAAATCGGGTTCCTGGCCGTGTCTCAGGCGGGAGCCATGCGGAAGGTAGCCACCTACTTCGCCGAAGGTCTAGCTCGTCGAATCTACCGACTCTATCCTGA
>GAI1_CAN
AAGCTTGAACAGCTTGAGGAAGTTATTGTTAATGCTCAGGAGGATGGCCTCTCTCATCTCGCTTCCGAGACTGTTCATYACAACCCCTCCGATCTGTCTAACTGGCTTGGAAGCATGCTCTCCGAGTTCAACCCCACTCACAATTGCGCCCTTGACAACCCATTCTTGCCTCCCATCTCCCCTCTTGATTACACCAATTGCAGCACCCAACCAAAACMGGAGCCTTCCATCTTTGACTCCCCGTCTTTGGATTACGATCTCAAAGCAATTCCAGGTAAGGCTCTTTATTCCCATATCGAACAGCCGCCGCAACAGCCACCGGCCCCTCCTCTCTATCAAAGGGATAACAAGCGATTGAAGCCCACGACTTCAGCTACAGCCAACTCGGTTTCCTCTGTTATTGGGGGTTGGGGAGTTCCCACCGAGTCCGCTCGCCCAGTTGTCCTTGTTGACTCGCAAGAGACCGGAATCAGGCTAGTCCACACCCTAATGGCCTGTGCAGAAGCGGTCCAGCAGGAAAATCTGAAGCTGGCTGAAGCACTTGTCAAGCAAATCGGGTTCCTGGCCGTGTCTCAGGCGGGAGCCATGCGGAAGGTAGCCACCTACTTCGCCGAAGGTCTAGCTCGTCGAATCTACCGACTCTATCCTGA
>GAI1_CHA
AAGCTTGAACAGCTTGAGGAAGTTATTGTTAATGCTCAGGAGGATGGCCTCTCTCATCTCGCTTCCGAGACTGTTCATTACAACCCSTCCGATCTGTCTAACTGGCTTGRAAGCATGCTCTCCGAGTTCAACCCCACTCMCAATTGCGCCCTTGACAACCCATTCTTGCCTCCCATCTCCCCTCTTGATTACACCAATTGCAGCACCCAACCAAAACCGGAGCCTTCCATCTTTGACTCCCCGTCTTTGGATTACGATCTCAAAGCAATTCCAGGTAAGGCTCTKTATTCCCATATCGAACAGCCGCCGCAACAGCCACCGGCCCCTCCTCTCTATCAAAGGGATAACAAGCGATTGAAGCCCACGACTTCAGCTACAGCCAACTCGGTTTCCTCTGTTATTGGGGGTTGGGGAGTTCCCACCGAGTCCGCTCGCCCAGTTGTCCTTGTTGACTCGCAAGARACCGGAATCAGGCTAGTCCACACCCTAATGGCCTGTGCAGARGCGGTCCAGCAGGAAAATCTGAAGCTGGCTGAAGCACTTGTCAAGCAAATCGGGTTCCTGGCCGTGTCTCAGGCGGGAGCCATGCGGAAGGTAGCCACCTACTTCGCCGAAGGTCTAGCTCGTCGAATCTACCGACTCTATCCTGA
>GAI1_CIN1
AAGCTTGAACAGCTTGAGGAAGTTATTGTTAATGCTCAGGAGGATGGCCTCTCTCATCTCGCTTCCGAGACTGTTCATTACAACCCCTCCGATCTGTCTAACTGGCTTGGAAGCATGCTCTCCGAGTTCAACCCCACTTCCAATTGCGCCCTTGACAACCCATTCTTGCCTSCCATCTCCCCTCTTGATTACACCAATTGCAGCACCCAACCAAAACAGGAGCCTTCCATCTTTGACTCCCCGTCTTTGGATTACGATCTCAAAGCAATTCCAGGTAAGGCTCTTTATTCCCATATCGAACAGCCGCCGCAACAGCCACCGGCCCCTCCTCTCTATCAAAGGGATAACAAGCGATTGAAGCCCACGACTTCAGCTACAGCCAACTCGGTTTCCTCTGTTATTGGGGGTTGGGGAGTTCCCACCGAGTCCGCTCGCCCAGTTGTCCTTGTTGACTCGCAAGAGACCGGAATCAGGCTAGTCCACACCCTAATGGCCTGTGCAGAAGCGGTCCAGCAGGAAAATCTGAAGCTGGCTGAAGCACTTGTCAAGCAAATCGGGTTCCTGGCCGTGTCTCAGGCGGGAGCCATGCGGAAGGTAGCCACCTACTTCGCCGAAGGTCTAGCTCGTCGAATCTACCGACTCTATCCTGA
>GAI1_BER2
AAGCTTGAACAGCTTGAGGAAGTTATTGTTAATGCTCAGGAGGATGGCCTCTCTCATCTCGCTTCCGAGACTGTTCATTACAACCCCTCCGATCTGTCTAACTGGCTTGGAAGCATGCTCTCCGAGTTCAACCCCACTTCCAATTGCGCCCTTGACAACCCATTCTTGCCTSCCATCTCCCCTCTTGATTACACCAATTGCAGCACCCAACCAAAACAGGAGCCTTCCATCTTTGACTCCCCGTCTTTGGATTACGATCTCAAAGCAATTCCAGGTAAGGCTCTTTATTCCCATATCGAACAGCCGCCGCAACAGCCACCGGCCCCTCCTCTCTATCAAAGGGATAACAAGCGATTGAAGCCCACGACTTCAGCTACAGCCAACTCGGTTTCCTCTGTTATTGGGGGTTGGGGAGTTCCCACCGAGTCCGCTCGCCCAGTTGTCCTTGTTGACTCGCAAGAGACCGGAATCAGGCTAGTCCACACCCTAATGGCCTGTGCAGAAGCGGTCCAGCAGGAAAATCTGAAGCTGGCTGAAGCACTTGTCAAGCAAATCGGGTTCCTGGCCGTGTCTCAGGCGGGAGCCATGCGGAAGGTAGCCACCTACTTCGCCGAAGGTCTAGCTCGTCGAATCTACCGACTCTATCCTGA
>GAI1_CIN2
AAGCTTGAACAGCTTGAGGAAGTTATTGTTAATGCTCAGGAGGATGGCCTCTCTCATCTCGCTTCCGAGACTGTTCATTACAACCCCTCCGATCTGTCTAACTGGCTTGGAAGCATGCTCTCCGAGTTCAACCCCACTTCCAATTGCGCCCTTGACAACCCATTCTTGCCTCCCATCTCCCCTCTTGATTACACCAATTGCAGCACCCAACCAAAACAGGAGCCTTCCATCTTTGACTCCCCGTCTTTGGATTACGATCTCAAAGCAATTCCAGGTAAGGCTCTTTATTCCCATATCGAACAGCCGCCGCAACAGCCACCGGCCCCTCCTCTCTATCAAAGGGATAACAAGCGATTGAAGCCCACGACTTCAGCTACAGCCAACTCGGTTTCCTCTGTTATTGGGGGTTGGGGAGTTCCCACCGAGTCCGCTCGCCCAGTTGTCCTTGTTGACTCGCAAGAGACCGGAATCAGGCTAGTCCACACCCTAATGGCCTGTGCAGAAGCGGTCCAGCAGGAAAATCTGAAGCTGGCTGAAGCACTTGTCAAGCAAATCGGGTTCCTGGCCGTGTCTCAGGCGGGAGCCATGCGGAAGGTAGCCACCTACTTCGCCGAAGGTCTAGCTCGTCGAATCTACCGACTCTATCCTGA
>GAI1_CIN3
AAGCTTGAACAGCTTGAGGAAGTTATTGTTAATGCTCAGGAGGATGGCYTCTCTCATCTCGCTTCCGAGACTGTTCATTACAACCCCTCCGATCTGTCTAACTGGCTTGGAAGCATGCTCTCCGAGTTCAACCCCACTTCCAATTGCGCCCTTGACAACCCATTCTTGCCTCCCATCTCCCCTCTTGATTACACCAATTGCAGCACCCAACCAAAACAGGAGCCTTCCATCTTTGACTCCCCGTCTTTGGATTACGATCTCAAAGCAATTCCAGGTAAGGCTCTTTATTCCCATATCGAACAGCCGCCGCAACAGCCACCGGCCCCTCCTCTCTATCAAAGGGATAACAAGCGATTGAAGCCCACGACTTCAGCTACAGCCAACTCGGTTTCCTCTGTTATTGGGGGTTGGGGAGTTCCCACCGAGTCCGCTCGCCCAGTTGTCCTTGTTGACTCGCAAGAGACCGGAATCAGGCTAGTCCACACCCTAATGGCCTGTGCAGAAGCGGTCCAGCAGGAAAATCTGAAGCTGGCTGAAGCACTTGTCAAGCAAATCGGGTTCCTGGCCGTGTCTCAGGCGGGAGCCATGCGGAAGGTAGCCACCTACTTCGCCGAAGGTCTAGCTCGTCGAATCTACCGACTCTATCCTGA
>GAI1_COI
AAGCTTGAACAGCTTGAGGAAGTTATTGTTAATGCTCAGGAGGATGGCCTCTCTCATCTCGCTTCCGAGACTGTTCATTACAACCCCTCCGATCTGTCTAACTGGCTTGGAAGCATGCTCTCCGAGTTCAACCCCACTCCCAATTGCGCCCTTGACAACCCATTCTTGCCTCCCATCTCCCCTCTTGATTACACCAATTGCAGCACCCAACCAAAACAGGAGCCTTCCATCTTTGACTCCCCGTCTTTGGATTACGATCTCAAAGCAATTCCAGGTAAGGCTCTTTATTCCCATATCGAACAGCCGCCGCAACAGCCACCGGYCCCTCCTCTCTATCAAAGGGATAACAAGCGATTGAAGCCCACGACTTCAGCTACAGCCAACTCGGTTTCCTCTGTTATTGGGGGTTGGGGAGTTCCCACCGAGTCCGCTCGCCCAGTTGTCCTTGTTGACTCGCAAGAGACCGGAATCAGGCTAGTCCACACCCTAATGGCCTGTGCAGAAGCGGTCCAGCAGGAAAATCTGAAGCTGGCTGAAGCACTTGTCAAGCAAATCGGGTTCCTGGCCGTGTCTCAGGCGGGAGCCATGCGGAAGGTAGCCACCTACTTCGCCGAAGGTCTAGCTCGTCGAATCTACCGRCTCTATCCTGA
>GAI1_COR
AAGCTTGAACAGCTTGAGGAAGTTATTGTTAATGCTCAGGAGGATGGCCTCTCTCATCTCGCTTCCGAGACTGTTCATTACAACCCCTCCGATCTGTCTAACTGGCTTGGAAGCATGCTCTCCGAGTTCAACCCCACTCMCAATTGCGCCCTTGACAACCCATTCTTGCCTCCCATCTCCCCTCTTGATTACACCAATTGCAGCACCCAACCAAAACAGGAGCCTTCCATCTTTGACTCCCCGTCTTTGGATTACGATCTCAAAGCAATTCCAGGTAAGGCTCTTTATTCCCATATCGAACAGCCGCCGCAACAGCCACCGGCCCCTCCTCTCTATCAAAGGGATAACAAGCGATTGAAGCCCACGACTTCAGCTACAGCCAACTCGGTTTCCTCTGTTATTGGGGGTTGGGGAGTTCCCACCGAGTCCGCTCGCCCAGTTGTCCTTGTTGACTCGCAAGAGACCGGAATCAGGCTAGTCCACACCCTAATGGCCTGTGCAGAAGCGGTCCAGCAGGAAAATCTGAAGCTGGCTGAAGCACTTGTCAAGCAAATCGGGTTCCTGGCCGTGTCTCAGGCGGGAGCCATGCGGAAGGTAGCCACCTACTTCGCCGAAGGTCTAGCTCGTCGAATCTACCGACTCTATCCTGA
>GAI1_DAV
AAGCTTGAACAGCTTGAGGAAGTTATTGTTAATGCTCAGGAGGATGGCCTCTCTCATCTCGCTTCCGAGACTGTTCATTACAACCCCTCCGATCTGTCTAACTGGCTTGGAAGCATGCTCTCCGAGTTCAACCCCACTCCCAATTGCGCCCTTGACAACCCATTCTTGCCTCCCATCTCCCCTCTTGATTACACCAATTGCAGCACCCAACCAAAACAGGAGCCTTCCATCTTTGACTCCCCGTCTTTGGATTACGATCTCAAAGCAATTCCAGGTAAGGCTCTTTATTCCCATATCGAACAGCCGCCGCAACAGCCACCGGCCCCTCCTCTCTATCAAAGGGATAACAAGCGATTGAAGCCCACGACTTCAGCTACAGCCAACTCGGTTTCCTCTGTTATTGGGGGTTGGGGAGTTCCCACCGAGTCCGCTCGCCCAGTTGTCCTTGTTGACTCGCAAGAGACCGGAATCAGGCTAGTCCACACCCTAATGGCCTGTGCAGAAGCGGTCCAGCAGGAAAATCTGAAGCTGGCTGAAGCACTTGTCAAGCAAATCGGGTTCCTGGCCGTGTCTCAGGCGGGAGCCATGCGGAAGGTAGCCACCTACTTCGCCGAAGGTCTAGCTCGTCGAATCTACCGACTCTATCCTGA
>GAI1_DOA1
AAGCTTGAACAGCTTGAGGAAGTTATTGTTAATGCTCAGGAGGATGGCCTCTCTCATCTCGCTTCCGAGACTGTTCATYACAACCCCTCCGATCTGTCTAACTGGCTTGGAAGCATGCTCTCCGAGTTCAACCCCACTCMCAATTGCGCCCTTGACAACCCATTCTTGCCTCCCATCTCCYCTCTYGATTACACCAATTGCAGCACCCAACCAAAACAGGAGCCTTCCATCTTTGAYTCCCCGTCTTTGGATTACGATCTCAAAGCAATTCCAGGTAAGGCTCTKTATTCCCATATCGAACAGCCGCCGCAACAGYCACCGGCCCCTCCTCTCTATCAAAGGGATAACAAGCGATTGAAGCCCACGACTTCAGCTACAGCCAACTCGGTTTCCTCTGTTATTGGGGGTTGGGGAGTTCCCACCGAGTCCGCTCGCCCAGTTGTCCTTGTTGACTCGCAAGAGACCGGAATCAGGCTAGTCCACACCCTAATGGCCTGTGCAGAAGCGGTCCAGCAGGAAAATCTGAAGCTGGCTGAAGCACTYGTCAAGCAAATCGGGTTCCTGGCCGTGTCTCAGGCGGGAGCCATGCGGAAGGTAGCMACCTACTTCGCCGAAGGTCTAGCTCGTCGAATCTACCGACTCTATCCTGA
>GAI1_DOA2
AAGCTTGAACAGCTTGAGGAAGTTATTGTTAATGCTCAGGAGGATGGCCTCTCTCATCTCGCTTCCGAGACTGTTCATTACAACCCTTCCGATCTGTCTAACTGGCTTGAAAGCATGCTCTCCGAGTTCAACCCCACTCCCAATTGCGCCCTTGACAACCCATTCTTGCCTCCCATCTCCTCTCTCGATTACACCAATTGCAGCACCCAACCAAAACAGGAGCCTTCCATCTTTGACTCCCCGTCTTTGGATTACGATCTCAAAGCAATTCCAGGTAAGGCTCTGTATTCCCATATCGAACAGCCGCCGCAACAGCCACCGGCCCCTCCTCTCTATCAAAGGGATAACAAGCGATTGAAGCCCACGACTTCAGCTACAGCCAACTCGGTTTCCTCTGTTATTGGGGGTTGGGGAGTTCCCACCGAGTCCGCTCGCCCAGTTGTCCTTGTTGACTCGCAAGAGACCGGAATCAGGCTAGTCCACACCCTAATGGCCTGTGCAGAAGCGGTCCAGCAGGAAAATCTGAAGCTGGCTGAAGCACTCGTCAAGCAAATCGGGTTCCTGGCCGTGTCTCAGGCGGGAGCCATGCGGAAGGTAGCAACCTACTTCGCCGAAGGTCTAGCTCGTCGAATCTACCGACTCTATCCTGA
>GAI1_FLE
AAGCTTGAACAGCTTGAGGAAGTTATTGTTAATGCTCAGGAGGATGGCCTCTCTCATCTCGCTTCCGAGACTGTTCATTACAACCCCTCCGATCTGTCTAACTGGCTTGGAAGCATGCTCTCCGAGTTCAACCCCACTCCCAATTGCGCCCTTGACAACCCATTCTTGCCTCCCATCTCCCCTCTTGATTACACCAATTGCAGCACCCAACCAAAACAGGAGCCTTCCATCTTTGACTCCCCGTCTTTGGATTACGATCTCAAAGCAATTCCAGGTAAGGCTCTTTATTCCCATATCGAACAGCCGCCGCAACAGCCACCGGCCCCTCCTCTCTATCAAAGGGATAACAAGCGATTGAAGCCCACGACTTCAGCTACAGCCAACTCGGTTTCCTCTGTTATTGGGGGTTGGGGAGTTCCCACCGAGTCCGCTCGCCCAGTTGTCCTTGTTGACTCGCAAGAGACCGGAATCAGGCTAGTCCACACCCTAATGGCCTGTGCAGAAGCGGTCCAGCAGGAAAATCTGAAGCTGGCTGAAGCACTTGTCAAGCAAATCGGGTTCCTGGCCGTGTCTCAGGCGGGAGCCATGCGGAAGGTAGCCACCTACTTCGCCGAAGGTCTAGCTCGTCGAATCTACCGACTCTATCCTGA
>GAI1_SIM
AAGCTTGAACAGCTTGAGGAAGTTATTGTTAATGCTCAGGAGGATGGCCTCTCTCATCTCGCTTCCGAGACTGTTCATTACAACCCCTCCGATCTGTCTAACTGGCTTGGAAGCATGCTCTCCGAGTTCAACCCCACTCCCAATTGCGCCCTTGACAACCCATTCTTGCCTCCCATCTCCCCTCTTGATTACACCAATTGCAGCACCCAACCAAAACAGGAGCCTTCCATCTTTGACTCCCCGTCTTTGGATTACGATCTCAAAGCAATTCCAGGTAAGGCTCTTTATTCCCATATCGAACAGCCGCCGCAACAGCCACCGGCCCCTCCTCTCTATCAAAGGGATAACAAGCGATTGAAGCCCACGACTTCAGCTACAGCCAACTCGGTTTCCTCTGTTATTGGGGGTTGGGGAGTTCCCACCGAGTCCGCTCGCCCAGTTGTCCTTGTTGACTCGCAAGAGACCGGAATCAGGCTAGTCCACACCCTAATGGCCTGTGCAGAAGCGGTCCAGCAGGAAAATCTGAAGCTGGCTGAAGCACTTGTCAAGCAAATCGGGTTCCTGGCCGTGTCTCAGGCGGGAGCCATGCGGAAGGTAGCCACCTACTTCGCCGAAGGTCTAGCTCGTCGAATCTACCGACTCTATCCTGA
>GAI1_GIR
AAGCTTGAACAGCTTGAGGAAGTTATTGTTAATGCTCAGGAGGATGGCCTCTCTCATCTCGCTTCCGAGACTGTTCATTACAACCCCTCCGATCTGTCTAACTGGCTTGRAAGCATGCTCTCCGAGTTCAACCCCACTCCCAATTGCGCCCTTGACAACCCATTCTTGCCTCCCATCTCCYCTCTYGATTACACCAATTGCAGCACCCAACCAAAACAGGAGCCTTCCATCTTTGACTCCCCGTCTTTGGATTACGATCTCAAAGCAATTCCAGGTAAGGCTCTKTATTCCCATATCGAACAGCCGCCGCAACAGCCACCGGCCCCTCCTCTCTATCAAAGGGATAACAAGCGATTGAAGCCCACGACTTCAGCTACAGCCAACTCGGTTTCCTCTGTTATTGGGGGTTGGGGAGTTCCCACCGAGTCCGCTCGCCCAGTTGTCCTTGTTGACTCGCAAGAGACYGGAATCAGGCTAGTCCACACCCTAATGGCCTGTGCAGAAGCGGTCCAGCAGGAAAATCTGAAGCTGGCTGAAGCACTYGTCAAGCAAATCGGGTTCCTGGCCGTGTCTCAGGCGGGAGCCATGCGGAAGGTAGCCACCTACTTCGCCGAAGGTCTAGCTCGTCGAATCTACCGACTCTATCCTGA
>GAI1_LAB
AAGCTTGAACAGCTTGAGGAAGTTATTGTTAATGCTCAGGAGGATGGCCTCTCTCATCTCGCTTCCGAGACTGTTCATTACAACCCCTCCGATCTGTCTAACTGGCTTGGAAGCATGCTCTCCGAGTTCAACCCCACTYCCAATTGCGCCCTTGACAACCCATTCTTGCCTCCCATCTCCCCTCTTGATTACACCAATTGCAGCACCCAACCAAAACAGGAGCCTTCCATCTTTGACTCCCCGTCTTTGGATTACGATCTCAAAGCAATTCCAGGTAAGGCTCTTTATTCCCATATCGAACAGCCGCCGCAACAGCCACCGGCCCCTCCTCTCTATCAAAGGGATAACAAGCGATTGAAGCCCACGACTTCAGCTACAGCCAACTCGGTTTCCTCTGTTATTGGGGGTTGGGGAGTTCCCACCGAGTCCGCTCGCCCAGTTGTCCTTGTTGACTCGCAAGAGACCGGAATCAGGCTAGTCCACACCCTAATGGCCTGTGCAGAAGCGGTCCAGCAGGAAAATCTGAAGCTGGCTGAAGCACTTGTCAAGCAAATCGGGTTCCTGGCCGTGTCTCAGGCGGGAGCCATGCGGAAGGTAGCCACCTACTTCGCCGAAGGTCTAGCTCGTCGAATCTACCGACTCTATCCTGA
>GAI1_LABv
AAGCTTGAACAGCTTGAGGAAGTTATTGTTAATGCTCAGGAGGATGGCCTCTCTCATCTCGCTTCCGAGACTGTTCATTACAACCCCTCCGATCTGTCTAACTGGCTTGGAAGCATGCTCTCCGAGTTCAACCCCACTYCCAATTGCGCCCTTGACAACCCATTCTTGCCTCCCATCTCCCCTCTTGATTACACCAATTGCAGCACCCAACCAAAACAGGAGCCTTCCATCTTTGACTCCCCGTCTTTGGATTACGATCTCAAAGCAATTCCAGGTAAGGCTCTTTATTCCCATATCGAACAGCCGCCGCAACAGCCACCGGCCCCTCCTCTCTATCAAAGGGATAACAAGCGATTGAAGCCCACGACTTCAGCTACAGCCAACTCGGTTTCCTCTGTTATTGGGGGTTGGGGAGTTCCCACCGAGTCCGCTCGCCCAGTTGTCCTTGTTGACTCGCAAGAGACCGGAATCAGGCTAGTCCACACCCTAATGGCCTGTGCAGAAGCGGTCCAGCAGGAAAATCTGAAGCTGGCTGAAGCACTTGTCAAGCAAATCGGGTTCCTGGCCGTGTCTCAGGCGGGAGCCATGCGGAAGGTAGCCACCTACTTCGCCGAAGGTCTAGCTCGTCGAATCTACCGACTCTATCCTGA
>GAI1_LON
AAGCTTGAACAGCTTGAGGAAGTTATTGTTAATGCTCAGGAGGATGGCCTCTCTCATCTCGCTTCCGAGACTGTTCATTACAACCCCTCCGATCTGTCTAACTGGCTTGAAAGCATGCTCTCCGAGTTCAACCCCACTCCCAATTGCGCCCTTGACAACCCATTCTTGCCTCCCATCTCCTCTCTCGATTACACCAATTGCAGCACCCAACCAAAACAGGAGCCTTCCATCTTTGAYTCCCCGTCTTTGGATTACGATCTCAAAGCAATTCCAGGTAAGGCTCTGTATTCCCATATCGAACAGCCGCCGCAACAGCCAYCGGCCCCTCCTCTCTATCAAAGGGATAACAAGCGATTGAAGCCCACGACTTCAGCTACAGCCAACTCGGTTTCCTCTGTTATTGGGGGTTGGGGAGTTCCCACCGAGTCCGCTCGCCCAGTTGTCCTTGTTGACTCGCAAGAGACCGGAATCAGGCTAGTCCACACCCTAATGGCCTGTGCAGAAGCGGTCCAGCAGGAAAATCTGAAGCTGGCTGAAGCACTCGTCAAGCAAATCGGGTTCCTGGCCGTGTCTCAGGCGGGAGCCATGCGGAAGGTAGCMACCTACTTCGCCGAAGGTCTAGCTCGTCGAATCTACCGACTCTATCCTGA
>GAI1_RIP3
AAGCTTGAACAGCTTGAGGAAGTTATTGTTAATGCTCAGGAGGATGGCCTCTCTCATCTCGCTTCCGAGACTGTTCATTACAACCCCTCCGATCTGTCTAACTGGCTTGAAAGCATGCTCTCCGAGTTCAACCCCACTCCCAATTGCGCCCTTGACAACCCATTCTTGCCTCCCATCTCCTCTCTCGATTACACCAATTGCAGCACCCAACCAAAACAGGAGCCTTCCATCTTTGAYTCCCCGTCTTTGGATTACGATCTCAAAGCAATTCCAGGTAAGGCTCTGTATTCCCATATCGAACAGCCGCCGCAACAGCCAYCGGCCCCTCCTCTCTATCAAAGGGATAACAAGCGATTGAAGCCCACGACTTCAGCTACAGCCAACTCGGTTTCCTCTGTTATTGGGGGTTGGGGAGTTCCCACCGAGTCCGCTCGCCCAGTTGTCCTTGTTGACTCGCAAGAGACCGGAATCAGGCTAGTCCACACCCTAATGGCCTGTGCAGAAGCGGTCCAGCAGGAAAATCTGAAGCTGGCTGAAGCACTCGTCAAGCAAATCGGGTTCCTGGCCGTGTCTCAGGCGGGAGCCATGCGGAAGGTAGCMACCTACTTCGCCGAAGGTCTAGCTCGTCGAATCTACCGACTCTATCCTGA
>GAI1_MON
AAGCTTGAACAGCTTGAGGAAGTTATTGTTAATGCTCAGGAGGATGGCCTCTCTCATCTCGCTTCCGAGACTGTTCATTACAACCCCTCCGATCTGTCTAACTGGCTTGAAAGCATGCTCTCCGAGTTCAACCCCACTCCCAATTGCGCCCTTGACAACCCATTCTTGCCTCCCATCTCCTCTCTCGATTACACCAATTGCAGCACCCAACCAAAACAGGAGCCTTCCATCTTTGACTCCCCGTCTTTGGATTACGATCTCAAAGCAATTCCAGGTAAGGCTCTGTATTCCCATATCGAACAGCCGCCGCAACAGCCACCGGCCCCTCCTCTCTATCAAAGGGATAACAAGCGATTGAAGCCCACGACTTCAGCTACAGCCAACTCGGTTTCCTCTGTTATTGGGGGTTGGGGAGTTCCCACCGAGTCCGCTCGCCCAGTTGTCCTTGTTGACTCGCAAGAGACCGGAATCAGGCTAGTCCACACCCTAATGGCCTGTGCAGAAGCGGTCCAGCAGGAAAATCTGAAGCTGGCTGAAGCACTCGTCAAGCAAATCGGGTTCCTGGCCGTGTCTCAGGCGGGAGCCATGCGGAAGGTAGCCACCTACTTCGCCGAAGGTCTAGCTCGTCGAATCTACCGACTCTATCCTGA
>GAI1_MUS
AAGCTTGAACAGCTTGAGGAAGTTATTGTTAATGCTCAGGAGGATGGCCTCTCTCATCTCGCTTCCGAGACTGTTCATTATAACCCCTCCGATCTGTCTAACTGGCTTGAAAGCATGCTCTCCGAGTTCAACCCCACTCCCAATTGCGCCCTTGACAACCCATTCTTGCCTCCCATCTCCTCTCTTGATTACACCAATTGCAGCACCCAACCAAAACAGGAGCCTTCCATCTTTGACTCCCCGTCTTTGGATTACGATCTTAAAGCAATTCCAGGTAAGGCTCTTTATTCCCATATCGAACAGCCGCCGCAACAGCCACCGGCCCCTCCTCTCTATCAAAGGGATAACAAGCGATTGAAGCCCACGACTTCAGCTACAGCCAACTCGGTTTCCTCTGTTATTGGGGGTTGGGGAGTTCCCACCGAGTCCGCTCGCCCAGTTGTCCTTGTTGACTCGCAAGAAACCGGAATCAGGCTAGTCCACACCCTAATGGCCTGTGCAGAAGCGGTCCAGCAGGAAAATCTGAAGCTGGCTGAAGCACTTGTCAAGCAAATCGGGTTCCTGGCCGTGTCTCAGGCGGGAGCCATGCGGAAGGTAGCCACCTACTTCGCCGAAGGTCTAGCTCGTCGAATCTACCGACTCTATCCTGA
>GAI1_PEN
AAGCTTGAACAGCTTGAGGAAGTTATTGTTAATGCTCAGGAGGATGGCCTCTCTCATCTCGCTTCCGAGACTGTTCATTACAACCCCTCCGATCTGTCTAACTGGCTTGGAAGCATGCTCTCCGAGTTCAACCCCACTCCCAATTGCGCCCTTGACAACCCATTCTTGCCTCCCATCTCCCCTCTTGATTACACCAATTGCAGCACCCAACCAAAACAGGAGCCTTCCATCTTTGACTCCCCGTCTTTGGATTACGATCTCAAAGCAATTCCAGGTAAGGCTCTTTATTCCCATATCGAACAGCCGCCGCAACAGCCACCGGCCCCTCCTCTCTATCAAAGGGATAACAAGCGATTGAAGCCCACGACTTCAGCTACAGCCAACTCGGTTTCCTCTGTTATTGGGGGTTGGGGAGTTCCCACCGAGTCCGCTCGCCCAGTTGTCCTTGTTGACTCGCAAGAGACCGGAATCAGGCTAGTCCACACCCTAATGGCCTGTGCAGAAGCGGTCCAGCAGGAAAATCTGAAGCTGGCTGAAGCACTTGTCAAGCAAATCGGGTTCCTGGCCGTGTCTCAGGCGGGAGCCATGCGGAAGGTAGCCACTTACTTCGCCGAAGGTCTAGCTCGTCGAATCTACCGACTCTATCCTGA
>GAI1_PIA
AAGCTTGAACAGCTTGAGGAAGTTATTGTTAATGCTCAGGAGGATGGCCTCTCTCATCTCGCTTCCGAGACTGTTCATTACAACCCCTCCGATCTGTCTAACTGGCTTGGAAGCATGCTCTCCGAGTTCAACCCCACTCCCAATTGCGCCCTTGACAACCCATTCTTGCCTCCCATCTCCCCTCTTGATTACACCAATTGCAGCACCCAACCAAAACAGGAGCCTTCCATCTTTGACTCCCCGTCTTTGGATTACGATCTCAAAGCAATTCCAGGTAAGGCTCTTTATTCCCATATCGAACAGCCGCCGCAACAGCCACCGGCCCCTCCTCTCTATCAAAGGGATAACAAGCGATTGAAGCCCACGACTTCAGCTACAGCCAACTCGGTTTCCTCTGTTATTGGGGGTTGGGGAGTTCCCACCGAGTCCGCTCGCCCAGTTGTCCTTGTTGACTCGCAAGAGACCGGAATCAGGCTAGTCCACACCCTAATGGCCTGTGCAGAAGCGGTCCAGCAGGAAAATCTGAAGCTGGCTGAAGCACTTGTCAAGCAAATCGGGTTCCTGGCCGTGTCTCAGGCGGGAGCCATGCGGAAGGTAGCCACCTACTTCGCCGAAGGTCTAGCTCGTCGAATCTACCGACTCTATCCTGA
>GAI1_RIP1
AAGCTTGAACAGCTTGAGGAAGTTATTGTTAATGCTCAGGAGGATGGCCTCTCTCATCTCGCTTCCGAGACTGTTCATTACAACCCCTCCGATCTGTCTAACTGGCTTGAAAGCATGCTCTCCGAGTTCAACCCCACTCCCAATTGCGCCCTTGACAACCCATTCTTGCCTCCCATCTCCTCTCTCGATTACACCAATTGCAGCACCCAACCAAAACAGGAGCCTTCCATCTTTGACTCCCCGTCTTTGGATTACGATCTCAAAGCAATTCCAGGTAAGGCTCTGTATTCCCATATCGAACAGCCGCCGCAACAGCCATCGGCCCCTCCTCTCTATCAAAGGGATAACAAGCGATTGAAGCCCACGACTTCAGCTACAGCCAACTCGGTTTCCTCTGTTATTGGGGGTTGGGGAGTTCCCACCGAGTCCGCTCGCCCAGTTGTCCTTGTTGACTCGCAAGAGACCGGAATCAGGCTAGTCCACACCCTAATGGCCTGTGCAGAAGCGGTCCAGCAGGAAAATCTGAAGCTGGCTGAAGCACTCGTCAAGCAAATCGGGTTCCTGGCCGTGTCTCAGGCGGGAGCCATGCGGAAGGTAGCCACCTACTTCGCCGAAGGTCTAGCTCGTCGAATCTACCGACTCTATCCTGA
>GAI1_RIP2
AAGCTTGAACAGCTTGAGGAAGTTATTGTTAATGCTCAGGAGGATGGCCTCTCTCATCTCGCTTCCGAGACTGTTCATTACAACCCCTCCGATCTGTCTAACTGGCTTGAAAGCATGCTCTCCGAGTTCAACCCCACTCCCAATTGCGCCCTTGACAACCCATTCTTGCCTCCCATCTCCTCTCTCGATTACACCAATTGCAGCACCCAACCAAAACAGGAGCCTTCCATCTTTGACTCCCCGTCTTTGGATTACGATCTCAAAGCAATTCCAGGTAAGGCTCTGTATTCCCATATCGAACAGCCGCCGCAACAGCCATCGGCCCCTCCTCTCTATCAAAGGGATAACAAGCGATTGAAGCCCACGACTTCAGCTACAGCCAACTCGGTTTCCTCTGTTATTGGGGGTTGGGGAGTTCCCACCGAGTCCGCTCGCCCAGTTGTCCTTGTTGACTCGCAAGAGACCGGAATCAGGCTAGTCCACACCCTAATGGCCTGTGCAGAAGCGGTCCAGCAGGAAAATCTGAAGCTGGCTGAAGCACTCGTCAAGCAAATCGGGTTCCTGGCCGTGTCTCAGGCGGGAGCCATGCGGAAGGTAGCCACCTACTTCGCCGAAGGTCTAGCTCGTCGAATCTACCGACTCTATCCTGA
>GAI1_RIP4
AAGCTTGAACAGCTTGAGGAAGTTATTGTTAATGCTCAGGAGGATGGCCTCTCTCATCTCGCTTCCGAGACTGTTCATTACAACCCCTCCGATCTGTCTAACTGGCTTGAAAGCATGCTCTCCGAGTTCAACCCCACTCCCAATTGCGCCCTTGACAACCCATTCTTGCCTCCCATCTCCTCTCTCGATTACACCAATTGCAGCACCCAACCAAAACAGGAGCCTTCCATCTTTGACTCCCCGTCTTTGGATTACGATCTCAAAGCAATTCCAGGTAAGGCTCTGTATTCCCATATCGAACAGCCGCCGCAACAGCCATCGGCCCCTCCTCTCTATCAAAGGGATAACAAGCGATTGAAGCCCACGACTTCAGCTACAGCCAACTCGGTTTCCTCTGTTATTGGGGGTTGGGGAGTTCCCACCGAGTCCGCTCGCCCAGTTGTCCTTGTTGACTCGCAAGAGACCGGAATCAGGCTAGTCCACACCCTAATGGCCTGTGCAGAAGCGGTCCAGCAGGAAAATCTGAAGCTGGCTGAAGCACTCGTCAAGCAAATCGGGTTCCTSGCCGTGTCTCAGGCGGGAGCCATGCGGAAGGTAGCCACCTACTTCGCCGAAGGTCTAGCTCGTCGAATCTACCGACTCTATCCTGA
>GAI1_RIP5
AAGCTTGAACAGCTTGAGGAAGTTATTGTTAATGCTCAGGAGGATGGCCTCTCTCATCTCGCTTCCGAGACTGTTCATTACAACCCCTCCGATCTGTCTAACTGGCTTGAAAGCATGCTCTCCGAGTTCAACCCCACTCCCAATTGCGCCCTTGACAACCCATTCTTGCCTCCCATCTCCTCTCTCGATTACACCAATTGCAGCACCCAACCAAAACAGGAGCCTTCCATCTTTGACTCCCCGTCTTTGGATTACGATCTCAAAGCAATTCCAGGTAAGGCTCTGTATTCCCATATCGAACAGCCGCCGCAACAGCCATCGGCCCCTCCTCTCTATCAAAGGGATAACAAGCGATTGAAGCCCACGACTTCAGCTACAGCCAACTCGGTTTCCTCTGTTATTGGGGGTTGGGGAGTTCCCACCGAGTCCGCTCGCCCAGTTGTCCTTGTTGACTCGCAAGAGACCGGAATCAGGCTAGTCCACACCCTAATGGCCTGTGCAGAAGCGGTCCAGCAGGAAAATCTGAAGCTGGCTGAAGCACTCGTCAAGCAAATCGGGTTCCTGGCCGTGTCTCAGGCGGGAGCCATGCGGAAGGTAGCCACCTACTTCGCCGAAGGTCTAGCTCGTCGAATCTACCGACTCTATCCTGA
>GAI1_RIP6
AAGCTTGAACAGCTTGAGGAAGTTATTGTTAATGCTCAGGAGGATGGCCTCTCTCATCTCGCTTCCGAGACTGTTCATTACAACCCCTCCGATCTGTCTAACTGGCTTGAAAGCATGCTCTCCGAGTTCAACCCCACTCCCAATTGCGCCCTTGACAACCCATTCTTGCCTCCCATCTCCTCTCTCGATTACACCAATTGCAGCACCCAACCAAAACAGGAGCCTTCCATCTTTGACTCCCCGTCTTTGGATTACGATCTCAAAGCAATTCCAGGTAAGGCTCTGTATTCCCATATCGAACAGCCGCCGCAACAGCCATCGGCCCCTCCTCTCTATCAAAGGGATAACAAGCGATTGAAGCCCACGACTTCAGCTACAGCCAACTCGGTTTCCTCTGTTATTGGGGGTTGGGGAGTTCCCACCGAGTCCGCTCGCCCAGTTGTCCTTGTTGACTCGCAAGAGACCGGAATCAGGCTAGTCCACACCCTAATGGCCTGTGCAGAAGCGGTCCAGCAGGAAAATCTGAAGCTGGCTGAAGCACTCGTCAAGCAAATCGGGTTCCTSGCCGTGTCTCAGGCGGGAGCCATGCGGAAGGTAGCCACCTACTTCGCCGAAGGTCTAGCTCGTCGAATCTACCGACTCTATCCTGA
>GAI1_RIP7
AAGCTTGAACAGCTTGAGGAAGTTATTGTTAATGCTCAGGAGGATGGCCTCTCTCATCTCGCTTCCGAGACTGTTCATTACAACCCCTCCGATCTGTCTAACTGGCTTGAAAGCATGCTCTCCGAGTTCAACCCCACTCCCAATTGCGCCCTTGACAACCCATTCTTGCCTCCCATCTCCTCTCTCGATTACACCAATTGCAGCACCCAACCAAAACAGGAGCCTTCCATCTTTGACTCCCCGTCTTTGGATTACGATCTCAAAGCAATTCCAGGTAAGGCTCTGTATTCCCATATCGAACAGCCGCCGCAACAGCCATCGGCCCCTCCTCTCTATCAAAGGGATAACAAGCGATTGAAGCCCACGACTTCAGCTACAGCCAACTCGGTTTCCTCTGTTATTGGGGGTTGGGGAGTTCCCACCGAGTCCGCTCGCCCAGTTGTCCTTGTTGACTCGCAAGAGACCGGAATCAGGCTAGTCCACACCCTAATGGCCTGTGCAGAAGCGGTCCAGCAGGAAAATCTGAAGCTGGCTGAAGCACTCGTCAAGCAAATCGGGTTCCTGGCCGTGTCTCAGGCGGGAGCCATGCGGAAGGTAGCCACCTACTTCGCCGAAGGTCTAGCTCGTCGAATCTACCGACTCTATCCTGA
>GAI1_RIP8
AAGCTTGAACAGCTTGAGGAAGTTATTGTTAATGCTCAGGAGGATGGCCTCTCTCATCTCGCTTCCGAGACTGTTCATTACAACCCCTCCGATCTGTCTAACTGGCTTGAAAGCATGCTCTCCGAGTTCAACCCCACTCCCAATTGCGCCCTTGACAACCCATTCTTGCCTCCCATCTCCTCTCTCGATTACACCAATTGCAGCACCCAACCAAAACAGGAGCCTTCCATCTTTGACTCCCCGTCTTTGGATTACGATCTCAAAGCAATTCCAGGTAAGGCTCTGTATTCCCATATCGAACAGCCGCCGCAACAGCCATCGGCCCCTCCTCTCTATCAAAGGGATAACAAGCGATTGAAGCCCACGACTTCAGCTACAGCCAACTCGGTTTCCTCTGTTATTGGGGGTTGGGGAGTTCCCACCGAGTCCGCTCGCCCAGTTGTCCTTGTTGACTCGCAAGAGACCGGAATCAGGCTAGTCCACACCCTAATGGCCTGTGCAGAAGCGGTCCAGCAGGAAAATCTGAAGCTGGCTGAAGCACTCGTCAAGCAAATCGGGTTCCTGGCCGTGTCTCAGGCGGGAGCCATGCGGAAGGTAGCCACCTACTTCGCCGAAGGTCTAGCTCGTCGAATCTACCGACTCTATCCTGA
>GAI1_RIP9
AAGCTTGAACAGCTTGAGGAAGTTATTGTTAATGCTCAGGAGGATGGCCTCTCTCATCTCGCTTCCGAGACTGTTCATTACAACCCCTCCGATCTGTCTAACTGGCTTGAAAGCATGCTCTCCGAGTTCAACCCCACTCCCAATTGCGCCCTTGACAACCCATTCTTGCCTCCCATCTCCTCTCTCGATTACACCAATTGCAGCACCCAACCAAAACAGGAGCCTTCCATCTTTGACTCCCCGTCTTTGGATTACGATCTCAAAGCAATTCCAGGTAAGGCTCTGTATTCCCATATCGAACAGCCGCCGCAACAGCCATCGGCCCCTCCTCTCTATCAAAGGGATAACAAGCGATTGAAGCCCACGACTTCAGCTACAGCCAACTCGGTTTCCTCTGTTATTGGGGGTTGGGGAGTTCCCACCGAGTCCGCTCGCCCAGTTGTCCTTGTTGACTCGCAAGAGACCGGAATCAGGCTAGTCCACACCCTAATGGCCTGTGCAGAAGCGGTCCAGCAGGAAAATCTGAAGCTGGCTGAAGCACTCGTCAAGCAAATCGGGTTCCTGGCCGTGTCTCAGGCGGGAGCCATGCGGAAGGTAGCCACCTACTTCGCCGAAGGTCTAGCTCGTCGAATCTACCGACTCTATCCTGA
>GAI1_ROM
AAGCTTGAACAGCTTGAGGAAGTTATTGTTAATGCTCAGGAGGATGGCCTCTCTCATCTCGCTTCCGAGACTGTTCATTACAACCCCTCCGATCTGTCTAACTGGCTTGGAAGCATGCTCTCCGAGTTCAACCCCACTCCCAATTGCGCCCTTGACAACCCATTCTTGCCTCCCATCTCCCCTCTTGATTACACCAATTGCAGCACCCAACCAAAACAGGAGCCTTCCATCTTTGACTCCCCGTCTTTGGATTACGATCTCAAAGCAATTCCAGGTAAGGCTCTTTATTCCCATATCGAACAGCCGCCGCAACAGCCACCGGCCCCTCCTCTCTATCAAAGGGATAACAAGCGATTGAAGCCCACGACTTCAGCTACAGCCAACTCGGTTTCCTCTGTTATTGGGGGTTGGGGAGTTCCCACCGAGTCCGCTCGCCCAGTTGTCCTTGTTGACTCGCAAGAGACCGGAATCAGGCTAGTCCACACCCTAATGGCCTGTGCAGAAGCGGTCCAGCAGGAAAATCTGAAGCTGGCTGAAGCACTTGTCAAGCAAATCGGGTTCCTGGCCGTGTCTCAGGCGGGAGCCATGCGGAAGGTAGCCACCTACTTCGCCGAAGGTCTAGCTCGTCGAATCTACCGACTCTATCCTGA
>GAI1_RUB
AAGCTTGAACAGCTTGAGGAAGTTATTGTTAATGCTCAGGAGGATGGCCTCTCTCATCTCGCTTCCGAGACTGTTCATTACAACCCCTCCGATCTGTCTAACTGGCTTGAAAGCATGCTCTCCGAGTTCAACCCCACTCCCAATTGCGCCCTTGACAACCCATTCTTGCCTCCCATCTCCTCTCTTGATTACACCAATTGCAGCACCCAACCAAAACAGGAGCCTTCCATCTTTGACTCCCCGTCTTTGGATTACGATCTCAAAGCAATTCCAGGTAAGGCTCTTTATTCCCATATCGAACAGCCGCCGCAACAGCCACCGGCCCCTCCTCTCTATCAAAGGGATAACAAGCGATTGAAGCCCACGACTTCAGCTACAGCCAACTCGGTTTCCTCTGTTATTGGGGGTTGGGGAGTTCCCACCGAGTCCGCTCGCCCAGTTGTCCTTGTTGACTCGCAAGAGACCGGAATCAGGCTAGTCCACACCCTAATGGCCTGTGCAGAAGCGGTCCAGCAGGAAAATCTGAAGCTGGCTGAAGCACTTGTCAAGCAAATCGGGTTCCTGGCCGTGTCTCAGGCGGGAGCCATGCGGAAGGTAGCCACCTACTTCGCCGAAGGTCTAGCTCGTCGAATCTACCGACTCTATCCTGA
>GAI1_RUP1
AAGCTTGAACAGCTTGAGGAAGTTATTGTTAATGCTCAGGAGGATGGCCTCTCTCATCTCGCTTCCGAGACTGTTCATTACAACCCCTCCGATCTGTCTAACTGGCTTGAAAGCATGCTCTCCGAGTTCAACCCCACTCCCAATTGCGCCCTTGACAACCCATTCTTGCCTCCCATCTCCTCTCTCGATTACACCAATTGCAGCACCCAACCAAAACAGGAGCCTTCCATCTTTGACTCCCCGTCTTTGGATTACGATCTCAAAGCAATTCCAGGTAAGGCTCTGTATTCCCATATCGAACAGCCGCCGCAACAGCCAYCGGCCCCTCCTCTCTATCAAAGGGATAACAAGCGATTGAAGCCCACGACTTCAGCTACAGCCAACTCGGTTTCCTCTGTTATTGGGGGTTGGGGAGTTCCCACCGAGTCCGCTCGCCCAGTTGTCCTTGTTGACTCGCAAGAGACCGGAATCAGGCTAGTCCACACCCTAATGGCCTGTGCAGAAGCGGTCCAGCAGGAAAATCTGAAGCTGGCTGAAGCACTCGTCAAGCAAATCGGGTTCCTGGCCGTGTCTCAGGCGGGAGCCATGCGGAAGGTAGCCACCTACTTCGCCGAAGGTCTAGCTCGTCGAATCTACCGACTCTATCCTGA
>GAI1_RUP2
AAGCTTGAACAGCTTGAGGAAGTTATTGTTAATGCTCAGGAGGATGGCCTCTCTCATCTCGCTTCCGAGACTGTTCATTACAACCCGTCCGATCTGTCTAACTGGCTTGAAAGCATGCTCTCCGAGTTCAACCCCACTCCCAATTGCGCCCTTGACAACCCATTCTTGCCTCCCATCTCCCCTCTTGATTACACCAATTGCAGCACCCAACCAAAACAGGAGCCTTCCATCTTTGACTCCCCGTCTTTGGATTACGATCTCAAAGCAATTCCAGGTAAGGCTCTGTATTCCCATATCGAACAGCCGCCGCAACAGCCACCGGCCCCTCCTCTCTATCAAAGGGATAACAAGCGATTGAAGCCCACGACTTCAGCTACAGCCAACTCGGTCTCCTCTGTTATTGGGGGTTGGGGAGTTCCCACCGAGTCCGCTCGCCCAGTTGTCCTTGTTGACTCGCAAGAAACCGGAATCAGGCTAGTCCACACCCTAATGGCCTGTGCAGAGGCGGTCCAGCAGGAAAATCTGAAGCTGGCTGAAGCACTTGTCAAGCAAATCGGGTTCCTGGCCGTGTCTCAGGCGGGAGCCATGCGGAAGGTAGCCACCTACTTCGCCGAAGGTCTAGCTCGTCGAATCTACCGACTCTATCCTGA
>GAI1_RUP3
AAGCTTGAACAGCTTGAGGAAGTTATTGTTAATGCTCAGGAGGATGGCCTCTCTCATCTCGCTTCCGAGACTGTTCATTACAACCCGTCCGATCTGTCTAACTGGCTTGAAAGCATGCTCTCCGAGTTCAACCCCACTCCCAATTGCGCCCTTGACAACCCATTCTTGCCTCCCATCTCCCCTCTTGATTACACCAATTGCAGCACCCAACCAAAACAGGAGCCTTCCATCTTTGACTCCCCGTCTTTGGATTACGATCTCAAAGCAATTCCAGGTAAGGCTCTGTATTCCCATATCGAACAGCCGCCGCAACAGCCACCGGCCCCTCCTCTCTATCAAAGGGATAACAAGCGATTGAAGCCCACGACTTCAGCTACAGCCAACTCGGTTTCCTCTGTTATTGGGGGTTGGGGAGTTCCCACCGAGTCCGCTCGCCCAGTTGTCCTTGTTGACTCGCAAGAAACCGGAATCAGGCTAGTCCACACCCTAATGGCCTGTGCAGAGGCGGTCCAGCAGGAAAATCTGAAGCTGGCTGAAGCACTTGTCAAGCAAATCGGGTTCCTGGCCGTGTCTCAGGCGGGAGCCATGCGGAAGGTAGCCACCTACTTCGCCGAAGGTCTAGCTCGTCGAATCTACCGACTCTATCCTGA
>GAI1_RUP4
AAGCTTGAACAGCTTGAGGAAGTTATTGTTAATGCTCAGGAGGATGGCCTCTCTCATCTCGCTTCCGAGACTGTTCATTACAACCCCTCCGATCTGTCTAACTGGCTTGAAAGCATGCTCTCCGAGTTCAACCCCACTCCCAATTGCGCCCTTGACAACCCATTCTTGCCTCCCATCTCCYCTCTYGATTACACCAATTGCAGCACCCAACCAAAACAGGAGCCTTCCATCTTTGACTCCCCGTCTTTGGATTACGATCTCAAAGCAATTCCAGGTAAGGCTCTGTATTCCCATATCGAACAGCCGCCGCAACAGCCACCGGCCCCTCCTCTCTATCAAAGGGATAACAAGCGATTGAAGCCCACGACTTCAGCTACAGCCAACTCGGTTTCCTCTGTTATTGGGGGTTGGGGAGTTCCCACCGAGTCCGCTCGCCCAGTTGTCCTTGTTGACTCGCAAGARACCGGAATCAGGCTAGTCCACACCCTAATGGCCTGTGCAGARGCGGTCCAGCAGGAAAATCTGAAGCTGGCTGAAGCACTYGTCAAGCAAATCGGGTTCCTGGCCGTGTCTCAGGCGGGAGCCATGCGGAAGGTAGCCACCTACTTCGCCGAAGGTCTAGCTCGTCGAATCTACCGACTCTATCCTGA
>GAI1_RUP5
AAGCTTGAACAGCTTGAGGAAGTTATTGTTAATGCTCAGGAGGATGGCCTCTCTCATCTCGCTTCCGAGACTGTTCATTACAACCCKTCCGATCTGTCTAACTGGCTTGAAAGCATGCTCTCCGAGTTCAACCCCACTCCCAATTGCGCCCTTGACAACCCATTCTTGCCTCCCATCTCCYCTCTYGATTACACCAATTGCAGCACCCAACCAAAACAGGAGCCTTCCATCTTTGACTCCCCGTCTTTGGATTACGATCTCAAAGCAATTCCAGGTAAGGCTCTGTATTCCCATATCGAACAGCCGCCGCAACAGCCACCGGCCCCTCCTCTCTATCAAAGGGATAACAAGCGATTGAAGCCCACGACTTCAGCTACAGCCAACTCGGTTTCCTCTGTTATTGGGGGTTGGGGAGTTCCCACCGAGTCCGCTCGCCCAGTTGTCCTTGTTGACTCGCAAGAAACCGGAATCAGGCTAGTCCACACCCTAATGGCCTGTGCAGARGCGGTCCAGCAGGAAAATCTGAAGCTGGCTGAAGCACTYGTCAAGCAAATCGGGTTCCTGGCCGTGTCTCAGGCGGGAGCCATGCGGAAGGTAGCMACCTACTTCGCCGAAGGTCTAGCTCGTCGAATCTACCGACTCTATCCTGA
>GAI1_RUP6
AAGCTTGAACAGCTTGAGGAAGTTATTGTTAATGCTCAGGAGGATGGCCTCTCTCATCTCGCTTCCGAGACTGTTCATTACAACCCKTCCGATCTGTCTAACTGGCTTGAAAGCATGCTCTCCGAGTTCAACCCCACTCCCAATTGCGCCCTTGACAACCCATTCTTGCCTCCCATCTCCYCTCTYGATTACACCAATTGCAGCACCCAACCAAAACAGGAGCCTTCCATCTTTGACTCCCCGTCTTTGGATTACGATCTCAAAGCAATTCCAGGTAAGGCTCTGTATTCCCATATCGAACAGCCGCCGCAACAGCCACCGGCCCCTCCTCTCTATCAAAGGGATAACAAGCGATTGAAGCCCACGACTTCAGCTACAGCCAACTCGGTTTCCTCTGTTATTGGGGGTTGGGGAGTTCCCACCGAGTCCGCTCGCCCAGTTGTCCTTGTTGACTCGCAAGAAACCGGAATCAGGCTAGTCCACACCCTAATGGCCTGTGCAGARGCGGTCCAGCAGGAAAATCTGAAGCTGGCTGAAGCACTYGTCAAGCAAATCGGGTTCCTGGCCGTGTCTCAGGCGGGAGCCATGCGGAAGGTAGCMACCTACTTCGCCGAAGGTCTAGCTCGTCGAATCTACCGACTCTATCCTGA
>GAI1_THU
AAGCTTGAACAGCTTGAGGAAGTTATTGTTAATGCTCAGGAGGATGGCCTCTCTCATCTCGCTTCCGAGACTGTTCATTACAACCCCTCCGATCTGTCTAACTGGCTTGGAAGCATGCTCTCCGAGTTCAACCCCACTCCCAATTGCGCCCTTGACAACCCATTCTTGCCTCCCATCTCCCCTCTTGATTACACCAATTGCAGCACCCAACCAAAACAGGAGCCTTCCATCTTTGACTCCCCGTCTTTGGATTACGATCTCAAAGCAATTCCAGGTAAGGCTCTTTATTCCCATATCGAACAGCCGCCGCAACAGCCACCGGTCCCTCCTCTCTATCAAAGGGATAACAAGCGATTGAAGCCCACGACTTCAGCTACAGCCAACTCGGTTTCCTCTGTTATTGGGGGTTGGGGAGTTCCCACCGAGTCCGCTCGCCCAGTTGTCCTTGTTGACTCGCAAGAGACCGGAATCAGGCTAGTCCACACCCTAATGGCCTGTGCAGAAGCGGTCCAGCAGGAAAATCTGAAGCTGGCTGAAGCACTTGTCAAGCAAATCGGGTTCCTGGCCGTGTCTCAGGCGGGAGCCATGCGGAAGGTAGCCACCTACTTCGCCGAAGGTCTAGCTCGTCGAATCTACCGGCTCTATCCTGA
>GAI1_CAB
AAGCTTGAACAGCTTGAGGAAGTTATTGTTAATGCTCAGGAGGATGGCCTCTCTCATCTCGCTTCCGAGACTGTTCATTACAACCCCTCCGATCTGTCTAACTGGCTTGGAAGCATGCTCTCCGAGTTCAACCCCACTCCCAATTGCGCCCTTGACAACCCATTCTTGCCTCCCATCTCCCCTCTTGATTACACCAATTGCAGCACCCAACCAAAACAGGAGCCTTCCATCTTTGACTCCCCGTCTTTGGATTACGATCTCAAAGCAATTCCAGGTAAGGCTCTTTATTCCCATATCGAACAGCCGCCGCAACAGCCACCGGCCCCTCCTCTCTATCAAAGGGATAACAAGCGATTGAAGCCCACGACTTCAGCTACAGCCAACTCGGTTTCCTCTGTTATTGGGGGTTGGGGAGTTCCCACCGAGTCCGCTCGCCCAGTTGTCCTTGTTGACTCGCAAGAGACCGGAATCAGGCTAGTCCACACCCTAATGGCCTGTGCAGAAGCGGTCCAGCAGGAAAATCTGAAGCTGGCTGAAGCACTTGTCAAGCAAATCGGGTTCCTGGCCGTGTCTCAGGCGGGAGCCATGCGGAAGGTAGCCACCTACTTCGCCGAAGGTCTAGCTCGTCGAATCTACCGACTCTATCCTGA
>GAI1_CAR
AAGCTTGAACAGCTTGAGGAAGTTATTGTTAATGCTCAGGAGGATGGCCTCTCTCATCTCGCTTCCGAGACTGTTCATTACAACCCCTCCGATCTGTCTAACTGGCTTGGAAGCATGCTCTCCGAGTTCAACCCCACTCCCAATTGCGCCCTTGACAACCCATTCTTGCCTCCCATCTCCCCTCTTGATTACACCAATTGSAGTACCCAACCAAAACAGGAGCCTTCCATCTTTGACTCCCCGTCTTTGGATTACGATCTCAAAGCAATTCCAGGTAAGGCTCTTTATTCCCATATCGAACAGCCGCCGCAACAGCCACCGGCCCCTCCTCTCTATCAAAGGGATAACAAGCGATTGAAGCCCACGACTTCAGCTACAGCCAACTCGGTTTCCTCTGTTATTGGGGGTTGGGGAGTTCCCACCGAGTCCGCTCGCCCAGTTGTCCTTGTTGACTCGCAAGAGACTGGAATCAGGCTAGTCCACACCCTAATGGCCTGTGCAGAAGCGGTCCAGCAGGAAAATCTGAAGCTGGCTGAAGCACTTGTCAAGCAAATCGGGTTCCTGGCCGTGTCTCAGGCGGGAGCCATGCGGAAGGTAGCCACCTACTTCGCCGAAGGTCTAGCTCGTCGAATCTACCGACTCTATCCTGA
>GAI1_CIN
AAGCTTGAACAGCTTGAGGAAGTTATTGTTAATGCTCAGGAGGATGGCCTCTCTCATCTCGCTTCCGAGACTGTTCATTACAACCCCTCCGATCTGTCTAACTGGCTTGGAAGCATGCTCTCCGAGTTCAACCCCACTCCCAATTGCGCCCTTGACAACCCATTCTTGCCTCCCATCTCCCCTCTTGATTACACCAATTGCAGCACCCAACCAAAACAGGAGCCTTCCATCTTTGACTCCCCGTCTTTGGATTACGATCTCAAAGCAATTCCAGGTAAGGCTCTTTATTCCCATATCGAACAGCCGCCGCAACAGCCACCGGCCCCTCCTCTCTATCAAAGGGATAACAAGCGATTGAAGCCCACGACTTCAGCTACAGCCAACTCGGTTTCCTCTGTTATTGGGGGTTGGGGAGTTCCCACCGAGTCCGCTCGCCCAGTTGTCCTTGTTGACTCGCAAGAGACYGGAATCAGGCTAGTCCACACCCTAATGGCCTGTGCAGAAGCGGTCCAGCAGGAAAATCTGAAGCTGGCTGAAGCACTTGTCAAGCAAATCGGGTTCCTGGCCGTGTCTCAGGCGGGAGCCATGCGGAAGGTAGCCACCTACTTCGCCGAAGGTCTAGCTCGTCGAATCTACCGACTCTATCCTGA
>GAI1_GAM
AAGCTTGAACAGCTTGAGGAAGTTATTGTTAATGCTCAGGAGGATGGCCTCTCTCATCTCGCTTCCGAGACTGTTCATTACAACCCCTCCGATCTGTCTAACTGGCTTGGAAGCATGCTCTCCGAGTTCAACCCCACTCCCAATTGCGCCCTTGACAACCCATTCTTGCCTCCCATCTCCCCTCTTGATTACACCAATTGCAGCACCCAACCAAAACAGGAGCCTTCCATCTTTGACTCCCCGTCTTTGGATTACGATCTCAAAGCAATTCCAGGTAAGGCTCTTTATTCCCATATCGAACAGCCGCCGCAACAGCCACCGGCCCCTCCTCTCTATCAAAGGGATAACAAGCGATTGAAGCCCACGACTTCAGCTACAGCCAACTCGGTTTCCTCTGTTATTGGGGGTTGGGGAGTTCCCACCGAGTCCGCTCGCCCAGTTGTCCTTGTTGACTCGCAAGAGACCGGAATCAGGCTAGTCCACACCCTAATGGCCTGTGCAGAAGCGGTCCAGCAGGAAAATCTGAAGCTGGCTGAAGCACTTGTCAAGCAAATCGGGTTCCTGGCCGTGTCTCAGGCGGGAGCCATGCGGAAGGTAGCCACCTACTTCGCCGAAGGTCTAGCTCGTCGAATCTACCGACTCTATCCTGA
>GAI1_GRE
AAGCTTGAACAGCTTGAGGAAGTTATTGTTAATGCTCAGGAGGATGGCCTCTCTCATCTCGCTTCCGAGACTGTTCATTACAACCCCTCCGATCTGTCTAACTGGCTTGGAAGCATGCTCTCCGAGTTCAACCCCACTCCCAATTGCGCCCTTGACAACCCATTCTTGCCTCCCATCTCCCCTCTTGATTACACCAATTGCAGCACCCAACCAAAACAGGAGCCTTCCATCTTTGACTCCCCGTCTTTGGATTACGATCTCAAAGCAATTCCAGGTAAGGCTCTTTATTCCCATATCGAACAGCCGCCGCAACAGCCACCGGCCCCTCCTCTCTATCAAAGGGATAACAAGCGATTGAAGCCCACGACTTCAGCTACAGCCAACTCGGTTTCCTCTGTTATTGGGGGTTGGGGAGTTSCCACCGAGTCCGCTCGCCCAGTTGTCCTTGTTGACTCGCAAGAGACCGGAATCAGGCTAGTCCACACCCTAATGGCCTGTGCAGAAGCGGTCCAGCAGGAAAATCTGAAGCTGGCTGAAGCACTTGTCAARCAAATCGGGTTCCTGGCCGTGTCTCAGGCGGGAGCCATGCGGAAGGTAGCCACCTACTTCGCCGAAGGTCTAGCTCGTCGAATCTACCGACTCTATCCTGA
>GAI1_PIN
AAGCTTGAACAGCTTGAGGAAGTTATTGTTAATGCTCAGGAGGATGGCCTCTCTCATCTCGCTTCCGAGACTGTTCATTACAACCCCTCCGATCTGTCTAACTGGCTTGGAAGCATGCTCTCCGAGTTCAACCCCACTCCCAATTGCGCCCTTGACAACCCATTCTTGCCTCCCATCTCCCCTCTTGATTACACCAATTGCAGCACCCAACCAAAACAGGAGCCTTCCATCTTTGACTCCCCGTCTTTGGATTACGATCTCAAAGCAATTCCAGGTAAGGCTCTTTATTCCCATATCGAACAGCCGCCGCAACAGCCACCGGCCCCTCCTCTCTATCAAAGGGATAACAAGCGATTGAAGCCCACGACTTCAGCTACAGCCAACTCGGTTTCCTCTGTTATTGGGGGTTGGGGAGTTCCCACCGAGTCCGCTCGCCCAGTTGTCCTTGTTGACTCGCAAGAGACCGGAATCAGGCTAGTCCACACCCTAATGGCCTGTGCAGAAGCGGTCCAGCAGGAAAATCTGAAGCTGGCTGAAGCACTTGTCAAGCAAATCGGGTTCCTGGCCGTGTCTCAGGCGGGAGCCATGCGGAAGGTAGCCACCTACTTCGCCGAAGGTCTAGCTCGTCGAATCTACCGACTCTATCCTGA
>GAI1_FOL
AAGCTTGAACAGCTTGAGGAAGTTATTGTTAATGCTCAGGAGGATGGCCTCTCTCATCTCGCTTCCGAGACTGTTCATTACAACCCCTCCGATCTGTCTAACTGGCTTGGAAGCATGCTCTCCGAGTTCAACCCCACTCCCAATTGCGCCCTTGACAACCCATTCTTGCCTCCCATCTCCCCTCTTGATTACACCAATTGCAGCACCCAACCAAAACAGGAGCCTTCCATCTTTGACTCCCCGTCTTTGGATTACGATCTCAAAGCAATTCCAGGTAAGGCTCTTTATTCCCATATCGAACAGCCGCCGCAACAGCCACCGGCCCCTCCTCTCTATCAAAGGGATAACAAGCGATTGAAGCCCACGACTTCAGCTACAGCCAACTCGGTTTCCTCTGTTATTGGGGGTTGGGGAGTTCCCACCGAGTCCGCTCGCCCAGTTGTCCTTGTTGACTCGCAAGAGACCGGAATCAGGCTAGTCCACACCCTAATGGCCTGTGCAGAAGCGGTCCAGCAGGAAAATCTGAAGCTGGCTGAAGCACTTGTCAAGCAAATCGGGTTCCTGGCCGTGTCTCAGGCGGGAGCCATGCGGAAGGTAGCCACCTACTTCGCCGAAGGTCTAGCTCGTCGAATCTACCGACTCTATCCTGA
>GAI1_SYR
AAGCTTGAACAGCTTGAGGAAGTTATTGTTAATGCTCAGGAGGATGGCCTCTCTCATCTCGCTTCCGAGACTGTTCATTACAACCCCTCCGATCTGTCTAACTGGCTTGGAAGCATGCTCTCCGAGTTCAACCCCACTCCCAATTGCGCCCTTGACAACCCATTCTTGCCTCCCATCTCCCCTCTTGATTACACCAATTGCAGCACCCAACCAAAACAGGAGCCTTCCATCTTTGACTCCCCGTCTTTGGATTACGATCTCAAAGCAATTCCAGGTAAGGCTCTTTATTCCCATATCGAACAGCCGCCGCAACAGCCACCGGCCCCTCCTCTCTATCAAAGGGATAACAAGCGATTGAAGCCCACGACTTCAGCTACAGCCAACTCGGTTTCCTCTGTTATTGGGGGTTGGGGAGTTCCCACCGAGTCCGCTCGCCCAGTTGTCCTTGTTGACTCGCAAGAGACCGGAATCAGGCTAGTCCACACCCTAATGGCCTGTGCAGAAGCGGTCCAGCAGGAAAATCTGAAGCTGGCTGAAGCACTTGTCAAGCAAATCGGGTTCCTGGCCGTGTCTCAGGCGGGAGCCATGCGGAAGGTAGCCACCTACTTCGCCGAAGGTCTAGCTCGTCGAATCTACCGACTCTATCCTGA
>GAI1_LAS
AAGCTTGAACAGCTTGAGGAAGTTATTGTTAATGCTCAGGAGGATGGCCTCTCTCATCTCGCTTCCGAGACTGTTCATTACAACCCCTCCGATCTGTCTAACTGGCTTGGAAGCATGCTCTCCGAGTTCAACCCCACTCCCAATTGCGCCCTTGACAACCCATTCTTGCCTCCCATCTCCCCTCTTGATTACACCAATTGCAGCACCCAACCAAAACAGGAGCCTTCCATCTTTGACTCCCCGTCTTTGGATTACGATCTCAAAGCAATTCCAGGTAAGGCTCTTTATTCCCATATCGAACAGCCGCCGCAACAGCCACCGGCCCCTCCTCTCTATCAAAGGGATAACAAGCGATTGAAGCCCACGACTTCAGCTACAGCCAACTCGGTTTCCTCTGTTATTGGGGGTTGGGGAGTTCCCACCGAGTCCGCTCGCCCAGTTGTCCTTGTTGACTCGCAAGAGACCGGAATCAGGCTAGTCCACACCCTAATGGCCTGTGCAGAAGCGGTCCAGCAGGAAAATCTGAAGCTGGCTGAAGCACTTGTCAAGCAAATCGGGTTCCTGGCCGTGTCTCAGGCGGGAGCCATGCGGAAGGTAGCCACCTACTTCGCCGAAGGTCTAGCTCGTCGAATCTACCGACTCTATCCTGA
>GAI1_LAP
AAGCTTGAACAGCTTGAGGAAGTTATTGTTAATGCTCAGGAGGATGGCCTCTCTCATCTCGCTTCCGAGACTGTTCATTACAACCCCTCCGATCTGTCTAACTGGCTTGGAAGCATGCTCTCCGAGTTCAACCCCACTCCCAATTGCGCCCTTGACAACCCATTCTTGCCTCCCATCTCCCCTCTTGATTACACCAATTGCAGCACCCAACCAAAACAGGAGCCTTCCATCTTTGACTCCCCGTCTTTGGATTACGATCTCAAAGCAATTCCAGGTAAGGCTCTTTATTCCCATATCGAACAGCCGCCGCAACAGCCACCGGCCCCTCCTCTCTATCAAAGGGATAACAAGCGATTGAAGCCCACGACTTCAGCTACAGCCAACTCGGTTTCCTCTGTTATTGGGGGTTGGGGAGTTCCCACCGAGTCCGCTCGCCCAGTTGTCCTTGTTGACTCGCAAGAGACCGGAATCAGGCTAGTCCACACCCTAATGGCCTGTGCAGAAGCGGTCCAGCAGGAAAATCTGAAGCTGGCTGAAGCACTTGTCAAGCAAATCGGGTTCCTGGCCGTGTCTCAGGCGGGAGCCATGCGGAAGGTAGCCACCTACTTCGCCGAAGGTCTAGCTCGTCGAATCTACCGACTCTATCCTGA
>GAI1_VSF
AAGCTTGAACAGCTTGAGGAAGTTATTGTTAATGCTCAGGAGGATGGCCTCTCTCATCTCGCTTCCGAGACTGTTCATTACAACCCCTCCGATCTGTCTAACTGGCTTGGAAGCATGCTCTCCGAGTTCAACCCCACTCCCAATTGCGCCCTTGACAACCCATTCTTGCCTCCCATCTCCCCTCTTGATTACACCAATTGCAGCACCCAACCAAAACAGGAGCCTTCCATCTTTGACTCCCCGTCTTTGGATTACGATCTCAAAGCAATTCCAGGTAAGGCTCTTTATTCCCATATCGAACAGCCGCCGCAACAGCCACCGGCCCCTCCTCTCTATCAAAGGGATAACAAGCGATTGAAGCCCACGACTTCAGCTACAGCCAACTCGGTTTCCTCTGTTATTGGGGGTTGGGGAGTTCCCACCGAGTCCGCTCGCCCAGTTGTCCTTGTTGACTCGCAAGAGACCGGAATCAGGCTAGTCCACACCCTAATGGCCTGTGCAGAAGCGGTCCAGCAGGAAAATCTGAAGCTGGCTGAAGCACTTGTCAAGCAAATCGGGTTCCTGGCCGTGTCTCAGGCGGGAGCCATGCGGAAGGTAGCCACCTACTTCGCCGAAGGTCTAGCTCGTCGAATCTACCGACTCTATCCTGA
>GAI1_TEU
AAGCTTGAACAGCTTGAGGAAGTTATTGTTAATGCTCAGGAGGATGGCCTCTCTCATCTCGCTTCCGAGACTGTTCATTACAACCCCTCCGATCTGTCTAACTGGCTTGGAAGCATGCTCTCCGAGTTCAACCCCACTCCCAATTGCGCCCTTGACAACCCATTCTTGCCTCCCATCTCCCCTCTTGATTACACCAATTGCAGCACCCAACCAAAACAGGAGCCTTCCATCTTTGACTCCCCGTCTTTGGATTACGATCTCAAAGCAATTCCAGGTAAGGCTCTTTATTCCCATATCGAACAGCCGCCGCAACAGCCACCGGCCCCTCCTCTCTATCAAAGGGATAACAAGCGATTGAAGCCCACGACTTCAGCTACAGCCAACTCGGTTTCCTCTGTTATTGGGGGTTGGGGAGTTCCCACCGAGTCCGCTCGCCCAGTTGTCCTTGTTGACTCGCAAGAGACCGGAATCAGGCTAGTCCACACCCTAATGGCCTGTGCAGAAGCGGTCCAGCAGGAAAATCTGAAGCTGGCTGAAGCACTTGTCAAGCAAATCGGGTTCCTGGCCGTGTCTCAGGCGGGAGCCATGCGGAAGGTAGCCACCTACTTCGCCGAAGGTCTAGCTCGTCGAATCTACCGACTCTATCCTGA
>GAI1_VSD
AAGCTTGAACAGCTTGAGGAAGTTATTGTTAATGCTCAGGAGGATGGCCTCTCTCATCTCGCTTCCGAGACTGTTCATTACAACCCCTCCGATCTGTCTAACTGGCTTGGAAGCATGCTCTCCGAGTTCAACCCCACTCCCAATTGCGCCCTTGACAACCCATTCTTGCCTCCCATCTCCCCTCTTGATTACACCAATTGCAGCACCCAACCAAAACAGGAGCCTTCCATCTTTGACTCCCCGTCTTTGGATTACGATCTCAAAGCAATTCCAGGTAAGGCTCTTTATTCCCATATCGAACAGCCGCCGCAACAGCCACCGGCCCCTCCTCTCTATCAAAGGGATAACAAGCGATTGAAGCCCACGACTTCAGCTACAGCCAACTCGGTTTCCTCTGTTATTGGGGGTTGGGGAGTTCCCACCGAGTCCGCTCGCCCAGTTGTCCTTGTTGACTCGCAAGAGACCGGAATCAGGCTAGTCCACACCCTAATGGCCTGTGCAGAAGCGGTCCAGCAGGAAAATCTGAAGCTGGCTGAAGCACTTGTCAAGCAAATCGGGTTCCTGGCCGTGTCTCAGGCGGGAGCCATGCGGAAGGTAGCCACCTACTTCGCCGAAGGTCTAGCTCGTCGAATCTACCGACTCTATCCTGA
>GAI1_LAG
AAGCTTGAACAGCTTGAGGAAGTTATTGTTAATGCTCAGGAGGATGGCCTCTCTCATCTCGCTTCCGAGACTGTTCATTACAACCCCTCCGATCTGTCTAACTGGCTTGGAAGCATGCTCTCCGAGTTCAACCCCACTCCCAATTGCGCCCTTGACAACCCATTCTTGCCTCCCATCTCCCCTCTTGATTACACCAATTGCAGCACCCAACCAAAACAGGAGCCTTCCATCTTTGACTCCCCGTCTTTGGATTACGATCTCAAAGCAATTCCAGGTAAGGCTCTTTATTCCCATATCGAACAGCCGCCGCAACAGCCACCGGCCCCTCCTCTCTATCAAAGGGATAACAAGCGATTGAAGCCCACGACTTCAGCTACAGCCAACTCGGTTTCCTCTGTTATTGGGGGTTGGGGAGTTCCCACCGAGTCCGCTCGCCCAGTTGTCCTTGTTGACTCGCAAGAGACCGGAATCAGGCTAGTCCACACCCTAATGGCCTGTGCAGAAGCGGTCCAGCAGGAAAATCTGAAGCTGGCTGAAGCACTTGTCAAGCAAATCGGGTTCCTGGCCGTGTCTCAGGCGGGAGCCATGCGGAAGGTAGCCACCTACTTCGCCGAAGGTCTAGCTCGTCGAATCTACCGACTCTATCCTGA
>GAI1_LAC
AAGCTTGAACAGCTTGAGGAAGTTATTGTTAATGCTCAGGAGGATGGCCTCTCTCATCTCGCTTCCGAGACTGTTCATTACAACCCCTCCGATCTGTCTAACTGGCTTGGAAGCATGCTCTCCGAGTTCAACCCCACTCCCAATTGCGCCCTTGACAACCCATTCTTGCCTCCCATCTCCCCTCTTGATTACACCAATTGCAGCACCCAACCAAAACAGGAGCCTTCCATCTTTGACTCCCCGTCTTTGGATTACGATCTCAAAGCAATTCCAGGTAAGGCTCTTTATTCCCATATCGAACAGCCGCCGCAACAGCCACCGGCCCCTCCTCTCTATCAAAGGGATAACAAGCGATTGAAGCCCACGACTTCAGCTACAGCCAACTCGGTTTCCTCTGTTATTGGGGGTTGGGGAGTTCCCACCGAGTCCGCTCGCCCAGTTGTCCTTGTTGACTCGCAAGAGACCGGAATCAGGCTAGTCCACACCCTAATGGCCTGTGCAGAAGCGGTCCAGCAGGAAAATCTGAAGCTGGCTGAAGCACTTGTCAAGCAAATCGGGTTCCTGGCCGTGTCTCAGGCGGGAGCCATGCGGAAGGTAGCCACCTACTTCGCCGAAGGTCTAGCTCGTCGAATCTACCGACTCTATCCTGA
>GAI1_TRE
AAGCTTGAACAGCTTGAGGAAGTTATTGTTAATGCTCAGGAGGATGGCCTCTCTCATCTCGCTTCCGAGACTGTTCATTACAACCCCTCCGATCTGTCTAACTGGCTTGAAAGCATGCTCTCCGAGTTCAACCCCACTCCCAATTGCGCCCTTGACAACCCATTCTTGCCTCCCATCTCCTCTCTCGATTACACCAATTGCAGCACCCAACCAAAACAGGAGCCTTCCATCTTTGACTCCCCGTCTTTGGATTACGATCTCAAAGCAATTCCAGGTAAGGCTCTGTATTCCCATATCGAACAGCCGCCGCAACAGCCACCGGCCCCTCCTCTCTATCAAAGGGATAACAAGCGATTGAAGCCCACGACTTCAGCTACAGCCAACTCGGTTTCCTCTGTTATTGGGGGTTGGGGAGTTCCCACCGAGTCCGCTCGCCCAGTTGTCCTTGTTGACTCGCAAGAGACCGGAATCAGGCTAGTCCACACCCTAATGGCCTGTGCAGAAGCGGTCCAGCAGGAAAATCTGAAGCTGGCTGAAGCACTCGTCAAGCAAATCGGGTTCCTGGCCGTGTCTCAGGCGGGAGCCATGCGGAAGGTAGCAACCTACTTCGCCGAAGGTCTAGCTCGTCGAATCTACCGACTCTATCCTGA
>GAI1_TRE2
AAGCTTGAACAGCTTGAGGAAGTTATTGTTAATGCTCAGGAGGATGGCCTCTCTCATCTCGCTTCCGAGACTGTTCATTACAACCCCTCCGATCTGTCTAACTGGCTTGAAAGCATGCTCTCCGAGTTCAACCCCACTCCCAATTGCGCCCTTGACAACCCATTCTTGCCTCCCATCTCCTCTCTCGATTACACCAATTGCAGCACCCAACCAAAACAGGAGCCTTCCATCTTTGACTCCCCGTCTTTGGATTACGATCTCAAAGCAATTCCAGGTAAGGCTCTGTATTCCCATATCGAACAGCCGCCGCAACAGCCACCGGCCCCTCCTCTCTATCAAAGGGATAACAAGCGATTGAAGCCCACGACTTCAGCTACAGCCAACTCGGTTTCCTCTGTTATTGGGGGTTGGGGAGTTCCCACCGAGTCCGCTCGCCCAGTTGTCCTTGTTGACTCGCAAGAGACCGGAATCAGGCTAGTCCACACCCTAATGGCCTGTGCAGAAGCGGTCCAGCAGGAAAATCTGAAGCTGGCTGAAGCACTCGTCAAGCAAATCGGGTTCCTGGCCGTGTCTCAGGCGGGAGCCATGCGGAAGGTAGCAACCTACTTCGCCGAAGGTCTAGCTCGTCGAATCTACCGACTCTATCCTGA
>GAI1_THU2
AAGCTTGAACAGCTTGAGGAAGTTATTGTTAATGCTCAGGAGGATGGCCTCTCTCATCTCGCTTCCGAGACTGTTCATTACAACCCCTCCGATCTGTCTAACTGGCTTGGAAGCATGCTCTCCGAGTTCAACCCCACTCCCAATTGCGCCCTTGACAACCCATTCTTGCCTCCCATCTCCCCTCTTGATTACACCAATTGCAGCACCCAACCAAAACAGGAGCCTTCCATCTTTGACTCCCCGTCTTTGGATTACGATCTCAAAGCAATTCCAGGTAAGGCTCTTTATTCCCATATCGAACAGCCGCCGCAACAGCCACCGGCCCCTCCTCTCTATCAAAGGGATAACAAGCGATTGAAGCCCACGACTTCAGCTACAGCCAACTCGGTTTCCTCTGTTATTGGGGGTTGGGGAGTTCCCACCGAGTCCGCTCGCCCAGTTGTCCTTGTTGACTCGCAAGAGACCGGAATCAGGCTAGTCCACACCCTAATGGCCTGTGCAGAAGCGGT?????????????????????????????????????????????????????????????????????????????????????????????????????????????????????????????????????????????
>GAI1_YES
AAGCTTGAACAGCTTGAGGAAGTTATTGTTAATGCTCAGGAGGATGGCCTCTCTCATCTCGCTTCCGAGACTGTTCATTACAACCCCTCCGATCTGTCTAACTGGCTTGGAAGCATGCTCTCCGAGTTCAACCCCACTCCCAATTGCGCCCTTGACAACCCATTCTTGCCTCCCATCTCCCCTCTTGATTACACCAATTGCAGCACCCAACCAAAACAGGAGCCTTCCATCTTTGACTCCCCGTCTTTGGATTACGATCTCAAAGCAATTCCAGGTAAGGCTCTTTATTCCCATATCGAACAGCCGCCGCAACAGCCACCGGCCCCTCCTCTCTATCAAAGGGATAACAAGCGATTGAAGCCCACGACTTCAGCTACAGCCAACTCGGTTTCCTCTGTTATTGGGGGTTGGGGAGTTCCCACCGAGTCCGCTCGCCCAGTTGTCCTTGTTGACTCGCAAGAGACCGGAATCAGGCTAGTCCACACCCTAATGGCCTGTGCAGAAGCGGTCCAGCAGGAAAATCTGAAGCTGGCTGAAGCACTTGTCAAGCAAATCGGGTTCCTGGCCGTGTCTCAGGCGGGAGCCATGCGGAAGGTAGCCACCTACTTCGCCGAAGGTCTAGCTCGTCGAATCTACCGACTCTATCCTGA
>GAI1_MUS2
AAGCTTGAACAGCTTGAGGAAGTTATTGTTAATGCTCAGGAGGATGGCCTCTCTCATCTCGCTTCCGAGACTGTTCATTATAACCCCTCCGATCTGTCTAACTGGCTTGAAAGCATGCTCTCCGAGTTCAACCCCACTCCCAATTGCGCCCTTGACAACCCATTCTTGCCTCCCATCTCCTCTCTTGATTACACCAATTGCAGCACCCAACCAAAACAGGAGCCTTCCATCTTTGACTCCCCGTCTTTGGATTACGATCTTAAAGCAATTCCAGGTAAGGCTCTTTATTCCCATATCGAACAGCCGCCGCAACAGCCACCGGCCCCTCCTCTCTATCAAAGGGATAACAAGCGATTGAAGCCCACGACTTCAGCTACAGCCAACTCGGTTTCCTCTGTTATTGGGGGTTGGGGAGTTCCCACCGAGTCCGCTCGCCCAGTTGTCCTTGTTGACTCGCAAGAAACCGGAATCAGGCTAGTCCACACCCTAATGGCCTGTGCAGAAGCGGTCCAGCAGGAAAATCTGAAGCTGGCTGAAGCACTTGTCAAGCAAATCGGGTTCCTGGCCGTGTCTCAGGCGGGAG???????????????????????????????????????????????????????????????????
>GAI1_AES2
AAGCTTGAACAGCTTGAGGAAGTTATTGTTAATGCTCAGGAGGATGGCCTCTCTCATCTCGCTTCCGAGACTGTTCATTACAACCCCTCCGATCTGTCTAACTGGCTTGGAAGCATGCTCTCCGAGTTCAACCCCACTCCCAATTGCGCCCTTGACAACCCATTCTTGCCTCCCATCTCCCCTCTTGATTACACCAATTGCAGCACCCAACCAAAACAGGAGCCTTCCATCTTTGACTCCCCGTCTTTGGATTACGATCTCAAAGCAATTCCAGGTAAGGCTCTTTATTCCCATATCGAACAGCCGCCGCAACAGCCACCGGCCCCTCCTCTCTATCAAAGGGATAACAAGCGATTGAAGCCCACGACTTCACCTACAGCCAACTCGGTTTCCTCTGTTATTGGGGGTTGGGGAGTTCCCACCGAGTCCGCACGCCCAGTTGTCCTTGTTGACTCGCAAGAGACCGGAATCAGGCTAGTCCACACCCTAATGGCCTGTGCAGAAGCGGTCCAGCAGGAAAATCTGAAGCTGGCTGAAGCACTTGTCAAGCAAATCGGGTTCCTGGCCGTGTCTCAGGCGGGAGCCATGCGGAAGGTAGCCACCTACTTCGCCGAAGGTCTAGCTCGTCGAATCTACCGACTCTATCGTGA
>GAI1_AES3
AAGCTKGAACAGCTTGAGGAAGTTATTGTTAATGCTCAGGAGGATGGCCTCTCTCATCTCGCTTCCGAGACTGTTCATTACAACCCCTCCGATCTGTCTAACTGGCTTGGAAGCATGCTCTCCGAGTTCAACCCCACTCCCAATTGCGCCCTTGACAACCCATTCTTGCCTCCCATCTCCCCTCTTGATTACACCAATTGCAGCACCCAACCAAAACAGGAGCCTTCCATCTTTGACTCCCCGTCTTTGGATTACGATCTCAAAGCAATTCCAGGTAAGGCTCTTTATTCCCATATCGAACAGCCGCCGCAACAGCCACCGGCCCCTCCTCTCTATCAAAGGGATAACAAGCGATTGAAGCCCACGACTTCAGCTACAGCCAACTCGGTTTCCTCTGTTATTGGGGGTTGGGGAGTTCCCACCGAGTCCGCTCGCCCAGTTGTCCTTGTTGACTCGCAAGAGACCGGAATCAGGCTAGTCCACACCCTAATGGCCTGTGCAGAAGCGGTCCAGCAGGAAAATCTGAAGCTGGCTGAAGCACTTGTCAAGCAAATCGGGTTCCTGGCCGTGTCTCAGGCGGGAGCCATGCGGAAGGTAGCCACCTACTTCGCCGAAGGTCTAGCTCGTCGAATCTACCGACTCTATCCTGA
