# Supplementary material for: Species relationships within the genus Vitis based on molecular and morphological data
Source: PLoS One. 2023 Jul 31;18(7):e0283324. doi: 10.1371/journal.pone.0283324 (PMC10389703; doi:10.1371/journal.pone.0283324)
Supplement: S1 Data — (ZIP) [file pone.0283324.s016.zip › LDOX.fasta]

>LDOX_AES
GATTTGCTCATTGAACCGGCTAAGAAGCTTGTGAGCAAGGATCGACCAGCATCATATTCAGCAATGACGTTCGATCAATACAGGCTTTTCATTAGGCAAAGTGGTCTTTGGGGTAAATCACAAGTAGAATCTCTCAAATGTTCACAATAGCCAAATATCATCCATGTAAATTATATTAATGTAATTGCTGAGCCRTGGCAGTTGAAGGGTCAAATCAAATAGCATCTAGTGAAAAAAAATTCCCTCGTAAGTGAACTGCT
>LDOX_AMU
GATTTGCTCATTGAACCGGCCAAGAAGCTTGTGAGCAAGGATCGACCAGCATCATATTCAGCAATGACGTTCGATCAATACAGGCTTTTCATTAGGCAAAGTGGTCTTTGGGGTAAATCACAAGTAGAATCTCTCAAATGTTCACAATAGCCAAATATCATCCATGTAAATTATATTAATGTGATTACTGAGCCGTGGCAGTTGAAGGGTCAAATCAAATAGCATCTAGTGAAAAAAAATTCCCTCCTAAGTGAACTGCT
>LDOX_ARM
GATTTGCTCATTGAACCGGCCAAGAAGCTTGTGAGCAAGGATCGACCAGCATCATATTCAGCAATGACGTTCGATCAATACAGGCTTTTCATTAGGCAAAGTGGTCTTTGGGGTAAATCACAAGTAGAATCTCTCAAATGTTCACAATAGCCAAATATCATCCATGTAAATTATAGTAATGTGATTGCTGAGCCGTGGCAGTTGAAGGGTCAAATCAAATAGCATCTAGTGAAAAAAAATTCCCTCGTAAGTGAACTGCT
>LDOX_ARZ
GATTTGCTCATTGAACCAGCTAAGAAGCTTGTGAGCAAGGATCGACCAGCATCATATTCAGCAATGACGTTCGATCAATACAGGCTTTTCATTAGGCAAAGTGGTCTTTGGGGTAAATCACAAGTAGAATCTCTCAAATGTTCACAATAGCCAAATATCATCCATGTAAATTATATTAATGTRATTGCTRAGCCRTGGCAGTTGAAGGGTCAAATCAAATAGCATCTAGTGAAAAAAAATTCCCTCCTAAGTGAACTGCT
>LDOX_BAL
GATTTGCTCATTGAACCGGCTAAGAAGCTTGTGAGCAAGGATCGACCAGCATCATATTCAGCAATGACGTTCGATCAATACAGGCTTTTCATTAGGCAAAGTGGTCTTTGGGGTAAATCACAAGTAGAATCTCTCAAATGTTCACAATAGCCAAATATCATCCATGTAAATTATATTAATGTGATTACTGAGCCGTGGCAGTTGAAGGGTCAAATCAAATAGCATCTAGTGAAAAAAAATTCCCTCCTAAGTGAACTGCT
>LDOX_BER1
GATTTGCTCATTGAACCGGCCAAGAAGCTTGTGAGCAAGGACCGACCAGCATCATATTCAGCAATGACGTTCGATCAATACAGGCTTTTCATTAGGCAAAGTGGTCTTTGGGGTAAATCACAAGTAGAATCTCTCAAATGTTCACAATAGCCAAATATCATCCATGTAAATTATATTAATGTAATTGCTGAGCCGTGGCAGTTGAAGGGTCAAATCAAATAGCATCTAGTGAAAAAAAATTCCCTCGTAAGTGAACTGCT
>LDOX_BER2
GATTTGCYCATTGAACCGGCCAAGAAGCTTGTGAGCAAGGAYCGACCAGCATCATATTCAGCAATGACGTTCGATCAATACAGGCTTTTCATTAGGCAAAGTGGTCTTTGGGGTAAATCACAAGTAGAATCTCTCAAATGTTCACAATAGCCAAATATCATCCATGTAAATTATATTAATGTAATTGCTGAGCCGTGGCAGTTGAAGGGTCAAATCAAATAGCATCTAGTGAAAAAAAATTCCCTCGTAAGTGAACTGCT
>LDOX_BER3
GATTTGCTCATTGAACCRGCYAAGAAGCTTGTGAGCAAGGAYCGACCAGCATCATATTCAGCAATGACGTTCGATCAATACAGGCTTTTCATTAGGCAAAGTGGTCTTTGGGGTAAATCACAAGTAGAATCTCTCAAATGTTCACAATAGCCAAATATCATCCATGTAAATTATATTAATGTAATTGCTGAGCCGTGGCAGTTGAAGGGTCAAATCAAATAGCATCTAGTGAAAAAAAATTCCCTCGTAAGTGAACTGCT
>LDOX_BER4
GATTTGCTCATTGAACCGGCYAAGAAGCTTGTGAGCAAGGACCGACCAGCATCATATTCAGCAATGACGTTCGATCAATACAGGCTTTTCATTAGGCAAAGTGGTCTTTGGGGTAAATCACAAGTAGAATCTCTCAAATGTTCACAATAGCCAAATATCATCCATGTAAATTATATTAATGTAATTGCTGAGCCGTGGCAGTTGAAGGGTCAAATCAAATAGCATCTAGTGAAAAAAAATTCCCTCGTAAGTGAACTGCT
>LDOX_BER5
GATTTGCTCATTGAACCGGCYAAGAAGCTTGTGAGCAAGGACCGACCAGCATCATATTCAGCAATGACGTTCGATCAATACAGGCTTTTCATTAGGCAAAGTGGTCTTTGGGGTAAATCACAAGTAGAATCTCTCAAATGTTCACAATAGCCAAATATCATCCATGTAAATTATATTAATGTAATTGCTGAGCCGTGGCAGTTGAAGGGTCAAATCAAATAGCATCTAGTGAAAAAAAATTCCCTCGTAAGTGAACTGCT
>LDOX_BER6
GATTTGCTCATTGAACCGGCYAAGAAGCTTGTGAGCAAGGAYCGACCAGCATCATATTCAGCAATGACGTTCGATCAATACAGGCTTTTCATTAGGCAAAGTGGTCTTTGGGGTAAATCACAAGTAGAATCTCTCAAATGTTCACAATAGCCAAATATCATCCATGTAAATTATATTAATGTRATTGCTRAGCCRTGGCAGTTGAAGGGTCAAATCAAATAGCATCTAGTGAAAAAAAATTCCCTCGTAAGTGAACTGCT
>LDOX_BER7
GATTTGCTCATTGAACCGGCCAAGAAGCTTGTGAGCAAGGACCGACCAGCATCATATTCAGCAATGACGTTCGATCAATACAGGCTTTTCATTAGGCAAAGTGGTCTTTGGGGTAAATCACAAGTAGAATCTCTCAAATGTTCACAATAGCCAAATATCATCCATGTAAATTATATTAATGTAATTGCTGAGCCGTGGCAGTTGAAGGGTCAAATCAAATAGCATCTAGTGAAAAAAAATTCCCTCGTAAGTGAACTGCT
>LDOX_BER8
GATTTGCTCATTGAACCGGCYAAGAAGCTTGTGAGCAAGGACCGACCAGCATCATATTCAGCAATGACGTTCGATCAATACAGGCTTTTCATTAGGCAAAGTGGTCTTTGGGGTAAATCACAAGTAGAATCTCTCAAATGTTCACAATAGCCAAAWATCATCCATGTAAATTATATTAATGTAATTGCTGAGCCGTGGCAGTTGAAGGGTCAAATCAAATAGCATCTAGTGAAAAAAAATTCCCTCGTAAGTGAACTGCT
>LDOX_BER9
GATTTGCTCATTGAACCGGCYAAGAAGCTTGTGAGCAAGGAYCGACCAGCATCATATTCAGCAATGACGTTCGATCAATACAGGCTTTTCATTAGGCAAAGTGGTCTTTGGGGTAAATCACAAGTAGAATCTCTCAAATGTTCACAATAGCCAAATATCATCCATGTAAATTATATTAATGTAATTGCTGAGCCGTGGCAGTTGAAGGGTCAAATCAAATAGCATCTAGTGAAAAAAAATTCCCTCGTAAGTGAACTGCT
>LDOX_BET
GATTTGCTCATTGAACCGGCCAAGAAGCTTGTGAGCAAGGATCGACCAGCATCATATTCAGCAATGACGTTCGATCAATACAGGCTTTTCATTAGGCAAAGTGGTCTTTGGGGTAAATCACAAGTAGAATCTCTCAAATGTTCACAATAGCCAAATATCATCCATGTAAATTATAKTAATGTGATTGCTGAGCCGTGGCAGTTGAAGGGTCAAATCAAATAGCATCTAGTGAAAAAAAATTCCCTCSTAAGTGAACTGCT
>LDOX_CAL
GATTTGCTCATTGAACCGGCTAAGAAGCTTGTGAGCAAGGATCGACCAGCATCATACTCAGCAATGACGTTCGATCAATACAGGCTTTTCATTAGGCAAAGTGGTCTTTGGGGTAAATCACAAGTAGAATCTCTCAAATGTTCACAATAGCCAAGTATCATCCATGTAAATTATAGTAATGTGATTGCTGAGCCGTGGCAGTTGAAGGGTCAAATCAAATAGCATCTAGTGAAAAAAAATTCCCTCCTAAGTGAACTGCT
>LDOX_CAN
GATTTGCTCATTGAACCGGCTAAGAAGCTTGTGAGCAAGGATCGACCAGCATCATATTCAGCAATGACGTTCGATCAATACAGGCTTTTCATTAGGCAAAGTGGTCTTTGGGGTAAATCACAAGTAGAATCTCTCAAATGTTCACAATAGCCAAATATCATCCATGTAAATTATATTAATGTGATTGCTAAGCCATGGCAGTTGAAGGGTCAAATCAAWTAGCATCTAGTGAAAAAAAATTCCCTCGTTAGTGAACTACT
>LDOX_CHA
GATTTGCTCATTGAACCGGCYAAGAAGCTTGTGAGCAAGGATCGACCAGCATCATATTCAGCAATGACGTTCGATCAATACAGGCTTTTCATTAGGCAAAGTGGTCTTTGGGGTAAATCACAAGTAGAATCTCTCAAATGTTCACAATAGCCAAATATCATCCATGTAAATTATATTAATGTRATTGCTAAGCCATGGCAGTTGAAGGGTCAAATCAAATAGCATCTAGTGAAAAAAAATTCCCTCGTAAGTGAACTGCT
>LDOX_CIN1
GATTTGCTCATTGAACCGGCTAAGAAGCTTGTGAGCAAGGACCGACCAGCATCATATTCAGCAATGACGTTCGATCAATACAGGCTTTTCATTAGGCAAAGTGGTCTTTGGGGTAAATCACAAGTAGAATCTCTCAAATGTTCACAATAGCCAAATATCATCCATGTAAATTATATTAATGTAATTGCTGAGCCGTGGCAGTTGAAGGGTCAAATCAAATAGCATCTAGTGAAAAAAAATTCCCTCGTAAGTGAACTGCT
>LDOX_CIN2
GATTTGCTCATTGAACCGGCTAAGAAGCTTGTGAGCAAGGAYCGACCAGCATCATATTCAGCAATGACGTTCGATCAATACAGGCTTTTCATTAGGCAAAGTGGTCTTTGGGGTAAATCACAAGTAGAATCTCTCAAATGTTCACAATAGCCAAATATCATCCATGTAAATTATATTAATGTAATTGCTGAGCCGTGGCAGTTGAAGGGTCAAATCAAATAGCATCTAGTGAAAAAAAATTCCCTCGTAAGTGAACTGCT
>LDOX_CIN3
GATTTGCTCATTGAACCGGCTAAGAAGCTTGTGAGCAAGGAYCGACCAGCATCATATTCAGCAATGACGTTCGATCAATACAGGCTTTTCATTAGGCAAAGTGGTCTTTGGGGTAAATCACAAGTAGAATCTCTCAAATGTTCACAATAGCCAAATATCATCCATGTAAATTATATTAATGTAATTGCTGAGCCGTGGCAGTTGAAGGGTCAAATCAAATAGCATCTAGTGAAAAAAAATTCCCTCGTAAGTGAACTGCT
>LDOX_CAB
GATTTGCTCATTGAACCGGCTAAGAAGCTTGTGAGCAAGGATCGACCAGCATCATATTCAGCAATGACGTTCGATCAATACAGGCTTTTCATTAGGCAAAGTGGTCTTTGGGGTAAATCACAAGTAGAATCTCTCAAATGTTCACAATAGCCAAATATCATCCATGTAAATTATATTAATGTAATTGCTGAGCCGTGGCAGTTGAAGGGTCAAATCAAATAGCATYTAGTGAAAAAAAATTCCCTCGTAAGTGAACTGCT
>LDOX_CAR
GATTTGCTCATTGAACCGGCYAAGAAGCTTGTGAGCAAGGATCGACCAGCATCATATTCAGCAATGACGTTCGATCAATACAGGCTTTTCATTAGGCAAAGTGGTCTTTGGGGTAAATCACAAGTAGAATCTCTCAAATGTTCACAATAGCCAAATATCATCCATGTAAATTATATTAATGTRATTRCTGAGCCGTGGCAGTTGAAGGGTCAAATCAAATAGCATYTAGTRAAAAAAAATTCCCTCGTAAGTGAACTSCT
>LDOX_CIN
GATTTGCTCATTGAACCGGCTAAGAAGCTTGTGAGCAAGGATCGACCAGCATCATATTCAGCAATGACGTTCGATCAATACAGGCTTTTCATTAGGCAAAGTGGTCTTTGGGGTAAATCACAAGTAGAATCTCTCAAATGTTCACAATAGCCAAATATCATCCATGTAAATTATATTAATGTAATTGCTGAGCCGTGGCAGTTGAAGGGTCAAATCAAATAGCATYTAGTGAAAAAAAATTCCCTCGTAAGTGAACTGCT
>LDOX_GAM
GATTTGCTCATTGAACCGGCYAAGAAGCTTGTGAGCAAGGATCGACCAGCATCATATTCAGCAATGACGTTCGATCAATACAGGCTTTTCATTAGGCAAAGTGGTCTTTGGGGTAAATCACAAGTAGAATCTCTCAAATGTTCACAATAGCCAAATATCATCCATGTAAATTATATTAATGTRATTRCTGAGCCGTGGCAGTTGAAGGGTCAAATCAAATAGCATYTAGTRAAAAAAAATTCCCTCGTAAGTGAACTSCT
>LDOX_FOL
GATTTGCTCATTGAACCGGCYAAGAAGCTTGTGAGCAAGGATCGACCAGCATCATATTCAGCAATGACGTTCGATCAATACAGGCTTTTCATTAGGCAAAGTGGTCTTTGGGGTAAATCACAAGTAGAATCTCTCAAATGTTCACAATAGCCAAATATCATCCATGTAAATTATATTAATGTRATTRCTGAGCCGTGGCAGTTGAAGGGTCAAATCAAATAGCATYTAGWGAAAAAAAATTCCCTCGTAAGTGAACTSCT
>LDOX_GRE
GATTTGCTCATTGAACCGGCYAAGAAGCTTGTGAGCAAGGATCGACCAGCATCATATTCAGCAATGACGTTCGATCAATACAGGCTTTTCATTAGGCAAAGTGGTCTTTGGGGTAAATCACAAGTAGAATCTCTCAAATGTTCACAATAGCCAAATATCATCCATGTAAATTATATTAATGTRATTRCTGAGCCGTGGCAGTTGAAGGGTCAAATCAAATAGCATYTAGTGAAAAAAAATTCCCTCGTAAGTGAACTSCT
>LDOX_PIN
GATTTGCTCATTGAACCGGCTAAGAAGCTTGTGAGCAAGGATCGACCAGCATCATATTCAGCAATGACGTTCGATCAATACAGGCTTTTCATTAGGCAAAGTGGTCTTTGGGGTAAATCACAAGTAGAATCTCTCAAATGTTCACAATAGCCAAATATCATCCATGTAAATTATATTAATGTAATTGCTGAGCCGTGGCAGTTGAAGGGTCAAATCAAATAGCATYTAGTGAAAAAAAATTCCCTCGTAAGTGAACTGCT
>LDOX_SYR
GATTTGCTCATTGAACCGGCTAAGAAGCTTGTGAGCAAGGATCGACCAGCATCATATTCAGCAATGACGTTCGATCAATACAGGCTTTTCATTAGGCAAAGTGGTCTTTGGGGTAAATCACAAGTAGAATCTCTCAAATGTTCACAATAGCCAAATATCATCCATGTAAATTATATTAATGTAATTGCTGAGCCGTGGCAGTTGAAGGGTCAAATCAAATAGCATYTAGTGAAAAAAAATTCCCTCGTAAGTGAACTGCT
>LDOX_COD
GATTTGCTCATTGAACCGGCWAAGAAGCTTGTGAGCAAGGATCGACCAGCATCATATTCAGCAATGACGTTCGATCAATACAGGCTTTTCATTAGGCAAAGTGGTCTTTGGGGTAAATCACAAGTAGAATCTCTCAAATGTTCACAATAGCCAAATATCATCCATGTAAATTATATTAATGTGATTGCTAAGCCATGGCAGTTGAAGGGTCAAATCAAATAGCATCTAGTGAAAAAAAATTCCCTCGTAAGTKAACTGCT
>LDOX_COI
GATTTGCTCATTGAACCGGCCAAGAAGCTTGTGAGCAAGGATCGACCAGCATCATATTCAGCAATGACGTTCGATCAATACAGGCTTTTCATTAGGCAAAGTGGTCTTTGGGGTAAATCACAAGTAGAATCTCTCAAATGTTCACAATAGCCAAATATCATCCATGTAAATTATATTAATGTGATTACTGAGCCGTGGCAGTTGAAGGGTCAAATCAAATAGCATCTAGTGAAAAAAAATTCCCTCCTAAGTGAACTGCT
>LDOX_COR
GATTTGCTCATTGAACCGGCTAAGAAGCTTGTGAGCAAGGATCGACCAGCATCATATTCAGCAATGACGTTCGATCAATACAGGCTTTTCATTAGGCAAAGTGGTCTTTGGGGTAAATCACAAGTAGAATCTCTCAAATGTTCACAATAGCCAAATATCATCCATGTAAATTATATTAATGTGATTGCTAAGCCATGGCAGTTGAAGGGTCAAATCAAATAGCATCTAGTGAAAAAAAATTCCCTCGTTAGTGAACTRCT
>LDOX_DAV
GATTTGCTCATTGAACCGGCTAAGAAGCTTGTGAGCAAGGATCGACCAGCATCATATTCAGCAATGACGTTCGATCAATACAGGCTTTTCATTAGGCAAAGTGGTCTTTGGGGTAAATCACAAGTAGAATCTCTCAAATGTTCACAATAGCCAAATATCATCCATGTAAATTATAGTAATGTGATTGCTGAGCCGTGGCAGTTGAAGGGTCAAATCAAATAGCATCTAGTGAAAAAAAATTCCCTCCTAAGTGAACTGCT
>LDOX_DOA1
GATTTGCTCATTGAACCGGCYAAGAAGCTTGTGAGCAAGGATCGACCAGCATCATATTCAGCAATGACGTTCGATCAATACAGGCTTTTCATTAGGCAAAGTGGTCTTTGGGGTAAATCACAAGTAGAATCTCTCAAATGTTCACAATAGCCAAATATCATCCATGTAAATTATATTAATGTRATTGCTRAGCCGTGGCAGTTGAAGGGTCAAATCAAATAGCATCTAGTGAAAAAAAATTCCCTCCTAAGTGAACTGCT
>LDOX_DOA2
GATTTSCTCATTGAACCAGCTAAGAAGCTTGTGAGCAAGGATCGACCAGCATCATATTCAGCAATGACGTTCGATCAATACAGGCTTTTCATTAGGCAAAGTGGTCTTTGGGGTAAATCACAAGTAGAATCTCTCAAATGTTCACAATAGCCAAATATCATCCATGTAAATTATATTAATGTAATTGCTGAGCCGTGGCAGTTGAAGGGTCAAATCAAATAGCATCTAGTGAAAAAAAATTCCCTCCTAAGTGAACTGCT
>LDOX_FLE
GATTTGCTCATTGAACCGGCYAAGAAGCTTGTGAGCAAGGATCGACCAGCATCATATTCAGCAATGACGTTCGATCAATACAGGCTTTTCATTAGGCAAAGTGGTCTTTGGGGTAAATCACAAGTAGAATCTCTCAAATGTTCACAATAGCCAAATATCATCCATGTAAATTATATTAATGTGATTACTGAGCCGTGGCAGTTGAAGGGTCAAATCAAATAGCATCTAGTGAAAAAAAATTCCCTCCTAAGTGAACTGCT
>LDOX_GIR
GATTTGCTCATTGAACCGGCCAAGAAGCTTGTGAGCAAGGATCGACCAGCATCATATTCAGCAATGACGTTCGATCAATACAGGCTTTTCATTAGGCAAAGTGGTCTTTGGGGTAAATCACAAGTAGAATCTCTCAAATGTTCACAATAGCCAAATATCATCCATGTAAATTATATTAATGTRATTRCTGAGCCGTGGCAGTTGAAGGGTCAAATCAAATAGCATCTAGTGAAAAAAAATTCCCTCSTAAGTGAACTSCT
>LDOX_LAB
GATTTGCTCATTGAACCGGCYAAGAAGCTTGTGAGCAAGGATCGACCAGCATCATATTCAGCAATGACGTTCGATCAATACAGGCTTTTCATTAGGCAAAGTGGTCTTTGGGGTAAATCACAAGTAGAATCTCTCAAATGTTCACAATAGCCAAATATCATCCATGTAAATTATAKTAATGTRATTGCTGAGCCGTGGCAGTTGAAGGGTCAAATCAAATAGCATYTAGTGAAAAAAAATTCCCTCRTAAGTGAACTGCT
>LDOX_LABv
GATTTGCTCATTGAACCRGCTAAGAAGCTTGTGAGCAAGGATCGACCAGCATCATATTCAGCAATGACGTTCGATCAATACAGGCTTTTCATTAGGCAAAGTGGTCTTTGGGGTAAATCACAAGTAGAATCTCTCAAATGTTCACAATAGCCAAATATCATCCATGTAAATTATATTAATGTAATTGCTGAGCCGTGGCAGTTGAAGGGTCAAATCAAATAGCATCTAGTGAAAAAAAATTCCCTCGTAAGTGAACTGCT
>LDOX_LON
GATTTGCTCATTGAACCAGCTAAGAAGCTTGTGAGCAAGGATCGACCAGCATCATATTCAGCAATGACGTTCGATCAATACAGGCTTTTCATTAGGCAAAGTGGTCTTTGGGGTAAATCACAAGTAGAATCTCTCAAATGTTCACAATAGCCAAATATCATCCATGTAAATTATATTAATGTAATTGCTGAGCCGTGGCAGTTGAAGGGTCAAATCAAATAGCATCTAGTGAAAAAAAATTCCCTCCTAAGTGAACTGCT
>LDOX_MON
GATTTGCTCATTGAACCGGCTAAGAAGCTTGTGAGCAAGGATCGACCAGCATCATATTCAGCAATGACGTTCGATCAATACAGGCTTTTCATTAGGCAAAGTGGTCTTTGGGGTAAATCACAAGTAGAATCTCTCAAATGTTCACAATAGCCAAATATCATCCATGTAAATTATATTAATGTGATTGCTAAGCCATGGCAGTTGAAGGGTCAAATCAAATAGCATCTAGTGAAAAAAAATTCCCTCGTTAGTGAACTGCT
>LDOX_MUS
GATTTGCTCATTGAACCGGCTAAGAAGCTTGTGAGCAAGGATCGACCAGCATCATATTCAGCAATGACGTTCGATCAATACAGGCTTTTCATTAGGAAAAGTGGTCTTTGGGGTAAATCACAAGTAGAATCTCTCAAATGTTCACAATAGCCAAATATCATCCATGTAAATTATAGTGATGTGATTGCTGAGCCGTGGCAGTTAAAGGGTCAAATCAAATAGCATCTAGTGAAAAAAAATTCCCACATCAGTGAACTGCT
>LDOX_PEN
GATTTGCTCATTGAACCGGCCAAGAAGCYTGTGAGCAAGGATCGACCAGCATCATATTCAGCAATGACGTTCGATCAATACAGGCTTTTCATTAGGCAAAGTGGTCTTTGGGGTAAATCACAAGTAGAATCTCTCAAATGTTCACAATAGCCAAATATCATCCATGTAAATTATATTAATGGGATTACTGAGCCGTGGCAGTTGAAGGGTCAAATCAAATAGCATCTAGTGAAAAAAAATTCCCTCCTAAGTGAACTGCT
>LDOX_PIA
GATTTGCTCATTGAACCGGCTAAGAAGCTTGTGAGCAAGGATCGACCAGCATCATATTCAGCAATGACGTTCGATCAATACAGGCTTTTCATTAGGCAAAGTGGTCTTTGGGGTAAATCACAAGTAGAATCTCTCAAATGTTCACAATAGCCAAATATCATCCATGTAAATTATAKTAATGTRATTGCTGAGCCGTGGCAGTTGAAGGGTCAAATCAAATAGCATYTAGTGAAAAAAAATTCCCTCSTAAGTGAACTGCT
>LDOX_RIP1
GATTTGCTCATTGAACCAGCTAAGAAGCTTGTGAGCAAGGATCGACCAGCATCATATTCAGCAATGACGTTCGATCAATACAGGCTTTTCATTAGGCAAAGTGGTCTTTGGGGTAAATCACAAGTAGAATCTCTCAAATGTTCACAATAGCCAAATATCATCCATGTAAATTATATTAATGTAATTGCTGAGCCGTGGCAGTTGAAGGGTCAAATCAAATAGCATCTAGTGAAAAAAAATTCCCTCCTAAGTGAACTGCT
>LDOX_RIP2
GATTTGCTCATTGAACCAGCTAAGAAGCTTGTGAGCAAGGATCGACCAGCATCATATTCAGCAATGACGTTCGATCAATACAGGCTTTTCATTAGGCAAAGTGGTCTTTGGGGTAAATCACAAGTAGAATCTCTCAAATGTTCACAATAGCCAAATATCATCCATGTAAATTATATTAATGTAATTGCTGAGCCGTGGCAGTTGAAGGGTCAAATCAAATAGCATCTAGTGAAAAAAAATTCCCTCCTAAGTGAACTGCT
>LDOX_RIP3
GATTTGCTCATTGAACCRGCYAAGAAGCTTGTGAGCAAGGATCGACCAGCATCATATTCAGCAATGACGTTCGATCAATACAGGCTTTTCATTAGGCAAAGTGGTCTTTGGGGTAAATCACAAGTAGAATCTCTCAAATGTTCACAATAGCCAAATATCATCCATGTAAATTATATTAATGTAATTGCTGAGCCGTGGCAGTTGAAGGGTCAAATCAAATAGCATCTAGTGAAAAAAAATTCCCTCCTAAGTGAACTGCT
>LDOX_RIP4
GATTTGCTCATTGAACCAGCTAAGAAGCTTGTGAGCAAGGATCGACCAGCATCATATTCAGCAATGACGTTCGATCAATACAGGCTTTTCATTAGGCAAAGTGGTCTTTGGGGTAAATCACAAGTAGAATCTCTCAAATGTTCACAATAGCCAAATATCATCCATGTAAATTATATTAATGTAATTGCTGAGCCGTGGCAGTTGAAGGGTCAAATCAAATAGCATCTAGTGAAAAAAAATTCCCTCCTAAGTGAACTGCT
>LDOX_RIP5
GATTTGCTCATTGAACCAGCTAAGAAGCTTGTGAGCAAGGATCGACCAGCATCATATTCAGCAATGACGTTCGATCAATACAGGCTTTTCATTAGGCAAAGTGGTCTTTGGGGTAAATCACAAGTAGAATCTCTCAAATGTTCACAATAGCCAAATATCATCCATGTAAATTATATTAATGTAATTGCTGAGCCGTGGCAGTTGAAGGGTCAAATCAAATAGCATCTAGTGAAAAAAAATTCCCTCCTAAGTGAACTGCT
>LDOX_RIP6
GATTTGCTCATTGAACCAGCTAAGAAGCTTGTGAGCAAGGATCGACCAGCATCATATTCAGCAATGACGTTCGATCAATACAGGCTTTTCATTAGGCAAAGTGGTCTTTGGGGTAAATCACAAGTAGAATCTCTCAAATGTTCACAATAGCCAAATATCATCCATGTAAATTATATTAATGTAATTGCTGAGCCGTGGCAGTTGAAGGGTCAAATCAAATAGCATCTAGTGAAAAAAAATTCCCTCCTAAGTGAACTGCT
>LDOX_RIP7
GATTTGCTCATTGAACCAGCTAAGAAGCTTGTGAGCAAGGATCGACCAGCATCATATTCAGCAATGACGTTCGATCAATACAGGCTTTTCATTAGGCAAAGTGGTCTTTGGGGTAAATCACAAGTAGAATCTCTCAAATGTTCACAATAGCCAAATATCATCCATGTAAATTATATTAATGTAATTGCTGAGCCGTGGCAGTTGAAGGGTCAAATCAAATAGCATCTAGTGAAAAAAAATTCCCTCCTAAGTGAACTGCT
>LDOX_RIP8
GATTTGCTCATTGAACCAGCTAAGAAGCTTGTGAGCAAGGATCGACCAGCATCATATTCAGCAATGACGTTCGATCAATACAGGCTTTTCATTAGGCAAAGTGGTCTTTGGGGTAAATCACAAGTAGAATCTCTCAAATGTTCACAATAGCCAAATATCATCCATGTAAATTATATTAATGTAATTGCTGAGCCGTGGCAGTTGAAGGGTCAAATCAAATAGCATCTAGTGAAAAAAAATTCCCTCCTAAGTGAACTGCT
>LDOX_RIP9
GATTTGCTCATTGAACCAGCTAAGAAGCTTGTGAGCAAGGATCGACCAGCATCATATTCAGCAATGACGTTCGATCAATACAGGCTTTTCATTAGGCAAAGTGGTCTTTGGGGTAAATCACAAGTAGAATCTCTCAAATGTTCACAATAGCCAAATATCATCCATGTAAATTATATTAATGTAATTGCTGAGCCGTGGCAGTTGAAGGGTCAAATCAAATAGCATCTAGTGAAAAAAAATTCCCTCCTAAGTGAACTGCT
>LDOX_ROM
GATTTGCTCATTGAACCGGCTAAGAAGCTTGTGAGCAAGGATCGACCAGCATCATATTCAGCAATGACGTTCGATCAATACAGGCTTTTCATTAGGCAAAGTGGTCTTTGGGGTAAATCACAAGTAGAATCTCTCAAATGTTCACAATAGCCAAATATCATCCATGTAAATTATAGTAATGTGATTGCTGAGCCGTGGCAGTTGAAGGGTCAAATCAAATAGCATCTAGTGAAAAAAAATTCCCTCCTAAGTGAACTGCT
>LDOX_RUB
GATTTGCTCATTGAACCGGCTAAGAAGCTTGTGAGCAAGGATCGACCAGCATCATATTCAGCAATGACGTTCGATCAATACAGGCTTTTCATTAGGCAAAGTGGTCTTTGGGGTAAATCACAAGTAGAATCTCTCAAATGTTCACAATAGCCAAATATCATCCATGTAAATTATATTAATGTAATTGCTGAGCCGCGGCAGTTAAAGGGTCAAATCAAATAGCATCTAGTGAAAAAAAATTCCCTCGTAAGTGAACTGCT
>LDOX_RUP1
GATTTGCTCATTGAACCAGCTAAGAAGCTTGTGAGCAAGGATCGACCAGCATCATATTCAGCAATGACGTTCGATCAATACAGGCTTTTCATTAGGCAAAGTGGTCTTTGGGGTAAATCACAAGTAGAATCTCTCAAATGTTCACAATAGCCAAATATCATCCATGTAAATTATATTAATGTAATTGCTGAGCCGTGGCAGTTGAAGGGTCAAATCAAATAGCATCTAGTGAAAAAAAATTCCCTCCTAAGTGAACTGCT
>LDOX_RUP2
GATTTGCTCATTGAACCRGCYAAGAAGCTTGTGAGCAAGGATCGACCAGCATCATATTCAGCAATGACGTTCGATCAATACAGGCTTTTCATTAGGCAAAGTGGTCTTTGGGGTAAATCACAAGTAGAATCTCTCAAATGTTCACAATAGCCAAATATCATCCATGTAAATTATATTAATGTAATTGCTGAGCCGTGGCAGTTGAAGGGTCAAATCAAATAGCATCTAGTGAAAAAAAATTCCCTCCTAAGTGAACTGCT
>LDOX_RUP3
GATTTGCTCATTGAACCAGCTAAGAAGCTTGTGAGCAAGGATCGACCAGCATCATATTCAGCAATGACGTTCGATCAATACAGGCTTTTCATTAGGCAAAGTGGTCTTTGGGGTAAATCACAAGTAGAATCTCTCAAATGTTCACAATAGCCAAATATCATCCATGTAAATTATATTAATGTAATTGCTGAGCCGTGGCAGTTGAAGGGTCAAATCAAATAGCATCTAGTGAAAAAAAATTCCCTCCTAAGTGAACTGCT
>LDOX_RUP4
GATTTGCTCATTGAACCRGCYAAGAAGCTTGTGAGCAAGGATCGACCAGCATCATATTCAGCAATGACGTTCGATCAATACAGGCTTTTCATTAGGCAAAGTGGTCTTTGGGGTAAATCACAAGTAGAATCTCTCAAATGTTCACAATAGCCAAATATCATCCATGTAAATTATATTAATGTAATTGCTGAGCCGTGGCAGTTGAAGGGTCAAATCAAATAGCATCTAGTGAAAAAAAAYTCCCTCCTAAGTGAACTGCT
>LDOX_RUP5
GATTTGCTCATTGAACCAGCTAAGAAGCTTGTGAGCAAGGATCGACCAGCATCATATTCAGCAATGACGTTCGATCAATACAGGCTTTTCATTAGGCAAAGTGGTCTTTGGGGTAAATCACAAGTAGAATCTCTCAAATGTTCACAATAGCCAAATATCATCCATGTAAATTATATTAATGTAATTGCTGAGCCGTGGCAGTTGAAGGGTCAAATCAAATAGCATCTAGTGAAAAAAAATTCCCTCCTAAGTGAACTGCT
>LDOX_RUP6
GATTTGCTCATTGAACCGGCCAAGAAGCTTGTGAGCAAGGATCGACCAGCATCATATTCAGCAATGACGTTCGATCAATACAGGCTTTTCATTAGGCAAAGTGGTCTTTGGGGTAAATCACAAGTAGAATCTCTCAAATGTTCACAATAGCCAAATATCATCCATGTAAATTATATTAATGTAATTGCTGAGCCGTGGCAGTTGAAGGGTCAAATCAAATAGCATCTAGTGAAAAAAAATTCCCTCCTAAGTGAACTGCT
>LDOX_THU
GATTTGCTCATTGAACCGGCCAAGAAGCTTGTGAGCAAGGATCGACCAGCATCATATTCAGCAATGACGTTCGATCAATACAGGCTTTTCATTAGGCAAAGTGGTCTTTGGGGTAAATCACAAGTAGAATCTCTCAAATGTTCACAATAGCCAAATATCATCCATGTAAATTATATTAATGTGATTACTGAGCCGTGGCAGTTGAAGGGTCAAATCAAATAGCATCTAGTGAAAAAAAATTCCCTCCTAAGTGAACTGCT
>LDOX_SIM
GATTTGCTCATTGAACCRGCTAAGAAGCTTGTGAGCAAGGATCGACCAGCATCATATTCAGCAATGACGTTCGATCAATACAGGCTTTTCATTAGGCAAAGTGGTCTTTGGGGTAAATCACAAGTAGAATCTCTCAAATGTTCACAATAGCCAAATATCATCCATGTAAATTATATTAATGTRATTGCTRAGCCRTGGCAGTTGAAGGGTCAAATCAAATAGCATCTAGTGAAAAAAAATTCCCTCGTWAGTGAACTGCT
>LDOX_LAS
GATTTGCTCATTGAACCGGCTAAGAAGCTTGTGAGCAAGGATCGACCAGCATCATATTCAGCAATGACGTTCGATCAATACAGGCTTTTCATTAGGCAAAGTGGTCTTTGGGGTAAATCACAAGTAGAATCTCTCAAATGTTCACAATAGCCAAATATCATCCATGTAAATTATATTAATGTAATTGCTGAGCCGTGGCAGTTGAAGGGTCAAATCAAATAGCATTTAGTGAAAAAAAATTCCCTCGTAAGTGAACTGCT
>LDOX_VSF
GATTTGCTCATTGAACCGGCTAAGAAGCTTGTGAGCAAGGATCGACCAGCATCATATTCAGCAATGACGTTCGATCAATACAGGCTTTTCATTAGGCAAAGTGGTCTTTGGGGTAAATCACAAGTAGAATCTCTCAAATGTTCACAATAGCCAAATATCATCCATGTAAATTATATTAATGTAATTGCTGAGCCGTGGCAGTTGAAGGGTCAAATCAAATAGCATTTAGTGAAAAAAAATTCCCTCGTAAGTGAACTGCT
>LDOX_LAP
GATTTGCTCATTGAACCGGCYAAGAAGCTTGTGAGCAAGGATCGACCAGCATCATATTCAGCAATGACGTTCGATCAATACAGGCTTTTCATTAGGCAAAGTGGTCTTTGGGGTAAATCACAAGTAGAATCTCTCAAATGTTCACAATAGCCAAATATCATCCATGTAAATTATATTAATGTRATTRCTGAGCCGTGGCAGTTGAAGGGTCAAATCAAATAGCATTTAGTGAAAAAAAATTCCCTCGTAAGTGAACTSCT
>LDOX_TEU
GATTTGCTCATTGAACCGGCTAAGAAGCTTGTGAGCAAGGATCGACCAGCATCATATTCAGCAATGACGTTCGATCAATACAGGCTTTTCATTAGGCAAAGTGGTCTTTGGGGTAAATCACAAGTAGAATCTCTCAAATGTTCACAATAGCCAAATATCATCCATGTAAATTATATTAATGTAATTGCTGAGCCGTGGCAGTTGAAGGGTCAAATCAAATAGCATTTAGTGAAAAAAAATTCCCTCGTAAGTGAACTGCT
>LDOX_VSD
GATTTGCTCATTGAACCGGCTAAGAAGCTTGTGAGCAAGGATCGACCAGCATCATATTCAGCAATGACGTTCGATCAATACAGGCTTTTCATTAGGCAAAGTGGTCTTTGGGGTAAATCACAAGTAGAATCTCTCAAATGTTCACAATAGCCAAATATCATCCATGTAAATTATATTAATGTAATTGCTGAGCCGTGGCAGTTGAAGGGTCAAATCAAATAGCATTTAGTGAAAAAAAATTCCCTCGTAAGTGAACTGCT
>LDOX_LAG
GATTTGCTCATTGAACCGGCTAAGAAGCTTGTGAGCAAGGATCGACCAGCATCATATTCAGCAATGACGTTCGATCAATACAGGCTTTTCATTAGGCAAAGTGGTCTTTGGGGTAAATCACAAGTAGAATCTCTCAAATGTTCACAATAGCCAAATATCATCCATGTAAATTATATTAATGTAATTGCTGAGCCGTGGCAGTTGAAGGGTCAAATCAAATAGCATTTAGTGAAAAAAAATTCCCTCGTAAGTGAACTGCT
>LDOX_LAC
GATTTGCTCATTGAACCGGCYAAGAAGCTTGTGAGCAAGGATCGACCAGCATCATATTCAGCAATGACGTTCGATCAATACAGGCTTTTCATTAGGCAAAGTGGTCTTTGGGGTAAATCACAAGTAGAATCTCTCAAATGTTCACAATAGCCAAATATCATCCATGTAAATTATATTAATGTRATTRCTGAGCCGTGGCAGTTGAAGGGTCAAATCAAATAGCATTTAGTGAAAAAAAATTCCCTCGTAAGTGAACTSCT
