# Supplementary material for: Species relationships within the genus Vitis based on molecular and morphological data
Source: PLoS One. 2023 Jul 31;18(7):e0283324. doi: 10.1371/journal.pone.0283324 (PMC10389703; doi:10.1371/journal.pone.0283324)
Supplement: S1 Data — (ZIP) [file pone.0283324.s016.zip › SNP_Array_results.xlsx]

## Sheet: SNP_list
Row	Locus_Name	Illumicode_Name	#No_Calls	#Calls	Call_Freq	Gentrain_Score	A/A_Freq	A/B_Freq	B/B_Freq	Minor_Freq	Cluster_Sep
3330	chr11_3563901_C_T	39720407	36	35	0.493	0.682	0.086	0	0.914	0.086	0.6379
11961	chr6_4433397_A_G	30679345	25	46	0.648	0.7333	0	0.087	0.913	0.043	0.6936
10752	chr4_6288148_A_C	28727416	21	50	0.704	0.8331	0.92	0.04	0.04	0.06	0.7489
13963	chr9_8900401_A_G	15604505	17	54	0.761	0.8571	0.019	0.222	0.759	0.13	0.4947
2073	chr1_19045364_G_T	53726373	16	55	0.775	0.8149	0.127	0.109	0.764	0.182	0.6228
8721	chr19_22701508_C_T	28655422	16	55	0.775	0.8194	0.091	0.036	0.873	0.109	0.6422
15423	cn_C_A_chr3_15869139	55764425	16	55	0.775	0.8632	0.018	0.273	0.709	0.155	1
9329	chr2_2525554_C_T	72796335	14	57	0.803	0.662	0.789	0.088	0.123	0.167	0.599
4206	chr12_9765053_G_T	63616456	14	57	0.803	0.6687	0.035	0.123	0.842	0.096	0.4374
14985	chrUn_35624056_C_T	20740439	14	57	0.803	0.8213	0.105	0.053	0.842	0.132	0.6365
13659	chr9_3823194_A_G	72617440	14	57	0.803	0.8552	0.035	0.175	0.789	0.123	0.7137
12482	chr7_2615504_G_T	63607506	14	57	0.803	0.8621	0.719	0.07	0.211	0.246	1
3038	chr11_13427136_A_G	27741427	13	58	0.817	0.7038	0.914	0.052	0.034	0.06	0.4434
1820	be_T_G_chr7_19771590	53670471	13	58	0.817	0.8081	0.741	0.138	0.121	0.19	1
13873	chr9_6835650_A_G	25647398	13	58	0.817	0.8084	0.724	0.103	0.172	0.224	0.5097
3819	chr12_2034441_A_C	73746399	13	58	0.817	0.8361	0.897	0.086	0.017	0.06	0.4844
2640	chr10_16416626_A_G	42808435	13	58	0.817	0.8372	0.017	0.276	0.707	0.155	1
1255	be_C_T_chr17_9027484	47745415	13	58	0.817	0.9304	0.034	0.034	0.931	0.052	1
2711	chr10_2061894_C_T	34692384	12	59	0.831	0.6971	0.136	0.119	0.746	0.195	0.4259
5087	chr14_1372121_C_T	74766504	12	59	0.831	0.7359	0.169	0.119	0.712	0.229	0.6671
10371	chr4_16832554_C_T	40659446	12	59	0.831	0.7585	0.78	0.085	0.136	0.178	0.6076
3519	chr11_8659062_C_T	32803345	12	59	0.831	0.7667	0.203	0.153	0.644	0.28	0.6141
3355	chr11_4271098_A_C	47662382	12	59	0.831	0.7871	0.898	0.051	0.051	0.076	0.3906
12959	chr8_15579093_A_G	26747385	12	59	0.831	0.7951	0.492	0.153	0.356	0.432	0.9946
9858	chr3_3052034_A_G	19711304	12	59	0.831	0.7989	0.932	0.051	0.017	0.042	0.5764
14807	chrUn_31198450_A_C	27767316	12	59	0.831	0.8145	0.847	0.034	0.119	0.136	1
4356	chr13_15066066_A_G	49759414	12	59	0.831	0.8149	0.237	0.288	0.475	0.381	0.935
7577	chr18_12177406_A_G	24786361	12	59	0.831	0.8151	0.017	0.085	0.898	0.059	0.5969
10038	chr3_6512337_G_T	14615389	12	59	0.831	0.8215	0.898	0.085	0.017	0.059	1
10272	chr4_13696219_C_T	48626328	12	59	0.831	0.8336	0.085	0.136	0.78	0.153	0.8231
3700	chr12_1570130_A_G	13619499	12	59	0.831	0.8363	0.763	0.153	0.085	0.161	1
5729	chr14_6539492_C_T	55805326	12	59	0.831	0.8462	0.203	0.068	0.729	0.237	1
9640	chr3_10844728_A_G	33708306	12	59	0.831	0.8494	0.864	0.085	0.051	0.093	0.4426
3761	chr12_18296139_A_G	16788424	12	59	0.831	0.8661	0.898	0.102	0	0.051	0.4948
16876	lb_T_C_chr16_6599855	11668497	12	59	0.831	0.8974	0.678	0.136	0.186	0.254	0.7566
14063	chrUn_11841914_C_T	13794411	12	59	0.831	0.9148	0.39	0.153	0.458	0.466	1
12425	chr7_19994168_C_T	61704333	12	59	0.831	0.9271	0.068	0.068	0.864	0.102	1
3042	chr11_13503544_C_T	62721369	11	60	0.845	0.6567	0.117	0.083	0.8	0.158	0.3365
13459	chr9_13767426_A_G	52769455	11	60	0.845	0.6658	0	0.033	0.967	0.017	0.4572
4070	chr12_6322921_A_G	74698405	11	60	0.845	0.6695	0.017	0.067	0.917	0.05	0.5694
17146	li_C_T_chr15_7005214	50620499	11	60	0.845	0.6738	0.117	0.167	0.717	0.2	0.4714
8449	chr18_random_4747379_C_T	22644434	11	60	0.845	0.6883	0.917	0.05	0.033	0.058	0.3717
16185	lb_A_G_chr14_14885091	48623428	11	60	0.845	0.7045	0.317	0.2	0.483	0.417	0.4408
11357	chr5_490564_C_T	22791326	11	60	0.845	0.7093	0.833	0.083	0.083	0.125	0.3697
3106	chr11_1548729_C_T	74702456	11	60	0.845	0.7265	0.2	0.133	0.667	0.267	0.6046
6262	chr15_212985_C_T	21612448	11	60	0.845	0.7321	0.8	0.117	0.083	0.142	1
14530	chrUn_23019167_C_T	26648487	11	60	0.845	0.7482	0	0.05	0.95	0.025	0.5047
14331	chrUn_17849307_C_T	20636425	11	60	0.845	0.7494	0.017	0.033	0.95	0.033	0.9793
5167	chr14_17661378_G_T	45649363	11	60	0.845	0.7539	0.75	0.067	0.183	0.217	0.4034
12078	chr6_7818629_A_G	28635339	11	60	0.845	0.7566	0.083	0.183	0.733	0.175	1
8667	chr19_20680489_C_T	16605375	11	60	0.845	0.7607	0.9	0.033	0.067	0.083	0.5258
1200	be_C_T_chr13_23109121	45769475	11	60	0.845	0.7634	0	0.1	0.9	0.05	0.8398
6476	chr16_13819363_A_C	57723366	11	60	0.845	0.7645	0.083	0.05	0.867	0.108	0.8839
10802	chr4_7807626_C_T	64750414	11	60	0.845	0.7653	0.233	0.233	0.533	0.35	0.9061
1426	be_G_A_chr13_22547973	53652348	11	60	0.845	0.7766	0	0.033	0.967	0.017	0.7368
14881	chrUn_32646606_A_G	71618354	11	60	0.845	0.7778	0.017	0.1	0.883	0.067	1
6567	chr16_15997437_A_G	29790483	11	60	0.845	0.7793	0.15	0.15	0.7	0.225	0.6184
11649	chr6_14041486_C_T	26648459	11	60	0.845	0.783	0.1	0.1	0.8	0.15	0.4984
5873	chr15_1162190_C_T	23708322	11	60	0.845	0.7839	0	0.017	0.983	0.008	0.8727
6233	chr15_195460_A_G	50773509	11	60	0.845	0.7853	0.7	0.1	0.2	0.25	0.7308
6208	chr15_19006872_G_T	70664495	11	60	0.845	0.7874	0.867	0.083	0.05	0.092	0.5412
3306	chr11_2880203_C_T	35751324	11	60	0.845	0.793	0.917	0.083	0	0.042	0.8399
1475	be_G_A_chr18_19772574	68607306	11	60	0.845	0.7939	0.017	0.05	0.933	0.042	0.6965
9187	chr2_14954503_C_T	20697479	11	60	0.845	0.794	0.9	0.1	0	0.05	0.7342
4790	chr13_6295645_A_G	71790438	11	60	0.845	0.7968	0.967	0.017	0.017	0.025	0.6717
4763	chr13_5586319_A_G	55642461	11	60	0.845	0.8004	0.267	0.15	0.583	0.342	0.7347
16360	lb_C_T_chr1_11518301	65769333	11	60	0.845	0.8027	0.167	0.15	0.683	0.242	0.6104
7087	chr17_13912937_A_G	53764336	11	60	0.845	0.81	0.9	0.083	0.017	0.058	0.6255
13244	chr8_3865967_G_T	22604421	11	60	0.845	0.8136	0	0.05	0.95	0.025	1
6330	chr15_6937834_A_G	10688389	11	60	0.845	0.8156	0.95	0.033	0.017	0.033	0.715
13484	chr9_1505283_G_T	67602362	11	60	0.845	0.8179	0.95	0.033	0.017	0.033	0.8355
11214	chr5_23767701_G_T	69796311	11	60	0.845	0.8196	0.583	0.117	0.3	0.358	0.5037
4477	chr13_19627977_G_T	24636439	11	60	0.845	0.8275	0	0.033	0.967	0.017	0.5563
5727	chr14_6456588_A_G	32612396	11	60	0.845	0.8276	0.833	0.15	0.017	0.092	0.695
6305	chr15_5445576_G_T	64771393	11	60	0.845	0.8289	0.85	0.117	0.033	0.092	0.5512
404	ae_C_T_chr6_12506932	48677491	11	60	0.845	0.8356	0.083	0.067	0.85	0.117	0.5772
9274	chr2_18116456_C_T	28781413	11	60	0.845	0.8405	0.05	0.133	0.817	0.117	0.7221
17546	mu_o_G_T_chr3_2886940	72667332	11	60	0.845	0.8433	0.033	0.033	0.933	0.05	1
9204	chr2_16044596_A_G	40686507	11	60	0.845	0.8467	0.983	0.017	0	0.008	0.506
14207	chrUn_14941667_C_T	62644438	11	60	0.845	0.8482	0.083	0.15	0.767	0.158	0.7028
14411	chrUn_19612046_C_T	59762404	11	60	0.845	0.8506	0.017	0.05	0.933	0.042	0.7133
7868	chr18_24102114_G_T	20700323	11	60	0.845	0.8537	0.033	0.067	0.9	0.067	0.5522
14811	chrUn_31232686_A_G	18659415	11	60	0.845	0.8549	0.067	0.1	0.833	0.117	0.5854
317	ae_C_T_chr16_11478844	20765355	11	60	0.845	0.8555	0.067	0.167	0.767	0.15	0.7124
2511	chr10_10861392_A_C	19782450	11	60	0.845	0.8576	0.1	0.1	0.8	0.15	0.7881
6927	chr16_6429475_A_G	51671405	11	60	0.845	0.8579	0.067	0.067	0.867	0.1	0.6037
3439	chr11_6409009_A_G	65602494	11	60	0.845	0.8609	0.783	0.083	0.133	0.175	0.7768
6394	chr16_10154982_A_C	54778344	11	60	0.845	0.865	0.033	0.067	0.9	0.067	0.7845
8333	chr18_random_2206916_A_G	57671459	11	60	0.845	0.8811	0.8	0.183	0.017	0.108	1
1876	chr1_11428082_C_T	49717467	11	60	0.845	0.8832	0	0.067	0.933	0.033	0.7451
14706	chrUn_27968977_C_T	44776482	11	60	0.845	0.8856	0.7	0.117	0.183	0.242	0.8173
484	ae_G_A_chr11_16165830	49734360	11	60	0.845	0.8864	0	0.017	0.983	0.008	1
10017	chr3_6197402_G_T	25647509	11	60	0.845	0.8867	0.017	0.05	0.933	0.042	1
7231	chr17_3634917_A_G	69806376	11	60	0.845	0.8954	0.8	0.083	0.117	0.158	1
9590	chr2_8438220_C_T	63692401	11	60	0.845	0.8987	0.167	0.35	0.483	0.342	0.8641
3871	chr12_22064069_A_C	46780314	11	60	0.845	0.8988	0.217	0.117	0.667	0.275	1
9958	chr3_5116559_A_G	43785319	11	60	0.845	0.9092	0.033	0.083	0.883	0.075	0.8991
346	ae_C_T_chr18_7044397	50732347	11	60	0.845	0.9147	0	0.1	0.9	0.05	1
8810	chr19_2983744_C_T	43627309	11	60	0.845	0.9153	0.083	0.183	0.733	0.175	0.8865
637	ae_G_A_chr7_5126819	46780358	11	60	0.845	0.9163	0	0.05	0.95	0.025	1
1953	chr1_14581112_A_G	18634320	11	60	0.845	0.9168	0.933	0.033	0.033	0.05	0.8976
3901	chr12_2316239_A_G	41769334	11	60	0.845	0.9168	0.683	0.15	0.167	0.242	0.6114
7647	chr18_14207473_C_T	34627475	11	60	0.845	0.9173	0.017	0.083	0.9	0.058	1
10665	chr4_3864950_C_T	11669398	11	60	0.845	0.9189	0.983	0.017	0	0.008	0.88
8248	chr18_8413041_A_G	39718365	11	60	0.845	0.921	0.967	0.033	0	0.017	1
362	ae_C_T_chr19_3676429	54731345	11	60	0.845	0.9302	0	0.133	0.867	0.067	1
898	ae_T_G_chr3_4592204	35670407	11	60	0.845	0.9305	0.783	0.167	0.05	0.133	1
15026	chrUn_38604368_G_T	69753482	11	60	0.845	0.9314	0.45	0.217	0.333	0.442	1
17781	mu_s_G_A_chr3_10253884	39712423	11	60	0.845	0.9347	0.017	0.133	0.85	0.083	1
89	ae_A_G_chr15_190284	54612390	11	60	0.845	0.9369	0.883	0.1	0.017	0.067	1
16434	lb_C_T_chr16_21805379	22600437	10	61	0.859	0.6165	0.033	0.082	0.885	0.074	0.6404
6332	chr15_7475606_A_G	46806358	10	61	0.859	0.6575	0.82	0.18	0	0.09	0.4217
8934	chr19_6049989_G_T	21710471	10	61	0.859	0.6601	0.918	0.066	0.016	0.049	0.7878
10016	chr3_6179234_A_G	41735504	10	61	0.859	0.6896	0	0.049	0.951	0.025	0.7398
274	ae_C_T_chr12_19940392	55671504	10	61	0.859	0.696	0	0.016	0.984	0.008	0.9371
8583	chr19_17850588_C_T	46721307	10	61	0.859	0.7083	0.689	0.115	0.197	0.254	0.6385
17395	mu_o_A_G_chr12_3053532	38617457	10	61	0.859	0.7101	0.934	0.066	0	0.033	0.5141
95	ae_A_G_chr16_19273650	32792478	10	61	0.859	0.7212	0.738	0.246	0.016	0.139	0.5797
14824	chrUn_31451163_C_T	73794332	10	61	0.859	0.7226	0.918	0.082	0	0.041	0.5936
8899	chr19_5319869_C_T	20704492	10	61	0.859	0.7253	0.049	0.082	0.869	0.09	0.4951
2183	chr1_2262939_C_T	53749385	10	61	0.859	0.73	0.934	0.049	0.016	0.041	0.5364
8368	chr18_random_2718770_C_T	44685460	10	61	0.859	0.7331	0.836	0.131	0.033	0.098	0.4819
3	ae_A_C_chr1_6610767	53603475	10	61	0.859	0.7349	0.689	0.115	0.197	0.254	0.4886
7119	chr17_15271802_A_G	44627460	10	61	0.859	0.7368	0	0.098	0.902	0.049	0.4274
5822	chr14_993504_A_G	73620450	10	61	0.859	0.7372	0.82	0.115	0.066	0.123	0.4088
2543	chr10_11791113_C_T	55728318	10	61	0.859	0.7398	0.951	0.033	0.016	0.033	0.5398
5146	chr14_17080159_A_G	63648483	10	61	0.859	0.7403	0.164	0.082	0.754	0.205	0.6397
16741	lb_G_A_chrUn_36392164	24697375	10	61	0.859	0.7433	0.016	0.066	0.918	0.049	0.4146
14122	chrUn_1316597_A_G	36678410	10	61	0.859	0.7466	0.213	0.164	0.623	0.295	0.8983
7677	chr18_16184685_C_T	72758397	10	61	0.859	0.7532	0.623	0.213	0.164	0.27	0.8426
12146	chr7_10409620_C_T	67632398	10	61	0.859	0.7542	0.852	0.082	0.066	0.107	0.5355
12088	chr6_8154773_A_G	62780349	10	61	0.859	0.755	0.361	0.361	0.279	0.459	0.5075
16463	lb_C_T_chr19_9563496	12640300	10	61	0.859	0.7593	0.098	0.115	0.787	0.156	0.7135
6925	chr16_6384402_G_T	57618398	10	61	0.859	0.7597	0	0.033	0.967	0.016	0.9191
1649	be_T_C_chr11_18012075	45612431	10	61	0.859	0.7613	0.131	0.262	0.607	0.262	0.6589
9605	chr2_8828693_C_T	16736406	10	61	0.859	0.762	0	0.131	0.869	0.066	0.6969
7463	chr17_random_215023_G_T	13624318	10	61	0.859	0.7656	0.951	0.033	0.016	0.033	0.6502
7451	chr17_9813795_G_T	22767480	10	61	0.859	0.7708	0	0.098	0.902	0.049	0.506
14563	chrUn_2375817_A_G	53715380	10	61	0.859	0.7722	0.016	0.033	0.951	0.033	0.2924
10654	chr4_3612913_A_C	17773480	10	61	0.859	0.7729	0.639	0.18	0.18	0.27	0.2697
6708	chr16_19384713_C_T	54640331	10	61	0.859	0.7733	0	0.098	0.902	0.049	0.5843
11780	chr6_18538607_G_T	69663469	10	61	0.859	0.7784	0.967	0.033	0	0.016	0.8266
10290	chr4_14399436_G_T	63679362	10	61	0.859	0.7794	0.803	0.098	0.098	0.148	0.6531
9462	chr2_5430203_G_T	20686447	10	61	0.859	0.7801	0.59	0.23	0.18	0.295	0.6195
2918	chr10_7623020_C_T	59606361	10	61	0.859	0.7811	0	0.016	0.984	0.008	0.6232
6716	chr16_19517332_C_T	15740333	10	61	0.859	0.7832	0.016	0.033	0.951	0.033	0.774
4111	chr12_7219406_A_G	31682343	10	61	0.859	0.7884	0.984	0.016	0	0.008	0.8135
8961	chr19_6576614_A_G	25628409	10	61	0.859	0.7907	0.246	0.115	0.639	0.303	0.5403
17082	li_A_G_chr6_19603589	69656306	10	61	0.859	0.7912	0.984	0.016	0	0.008	0.9633
9582	chr2_8286942_A_C	46600320	10	61	0.859	0.7925	0.934	0.066	0	0.033	0.738
15997	cn_T_C_chr18_26610551	46614405	10	61	0.859	0.7956	0.377	0.541	0.082	0.352	0.4376
8552	chr19_16894348_C_T	53624368	10	61	0.859	0.7959	0.82	0.164	0.016	0.098	0.2939
5734	chr14_6640718_C_T	50753435	10	61	0.859	0.7968	0.902	0.082	0.016	0.057	0.4199
3717	chr12_17045778_A_G	32677447	10	61	0.859	0.8003	0	0.066	0.934	0.033	0.9777
14601	chrUn_24728908_A_G	27663468	10	61	0.859	0.8008	0.016	0.082	0.902	0.057	0.3973
7209	chr17_3062543_G_T	16777384	10	61	0.859	0.8013	0.803	0.115	0.082	0.139	0.5682
10068	chr3_7114900_C_T	27699342	10	61	0.859	0.8028	0	0.049	0.951	0.025	0.5165
10342	chr4_16034637_A_G	73807372	10	61	0.859	0.8039	0	0.016	0.984	0.008	1
3088	chr11_14779997_C_T	65633304	10	61	0.859	0.8042	0.852	0.082	0.066	0.107	0.6042
6415	chr16_1182689_C_T	16735329	10	61	0.859	0.8087	0.869	0.131	0	0.066	0.5271
3602	chr12_1131622_C_T	49753448	10	61	0.859	0.81	0.18	0.23	0.59	0.295	0.459
476	ae_G_A_chr10_7063400	26795465	10	61	0.859	0.8107	0	0.066	0.934	0.033	0.6091
7280	chr17_4946751_C_T	51655485	10	61	0.859	0.8132	0.295	0.098	0.607	0.344	0.5171
11143	chr5_20988715_A_G	38673303	10	61	0.859	0.8151	0.033	0.082	0.885	0.074	0.5926
11385	chr5_5536336_C_T	68737499	10	61	0.859	0.8175	0.082	0.148	0.77	0.156	0.967
7123	chr17_15564352_C_T	25756380	10	61	0.859	0.8259	0.918	0.049	0.033	0.057	0.4385
11808	chr6_19343731_A_G	66616466	10	61	0.859	0.8261	0.984	0.016	0	0.008	1
11318	chr5_3882792_C_T	46772469	10	61	0.859	0.8265	0.984	0	0.016	0.016	1
6319	chr15_6583655_A_C	32716339	10	61	0.859	0.8297	0.18	0.049	0.77	0.205	1
5049	chr14_1178581_C_T	71784439	10	61	0.859	0.8332	0.033	0.016	0.951	0.041	0.5417
2179	chr1_22498675_A_G	36787390	10	61	0.859	0.8345	0.852	0.098	0.049	0.098	0.5414
1452	be_G_A_chr15_4158631	46678475	10	61	0.859	0.8371	0.246	0.459	0.295	0.475	0.6677
16685	lb_G_A_chr3_9414759	43605499	10	61	0.859	0.838	0.246	0.23	0.525	0.361	1
17075	li_A_G_chr5_14379537	36807358	10	61	0.859	0.844	0.918	0.049	0.033	0.057	0.9115
16362	lb_C_T_chr1_13961488	58649353	10	61	0.859	0.8442	0.016	0.098	0.885	0.066	1
14489	chrUn_22109452_A_C	43790493	10	61	0.859	0.8453	0.918	0.082	0	0.041	0.6294
2729	chr10_2571405_C_T	14741493	10	61	0.859	0.8481	0.033	0.197	0.77	0.131	0.5716
14598	chrUn_24419000_C_T	64722437	10	61	0.859	0.8494	0.033	0.148	0.82	0.107	0.8223
6170	chr15_18358391_C_T	37690420	10	61	0.859	0.8502	0.393	0.18	0.426	0.484	0.5407
10981	chr5_14920998_A_C	12686450	10	61	0.859	0.8509	0.066	0.066	0.869	0.098	0.8729
16585	lb_G_A_chr11_13259349	25797499	10	61	0.859	0.8523	0.18	0.049	0.77	0.205	0.4908
3991	chr12_4391209_A_G	12758479	10	61	0.859	0.8525	0.049	0.082	0.869	0.09	1
4734	chr13_4829404_C_T	51796466	10	61	0.859	0.8543	0.984	0.016	0	0.008	0.8373
6027	chr15_15381620_A_G	60660484	10	61	0.859	0.8545	0.869	0.066	0.066	0.098	0.6776
12247	chr7_15269294_G_T	20690400	10	61	0.859	0.8571	0.787	0.098	0.115	0.164	0.8547
3447	chr11_6604388_C_T	63773361	10	61	0.859	0.8573	0.082	0.131	0.787	0.148	1
14188	chrUn_14704731_C_T	20773327	10	61	0.859	0.8576	0.738	0.082	0.18	0.221	0.607
18042	Vvi_10777	25764458	10	61	0.859	0.8591	0.951	0.033	0.016	0.033	0.7522
13476	chr9_14207182_A_C	16745303	10	61	0.859	0.8605	0.934	0.066	0	0.033	0.6642
5809	chr14_8996415_C_T	44664506	10	61	0.859	0.8609	0.754	0.098	0.148	0.197	0.602
12715	chr7_9921757_C_T	27773374	10	61	0.859	0.8631	0.115	0.148	0.738	0.189	0.6727
8740	chr19_23086838_A_G	71786363	10	61	0.859	0.8633	0.869	0.131	0	0.066	1
7260	chr17_4415703_A_G	27736331	10	61	0.859	0.8699	0	0.049	0.951	0.025	0.91
13391	chr9_10643266_A_G	13715493	10	61	0.859	0.8711	0.066	0.082	0.852	0.107	0.6141
7069	chr17_12533570_G_T	69793356	10	61	0.859	0.8712	0.066	0.098	0.836	0.115	0.5949
721	ae_G_T_chr9_22695641	22810326	10	61	0.859	0.8792	0	0.049	0.951	0.025	0.9423
9732	chr3_1724872_A_C	22725334	10	61	0.859	0.8792	0.148	0.098	0.754	0.197	0.7673
3885	chr12_22396907_A_C	13774447	10	61	0.859	0.8793	0.066	0.18	0.754	0.156	0.634
4336	chr13_14493901_A_G	40768471	10	61	0.859	0.8796	0.131	0.098	0.77	0.18	0.7669
13733	chr9_482246_G_T	59742374	10	61	0.859	0.8816	0	0.016	0.984	0.008	0.8754
8158	chr18_6382369_G_T	47649497	10	61	0.859	0.8826	0.066	0.049	0.885	0.09	0.8941
15027	chrUn_38615638_C_T	31809399	10	61	0.859	0.889	0	0.066	0.934	0.033	0.9979
6637	chr16_17780135_G_T	46635426	10	61	0.859	0.8925	0.951	0.033	0.016	0.033	0.7508
8362	chr18_random_2543162_A_G	56805371	10	61	0.859	0.8956	0.672	0.066	0.262	0.295	1
14421	chrUn_19937663_A_G	52773326	10	61	0.859	0.8977	0.033	0.033	0.934	0.049	1
1721	be_T_C_chr2_1227207	61736339	10	61	0.859	0.8978	0.328	0.066	0.607	0.361	0.8086
10373	chr4_16879818_C_T	15655338	10	61	0.859	0.907	0.082	0.049	0.869	0.107	0.816
15581	cn_C_T_chr4_11478492	54656398	10	61	0.859	0.931	0.033	0.016	0.951	0.041	1
15729	cn_G_A_chr15_16595773	24600508	9	62	0.873	0.5798	0.081	0.113	0.806	0.137	0.491
13206	chr8_2477927_A_G	66713463	9	62	0.873	0.6341	0.887	0.048	0.065	0.089	0.2622
8880	chr19_4744638_A_C	35604418	9	62	0.873	0.6361	0.016	0.048	0.935	0.04	0.3311
5912	chr15_12568321_A_G	69718395	9	62	0.873	0.6423	0.968	0.032	0	0.016	0.6889
11791	chr6_18822452_C_T	20733407	9	62	0.873	0.6554	0.903	0.065	0.032	0.065	0.4194
10820	chr4_8740698_G_T	36768366	9	62	0.873	0.6734	0	0.048	0.952	0.024	0.503
9546	chr2_7353061_C_T	13748389	9	62	0.873	0.6747	0.032	0.097	0.871	0.081	0.4574
2793	chr10_3977483_C_T	23777333	9	62	0.873	0.6786	0.952	0.032	0.016	0.032	0.4135
3193	chr11_17822807_A_G	74732350	9	62	0.873	0.6892	0.952	0.032	0.016	0.032	0.6523
2425	chr1_8649084_C_T	47654362	9	62	0.873	0.6914	0	0.048	0.952	0.024	0.6851
2690	chr10_17880717_A_G	19729339	9	62	0.873	0.6918	0.484	0.242	0.274	0.395	0.4498
141	ae_A_G_chr5_6125422	29630432	9	62	0.873	0.6933	0.645	0.29	0.065	0.21	0.4268
8404	chr18_random_3465856_G_T	46734449	9	62	0.873	0.6952	0.081	0.403	0.516	0.282	0.288
5575	chr14_28897731_A_G	49783361	9	62	0.873	0.6979	0.806	0.129	0.065	0.129	0.4394
12806	chr8_11139859_C_T	16719468	9	62	0.873	0.6984	0.016	0.097	0.887	0.065	0.4322
8781	chr19_23987052_G_T	31788443	9	62	0.873	0.7	0.016	0.032	0.952	0.032	0.3034
11234	chr5_24330048_A_G	55646414	9	62	0.873	0.7018	0.903	0.032	0.065	0.081	0.2505
3639	chr12_13584513_C_T	32643435	9	62	0.873	0.702	0	0.081	0.919	0.04	0.6028
16285	lb_A_G_chr8_7063089	49614427	9	62	0.873	0.7049	0.435	0.161	0.403	0.484	0.5211
8992	chr19_7161045_A_G	34758440	9	62	0.873	0.7098	0.871	0.129	0	0.065	0.5047
16796	lb_G_T_chr9_21273616	56701411	9	62	0.873	0.7098	0	0.016	0.984	0.008	0.7701
16638	lb_G_A_chr17_1711530	60620435	9	62	0.873	0.7218	0.145	0.177	0.677	0.234	0.3035
10008	chr3_5994579_C_T	27778407	9	62	0.873	0.727	0.113	0.097	0.79	0.161	0.3599
7967	chr18_27697956_A_G	62642361	9	62	0.873	0.7288	0	0.048	0.952	0.024	0.5789
6313	chr15_5587533_G_T	15738501	9	62	0.873	0.7303	0.145	0.065	0.79	0.177	0.3117
13303	chr8_7291011_A_G	70653425	9	62	0.873	0.7337	0.032	0.048	0.919	0.056	0.9163
11527	chr5_9429692_A_C	13741309	9	62	0.873	0.7378	0.968	0.032	0	0.016	0.7586
15336	cn_A_G_chr4_14715213	65653462	9	62	0.873	0.7431	0.968	0.032	0	0.016	0.7252
16400	lb_C_T_chr13_23170679	22607426	9	62	0.873	0.7441	0.387	0.242	0.371	0.492	0.7681
14727	chrUn_29205937_A_G	11694467	9	62	0.873	0.746	0.935	0.065	0	0.032	0.4219
10682	chr4_4432773_A_G	38772465	9	62	0.873	0.7554	0.919	0.032	0.048	0.065	0.8686
13417	chr9_1263841_C_T	56699355	9	62	0.873	0.7569	0.903	0.097	0	0.048	0.9447
12900	chr8_13912629_C_T	71791309	9	62	0.873	0.7606	0	0.065	0.935	0.032	0.6561
12688	chr7_9009097_C_T	44622334	9	62	0.873	0.7609	0.581	0.113	0.306	0.363	0.731
10858	chr4_random_21475_A_G	16642381	9	62	0.873	0.7611	0.016	0.016	0.968	0.024	0.8562
4941	chr13_random_1638257_C_T	28674500	9	62	0.873	0.7614	0.129	0.242	0.629	0.25	0.4857
9539	chr2_7255013_C_T	41706350	9	62	0.873	0.7636	0.952	0.032	0.016	0.032	0.6917
7347	chr17_6753291_A_C	45691363	9	62	0.873	0.7645	0.016	0.032	0.952	0.032	0.7481
1866	chr1_11183949_C_T	41750507	9	62	0.873	0.7652	0.677	0.161	0.161	0.242	0.6017
1395	be_G_A_chr10_16407035	10806429	9	62	0.873	0.7675	0.065	0.177	0.758	0.153	0.4348
9884	chr3_3469758_A_G	46771507	9	62	0.873	0.7678	0.081	0.032	0.887	0.097	0.7148
7229	chr17_3577987_A_G	31695358	9	62	0.873	0.7708	0.839	0.097	0.065	0.113	0.7458
8655	chr19_2008085_C_T	19779382	9	62	0.873	0.7718	0.774	0.113	0.113	0.169	0.4045
7748	chr18_19441219_C_T	45625385	9	62	0.873	0.7734	0	0.081	0.919	0.04	0.5081
7811	chr18_20988284_G_T	49787371	9	62	0.873	0.7746	0.968	0.032	0	0.016	0.559
2383	chr1_7349729_C_T	35653464	9	62	0.873	0.7753	0.032	0.129	0.839	0.097	0.3284
8027	chr18_3312313_C_T	60768451	9	62	0.873	0.7761	0.387	0.274	0.339	0.476	0.6433
4684	chr13_3467949_A_C	63660309	9	62	0.873	0.7767	0.516	0.081	0.403	0.444	0.5613
14206	chrUn_14940952_A_C	30788504	9	62	0.873	0.7774	0.032	0.081	0.887	0.073	0.4218
6634	chr16_17727730_G_T	64728327	9	62	0.873	0.7782	0.903	0.081	0.016	0.056	0.6795
1162	be_C_T_chr1_1236598	41655419	9	62	0.873	0.7787	0.113	0.065	0.823	0.145	0.9793
13191	chr8_22215410_A_G	74759415	9	62	0.873	0.7797	0.968	0.016	0.016	0.024	0.6727
10534	chr4_21428113_C_T	53808376	9	62	0.873	0.7809	0.048	0.129	0.823	0.113	0.6722
13312	chr8_7485298_G_T	31665474	9	62	0.873	0.7809	0.806	0.161	0.032	0.113	0.4913
9554	chr2_7539910_A_C	29639322	9	62	0.873	0.7848	0.532	0.21	0.258	0.363	0.6078
14792	chrUn_30872869_G_T	22805340	9	62	0.873	0.7848	0.774	0.113	0.113	0.169	0.7348
1048	be_A_G_chr2_10119189	32632463	9	62	0.873	0.7875	0.952	0.016	0.032	0.04	0.6876
12869	chr8_13000423_C_T	71692393	9	62	0.873	0.7895	0.935	0.048	0.016	0.04	0.958
6318	chr15_6576580_A_G	66750436	9	62	0.873	0.7933	0.758	0.129	0.113	0.177	0.8851
1736	be_T_C_chr4_19136673	22669371	9	62	0.873	0.7935	0.968	0.032	0	0.016	0.7237
9172	chr2_14320386_A_G	27738361	9	62	0.873	0.798	0.177	0.048	0.774	0.202	0.8371
16304	lb_A_G_chrUn_26589149	67695476	9	62	0.873	0.7985	0.79	0.097	0.113	0.161	0.6306
1779	be_T_C_chrUn_11446632	38686401	9	62	0.873	0.7988	0.935	0.016	0.048	0.056	0.5416
16679	lb_G_A_chr2_18528511	52722314	9	62	0.873	0.7995	0	0.016	0.984	0.008	0.4564
17204	li_G_A_chr14_24578402	11793426	9	62	0.873	0.8	0.016	0.065	0.919	0.048	0.927
12014	chr6_6003334_C_T	60665324	9	62	0.873	0.8001	0.871	0.081	0.048	0.089	0.5498
6763	chr16_21175234_C_T	52664361	9	62	0.873	0.801	0.532	0.306	0.161	0.315	0.3245
5427	chr14_25364458_C_T	33693347	9	62	0.873	0.8033	0.016	0.065	0.919	0.048	0.9746
5253	chr14_20994480_C_T	14685467	9	62	0.873	0.805	0.016	0.048	0.935	0.04	0.952
7640	chr18_14041069_C_T	18677376	9	62	0.873	0.805	0.129	0.145	0.726	0.202	0.8007
17701	mu_s_C_T_chr11_14747281	62787492	9	62	0.873	0.8051	0	0.048	0.952	0.024	0.9974
12212	chr7_14141616_C_T	50788324	9	62	0.873	0.8062	0.452	0.129	0.419	0.484	0.7952
16411	lb_C_T_chr14_12852448	61797310	9	62	0.873	0.8088	0.016	0.016	0.968	0.024	0.6499
2049	chr1_18157904_A_G	41637460	9	62	0.873	0.8095	0.468	0.161	0.371	0.452	1
9432	chr2_4696838_A_C	43607448	9	62	0.873	0.8107	0.887	0.097	0.016	0.065	0.8443
712	ae_G_T_chr4_247785	26748509	9	62	0.873	0.8109	0.032	0.032	0.935	0.048	0.4422
5085	chr14_13346865_C_T	15766330	9	62	0.873	0.8113	0.113	0.129	0.758	0.177	0.6053
6614	chr16_17360348_A_C	57650308	9	62	0.873	0.8126	0.048	0.081	0.871	0.089	0.748
16804	lb_T_C_chr1_17397267	27745344	9	62	0.873	0.8133	0.984	0.016	0	0.008	1
6866	chr16_3322485_A_G	16636375	9	62	0.873	0.8141	0.016	0.081	0.903	0.056	0.8713
8183	chr18_6941660_C_T	52807407	9	62	0.873	0.8143	0.177	0.113	0.71	0.234	0.7758
16071	cn_T_C_chrUn_37869654	64760427	9	62	0.873	0.8162	0.984	0.016	0	0.008	0.9193
13000	chr8_16661779_C_T	24625304	9	62	0.873	0.8179	0.629	0.129	0.242	0.306	0.6163
3941	chr12_322027_A_C	56604343	9	62	0.873	0.8184	0.952	0.048	0	0.024	0.5769
16836	lb_T_C_chr13_1744486	43758333	9	62	0.873	0.8188	0.323	0.274	0.403	0.46	1
13290	chr8_5871704_A_G	63764494	9	62	0.873	0.821	0.306	0.113	0.581	0.363	0.7072
16119	lb_A_C_chr13_random_1635805	49602359	9	62	0.873	0.8212	0.903	0.048	0.048	0.073	0.5997
11487	chr5_8379898_C_T	62667384	9	62	0.873	0.8231	0.387	0.097	0.516	0.435	0.4537
14140	chrUn_13946630_A_G	44603433	9	62	0.873	0.8273	0.194	0.145	0.661	0.266	0.7342
10024	chr3_6265708_C_T	29645353	9	62	0.873	0.8274	0.032	0.065	0.903	0.065	0.5954
10567	chr4_22415800_C_T	40637363	9	62	0.873	0.8293	0.984	0.016	0	0.008	1
7898	chr18_25069746_A_C	30632421	9	62	0.873	0.8317	0.726	0.129	0.145	0.21	0.5166
2102	chr1_19866437_A_C	19731411	9	62	0.873	0.832	0.952	0.048	0	0.024	0.9616
14654	chrUn_26380161_C_T	57794301	9	62	0.873	0.8335	0.435	0.177	0.387	0.476	1
6075	chr15_16425808_A_G	29731309	9	62	0.873	0.8363	0.016	0.065	0.919	0.048	0.5029
13832	chr9_6320338_C_T	63802465	9	62	0.873	0.8379	0.177	0.113	0.71	0.234	0.6467
768	ae_T_C_chr14_16305233	61720362	9	62	0.873	0.8406	0.258	0.161	0.581	0.339	0.8217
7604	chr18_12810519_A_G	59810400	9	62	0.873	0.8431	0.29	0.113	0.597	0.347	0.5464
38	ae_A_G_chr1_1710433	34652431	9	62	0.873	0.8453	0.242	0.742	0.016	0.387	0.5877
12161	chr7_10961604_C_T	31740430	9	62	0.873	0.8456	0.097	0.161	0.742	0.177	0.6834
6006	chr15_15057407_C_T	57682399	9	62	0.873	0.846	0.016	0.081	0.903	0.056	0.5485
7689	chr18_17276118_A_G	63783382	9	62	0.873	0.848	0.048	0.113	0.839	0.105	0.7115
6048	chr15_15942589_C_T	45809360	9	62	0.873	0.8496	0	0.048	0.952	0.024	0.665
7034	chr17_11468795_G_T	10755422	9	62	0.873	0.8511	0.113	0.113	0.774	0.169	0.7545
13569	chr9_2592264_A_C	53752416	9	62	0.873	0.8511	0.532	0.129	0.339	0.403	0.4896
2143	chr1_21405071_C_T	67772485	9	62	0.873	0.8536	0.016	0.113	0.871	0.073	0.9562
14407	chrUn_1952758_A_G	35615508	9	62	0.873	0.8561	0.919	0.081	0	0.04	0.6904
13409	chr9_1202944_A_G	66617353	9	62	0.873	0.8564	0.016	0.097	0.887	0.065	1
7193	chr17_2647082_A_G	54658302	9	62	0.873	0.8617	0.065	0.113	0.823	0.121	0.7996
3540	chr11_9494774_A_G	51758373	9	62	0.873	0.8621	0.935	0.065	0	0.032	0.599
12283	chr7_16208123_C_T	47639436	9	62	0.873	0.868	0.871	0.081	0.048	0.089	0.9219
12333	chr7_17681911_C_T	24760485	9	62	0.873	0.8684	0.161	0.145	0.694	0.234	0.7352
1712	be_T_C_chr18_random_292619	74632467	9	62	0.873	0.8688	0.887	0.048	0.065	0.089	0.5628
7089	chr17_13949390_C_T	61798444	9	62	0.873	0.8762	0.145	0.129	0.726	0.21	0.7399
8616	chr19_19259901_A_G	24689324	9	62	0.873	0.8765	0.032	0.048	0.919	0.056	1
5406	chr14_24896778_A_G	12683451	9	62	0.873	0.8768	0.29	0.226	0.484	0.403	0.7216
12486	chr7_2720987_A_G	28802477	9	62	0.873	0.8776	0.806	0.161	0.032	0.113	0.6879
9382	chr2_3737939_C_T	59687312	9	62	0.873	0.8817	0.887	0.016	0.097	0.105	0.6738
7813	chr18_21107424_C_T	32632311	9	62	0.873	0.8858	0.016	0.129	0.855	0.081	1
10234	chr4_11493009_C_T	45702483	9	62	0.873	0.8868	0.871	0.113	0.016	0.073	0.8421
9258	chr2_17677589_A_G	68705476	9	62	0.873	0.8907	0.242	0.145	0.613	0.315	0.7855
10156	chr3_9699399_C_T	47751450	9	62	0.873	0.8958	0.032	0.032	0.935	0.048	1
14508	chrUn_22398137_G_T	36800489	9	62	0.873	0.8988	0.726	0.145	0.129	0.202	0.8915
9572	chr2_8001694_A_G	50621457	9	62	0.873	0.9023	0.855	0.113	0.032	0.089	0.8463
14731	chrUn_29478357_G_T	23733356	9	62	0.873	0.9045	0.984	0.016	0	0.008	0.8713
12170	chr7_11460081_C_T	72603361	9	62	0.873	0.9059	0.935	0.065	0	0.032	0.7942
8576	chr19_1771829_G_T	44764340	9	62	0.873	0.908	0.306	0.371	0.323	0.492	1
9041	chr19_8394255_G_T	41715479	9	62	0.873	0.912	0.774	0.161	0.065	0.145	1
2836	chr10_5070085_A_C	69732499	9	62	0.873	0.914	0.919	0.016	0.065	0.073	0.9849
11150	chr5_2177261_A_G	28801330	9	62	0.873	0.9172	0.081	0.097	0.823	0.129	1
14104	chrUn_12454323_A_C	40805427	9	62	0.873	0.9184	0.71	0.113	0.177	0.234	1
16274	lb_A_G_chr8_11922260	56720369	9	62	0.873	0.921	0.371	0.113	0.516	0.427	0.8965
15817	cn_G_A_chr4_9528063	23805414	9	62	0.873	0.9218	0	0.048	0.952	0.024	1
3494	chr11_799567_A_G	69623414	9	62	0.873	0.9284	0.016	0.129	0.855	0.081	0.9324
10844	chr4_9527423_A_G	59674320	9	62	0.873	0.9337	0.823	0.129	0.048	0.113	1
9998	chr3_5857795_A_C	57655321	9	62	0.873	0.9338	0.839	0.097	0.065	0.113	1
9826	chr3_2550388_C_T	16761381	9	62	0.873	0.9433	0.855	0.129	0.016	0.081	1
8896	chr19_5261590_A_G	42792376	9	62	0.873	0.9537	0	0.016	0.984	0.008	1
8929	chr19_5990330_C_T	72683433	8	63	0.887	0.5949	0.143	0.175	0.683	0.23	0.332
2618	chr10_15149602_G_T	18620389	8	63	0.887	0.619	0	0.079	0.921	0.04	0.5086
791	ae_T_C_chr17_11953731	16793426	8	63	0.887	0.6391	0.952	0.032	0.016	0.032	0.5618
5721	chr14_6342640_A_G	44620333	8	63	0.887	0.65	0.032	0.079	0.889	0.071	0.2958
2604	chr10_14761015_A_G	73686307	8	63	0.887	0.6516	0.048	0.127	0.825	0.111	0.2763
1903	chr1_12056309_C_T	53752477	8	63	0.887	0.6689	0.111	0.032	0.857	0.127	0.5365
11691	chr6_1550145_A_G	12774447	8	63	0.887	0.6745	0.984	0.016	0	0.008	0.4265
8480	chr19_10611950_G_T	12645465	8	63	0.887	0.6749	0.159	0.175	0.667	0.246	0.5624
7031	chr17_11364084_A_G	46746316	8	63	0.887	0.6756	0.048	0.095	0.857	0.095	0.4774
1853	chr1_10707573_A_G	53663318	8	63	0.887	0.6765	0.921	0.016	0.063	0.071	0.5217
2754	chr10_3117522_A_C	15647510	8	63	0.887	0.6785	0.841	0.143	0.016	0.087	0.3911
10051	chr3_6764550_A_C	65742417	8	63	0.887	0.6828	0.921	0.063	0.016	0.048	0.2879
11757	chr6_17897551_A_G	19746482	8	63	0.887	0.6853	0.016	0.048	0.937	0.04	0.3869
4754	chr13_5416875_A_G	36616440	8	63	0.887	0.6855	0	0.016	0.984	0.008	0.5865
11053	chr5_18216283_G_T	11698312	8	63	0.887	0.6904	0.968	0.032	0	0.016	0.3963
10524	chr4_21058901_A_G	67606432	8	63	0.887	0.6936	0.143	0.032	0.825	0.159	0.3769
6936	chr16_8110379_A_G	34754338	8	63	0.887	0.6992	0.048	0.127	0.825	0.111	0.6389
475	ae_G_A_chr10_6657762	16625487	8	63	0.887	0.7087	0.032	0.111	0.857	0.087	0.3241
15197	chrUn_9769120_A_G	18732348	8	63	0.887	0.7112	0.873	0.063	0.063	0.095	0.4743
11024	chr5_16988027_A_G	27609369	8	63	0.887	0.7119	0	0.079	0.921	0.04	0.5256
6493	chr16_14109012_A_C	46726467	8	63	0.887	0.712	0.952	0.032	0.016	0.032	0.5866
17986	SNP397_331	64740398	8	63	0.887	0.7127	0.079	0.095	0.825	0.127	0.584
2541	chr10_11765242_C_T	57713493	8	63	0.887	0.7166	0.254	0.079	0.667	0.294	0.3011
10398	chr4_17570635_C_T	45804432	8	63	0.887	0.7182	0.889	0.095	0.016	0.063	0.3574
306	ae_C_T_chr14_25602467	64750345	8	63	0.887	0.7202	0.159	0.286	0.556	0.302	0.4843
14630	chrUn_25589276_A_G	22634366	8	63	0.887	0.7204	0.032	0.111	0.857	0.087	0.7833
9089	chr19_9335368_A_C	45802494	8	63	0.887	0.7253	0.968	0.016	0.016	0.024	0.4264
2321	chr1_5649071_G_T	56709301	8	63	0.887	0.726	0.952	0.016	0.032	0.04	0.5912
11411	chr5_6235018_A_G	44631350	8	63	0.887	0.7297	0.016	0.079	0.905	0.056	0.7232
15772	cn_G_A_chr18_23222456	69744349	8	63	0.887	0.7301	0.46	0.397	0.143	0.341	0.5472
4406	chr13_1662986_A_G	25759358	8	63	0.887	0.7373	0.032	0.127	0.841	0.095	0.5213
16911	lb_T_C_chr3_2178228	63804304	8	63	0.887	0.7378	0.968	0.032	0	0.016	0.7037
3048	chr11_13663698_G_T	38795421	8	63	0.887	0.7382	0.857	0.079	0.063	0.103	0.2622
7044	chr17_11795386_C_T	37767373	8	63	0.887	0.7387	0.19	0.143	0.667	0.262	0.2931
12201	chr7_13571838_C_T	74790410	8	63	0.887	0.739	0.111	0.063	0.825	0.143	0.5273
12398	chr7_19303504_A_G	11804349	8	63	0.887	0.7431	0.063	0.095	0.841	0.111	0.4778
4069	chr12_6296937_A_C	38702449	8	63	0.887	0.7486	0.635	0.159	0.206	0.286	0.4406
10129	chr3_8818908_C_T	13789462	8	63	0.887	0.753	0.19	0.143	0.667	0.262	0.5085
14462	chrUn_21574026_C_T	38708452	8	63	0.887	0.7543	0.952	0.048	0	0.024	0.5681
13897	chr9_7093871_G_T	59615326	8	63	0.887	0.7546	0.984	0.016	0	0.008	0.4357
11290	chr5_3210283_G_T	21660449	8	63	0.887	0.7549	0.952	0.032	0.016	0.032	0.4336
3546	chr11_9644687_A_C	30665423	8	63	0.887	0.7631	0.063	0.111	0.825	0.119	0.6423
9959	chr3_5121011_G_T	23777303	8	63	0.887	0.7631	0.873	0.095	0.032	0.079	0.807
1859	chr1_1087116_A_G	66642329	8	63	0.887	0.7637	0.746	0.111	0.143	0.198	0.4309
16617	lb_G_A_chr14_9307922	24773473	8	63	0.887	0.7637	0.016	0.333	0.651	0.183	0.2629
17130	li_C_T_chr10_5830295	72605405	8	63	0.887	0.7687	0.286	0.317	0.397	0.444	0.9311
3375	chr11_4841337_A_G	69668460	8	63	0.887	0.7705	0.841	0.159	0	0.079	0.9247
3055	chr11_13832606_C_T	54627406	8	63	0.887	0.7713	0.778	0.079	0.143	0.183	0.304
8894	chr19_5228150_A_G	60706363	8	63	0.887	0.7713	0.016	0.032	0.952	0.032	0.582
12923	chr8_14640157_G_T	70725339	8	63	0.887	0.7767	0	0.032	0.968	0.016	0.8951
13222	chr8_3014082_C_T	60753446	8	63	0.887	0.7785	0.937	0.063	0	0.032	0.5054
3672	chr12_1434413_A_G	14652502	8	63	0.887	0.7799	0.968	0.016	0.016	0.024	0.8622
1442	be_G_A_chr14_8489953	50743443	8	63	0.887	0.7807	0.206	0.159	0.635	0.286	0.3058
10889	chr5_11154843_C_T	16747462	8	63	0.887	0.7822	0.079	0.063	0.857	0.111	0.7593
14151	chrUn_14138950_C_T	48785380	8	63	0.887	0.7826	0.857	0.079	0.063	0.103	0.5938
4197	chr12_935608_C_T	34785321	8	63	0.887	0.7831	0.619	0.048	0.333	0.357	0.7157
10933	chr5_13520927_G_T	69626430	8	63	0.887	0.784	0.063	0.063	0.873	0.095	0.8506
9007	chr19_7484976_A_G	59804431	8	63	0.887	0.7861	0.032	0.095	0.873	0.079	0.6293
6112	chr15_17087784_A_C	36757509	8	63	0.887	0.7864	0.048	0.079	0.873	0.087	1
1033	be_A_G_chr18_11423130	10710321	8	63	0.887	0.7889	0.968	0.032	0	0.016	0.66
3221	chr11_18475918_C_T	57780322	8	63	0.887	0.7908	0.032	0.095	0.873	0.079	0.4106
12906	chr8_14091240_G_T	25785400	8	63	0.887	0.7918	0	0.032	0.968	0.016	0.8523
7100	chr17_14322453_G_T	52633329	8	63	0.887	0.7925	0	0.032	0.968	0.016	0.546
7157	chr17_17018571_G_T	13795302	8	63	0.887	0.7941	0.905	0.079	0.016	0.056	0.6106
4549	chr13_21970076_C_T	36723445	8	63	0.887	0.7961	0.778	0.079	0.143	0.183	0.9445
4500	chr13_20135665_C_T	21705301	8	63	0.887	0.7971	0.873	0.111	0.016	0.071	0.5637
10628	chr4_2865703_G_T	58655337	8	63	0.887	0.7972	0.048	0.016	0.937	0.056	0.5841
13709	chr9_4337489_C_T	19630457	8	63	0.887	0.8023	0	0.016	0.984	0.008	0.9656
11138	chr5_20851887_A_G	58788344	8	63	0.887	0.8039	0.079	0.127	0.794	0.143	0.8527
2801	chr10_4232058_A_C	54754448	8	63	0.887	0.8078	0.968	0.032	0	0.016	0.2766
4573	chr13_22781040_C_T	70794452	8	63	0.887	0.81	0.698	0.222	0.079	0.19	0.7456
11668	chr6_14711729_A_G	40779416	8	63	0.887	0.8113	0.111	0.175	0.714	0.198	0.3436
1598	be_G_T_chr1_733395	12690485	8	63	0.887	0.8155	0.048	0	0.952	0.048	0.7028
2479	chr1_random_518920_A_G	20640414	8	63	0.887	0.8161	0.016	0.111	0.873	0.071	0.7521
15471	cn_C_T_chr11_random_135659	45773491	8	63	0.887	0.8179	0.016	0.079	0.905	0.056	0.5568
10519	chr4_20880337_A_G	41630312	8	63	0.887	0.818	0.921	0.063	0.016	0.048	0.8916
11613	chr6_12774271_A_G	33797489	8	63	0.887	0.818	0.984	0.016	0	0.008	0.7517
13529	chr9_2147477_C_T	55698493	8	63	0.887	0.8188	0.429	0.222	0.349	0.46	0.9665
13561	chr9_2505589_A_G	54697455	8	63	0.887	0.8231	0.016	0.111	0.873	0.071	0.6167
16930	lb_T_C_chr5_14514337	58731474	8	63	0.887	0.8235	0.984	0.016	0	0.008	0.6615
7995	chr18_28936228_C_T	24628434	8	63	0.887	0.8247	0.905	0.063	0.032	0.063	0.4167
4050	chr12_5893238_C_T	47713343	8	63	0.887	0.827	0.032	0.095	0.873	0.079	0.4657
11477	chr5_8051859_A_G	26802447	8	63	0.887	0.8274	0.81	0.048	0.143	0.167	1
6746	chr16_20841355_C_T	58763364	8	63	0.887	0.8293	0.413	0.444	0.143	0.365	1
16498	lb_C_T_chr5_19853891	51608305	8	63	0.887	0.8305	0.032	0.032	0.937	0.048	0.8202
16828	lb_T_C_chr12_13313434	54726300	8	63	0.887	0.8315	0.571	0.238	0.19	0.31	0.59
9084	chr19_9204171_C_T	31708406	8	63	0.887	0.8321	0.556	0.127	0.317	0.381	0.81
8013	chr18_2989358_A_G	26729505	8	63	0.887	0.8352	0	0.016	0.984	0.008	0.9269
5475	chr14_26722594_C_T	63795357	8	63	0.887	0.8355	0.127	0.048	0.825	0.151	0.5098
10671	chr4_409728_C_T	72683478	8	63	0.887	0.8378	0.889	0.079	0.032	0.071	1
2685	chr10_17723657_A_C	26605480	8	63	0.887	0.8394	0.016	0.079	0.905	0.056	0.4316
14806	chrUn_31072107_C_T	22769499	8	63	0.887	0.8411	0.952	0.048	0	0.024	0.463
1735	be_T_C_chr4_15130094	55698313	8	63	0.887	0.8456	0.825	0.159	0.016	0.095	0.7175
4513	chr13_2087221_A_G	45679506	8	63	0.887	0.8468	0.143	0.079	0.778	0.183	0.7624
10540	chr4_21604391_C_T	63707460	8	63	0.887	0.847	0.063	0.048	0.889	0.087	0.4584
7650	chr18_14305845_A_G	40634390	8	63	0.887	0.8478	0.095	0.111	0.794	0.151	0.8684
12237	chr7_14987520_A_G	65665493	8	63	0.887	0.8489	0.175	0.079	0.746	0.214	0.6985
546	ae_G_A_chr17_12501521	69763404	8	63	0.887	0.8497	0.048	0.095	0.857	0.095	1
2105	chr1_19895748_C_T	71796446	8	63	0.887	0.8503	0.825	0.111	0.063	0.119	0.9153
13086	chr8_18943646_G_T	58734339	8	63	0.887	0.8563	0.952	0.048	0	0.024	1
6111	chr15_17007714_G_T	58612469	8	63	0.887	0.8574	0.905	0.095	0	0.048	0.8736
7000	chr17_10439058_C_T	25726510	8	63	0.887	0.8577	0.778	0.063	0.159	0.19	1
15905	cn_G_T_chr16_19320686	45626454	8	63	0.887	0.8584	0.317	0.159	0.524	0.397	0.7621
2335	chr1_6062580_G_T	53705356	8	63	0.887	0.8633	0.968	0.016	0.016	0.024	0.5149
12523	chr7_3757333_C_T	32755492	8	63	0.887	0.8686	0.905	0.095	0	0.048	0.8129
12939	chr8_1499673_G_T	41714476	8	63	0.887	0.8711	0	0.063	0.937	0.032	0.5464
12957	chr8_15507815_A_G	62756462	8	63	0.887	0.8715	0.889	0.095	0.016	0.063	0.5971
8932	chr19_6030951_C_T	66662391	8	63	0.887	0.8727	0.063	0.143	0.794	0.135	0.5262
5470	chr14_26505935_A_G	15772308	8	63	0.887	0.8789	0.079	0.095	0.825	0.127	0.7123
12980	chr8_16155311_C_T	70615349	8	63	0.887	0.8853	0.889	0.079	0.032	0.071	0.7426
9844	chr3_2823198_A_C	34660395	8	63	0.887	0.8876	0.095	0.032	0.873	0.111	0.8141
6037	chr15_15549101_G_T	10684343	8	63	0.887	0.8894	0.19	0.032	0.778	0.206	0.9881
1259	be_C_T_chr18_13425462	29765325	8	63	0.887	0.89	0.19	0.175	0.635	0.278	0.8465
10552	chr4_22026684_C_T	38692309	8	63	0.887	0.8933	0.032	0.079	0.889	0.071	1
13130	chr8_20419044_C_T	69734317	8	63	0.887	0.901	0.921	0.079	0	0.04	0.7383
8528	chr19_15431759_C_T	29653365	8	63	0.887	0.9063	0.111	0.127	0.762	0.175	0.8291
14016	chrUn_10541854_A_G	36783431	8	63	0.887	0.9071	0.778	0.143	0.079	0.151	0.9927
12433	chr7_20233925_A_C	34706416	8	63	0.887	0.9079	0.048	0.079	0.873	0.087	1
9417	chr2_4371560_G_T	51634504	8	63	0.887	0.9084	0.349	0.111	0.54	0.405	0.8199
11826	chr6_19989641_C_T	39767322	8	63	0.887	0.9084	0.063	0.048	0.889	0.087	0.9939
6203	chr15_18903503_A_G	51605423	8	63	0.887	0.9091	0.095	0.063	0.841	0.127	1
2450	chr1_9532553_A_G	11797416	8	63	0.887	0.911	0.81	0.159	0.032	0.111	0.5304
12801	chr8_1102247_C_T	38717306	8	63	0.887	0.9124	0.968	0.032	0	0.016	0.902
7471	chr17_random_602669_C_T	63806318	8	63	0.887	0.9269	0.873	0.095	0.032	0.079	1
9516	chr2_6727718_C_T	44607361	8	63	0.887	0.9315	0.857	0.127	0.016	0.079	1
13593	chr9_304988_C_T	38628386	8	63	0.887	0.9455	0.698	0.127	0.175	0.238	1
10560	chr4_22273921_C_T	28601509	7	64	0.901	0.5541	0.953	0.047	0	0.023	0.2814
13288	chr8_570676_A_G	72768315	7	64	0.901	0.5582	0.891	0.094	0.016	0.063	0.4125
14840	chrUn_31772795_G_T	56788418	7	64	0.901	0.6118	0.172	0.234	0.594	0.289	0.5596
643	ae_G_A_chr8_21161935	41733346	7	64	0.901	0.6604	0.219	0.25	0.531	0.344	0.3036
144	ae_A_G_chr6_13919398	32783396	7	64	0.901	0.6655	0.469	0.203	0.328	0.43	0.3984
5328	chr14_23017556_C_T	72777434	7	64	0.901	0.6656	0.938	0.063	0	0.031	0.3771
446	ae_C_T_chr9_20411010	54783327	7	64	0.901	0.6695	0	0.656	0.344	0.328	0.347
3027	chr11_12230467_A_G	44762477	7	64	0.901	0.6713	0.109	0.078	0.813	0.148	0.3072
10350	chr4_16312684_G_T	72781342	7	64	0.901	0.6809	0.219	0.203	0.578	0.32	0.2546
9654	chr3_11159524_A_G	20705381	7	64	0.901	0.6826	0.453	0.219	0.328	0.438	0.6019
8599	chr19_18834284_C_T	59662405	7	64	0.901	0.6979	0.953	0.031	0.016	0.031	0.4396
15791	cn_G_A_chr19_2690817	67629339	7	64	0.901	0.7026	0.188	0.078	0.734	0.227	0.4889
10012	chr3_6074070_C_T	58677442	7	64	0.901	0.7048	0.125	0.031	0.844	0.141	0.2679
10819	chr4_8723918_C_T	22733510	7	64	0.901	0.7079	0.047	0.219	0.734	0.156	1
4541	chr13_2165657_A_G	61672426	7	64	0.901	0.7086	0.031	0.094	0.875	0.078	0.5235
13093	chr8_19227005_A_G	23661477	7	64	0.901	0.7104	0	0.047	0.953	0.023	0.4332
12337	chr7_1775327_G_T	14780366	7	64	0.901	0.7105	0.906	0.031	0.063	0.078	0.4437
1053	be_A_G_chr2_2208703	49681508	7	64	0.901	0.7139	0.828	0.078	0.094	0.133	0.6601
5556	chr14_28515051_A_G	10600368	7	64	0.901	0.7169	0.813	0.094	0.094	0.141	0.4171
1507	be_G_A_chr3_15086488	17787425	7	64	0.901	0.7178	0.063	0.203	0.734	0.164	0.383
13932	chr9_7556238_C_T	24740427	7	64	0.901	0.7182	0.859	0.078	0.063	0.102	0.7255
16605	lb_G_A_chr13_16831131	20794326	7	64	0.901	0.7226	0	0.016	0.984	0.008	0.5564
16396	lb_C_T_chr13_11950617	72774324	7	64	0.901	0.7253	0.016	0.547	0.438	0.289	0.272
8605	chr19_18988186_A_G	58600450	7	64	0.901	0.7271	0	0.047	0.953	0.023	0.5467
5667	chr14_4290325_A_G	18651434	7	64	0.901	0.7275	0.047	0.094	0.859	0.094	0.6827
2158	chr1_21868647_A_G	62632498	7	64	0.901	0.7293	0.656	0.141	0.203	0.273	0.5924
3662	chr12_14174792_A_G	33652454	7	64	0.901	0.7331	0.969	0.031	0	0.016	0.5204
11716	chr6_16756746_C_T	51664459	7	64	0.901	0.7335	0.031	0.078	0.891	0.07	0.5634
6321	chr15_6791793_C_T	11727406	7	64	0.901	0.7342	0.094	0.094	0.813	0.141	0.4081
17744	mu_s_C_T_chrUn_11122671	46607403	7	64	0.901	0.7349	0.922	0.063	0.016	0.047	0.7902
6479	chr16_13869748_C_T	69719327	7	64	0.901	0.7353	0.047	0.078	0.875	0.086	0.6802
8165	chr18_6516836_A_C	36672394	7	64	0.901	0.7359	0.953	0.031	0.016	0.031	0.4578
15417	cn_C_A_chr18_20784545	55717326	7	64	0.901	0.7375	0.031	0.016	0.953	0.039	0.6321
103	ae_A_G_chr18_26039726	47794451	7	64	0.901	0.7391	0.75	0.203	0.047	0.148	0.5578
7181	chr17_228043_C_T	24773484	7	64	0.901	0.7393	0.063	0.063	0.875	0.094	0.4593
14074	chrUn_12003904_A_G	40662331	7	64	0.901	0.7426	0.297	0.125	0.578	0.359	0.5343
6320	chr15_6790561_A_G	23611508	7	64	0.901	0.7435	0.047	0.063	0.891	0.078	0.5306
10878	chr5_10368249_A_C	54808500	7	64	0.901	0.7455	0.703	0.078	0.219	0.258	0.788
780	ae_T_C_chr15_18976465	55703310	7	64	0.901	0.7469	0.938	0.031	0.031	0.047	0.9369
1852	chr1_10686955_C_T	15656310	7	64	0.901	0.7472	0.594	0.172	0.234	0.32	0.7437
10836	chr4_9221320_G_T	31609410	7	64	0.901	0.7474	0	0.047	0.953	0.023	0.4103
12367	chr7_18466450_G_T	71652345	7	64	0.901	0.7479	0.906	0.094	0	0.047	0.5727
992	be_A_G_chr13_10988116	12796499	7	64	0.901	0.7491	0.969	0.031	0	0.016	1
1997	chr1_164167_C_T	11775445	7	64	0.901	0.7527	0.359	0.266	0.375	0.492	0.4179
9733	chr3_17270399_C_T	13632424	7	64	0.901	0.753	0.969	0.016	0.016	0.023	0.5314
17059	li_A_G_chr17_random_278976	55708381	7	64	0.901	0.7552	0.984	0.016	0	0.008	0.8326
2813	chr10_4618778_A_G	52629398	7	64	0.901	0.7564	0	0.125	0.875	0.063	0.7002
9481	chr2_5946698_A_C	39656408	7	64	0.901	0.7566	0.156	0.094	0.75	0.203	1
547	ae_G_A_chr17_14864872	34670340	7	64	0.901	0.7571	0.172	0.203	0.625	0.273	0.8191
13118	chr8_20081673_A_G	60733365	7	64	0.901	0.7573	0.938	0.063	0	0.031	0.631
9850	chr3_2925093_A_C	12615335	7	64	0.901	0.7593	0.859	0.141	0	0.07	0.4257
16007	cn_T_C_chr19_270309	49665470	7	64	0.901	0.7618	0.75	0.078	0.172	0.211	1
7707	chr18_18047575_A_G	74768348	7	64	0.901	0.7639	0.016	0.063	0.922	0.047	0.6401
10098	chr3_7602978_A_G	59735422	7	64	0.901	0.7678	0.953	0.047	0	0.023	0.4037
8043	chr18_3680788_C_T	51756321	7	64	0.901	0.7692	0.094	0.078	0.828	0.133	0.7091
11115	chr5_20121288_C_T	30633355	7	64	0.901	0.773	0.891	0.063	0.047	0.078	0.5733
8487	chr19_10755755_A_G	45616403	7	64	0.901	0.7758	0.906	0.031	0.063	0.078	0.3737
9768	chr3_18461496_C_T	38803365	7	64	0.901	0.7787	0.797	0.125	0.078	0.141	0.4742
12488	chr7_2740720_A_G	49720503	7	64	0.901	0.7809	0.609	0.141	0.25	0.32	0.4801
9361	chr2_3200605_C_T	62757460	7	64	0.901	0.7818	0	0.047	0.953	0.023	0.6937
23	ae_A_C_chr19_6113897	53716315	7	64	0.901	0.7832	0.922	0.016	0.063	0.07	0.8408
3383	chr11_4953898_G_T	55609310	7	64	0.901	0.7852	0.125	0.047	0.828	0.148	0.6323
11193	chr5_23207820_A_C	47779451	7	64	0.901	0.7866	0.047	0.141	0.813	0.117	0.5825
13139	chr8_2071234_C_T	41810416	7	64	0.901	0.7869	0.063	0.094	0.844	0.109	0.7447
7020	chr17_11035669_C_T	23603378	7	64	0.901	0.7873	0.906	0.094	0	0.047	0.5637
5221	chr14_19795282_A_G	10633453	7	64	0.901	0.7876	0.984	0	0.016	0.016	0.6628
11346	chr5_4655286_A_G	20691374	7	64	0.901	0.7879	0.984	0.016	0	0.008	0.4433
17594	mu_o_T_C_chr4_730368	57653311	7	64	0.901	0.7888	0.969	0.031	0	0.016	0.7519
6916	chr16_6020891_A_G	37694473	7	64	0.901	0.7891	0.984	0.016	0	0.008	0.8781
13037	chr8_17636760_C_T	11774365	7	64	0.901	0.7914	0.594	0.172	0.234	0.32	0.6737
7041	chr17_11649820_A_G	35615413	7	64	0.901	0.7916	0.906	0.063	0.031	0.063	0.39
15676	cn_G_A_chr1_8517555	48753508	7	64	0.901	0.7921	0.047	0.109	0.844	0.102	0.6302
13013	chr8_1699376_C_T	29693357	7	64	0.901	0.7932	0.047	0.109	0.844	0.102	0.6811
5067	chr14_1271773_A_G	61690423	7	64	0.901	0.7939	0.297	0.25	0.453	0.422	0.8533
11473	chr5_7929171_A_G	48655358	7	64	0.901	0.7941	0.891	0.078	0.031	0.07	0.4918
2058	chr1_18463066_A_G	22681426	7	64	0.901	0.7958	0.859	0.063	0.078	0.109	1
1494	be_G_A_chr19_4159874	21669393	7	64	0.901	0.7966	0.141	0.078	0.781	0.18	0.7284
18059	Vvi_3163	25697375	7	64	0.901	0.7978	0.984	0.016	0	0.008	0.4736
8074	chr18_4347089_A_G	41611405	7	64	0.901	0.7979	0	0.016	0.984	0.008	0.8225
2477	chr1_random_490188_A_G	38790410	7	64	0.901	0.7984	0.016	0.047	0.938	0.039	0.9023
2756	chr10_3129889_C_T	44790372	7	64	0.901	0.8007	0.813	0.141	0.047	0.117	0.4522
10632	chr4_2974988_A_C	44642373	7	64	0.901	0.8017	0.125	0.125	0.75	0.188	0.7113
939	be_A_C_chr5_15302327	60694416	7	64	0.901	0.8046	0.906	0.016	0.078	0.086	1
11570	chr6_11032533_A_G	16761326	7	64	0.901	0.8063	0.031	0.063	0.906	0.063	0.7751
11702	chr6_164244_C_T	62623459	7	64	0.901	0.8069	0.891	0.078	0.031	0.07	0.5189
4228	chr12_random_202917_A_G	72697374	7	64	0.901	0.8076	0.016	0.047	0.938	0.039	0.958
778	ae_T_C_chr15_16033159	69790411	7	64	0.901	0.808	0.844	0.109	0.047	0.102	0.446
9293	chr2_18523796_C_T	39622355	7	64	0.901	0.8082	0.75	0.234	0.016	0.133	0.9111
10340	chr4_16031472_A_G	63695455	7	64	0.901	0.8101	0.938	0.047	0.016	0.039	0.9863
6591	chr16_16705281_C_T	51629460	7	64	0.901	0.8114	0.172	0.156	0.672	0.25	0.4321
14522	chrUn_22843845_G_T	42748384	7	64	0.901	0.8122	0.141	0.078	0.781	0.18	0.6418
5064	chr14_12658490_A_G	20808323	7	64	0.901	0.8123	0.766	0.125	0.109	0.172	0.591
10162	chr3_9992068_C_T	36775403	7	64	0.901	0.8135	0.969	0.031	0	0.016	0.3585
2290	chr1_482242_A_G	39790302	7	64	0.901	0.8146	0.938	0.063	0	0.031	1
6096	chr15_16809879_A_G	51679458	7	64	0.901	0.8147	0.328	0.188	0.484	0.422	1
14593	chrUn_24381659_A_G	44808471	7	64	0.901	0.8152	0.016	0.078	0.906	0.055	0.6478
14279	chrUn_1638025_A_C	69601431	7	64	0.901	0.8153	0.156	0.094	0.75	0.203	0.603
11759	chr6_17947114_A_C	11693485	7	64	0.901	0.8157	0.781	0.172	0.047	0.133	0.8009
1815	be_T_G_chr4_11351132	15700450	7	64	0.901	0.8188	0.984	0.016	0	0.008	0.4283
9215	chr2_16495943_C_T	32802304	7	64	0.901	0.819	0.047	0.141	0.813	0.117	0.5719
13003	chr8_16732624_A_G	43631395	7	64	0.901	0.8221	0.141	0.203	0.656	0.242	0.8213
15915	cn_G_T_chr2_7581788	61781361	7	64	0.901	0.823	0.156	0.141	0.703	0.227	0.6422
9933	chr3_4416763_A_G	73616412	7	64	0.901	0.8259	0.25	0.156	0.594	0.328	1
17189	li_G_A_chr1_18542179	33789443	7	64	0.901	0.8259	0.297	0.281	0.422	0.438	0.5316
6844	chr16_2812048_A_G	58606406	7	64	0.901	0.8263	0.875	0.063	0.063	0.094	0.6838
13156	chr8_21245763_C_T	34713409	7	64	0.901	0.8267	0.75	0.109	0.141	0.195	0.5719
11446	chr5_7112506_C_T	42748327	7	64	0.901	0.8277	0.75	0.125	0.125	0.188	1
3967	chr12_3875906_C_T	61771465	7	64	0.901	0.8306	0.859	0.078	0.063	0.102	0.5141
4183	chr12_9090159_C_T	60771399	7	64	0.901	0.8307	0.031	0.094	0.875	0.078	0.704
15126	chrUn_7769798_A_G	33702469	7	64	0.901	0.8311	0	0.125	0.875	0.063	1
8497	chr19_10996921_A_G	14685340	7	64	0.901	0.8323	0.016	0.063	0.922	0.047	0.6995
6595	chr16_16755485_C_T	22756414	7	64	0.901	0.8326	0.047	0.109	0.844	0.102	0.7762
7328	chr17_6285111_A_G	54751317	7	64	0.901	0.8329	0.875	0.078	0.047	0.086	0.6301
12540	chr7_4218045_A_G	51661465	7	64	0.901	0.8344	0.016	0.094	0.891	0.063	0.9696
16985	lb_T_G_chr15_3218074	40659433	7	64	0.901	0.8357	0.984	0.016	0	0.008	0.5947
10354	chr4_16423298_A_G	20763419	7	64	0.901	0.8361	0.141	0.094	0.766	0.188	0.8035
165	ae_A_G_chr8_4133769	74794509	7	64	0.901	0.8369	0.938	0.063	0	0.031	0.7287
14736	chrUn_29538580_A_C	19671408	7	64	0.901	0.8372	0.891	0.063	0.047	0.078	0.6124
1989	chr1_16197622_A_G	51763446	7	64	0.901	0.8376	0	0.031	0.969	0.016	0.8277
6798	chr16_21821327_C_T	21774420	7	64	0.901	0.8377	0.797	0.188	0.016	0.109	1
17128	li_C_T_chr10_3220375	18760343	7	64	0.901	0.8383	0.172	0.203	0.625	0.273	0.624
6921	chr16_6156372_A_G	55634364	7	64	0.901	0.8391	0.031	0.172	0.797	0.117	0.505
619	ae_G_A_chr5_21270879	66720355	7	64	0.901	0.8401	0.016	0.063	0.922	0.047	0.5063
12851	chr8_12492888_C_T	25688453	7	64	0.901	0.8406	0.906	0.094	0	0.047	0.8655
14357	chrUn_18689598_A_G	27683492	7	64	0.901	0.8408	0.953	0.047	0	0.023	0.8367
12571	chr7_5019934_A_G	71675377	7	64	0.901	0.8417	0.047	0.016	0.938	0.055	0.7062
14060	chrUn_11838456_A_C	26770400	7	64	0.901	0.8444	0.094	0.453	0.453	0.32	0.7284
337	ae_C_T_chr18_13932726	13691315	7	64	0.901	0.8445	0	0.031	0.969	0.016	0.9189
4255	chr13_10134152_A_G	53609486	7	64	0.901	0.8474	0.016	0.078	0.906	0.055	0.8927
14771	chrUn_30278513_A_G	30679468	7	64	0.901	0.8482	0.828	0.156	0.016	0.094	0.7946
6049	chr15_15955830_C_T	28661406	7	64	0.901	0.8486	0.109	0.016	0.875	0.117	0.8581
328	ae_C_T_chr17_1232702	20789330	7	64	0.901	0.8493	0.063	0.203	0.734	0.164	0.7357
6133	chr15_174056_C_T	51717470	7	64	0.901	0.8494	0.859	0.078	0.063	0.102	1
9788	chr3_19209269_A_C	29750436	7	64	0.901	0.8496	0	0.141	0.859	0.07	0.6975
12692	chr7_9122217_C_T	53643313	7	64	0.901	0.85	0.141	0.188	0.672	0.234	0.982
10394	chr4_17416573_C_T	19714469	7	64	0.901	0.8503	0.813	0.156	0.031	0.109	0.5942
2361	chr1_6787182_C_T	26716424	7	64	0.901	0.8517	0.078	0.063	0.859	0.109	0.6098
16791	lb_G_T_chr8_1207795	71695383	7	64	0.901	0.8532	0.375	0.172	0.453	0.461	1
2562	chr10_12195539_A_G	33626378	7	64	0.901	0.8535	0	0.063	0.938	0.031	1
1929	chr1_13676388_C_T	46647461	7	64	0.901	0.8539	0.953	0.047	0	0.023	0.9114
6730	chr16_20638428_C_T	50664361	7	64	0.901	0.8548	0.906	0.094	0	0.047	0.5046
12639	chr7_7257831_G_T	62607334	7	64	0.901	0.856	0.781	0.031	0.188	0.203	0.8414
8737	chr19_22964513_C_T	59775433	7	64	0.901	0.8575	0.094	0.141	0.766	0.164	1
14494	chrUn_22180708_A_G	27675453	7	64	0.901	0.8587	0.063	0.109	0.828	0.117	0.5282
8884	chr19_4957496_A_G	29710311	7	64	0.901	0.8595	0.828	0.125	0.047	0.109	0.8107
943	be_A_C_chr7_2330567	53707324	7	64	0.901	0.8607	0.984	0.016	0	0.008	0.6713
2323	chr1_5754629_C_T	26620320	7	64	0.901	0.8607	0	0.109	0.891	0.055	0.9792
12630	chr7_6995584_C_T	52669406	7	64	0.901	0.8614	0.969	0.016	0.016	0.023	0.5027
9666	chr3_11672220_A_C	66805324	7	64	0.901	0.8626	0	0.094	0.906	0.047	0.806
7427	chr17_9156545_A_G	54732491	7	64	0.901	0.8628	0.297	0.172	0.531	0.383	0.8765
824	ae_T_C_chr3_16164211	71620462	7	64	0.901	0.8634	0.563	0.234	0.203	0.32	0.4912
10576	chr4_22766537_A_G	42670348	7	64	0.901	0.8636	0.844	0.125	0.031	0.094	0.5366
7030	chr17_11348276_A_G	73635480	7	64	0.901	0.8639	0.891	0.094	0.016	0.063	1
5605	chr14_29750606_A_G	49648316	7	64	0.901	0.8642	0	0.125	0.875	0.063	1
2590	chr10_13563336_C_T	11673366	7	64	0.901	0.8654	0.781	0.156	0.063	0.141	0.7235
16590	lb_G_A_chr11_random_136279	47797398	7	64	0.901	0.8663	0.031	0.047	0.922	0.055	0.9588
4615	chr13_23856089_C_T	46801358	7	64	0.901	0.8665	0.016	0.047	0.938	0.039	0.7575
9495	chr2_6280365_G_T	33635370	7	64	0.901	0.8665	0.953	0.047	0	0.023	0.5926
4881	chr13_864538_A_G	29800478	7	64	0.901	0.867	0.016	0.031	0.953	0.031	0.5127
10575	chr4_22732884_A_G	43645504	7	64	0.901	0.8722	0.141	0.063	0.797	0.172	1
707	ae_G_T_chr3_17134310	49693430	7	64	0.901	0.8729	0.359	0.406	0.234	0.438	0.4926
10445	chr4_18723054_A_G	74757484	7	64	0.901	0.874	0.844	0.078	0.078	0.117	0.7788
7586	chr18_12380570_G_T	20731498	7	64	0.901	0.8749	0.953	0.047	0	0.023	0.8024
4167	chr12_8685249_C_T	34786325	7	64	0.901	0.8754	0.828	0.047	0.125	0.148	0.5852
14296	chrUn_17294697_C_T	46632355	7	64	0.901	0.8792	0.359	0.188	0.453	0.453	0.6011
5111	chr14_1527129_A_G	31637382	7	64	0.901	0.8793	0	0.031	0.969	0.016	0.6735
4807	chr13_6705487_C_T	61794480	7	64	0.901	0.8803	0.219	0.078	0.703	0.258	0.5851
8223	chr18_7846965_A_G	46624417	7	64	0.901	0.8827	0.141	0.188	0.672	0.234	0.8603
7275	chr17_4817519_C_T	45710436	7	64	0.901	0.884	0.625	0.156	0.219	0.297	0.8567
2947	chr10_8359314_C_T	29720377	7	64	0.901	0.8846	0.313	0.422	0.266	0.477	0.762
11079	chr5_1909631_A_C	55661311	7	64	0.901	0.8849	0.078	0.078	0.844	0.117	0.6566
3998	chr12_4505408_A_G	51710356	7	64	0.901	0.8856	0.047	0.047	0.906	0.07	0.9273
6397	chr16_1046232_A_C	44794365	7	64	0.901	0.8863	0.781	0.109	0.109	0.164	0.7524
10214	chr4_10626644_A_C	65764449	7	64	0.901	0.8871	0.047	0.047	0.906	0.07	0.766
16422	lb_C_T_chr14_8823513	34621319	7	64	0.901	0.8884	0.031	0.031	0.938	0.047	0.8871
12067	chr6_747670_A_G	42809363	7	64	0.901	0.8898	0.375	0.188	0.438	0.469	0.6311
15132	chrUn_7917520_A_G	60664307	7	64	0.901	0.8907	0.797	0.063	0.141	0.172	1
15928	cn_G_T_chr8_7544805	53617433	7	64	0.901	0.891	0	0.078	0.922	0.039	1
15634	cn_C_T_chr8_8097116	65668426	7	64	0.901	0.8916	0.016	0.047	0.938	0.039	0.7501
6177	chr15_18453463_C_T	43803432	7	64	0.901	0.8917	0.922	0.078	0	0.039	1
4342	chr13_14585674_A_G	58639433	7	64	0.901	0.8926	0.688	0.125	0.188	0.25	0.959
4830	chr13_7274278_C_T	15807496	7	64	0.901	0.8948	0.063	0.156	0.781	0.141	0.842
6368	chr15_9562381_A_G	73668313	7	64	0.901	0.8959	0.016	0.063	0.922	0.047	1
8769	chr19_23801031_A_G	52782359	7	64	0.901	0.8986	0.547	0.172	0.281	0.367	1
11363	chr5_5079107_A_G	48729454	7	64	0.901	0.8994	0.922	0.047	0.031	0.055	1
14707	chrUn_27983614_C_T	30697390	7	64	0.901	0.9006	0.922	0.078	0	0.039	0.7236
16101	cn_T_G_chr7_6529742	12793464	7	64	0.901	0.9036	0.953	0.031	0.016	0.031	0.8702
17280	li_T_C_chr10_643285	51621502	7	64	0.901	0.9052	0.969	0.031	0	0.016	0.9596
6539	chr16_14998536_A_G	15788346	7	64	0.901	0.9072	0.734	0.156	0.109	0.188	0.9758
12427	chr7_20032612_C_T	28615380	7	64	0.901	0.9077	0.203	0.188	0.609	0.297	0.9301
16272	lb_A_G_chr7_5125458	73632418	7	64	0.901	0.9104	0.141	0.141	0.719	0.211	0.7825
9440	chr2_4852474_A_G	69783306	7	64	0.901	0.9174	0.016	0.141	0.844	0.086	1
15379	cn_A_G_chrUn_18128156	60674473	7	64	0.901	0.9185	0.281	0.422	0.297	0.492	0.9504
13285	chr8_5671216_A_G	12671395	7	64	0.901	0.9207	0	0.063	0.938	0.031	0.931
16765	lb_G_T_chr15_6672499	14626451	7	64	0.901	0.9246	0	0.016	0.984	0.008	1
14214	chrUn_15086454_C_T	13757325	7	64	0.901	0.9255	0.109	0.094	0.797	0.156	1
11043	chr5_1765410_C_T	12640438	7	64	0.901	0.9265	0.969	0.031	0	0.016	0.9765
2593	chr10_138539_A_C	12763354	7	64	0.901	0.9276	0	0.063	0.938	0.031	1
12151	chr7_10569599_A_C	70759421	7	64	0.901	0.9276	0	0.016	0.984	0.008	1
5149	chr14_17263307_G_T	74735327	7	64	0.901	0.9287	0.859	0.031	0.109	0.125	1
2952	chr10_8437963_C_T	31800460	7	64	0.901	0.9304	0.125	0.156	0.719	0.203	1
2745	chr10_2924682_A_C	20663383	7	64	0.901	0.933	0.016	0.078	0.906	0.055	1
4179	chr12_8967843_C_T	48623322	7	64	0.901	0.9331	0.156	0.219	0.625	0.266	1
4493	chr13_19999020_C_T	17638386	7	64	0.901	0.9381	0.016	0.016	0.969	0.023	1
666	ae_G_A_chrUn_2770990	41640437	7	64	0.901	0.947	0	0.078	0.922	0.039	1
10657	chr4_370737_C_T	64803350	6	65	0.915	0.4939	0.954	0.015	0.031	0.038	0.2829
16966	lb_T_C_chr9_22741352	12684390	6	65	0.915	0.5541	0.985	0	0.015	0.015	0.4054
512	ae_G_A_chr14_11819563	52656304	6	65	0.915	0.5733	0.031	0.4	0.569	0.231	0.3155
6842	chr16_2792486_G_T	71695334	6	65	0.915	0.5922	0	0.015	0.985	0.008	0.3877
12435	chr7_2032118_A_G	57635398	6	65	0.915	0.6362	0.108	0.154	0.738	0.185	0.6129
8701	chr19_22160272_C_T	63718393	6	65	0.915	0.6412	0.415	0.431	0.154	0.369	0.256
4642	chr13_2490553_C_T	47758360	6	65	0.915	0.6604	0	0.092	0.908	0.046	0.5572
1832	chr1_10170511_C_T	53701375	6	65	0.915	0.6607	0.646	0.323	0.031	0.192	0.463
14487	chrUn_22080231_C_T	27652345	6	65	0.915	0.6678	0	0.046	0.954	0.023	0.3777
14744	chrUn_29717400_C_T	41655440	6	65	0.915	0.6706	0.646	0.169	0.185	0.269	0.3196
15432	cn_C_A_chr7_13002668	34666509	6	65	0.915	0.6724	0.062	0.385	0.554	0.254	0.3137
14427	chrUn_2011505_C_T	38662487	6	65	0.915	0.6735	0.831	0.154	0.015	0.092	0.4387
1399	be_G_A_chr10_718334	17619355	6	65	0.915	0.675	0.262	0.415	0.323	0.469	0.3489
4593	chr13_23238576_A_G	16669342	6	65	0.915	0.6765	0.615	0.215	0.169	0.277	0.7684
3787	chr12_19496677_C_T	49621499	6	65	0.915	0.6767	0.985	0	0.015	0.015	0.273
12096	chr6_8411145_A_G	18807304	6	65	0.915	0.6786	0.062	0.185	0.754	0.154	0.3074
12266	chr7_15764041_A_G	24628440	6	65	0.915	0.6911	0.354	0.2	0.446	0.454	0.4297
143	ae_A_G_chr6_11972468	65748398	6	65	0.915	0.6938	0.985	0.015	0	0.008	0.8718
8446	chr18_random_4626583_A_C	60660422	6	65	0.915	0.6949	0.215	0.508	0.277	0.469	0.4418
12335	chr7_17736089_C_T	26689391	6	65	0.915	0.6962	0.046	0.031	0.923	0.062	0.3789
8780	chr19_23984689_A_G	39792335	6	65	0.915	0.6968	0.2	0.092	0.708	0.246	0.6711
1713	be_T_C_chr19_1100946	47792468	6	65	0.915	0.6971	0.462	0.169	0.369	0.454	0.2447
421	ae_C_T_chr7_11451080	39689500	6	65	0.915	0.701	0.077	0.092	0.831	0.123	0.4096
5940	chr15_13241799_A_C	40642311	6	65	0.915	0.703	0.769	0.077	0.154	0.192	0.3484
6813	chr16_2248536_G_T	12800372	6	65	0.915	0.7044	0.769	0.138	0.092	0.162	0.6712
557	ae_G_A_chr18_11005801	14638442	6	65	0.915	0.7074	0.031	0.077	0.892	0.069	0.4118
1412	be_G_A_chr12_14704489	32755335	6	65	0.915	0.7087	0.123	0.277	0.6	0.262	0.3617
7221	chr17_340322_A_G	55736337	6	65	0.915	0.7146	0.077	0.062	0.862	0.108	0.8471
9173	chr2_14353207_C_T	21603403	6	65	0.915	0.7161	0.2	0.077	0.723	0.238	0.8385
1533	be_G_A_chr5_23001675	15620496	6	65	0.915	0.7182	0	0.046	0.954	0.023	0.5572
6186	chr15_18616815_G_T	35787404	6	65	0.915	0.721	0	0.046	0.954	0.023	0.3918
8047	chr18_3778464_C_T	63635413	6	65	0.915	0.7217	0.062	0.138	0.8	0.131	0.788
12879	chr8_13291200_A_C	65748361	6	65	0.915	0.7237	0	0.092	0.908	0.046	0.7544
4811	chr13_6770469_C_T	41676509	6	65	0.915	0.7251	0.892	0.046	0.062	0.085	0.7791
17010	lb_T_G_chrUn_9320033	56796434	6	65	0.915	0.7256	0.954	0.046	0	0.023	0.4272
7626	chr18_13511441_A_C	49600373	6	65	0.915	0.7273	0	0.092	0.908	0.046	0.4795
6589	chr16_16606651_A_G	43694434	6	65	0.915	0.7279	0.877	0.077	0.046	0.085	0.513
7346	chr17_6732937_C_T	12638448	6	65	0.915	0.7279	0.015	0.077	0.908	0.054	0.4261
804	ae_T_C_chr18_2190733	37800461	6	65	0.915	0.7289	0.938	0.062	0	0.031	0.3526
8192	chr18_715339_C_T	54728487	6	65	0.915	0.7311	0.031	0.077	0.892	0.069	0.4497
6805	chr16_21917263_A_C	30631481	6	65	0.915	0.7318	0.462	0.154	0.385	0.462	0.6484
14394	chrUn_19215183_A_G	38638451	6	65	0.915	0.7331	0.015	0.046	0.938	0.038	0.2593
139	ae_A_G_chr5_16400994	15786431	6	65	0.915	0.7341	0.615	0.215	0.169	0.277	0.5078
9692	chr3_14580700_A_G	19636403	6	65	0.915	0.7345	0.292	0.077	0.631	0.331	0.6314
7120	chr17_15290058_A_G	12610331	6	65	0.915	0.7349	0.954	0.046	0	0.023	0.5646
13846	chr9_6481794_A_G	22806359	6	65	0.915	0.7372	0.831	0.138	0.031	0.1	0.766
1956	chr1_14627879_A_G	16768473	6	65	0.915	0.7387	0.754	0.185	0.062	0.154	0.4014
6160	chr15_18127737_G_T	52692461	6	65	0.915	0.7388	0.277	0.292	0.431	0.423	0.5082
663	ae_G_A_chrUn_24727967	62620314	6	65	0.915	0.7391	0.031	0.123	0.846	0.092	0.4957
10783	chr4_7146368_G_T	18800399	6	65	0.915	0.7395	0.877	0.077	0.046	0.085	0.497
3011	chr10_random_88207_A_G	36747503	6	65	0.915	0.7401	0.185	0.185	0.631	0.277	0.4379
7086	chr17_13454073_C_T	31618489	6	65	0.915	0.7415	0.677	0.108	0.215	0.269	0.4152
14993	chrUn_35802307_G_T	63658475	6	65	0.915	0.7431	0.615	0.231	0.154	0.269	0.5255
13102	chr8_19484142_A_G	73768369	6	65	0.915	0.7439	0.585	0.215	0.2	0.308	0.6175
5367	chr14_24058502_A_G	56709501	6	65	0.915	0.7459	0.954	0.046	0	0.023	0.673
7694	chr18_17371896_C_T	24689337	6	65	0.915	0.7459	0.046	0.123	0.831	0.108	0.5003
1512	be_G_A_chr3_5031664	55705372	6	65	0.915	0.7461	0.031	0.354	0.615	0.208	0.4575
9398	chr2_4041762_C_T	53736396	6	65	0.915	0.7462	0.138	0.092	0.769	0.185	0.6551
11676	chr6_15076792_G_T	29719340	6	65	0.915	0.7462	0.938	0.062	0	0.031	0.4279
2998	chr10_random_383417_C_T	55721394	6	65	0.915	0.7467	0	0.077	0.923	0.038	1
13972	chr9_8958300_A_G	61746419	6	65	0.915	0.7478	0.938	0.062	0	0.031	0.9444
9915	chr3_4019328_C_T	64695370	6	65	0.915	0.7494	0.892	0.108	0	0.054	0.7048
2798	chr10_4037020_C_T	57619482	6	65	0.915	0.7551	0.046	0.077	0.877	0.085	0.8255
15819	cn_G_A_chr5_13822160	17750405	6	65	0.915	0.757	0.031	0.031	0.938	0.046	1
435	ae_C_T_chr8_20689634	51740372	6	65	0.915	0.7581	0.077	0.062	0.862	0.108	0.493
15868	cn_G_A_chrUn_14869066	44679508	6	65	0.915	0.7595	0.415	0.092	0.492	0.462	0.9934
3239	chr11_18907256_A_G	14685344	6	65	0.915	0.7607	0.708	0.154	0.138	0.215	0.376
16567	lb_G_A_chr1_19365829	61744413	6	65	0.915	0.7611	0.308	0.385	0.308	0.5	0.7369
10837	chr4_9347319_C_T	31722401	6	65	0.915	0.7617	0.108	0.108	0.785	0.162	0.686
10909	chr5_11752739_A_C	71740442	6	65	0.915	0.7633	0.231	0.123	0.646	0.292	0.5974
6467	chr16_13642009_A_G	16807451	6	65	0.915	0.7643	0.169	0.215	0.615	0.277	0.452
12567	chr7_4916443_C_T	35754401	6	65	0.915	0.7648	0.754	0.185	0.062	0.154	0.5898
11689	chr6_15434265_G_T	50745316	6	65	0.915	0.7656	0.262	0.092	0.646	0.308	0.5778
5789	chr14_8323331_C_T	38722382	6	65	0.915	0.7659	0.015	0.077	0.908	0.054	1
5102	chr14_14747654_A_G	59634487	6	65	0.915	0.7666	0.092	0.108	0.8	0.146	0.8477
9514	chr2_670423_C_T	74691445	6	65	0.915	0.7687	0.738	0.185	0.077	0.169	0.6162
13993	chr9_9511910_A_G	19756461	6	65	0.915	0.7714	0.662	0.077	0.262	0.3	0.5706
3610	chr12_12015397_A_G	61692464	6	65	0.915	0.7719	0.092	0.015	0.892	0.1	0.4773
11033	chr5_17271000_A_G	45808365	6	65	0.915	0.7721	0.815	0.185	0	0.092	0.5252
13103	chr8_19621023_A_G	53682330	6	65	0.915	0.7725	0.846	0.123	0.031	0.092	0.4017
3255	chr11_19350926_A_C	26630320	6	65	0.915	0.7739	0.846	0.092	0.062	0.108	0.5748
1855	chr1_10778771_A_G	66651459	6	65	0.915	0.7766	0.108	0.138	0.754	0.177	0.5989
15409	cn_C_A_chr15_2717443	51601473	6	65	0.915	0.7778	0	0.138	0.862	0.069	0.5145
9839	chr3_2765691_C_T	47670488	6	65	0.915	0.778	0.954	0.046	0	0.023	0.4343
6178	chr15_18466081_A_C	55805334	6	65	0.915	0.7782	0.846	0.108	0.046	0.1	0.8217
157	ae_A_G_chr7_8994956	65700410	6	65	0.915	0.7784	0.938	0.031	0.031	0.046	1
3539	chr11_9450135_A_C	37703315	6	65	0.915	0.78	0.815	0.123	0.062	0.123	0.369
6193	chr15_18728309_A_G	17754411	6	65	0.915	0.7801	0.6	0.123	0.277	0.338	0.9361
6147	chr15_17688852_A_G	16800362	6	65	0.915	0.7807	0.015	0.092	0.892	0.062	0.8116
10147	chr3_9442034_G_T	14783430	6	65	0.915	0.7816	0.815	0.046	0.138	0.162	1
1766	be_T_C_chr9_22719496	17623365	6	65	0.915	0.7823	0.631	0.369	0	0.185	0.4392
7671	chr18_16044941_C_T	67609358	6	65	0.915	0.7831	0.015	0.154	0.831	0.092	0.8942
3448	chr11_6642121_A_G	63731447	6	65	0.915	0.7839	0.738	0.185	0.077	0.169	0.7152
16016	cn_T_C_chr3_10706070	51703377	6	65	0.915	0.7839	0.231	0.385	0.385	0.423	0.5174
4010	chr12_4732981_A_G	23644373	6	65	0.915	0.7846	0.415	0.462	0.123	0.354	0.5765
9715	chr3_16717391_C_T	41677372	6	65	0.915	0.7858	0.031	0.154	0.815	0.108	0.7416
11003	chr5_15794487_C_T	65808499	6	65	0.915	0.7873	0.877	0.108	0.015	0.069	0.4216
16443	lb_C_T_chr18_18816036	44669382	6	65	0.915	0.788	0	0.015	0.985	0.008	0.7719
9510	chr2_6628241_A_G	29697400	6	65	0.915	0.789	0	0.077	0.923	0.038	0.6856
15198	chrUn_9812019_A_G	30660387	6	65	0.915	0.7898	0.769	0.077	0.154	0.192	0.2956
5891	chr15_12088501_A_G	25684356	6	65	0.915	0.79	0.815	0.123	0.062	0.123	0.4996
6242	chr15_19708540_A_G	37619388	6	65	0.915	0.7907	0.431	0.292	0.277	0.423	0.7312
5166	chr14_17660146_A_G	35766481	6	65	0.915	0.7908	0.277	0.2	0.523	0.377	0.449
16497	lb_C_T_chr5_15938729	52763427	6	65	0.915	0.791	0	0.246	0.754	0.123	0.5592
10816	chr4_8485035_A_G	42641380	6	65	0.915	0.7914	0.754	0.246	0	0.123	0.2999
1190	be_C_T_chr12_15230599	29671504	6	65	0.915	0.7927	0	0.262	0.738	0.131	0.8426
1922	chr1_12648747_A_C	64638382	6	65	0.915	0.7928	0.938	0.046	0.015	0.038	0.476
3943	chr12_3259614_A_G	63602487	6	65	0.915	0.7928	0.015	0.092	0.892	0.062	0.8626
10779	chr4_7034738_C_T	60681497	6	65	0.915	0.7934	0.092	0.108	0.8	0.146	0.2744
6535	chr16_14948240_C_T	30682454	6	65	0.915	0.7943	0.769	0.092	0.138	0.185	0.7592
12516	chr7_3562835_A_C	57775350	6	65	0.915	0.7952	0.938	0.062	0	0.031	0.5919
3638	chr12_13557100_G_T	67749344	6	65	0.915	0.7954	0.923	0.062	0.015	0.046	0.9276
10673	chr4_4146166_G_T	24759300	6	65	0.915	0.7958	0.215	0.231	0.554	0.331	0.4809
10603	chr4_23645748_G_T	26624310	6	65	0.915	0.796	0.092	0.062	0.846	0.123	0.8756
10677	chr4_4268845_C_T	20689305	6	65	0.915	0.7961	0.108	0.062	0.831	0.138	1
15527	cn_C_T_chr16_2697533	50779339	6	65	0.915	0.7963	0	0.062	0.938	0.031	0.8991
4808	chr13_6716593_C_T	55686321	6	65	0.915	0.7969	0.031	0.108	0.862	0.085	0.5803
1080	be_A_G_chr6_9052773	31764472	6	65	0.915	0.7971	0.923	0.015	0.062	0.069	0.3761
3289	chr11_2466738_A_G	73676391	6	65	0.915	0.7983	0.846	0.108	0.046	0.1	0.4393
765	ae_T_C_chr13_random_1609368	42721442	6	65	0.915	0.7984	0.892	0.092	0.015	0.062	0.8826
4815	chr13_6868768_A_G	33675471	6	65	0.915	0.7987	0.969	0.031	0	0.015	0.7402
9139	chr2_12651672_C_T	70778359	6	65	0.915	0.7998	0.015	0.154	0.831	0.092	0.8019
1086	be_A_G_chr7_18803343	25681454	6	65	0.915	0.8014	0.585	0.077	0.338	0.377	0.4817
840	ae_T_C_chr5_17361220	26773477	6	65	0.915	0.8026	0.246	0.415	0.338	0.454	0.8789
17169	li_C_T_chr5_5618781	59632435	6	65	0.915	0.8026	0.031	0.046	0.923	0.054	0.7736
12187	chr7_12173724_C_T	72807336	6	65	0.915	0.8032	0.015	0.123	0.862	0.077	0.6932
12559	chr7_467521_C_T	51710363	6	65	0.915	0.8034	0.138	0.138	0.723	0.208	0.7632
14597	chrUn_24417028_C_T	71731383	6	65	0.915	0.8038	0.031	0.062	0.908	0.062	1
7385	chr17_8048717_C_T	29627426	6	65	0.915	0.8049	0.185	0.154	0.662	0.262	0.6036
8635	chr19_19640770_A_G	32642417	6	65	0.915	0.8049	0.108	0.031	0.862	0.123	1
3345	chr11_3966129_A_G	59755477	6	65	0.915	0.8053	0.923	0.031	0.046	0.062	0.4462
1104	be_A_G_chr9_18804750	14724483	6	65	0.915	0.8066	0.815	0.138	0.046	0.115	0.5891
350	ae_C_T_chr18_random_1276056	13607348	6	65	0.915	0.8069	0	0.046	0.954	0.023	1
3844	chr12_20913850_A_C	63769476	6	65	0.915	0.8083	0.246	0.123	0.631	0.308	0.673
3005	chr10_random_46623_C_T	18602445	6	65	0.915	0.8085	0.046	0.062	0.892	0.077	0.8362
8834	chr19_3530268_A_G	37785339	6	65	0.915	0.8093	0.292	0.185	0.523	0.385	0.9108
7357	chr17_7068854_A_C	72719382	6	65	0.915	0.8094	0.892	0.046	0.062	0.085	0.4712
5187	chr14_18205875_C_T	52750309	6	65	0.915	0.8104	0.769	0.077	0.154	0.192	0.3816
3165	chr11_17057652_A_G	31664415	6	65	0.915	0.8132	0.954	0.031	0.015	0.031	0.7428
11082	chr5_19139285_A_G	59766315	6	65	0.915	0.8132	0.046	0.138	0.815	0.115	1
5521	chr14_27685469_A_C	29612492	6	65	0.915	0.8141	0.031	0.138	0.831	0.1	0.3498
7355	chr17_7000431_C_T	30606458	6	65	0.915	0.8163	0.062	0.046	0.892	0.085	0.7729
14720	chrUn_28925419_G_T	58665398	6	65	0.915	0.8164	0.708	0.123	0.169	0.231	0.4718
15463	cn_C_T_chr11_17154811	42757338	6	65	0.915	0.8169	0.277	0.215	0.508	0.385	0.734
4172	chr12_8848266_C_T	58727375	6	65	0.915	0.8172	0.8	0.108	0.092	0.146	0.3452
3113	chr11_15715454_A_C	71793330	6	65	0.915	0.8174	0.338	0.323	0.338	0.5	0.5993
6322	chr15_6819597_A_G	17794444	6	65	0.915	0.8178	0.385	0.154	0.462	0.462	1
8848	chr19_379823_C_T	33710458	6	65	0.915	0.8179	0.092	0.092	0.815	0.138	1
3128	chr11_16115037_A_G	70763498	6	65	0.915	0.8192	0.815	0.077	0.108	0.146	0.9214
6697	chr16_19188980_A_C	18661405	6	65	0.915	0.8195	0.985	0.015	0	0.008	1
3914	chr12_2652112_C_T	19763418	6	65	0.915	0.8214	0.862	0.077	0.062	0.1	0.5927
8355	chr18_random_2440614_C_T	50669505	6	65	0.915	0.8214	0.062	0.169	0.769	0.146	0.5601
8648	chr19_19938220_G_T	74799485	6	65	0.915	0.8215	0.031	0.062	0.908	0.062	0.4392
8748	chr19_23385376_A_G	50623305	6	65	0.915	0.8217	0.077	0.169	0.754	0.162	0.8472
6273	chr15_2990296_C_T	54725314	6	65	0.915	0.8225	0	0.077	0.923	0.038	0.7805
14528	chrUn_22991304_C_T	17763461	6	65	0.915	0.8233	0.062	0.077	0.862	0.1	0.6927
16430	lb_C_T_chr15_8652016	35747499	6	65	0.915	0.8236	0.246	0.123	0.631	0.308	0.8811
6834	chr16_2668625_A_G	12612483	6	65	0.915	0.8249	0.892	0.092	0.015	0.062	1
471	ae_G_A_chr10_11518237	10670467	6	65	0.915	0.8252	0.092	0.138	0.769	0.162	0.6379
14170	chrUn_1431220_G_T	66683353	6	65	0.915	0.8253	0.877	0.108	0.015	0.069	0.5475
2333	chr1_5973457_C_T	60796469	6	65	0.915	0.8272	0.077	0.077	0.846	0.115	1
17634	mu_s_A_C_chr9_10141456	30633308	6	65	0.915	0.8273	0.938	0.062	0	0.031	0.9813
5196	chr14_18909063_C_T	43693482	6	65	0.915	0.8281	0.969	0.031	0	0.015	1
11876	chr6_21332281_G_T	18669363	6	65	0.915	0.8281	0.062	0.092	0.846	0.108	0.697
15264	cn_A_G_chr12_13751256	43752468	6	65	0.915	0.8281	0.8	0.169	0.031	0.115	0.4884
4902	chr13_9206375_A_G	60754498	6	65	0.915	0.8282	0	0.046	0.954	0.023	0.7473
5630	chr14_3096968_G_T	69801475	6	65	0.915	0.8291	0.062	0.062	0.877	0.092	0.7934
4519	chr13_2103615_A_G	36616441	6	65	0.915	0.8293	0.8	0.092	0.108	0.154	1
8120	chr18_5516156_C_T	57773497	6	65	0.915	0.8295	0.908	0.077	0.015	0.054	1
13054	chr8_18125238_A_G	44634438	6	65	0.915	0.832	0.215	0.062	0.723	0.246	0.7037
5362	chr14_23934_A_G	69726320	6	65	0.915	0.8337	0.154	0.138	0.708	0.223	1
187	ae_A_G_chrUn_22251060	28713313	6	65	0.915	0.8338	0.954	0.046	0	0.023	1
15033	chrUn_38686860_C_T	10805379	6	65	0.915	0.8367	0.062	0.108	0.831	0.115	1
9889	chr3_3570125_A_G	36696304	6	65	0.915	0.8394	0.569	0.154	0.277	0.354	0.494
508	ae_G_A_chr13_729960	11678379	6	65	0.915	0.8397	0.2	0.092	0.708	0.246	1
9426	chr2_4572698_A_C	49774377	6	65	0.915	0.8416	0.385	0.215	0.4	0.492	0.8555
14982	chrUn_35574085_C_T	70614435	6	65	0.915	0.8417	0.954	0.046	0	0.023	1
4994	chr13_random_3058032_A_C	37662467	6	65	0.915	0.8419	0.923	0.046	0.031	0.054	1
16183	lb_A_G_chr14_10345000	63804480	6	65	0.915	0.8421	0.662	0.154	0.185	0.262	1
17687	mu_s_C_A_chr14_19434709	26772350	6	65	0.915	0.8422	0.046	0.015	0.938	0.054	1
3320	chr11_3250111_A_G	70620421	6	65	0.915	0.8425	0.923	0.062	0.015	0.046	1
10531	chr4_21310669_A_G	56796370	6	65	0.915	0.8431	0	0.077	0.923	0.038	0.4438
10263	chr4_13332588_A_G	47716381	6	65	0.915	0.8435	0.908	0.062	0.031	0.062	0.5696
6886	chr16_508008_A_G	26796401	6	65	0.915	0.8455	0.877	0.108	0.015	0.069	0.4429
2657	chr10_1674923_A_G	40677351	6	65	0.915	0.8458	0.123	0.077	0.8	0.162	0.8815
1622	be_G_T_chr4_11758311	66761430	6	65	0.915	0.847	0.015	0.077	0.908	0.054	0.5592
11564	chr6_10565134_G_T	64643506	6	65	0.915	0.8487	0.062	0.062	0.877	0.092	0.9555
17073	li_A_G_chr3_9595873	72763322	6	65	0.915	0.8495	0.723	0.092	0.185	0.231	0.8945
11603	chr6_12380070_C_T	74794384	6	65	0.915	0.8499	0.138	0.2	0.662	0.238	0.5315
2273	chr1_4363169_C_T	14634354	6	65	0.915	0.8509	0.862	0.123	0.015	0.077	0.7107
5361	chr14_23920505_C_T	27804370	6	65	0.915	0.8511	0.092	0.138	0.769	0.162	0.5242
6453	chr16_13139452_A_C	45771506	6	65	0.915	0.8512	0.908	0.062	0.031	0.062	1
17333	li_T_C_chr8_13061758	12622359	6	65	0.915	0.8515	0.985	0.015	0	0.008	0.7733
14097	chrUn_12382776_C_T	41754467	6	65	0.915	0.8527	0.138	0.215	0.646	0.246	0.6703
11871	chr6_21239062_C_T	69647442	6	65	0.915	0.853	0.154	0.108	0.738	0.208	0.6535
1287	be_C_T_chr3_11739288	15737503	6	65	0.915	0.8532	0.062	0.508	0.431	0.315	1
5969	chr15_13836128_A_G	63765323	6	65	0.915	0.8537	0.815	0.092	0.092	0.138	1
5516	chr14_27572542_A_G	58802390	6	65	0.915	0.854	0.046	0.138	0.815	0.115	0.9994
8364	chr18_random_2555030_A_C	18682344	6	65	0.915	0.8542	0.892	0.108	0	0.054	0.9255
104	ae_A_G_chr18_4127660	17780303	6	65	0.915	0.8547	0.877	0.108	0.015	0.069	0.7832
12860	chr8_12725600_C_T	21806477	6	65	0.915	0.8549	0	0.077	0.923	0.038	0.7934
6065	chr15_16209401_A_G	19781462	6	65	0.915	0.855	0.154	0.031	0.815	0.169	1
3164	chr11_17051504_C_T	19601427	6	65	0.915	0.8553	0.815	0.169	0.015	0.1	1
16063	cn_T_C_chrUn_10181004	10635359	6	65	0.915	0.8557	0.877	0.108	0.015	0.069	0.7865
15616	cn_C_T_chr6_15407014	61677404	6	65	0.915	0.8575	0.015	0.062	0.923	0.046	1
7484	chr18_10081348_C_T	32791489	6	65	0.915	0.8601	0	0.046	0.954	0.023	0.799
1517	be_G_A_chr3_random_256358	40734482	6	65	0.915	0.8609	0.062	0.108	0.831	0.115	0.9015
3133	chr11_16289911_A_G	69647427	6	65	0.915	0.8611	0.046	0.062	0.892	0.077	0.6359
7348	chr17_6772679_C_T	20790426	6	65	0.915	0.8622	0.015	0.046	0.938	0.038	1
10275	chr4_13730499_C_T	46732402	6	65	0.915	0.8625	0.815	0.108	0.077	0.131	0.8273
2454	chr1_9697433_C_T	31671326	6	65	0.915	0.8635	0.985	0.015	0	0.008	0.6159
15307	cn_A_G_chr17_2261423	70810343	6	65	0.915	0.864	0.908	0.046	0.046	0.069	0.6031
7043	chr17_11764553_A_G	37630418	6	65	0.915	0.8648	0	0.046	0.954	0.023	0.8757
3003	chr10_random_441974_A_G	30629378	6	65	0.915	0.8659	0.923	0.062	0.015	0.046	0.4648
569	ae_G_A_chr18_random_2744018	47749343	6	65	0.915	0.8664	0.031	0.092	0.877	0.077	0.7209
6790	chr16_21724503_A_C	44774430	6	65	0.915	0.8665	0.677	0.215	0.108	0.215	0.6044
1118	be_C_A_chr11_19497685	63627368	6	65	0.915	0.8679	0.154	0.046	0.8	0.177	1
12181	chr7_11997885_C_T	63712341	6	65	0.915	0.8679	0.923	0.062	0.015	0.046	1
255	ae_C_T_chr10_13908940	18745317	6	65	0.915	0.8689	0.108	0.4	0.492	0.308	0.4863
4028	chr12_5379161_G_T	38769464	6	65	0.915	0.8689	0.046	0.046	0.908	0.069	0.6182
1498	be_G_A_chr2_18509169	27666380	6	65	0.915	0.8695	0	0.015	0.985	0.008	1
4154	chr12_8296963_A_G	44713476	6	65	0.915	0.87	0	0.031	0.969	0.015	1
2991	chr10_random_249601_A_G	32792408	6	65	0.915	0.8713	0.815	0.077	0.108	0.146	0.7265
10938	chr5_13660353_C_T	31676367	6	65	0.915	0.8717	0.908	0.077	0.015	0.054	1
3783	chr12_1902433_A_G	52619343	6	65	0.915	0.8721	0.062	0.046	0.892	0.085	0.973
8231	chr18_8036083_C_T	51795412	6	65	0.915	0.8735	0	0.092	0.908	0.046	0.7744
7046	chr17_11964342_C_T	50739356	6	65	0.915	0.8749	0.031	0.138	0.831	0.1	1
11698	chr6_15655508_C_T	43724490	6	65	0.915	0.8755	0.108	0.169	0.723	0.192	1
1730	be_T_C_chr3_3110337	33750321	6	65	0.915	0.8764	0.938	0.046	0.015	0.038	0.8238
6707	chr16_19360026_C_T	39661305	6	65	0.915	0.8773	0.046	0.077	0.877	0.085	0.6812
15084	chrUn_7214447_G_T	14750399	6	65	0.915	0.8773	0	0.046	0.954	0.023	0.532
8850	chr19_3823350_A_G	32738421	6	65	0.915	0.8774	0.092	0.185	0.723	0.185	0.9904
17295	li_T_C_chr14_8103851	25603478	6	65	0.915	0.8779	0.2	0.615	0.185	0.492	0.7122
2626	chr10_15286183_A_C	45743342	6	65	0.915	0.8796	0.908	0.015	0.077	0.085	0.7886
9457	chr2_5279601_C_T	40623343	6	65	0.915	0.8807	0.754	0.123	0.123	0.185	0.8779
5368	chr14_24084009_C_T	46656320	6	65	0.915	0.8813	0.138	0.031	0.831	0.154	0.8147
2461	chr1_9849128_A_G	53691352	6	65	0.915	0.8839	0.4	0.231	0.369	0.485	0.7587
10322	chr4_15293282_C_T	14747300	6	65	0.915	0.884	0.923	0.077	0	0.038	0.8303
1458	be_G_A_chr16_18825458	12610350	6	65	0.915	0.8842	0.323	0.262	0.415	0.454	0.6444
9094	chr19_9448357_A_G	55607502	6	65	0.915	0.8856	0.031	0.123	0.846	0.092	1
3719	chr12_17093665_C_T	73769310	6	65	0.915	0.8868	0	0.062	0.938	0.031	0.7094
13957	chr9_8773448_C_T	11686385	6	65	0.915	0.8887	0.954	0.046	0	0.023	0.634
14789	chrUn_30719183_C_T	69780480	6	65	0.915	0.8888	0	0.046	0.954	0.023	1
7794	chr18_2061739_C_T	64681447	6	65	0.915	0.8898	0.892	0.108	0	0.054	0.8998
9178	chr2_14661047_C_T	38718300	6	65	0.915	0.89	0.092	0.354	0.554	0.269	0.9294
13818	chr9_599359_C_T	32693309	6	65	0.915	0.8919	0.846	0.031	0.123	0.138	1
5672	chr14_4397003_C_T	23684327	6	65	0.915	0.8946	0.123	0.2	0.677	0.223	1
2943	chr10_8241011_A_G	43778317	6	65	0.915	0.8952	0.031	0.092	0.877	0.077	0.9377
10429	chr4_18365469_G_T	36736371	6	65	0.915	0.896	0.877	0.108	0.015	0.069	0.973
10897	chr5_11388425_C_T	15720480	6	65	0.915	0.8966	0.415	0.277	0.308	0.446	0.6055
8419	chr18_random_381770_A_C	47668395	6	65	0.915	0.8976	0.785	0.092	0.123	0.169	1
3627	chr12_13224272_A_G	38705507	6	65	0.915	0.8977	0.046	0.246	0.708	0.169	1
11919	chr6_3197255_C_T	50690400	6	65	0.915	0.8978	0.015	0.077	0.908	0.054	0.9964
13988	chr9_9468154_A_G	50660366	6	65	0.915	0.898	0.077	0.231	0.692	0.192	1
15949	cn_T_C_chr12_19015913	63693414	6	65	0.915	0.8987	0.231	0.508	0.262	0.485	1
14485	chrUn_22058383_C_T	24682300	6	65	0.915	0.8991	0.138	0.185	0.677	0.231	1
7025	chr17_1122815_G_T	22621502	6	65	0.915	0.9005	0	0.046	0.954	0.023	0.9198
180	ae_A_G_chr9_7069625	58726355	6	65	0.915	0.9016	0.985	0.015	0	0.008	1
2623	chr10_15228603_A_C	26758374	6	65	0.915	0.9017	0.831	0.092	0.077	0.123	1
8645	chr19_19880252_A_G	29726337	6	65	0.915	0.902	0.108	0.123	0.769	0.169	0.9043
4494	chr13_2001220_A_G	70729462	6	65	0.915	0.9025	0.062	0.077	0.862	0.1	1
4275	chr13_11127197_A_G	13702407	6	65	0.915	0.9027	0.138	0.046	0.815	0.162	0.8583
6272	chr15_2989278_A_G	66659438	6	65	0.915	0.9036	0.877	0.062	0.062	0.092	0.7441
15063	chrUn_6925043_A_G	29725459	6	65	0.915	0.905	0.108	0.138	0.754	0.177	0.7335
11459	chr5_7403514_A_G	63633417	6	65	0.915	0.9052	0.877	0.062	0.062	0.092	0.7562
6494	chr16_14128416_C_T	30732465	6	65	0.915	0.9055	0.108	0.077	0.815	0.146	1
17730	mu_s_C_T_chr4_8776581	16617314	6	65	0.915	0.9078	0	0.062	0.938	0.031	1
9210	chr2_16280570_C_T	63747468	6	65	0.915	0.9081	0.738	0.169	0.092	0.177	0.8209
8327	chr18_random_2032245_C_T	11758420	6	65	0.915	0.9091	0.738	0.169	0.092	0.177	0.9114
1917	chr1_12552777_A_G	39671396	6	65	0.915	0.9095	0.8	0.123	0.077	0.138	1
9271	chr2_18082219_C_T	67633329	6	65	0.915	0.9096	0.138	0.169	0.692	0.223	0.9158
8978	chr19_6902318_A_G	56784359	6	65	0.915	0.9102	0.754	0.185	0.062	0.154	0.5979
11762	chr6_1801511_G_T	49705500	6	65	0.915	0.911	0.969	0.031	0	0.015	1
670	ae_G_A_chrUn_3261859	51797454	6	65	0.915	0.9142	0.077	0.015	0.908	0.085	1
7182	chr17_2313139_A_G	48667404	6	65	0.915	0.9144	0.062	0.092	0.846	0.108	1
12937	chr8_1498050_A_G	47804355	6	65	0.915	0.9149	0.215	0.108	0.677	0.269	1
10882	chr5_10533984_C_T	64654380	6	65	0.915	0.9162	0.738	0.092	0.169	0.215	1
17273	li_G_T_chr9_1914452	41795306	6	65	0.915	0.918	0.015	0.062	0.923	0.046	1
4843	chr13_7556859_C_T	56692463	6	65	0.915	0.9182	0.108	0.138	0.754	0.177	1
1142	be_C_A_chr3_5463929	36742418	6	65	0.915	0.9192	0.092	0.185	0.723	0.185	0.8447
12136	chr7_1005903_C_T	52643409	6	65	0.915	0.9193	0.938	0.031	0.031	0.046	0.7875
10776	chr4_6959925_C_T	35665376	6	65	0.915	0.9203	0	0.046	0.954	0.023	0.9905
8185	chr18_7002635_A_G	55601322	6	65	0.915	0.9205	0.923	0.062	0.015	0.046	1
10959	chr5_14239394_C_T	15700338	6	65	0.915	0.9208	0.923	0.062	0.015	0.046	1
17737	mu_s_C_T_chr8_14919345	24643472	6	65	0.915	0.9227	0.015	0.062	0.923	0.046	1
3026	chr11_12229561_A_G	15675484	6	65	0.915	0.9236	0.8	0.092	0.108	0.154	1
5052	chr14_11850300_G_T	66604498	6	65	0.915	0.9294	0.892	0.031	0.077	0.092	1
12103	chr6_854671_A_G	22798339	6	65	0.915	0.9308	0.738	0.138	0.123	0.192	1
3726	chr12_17214152_A_C	63741462	6	65	0.915	0.9338	0.108	0.185	0.708	0.2	1
6812	chr16_2244630_A_G	72749388	6	65	0.915	0.9356	0.031	0.031	0.938	0.046	1
3411	chr11_5754297_C_T	16730321	6	65	0.915	0.9373	0.985	0.015	0	0.008	1
14408	chrUn_19549924_A_G	28632371	5	66	0.93	0.4463	0.924	0.076	0	0.038	0.3706
4640	chr13_2461091_C_T	57681341	5	66	0.93	0.5636	0.894	0.106	0	0.053	0.7807
6054	chr15_16044174_C_T	58775317	5	66	0.93	0.5678	0	0.045	0.955	0.023	0.5019
14990	chrUn_35740108_G_T	10615503	5	66	0.93	0.5783	0.848	0.045	0.106	0.129	0.5452
639	ae_G_A_chr8_10953490	21740370	5	66	0.93	0.58	0.03	0.076	0.894	0.068	0.4212
8695	chr19_21968083_C_T	26768408	5	66	0.93	0.6094	0.045	0.061	0.894	0.076	0.357
9267	chr2_1793393_C_T	15704449	5	66	0.93	0.6117	0.712	0.227	0.061	0.174	0.338
11653	chr6_14160667_A_G	23607507	5	66	0.93	0.6263	0.03	0.136	0.833	0.098	0.5279
12568	chr7_4984109_A_G	69673344	5	66	0.93	0.6278	0.939	0.03	0.03	0.045	0.3641
8412	chr18_random_3615991_A_C	49679348	5	66	0.93	0.6324	0.97	0.015	0.015	0.023	0.239
1219	be_C_T_chr15_11974543	66784322	5	66	0.93	0.6335	0.424	0.197	0.379	0.477	0.3522
10612	chr4_23838406_A_G	18650438	5	66	0.93	0.6366	0.076	0.182	0.742	0.167	0.3598
10249	chr4_12137532_A_G	74633414	5	66	0.93	0.637	0.045	0.106	0.848	0.098	0.287
10622	chr4_2724575_C_T	36650333	5	66	0.93	0.6392	0.061	0.03	0.909	0.076	0.5888
7255	chr17_4274590_C_T	56658432	5	66	0.93	0.6395	0	0.03	0.97	0.015	0.3945
5320	chr14_22846045_A_C	17777379	5	66	0.93	0.6443	0.076	0.152	0.773	0.152	0.6263
10099	chr3_7663630_C_T	40804402	5	66	0.93	0.6452	0.894	0.076	0.03	0.068	0.3644
8316	chr18_random_1146283_G_T	23600357	5	66	0.93	0.6462	0.03	0.636	0.333	0.348	0.3867
4596	chr13_23299714_C_T	66785439	5	66	0.93	0.6507	0.939	0.045	0.015	0.038	0.7075
15677	cn_G_A_chr1_random_482519	70755323	5	66	0.93	0.652	0.348	0.136	0.515	0.417	0.6715
12742	chr7_random_387208_C_T	22662319	5	66	0.93	0.6539	0.924	0.076	0	0.038	0.6775
8788	chr19_2532513_C_T	16656479	5	66	0.93	0.6541	0.758	0.197	0.045	0.144	0.293
16556	lb_C_T_chrUn_2943791	40636398	5	66	0.93	0.6557	0	0.394	0.606	0.197	0.3324
4705	chr13_4004439_C_T	10715330	5	66	0.93	0.6592	0.848	0.136	0.015	0.083	0.2964
8178	chr18_68285_C_T	37746407	5	66	0.93	0.6622	0	0.045	0.955	0.023	0.69
6874	chr16_3679316_G_T	69754430	5	66	0.93	0.6624	0.712	0.258	0.03	0.159	0.2933
1155	be_C_A_chr9_255464	65645325	5	66	0.93	0.6641	0.182	0.106	0.712	0.235	0.8145
7927	chr18_26379924_C_T	35610318	5	66	0.93	0.6661	0.015	0.03	0.955	0.03	0.3148
2097	chr1_19715227_C_T	26673447	5	66	0.93	0.6667	0.606	0.227	0.167	0.28	0.4406
866	ae_T_C_chr8_3177014	46692478	5	66	0.93	0.6683	0.939	0.061	0	0.03	0.5676
4749	chr13_5287258_C_T	16607437	5	66	0.93	0.6723	0.818	0.136	0.045	0.114	0.5819
7091	chr17_14018098_G_T	38795494	5	66	0.93	0.6727	0.879	0.121	0	0.061	0.4427
6978	chr16_9609246_A_G	27623396	5	66	0.93	0.6751	0	0.091	0.909	0.045	0.6202
7183	chr17_232720_A_G	16689451	5	66	0.93	0.6792	0.894	0.106	0	0.053	0.3122
10564	chr4_2234711_G_T	72792484	5	66	0.93	0.6814	0	0.091	0.909	0.045	0.4888
11580	chr6_1161831_C_T	25799481	5	66	0.93	0.6814	0.667	0.212	0.121	0.227	1
1868	chr1_11207220_A_G	23717435	5	66	0.93	0.6873	0.53	0.258	0.212	0.341	0.568
13835	chr9_639846_A_G	71694359	5	66	0.93	0.6882	0.576	0.167	0.258	0.341	0.3973
8945	chr19_6324619_A_G	59719446	5	66	0.93	0.6886	0	0.091	0.909	0.045	0.6503
3907	chr12_2448349_C_T	40760466	5	66	0.93	0.6891	0.015	0.136	0.848	0.083	0.6588
15263	cn_A_G_chr12_12843156	51651335	5	66	0.93	0.692	0.879	0.121	0	0.061	0.2935
32	ae_A_C_chr7_17769886	39603430	5	66	0.93	0.6921	0.47	0.47	0.061	0.295	0.2694
461	ae_C_T_chrUn_8262021	54687405	5	66	0.93	0.6928	0	0.394	0.606	0.197	0.2725
5218	chr14_19749796_C_T	74679317	5	66	0.93	0.6929	0.03	0.212	0.758	0.136	0.402
4739	chr13_4926059_A_G	34662474	5	66	0.93	0.6938	0.773	0.121	0.106	0.167	0.9888
6654	chr16_18017691_G_T	72805354	5	66	0.93	0.6941	0.833	0.076	0.091	0.129	0.8313
13650	chr9_3726514_A_G	42698360	5	66	0.93	0.6943	0.121	0.061	0.818	0.152	0.7314
11278	chr5_2933141_C_T	13709409	5	66	0.93	0.6956	0.97	0.03	0	0.015	0.5016
13639	chr9_3604795_A_G	56678425	5	66	0.93	0.6966	0.015	0.045	0.939	0.038	0.3426
8844	chr19_3742092_C_T	33687305	5	66	0.93	0.6977	0.091	0.076	0.833	0.129	0.2277
15719	cn_G_A_chr14_22154824	48757457	5	66	0.93	0.6988	0.015	0.045	0.939	0.038	0.7318
1111	be_A_G_chrUn_39578924	50793343	5	66	0.93	0.6995	0.197	0.242	0.561	0.318	0.2965
10918	chr5_12253483_C_T	43743505	5	66	0.93	0.6995	0.606	0.182	0.212	0.303	0.4839
4715	chr13_4393229_C_T	23622303	5	66	0.93	0.6999	0.758	0.167	0.076	0.159	0.6721
7879	chr18_24704392_C_T	47796339	5	66	0.93	0.7006	0.985	0.015	0	0.008	0.523
9195	chr2_15148539_C_T	40681356	5	66	0.93	0.7018	0.545	0.121	0.333	0.394	0.4057
2583	chr10_1327527_C_T	46714390	5	66	0.93	0.7024	0.97	0.03	0	0.015	0.3221
5821	chr14_985547_C_T	20619303	5	66	0.93	0.704	0.894	0.091	0.015	0.061	0.9117
414	ae_C_T_chr6_20790257	57722305	5	66	0.93	0.7049	0	0.03	0.97	0.015	0.528
4827	chr13_7223249_A_G	48639508	5	66	0.93	0.7049	0.879	0.106	0.015	0.068	0.3358
9048	chr19_8544886_C_T	54680464	5	66	0.93	0.7082	0.182	0.076	0.742	0.22	1
12841	chr8_12264242_A_C	38668303	5	66	0.93	0.7084	0.576	0.106	0.318	0.371	0.6057
14300	chrUn_17326323_A_G	61696446	5	66	0.93	0.7087	0.742	0.136	0.121	0.189	0.5343
4026	chr12_5332930_A_G	38703463	5	66	0.93	0.7121	0.03	0.061	0.909	0.061	0.3894
873	ae_T_C_chrUn_11790439	39723483	5	66	0.93	0.7131	0.258	0.697	0.045	0.394	0.2634
16629	lb_G_A_chr16_3681005	18806488	5	66	0.93	0.7148	0	0.636	0.364	0.318	0.2826
6550	chr16_15658984_A_G	16689315	5	66	0.93	0.7165	0.106	0.061	0.833	0.136	0.3153
1217	be_C_T_chr14_9034142	33692368	5	66	0.93	0.717	0.212	0.258	0.53	0.341	0.8431
5079	chr14_13229114_A_G	33682370	5	66	0.93	0.7187	0.167	0.258	0.576	0.295	0.7221
8380	chr18_random_2824647_A_G	65667348	5	66	0.93	0.7197	0.894	0.076	0.03	0.068	0.4602
1429	be_G_A_chr13_7975602	30754312	5	66	0.93	0.7204	0.106	0.015	0.879	0.114	0.817
13291	chr8_588350_C_T	43635455	5	66	0.93	0.7213	0.015	0.061	0.924	0.045	0.6017
7843	chr18_22833059_C_T	26656349	5	66	0.93	0.7224	0	0.091	0.909	0.045	0.3559
5386	chr14_24462301_C_T	43719391	5	66	0.93	0.7227	0.136	0.121	0.742	0.197	0.4165
13278	chr8_5403615_C_T	40653438	5	66	0.93	0.7229	0.015	0.136	0.848	0.083	0.4607
1099	be_A_G_chr9_10019477	19799367	5	66	0.93	0.724	0.667	0.333	0	0.167	0.3504
15195	chrUn_9761703_A_C	16659457	5	66	0.93	0.7248	0	0.076	0.924	0.038	0.3792
12618	chr7_6686815_A_C	60715393	5	66	0.93	0.7254	0.106	0.076	0.818	0.144	0.2828
1361	be_C_T_chrUn_24862223	49648473	5	66	0.93	0.7255	0.015	0.364	0.621	0.197	0.4295
14810	chrUn_31232492_A_G	23652410	5	66	0.93	0.7255	0.894	0.091	0.015	0.061	0.5994
7560	chr18_11778521_C_T	40641385	5	66	0.93	0.7265	0.045	0.121	0.833	0.106	0.3442
844	ae_T_C_chr5_5119465	48610367	5	66	0.93	0.7274	0.879	0.03	0.091	0.106	0.5945
2629	chr10_15447749_A_C	41658441	5	66	0.93	0.7279	0.924	0.061	0.015	0.045	0.2629
11288	chr5_3144283_C_T	34648338	5	66	0.93	0.7283	0.985	0.015	0	0.008	0.4391
9900	chr3_379409_A_G	19651389	5	66	0.93	0.7293	0.727	0.167	0.106	0.189	0.5167
16114	lb_A_C_chr11_4107869	52767383	5	66	0.93	0.7298	0.909	0.076	0.015	0.053	0.6908
17090	li_A_G_chr7_6828550	56614333	5	66	0.93	0.7303	0.939	0.045	0.015	0.038	0.4124
17181	li_C_T_chr9_21018827	31746469	5	66	0.93	0.7306	0	0.576	0.424	0.288	0.3995
9992	chr3_5762693_C_T	11663350	5	66	0.93	0.7318	0	0.076	0.924	0.038	0.9153
15954	cn_T_C_chr12_6042311	30639338	5	66	0.93	0.7337	0.682	0.197	0.121	0.22	0.5655
12920	chr8_14531852_C_T	22646461	5	66	0.93	0.7344	0.182	0.182	0.636	0.273	0.682
5614	chr14_29937977_C_T	69680411	5	66	0.93	0.7347	0.121	0.182	0.697	0.212	0.4297
5317	chr14_22747754_A_C	47745316	5	66	0.93	0.7359	0.636	0.212	0.152	0.258	0.6842
6034	chr15_15475683_C_T	20626419	5	66	0.93	0.7363	0.091	0.106	0.803	0.144	0.9337
8979	chr19_6929531_A_G	56650342	5	66	0.93	0.7363	0	0.136	0.864	0.068	0.8067
3102	chr11_15173204_A_C	12653344	5	66	0.93	0.7367	0.061	0.136	0.803	0.129	0.2854
8510	chr19_13987684_C_T	56662414	5	66	0.93	0.7375	0.894	0.106	0	0.053	0.4456
16943	lb_T_C_chr5_random_272940	53729394	5	66	0.93	0.7377	0.985	0.015	0	0.008	0.7187
3184	chr11_17604530_G_T	55719323	5	66	0.93	0.7381	0.864	0.106	0.03	0.083	0.7708
15574	cn_C_T_chr3_4431276	64630411	5	66	0.93	0.7383	0.288	0.273	0.439	0.424	0.5013
6915	chr16_5896270_A_G	52653402	5	66	0.93	0.739	0.591	0.242	0.167	0.288	0.7337
2408	chr1_799751_C_T	53672447	5	66	0.93	0.7393	0.03	0.091	0.879	0.076	0.5027
4879	chr13_8633742_A_G	10624307	5	66	0.93	0.7414	0.03	0.061	0.909	0.061	0.5026
10426	chr4_18287119_C_T	26741309	5	66	0.93	0.7445	0.015	0.106	0.879	0.068	0.3795
3180	chr11_17468869_A_G	38758472	5	66	0.93	0.745	0.303	0.197	0.5	0.402	0.6059
8991	chr19_7160130_C_T	11694362	5	66	0.93	0.746	0.03	0.091	0.879	0.076	0.4932
13747	chr9_4965883_C_T	47805323	5	66	0.93	0.7473	0.47	0.227	0.303	0.417	0.7081
4410	chr13_16710958_A_G	41738454	5	66	0.93	0.7476	0.045	0.167	0.788	0.129	0.8485
4310	chr13_13254094_C_T	45784388	5	66	0.93	0.7492	0.106	0.076	0.818	0.144	0.4555
787	ae_T_C_chr16_21697169	21766326	5	66	0.93	0.75	0.939	0.03	0.03	0.045	0.819
17040	li_A_G_chr1_9601598	52642473	5	66	0.93	0.7504	0.939	0.061	0	0.03	1
16025	cn_T_C_chr4_18629810	17789431	5	66	0.93	0.7509	0.894	0.106	0	0.053	0.4059
14945	chrUn_34761377_C_T	36707405	5	66	0.93	0.7515	0.197	0.136	0.667	0.265	0.404
755	ae_T_C_chr13_18292134	34779491	5	66	0.93	0.7524	0.955	0.045	0	0.023	0.71
8656	chr19_20232182_C_T	70749375	5	66	0.93	0.7527	0.939	0.045	0.015	0.038	0.4591
5439	chr14_25664404_C_T	43627502	5	66	0.93	0.7528	0.788	0.136	0.076	0.144	0.4155
7125	chr17_15574421_C_T	65672311	5	66	0.93	0.7545	0.924	0.045	0.03	0.053	0.663
6509	chr16_14383317_C_T	23657373	5	66	0.93	0.7555	0.015	0.045	0.939	0.038	0.6152
15355	cn_A_G_chr6_6116656	19789494	5	66	0.93	0.7559	0.985	0.015	0	0.008	0.7109
9202	chr2_15833950_A_G	18622372	5	66	0.93	0.7563	0.03	0.167	0.803	0.114	0.4949
15378	cn_A_G_chrUn_17255373	71675319	5	66	0.93	0.7564	0.909	0.045	0.045	0.068	0.5639
9719	chr3_16863619_A_G	22670349	5	66	0.93	0.7567	0.015	0.091	0.894	0.061	0.5617
3372	chr11_4774036_A_G	41696343	5	66	0.93	0.7582	0.348	0.212	0.439	0.455	0.8167
9999	chr3_5869867_G_T	59705357	5	66	0.93	0.7584	0.152	0.152	0.697	0.227	0.2873
15544	cn_C_T_chr18_8051792	34718379	5	66	0.93	0.7587	0.015	0	0.985	0.015	1
3169	chr11_1719115_C_T	65740349	5	66	0.93	0.7589	0.909	0.045	0.045	0.068	1
8122	chr18_555205_A_G	12687507	5	66	0.93	0.7589	0.636	0.242	0.121	0.242	0.6533
5135	chr14_16565664_C_T	53810449	5	66	0.93	0.7591	0.227	0.121	0.652	0.288	0.3018
3673	chr12_14362740_A_G	39783407	5	66	0.93	0.7593	0.955	0.03	0.015	0.03	0.7347
12025	chr6_6322097_A_C	50622321	5	66	0.93	0.7595	0.833	0.061	0.106	0.136	1
5431	chr14_25462156_C_T	46682328	5	66	0.93	0.7598	0	0.076	0.924	0.038	0.7872
4980	chr13_random_2674578_A_G	37759400	5	66	0.93	0.7603	0.939	0.045	0.015	0.038	0.4138
5188	chr14_18243153_G_T	60690434	5	66	0.93	0.7604	0.727	0.121	0.152	0.212	0.8709
13446	chr9_13601889_C_T	21677367	5	66	0.93	0.7604	0.742	0.167	0.091	0.174	0.4367
13986	chr9_9422113_A_G	71772455	5	66	0.93	0.7617	0	0.015	0.985	0.008	0.6961
2155	chr1_21790591_C_T	16775491	5	66	0.93	0.7618	0.061	0.076	0.864	0.098	0.8103
13367	chr8_9662148_C_T	38613477	5	66	0.93	0.7623	0.924	0.061	0.015	0.045	0.6125
17012	li_*_A_G_chr14_22137172	68673332	5	66	0.93	0.7629	0.985	0.015	0	0.008	1
12956	chr8_15496987_C_T	12608486	5	66	0.93	0.7632	0.788	0.106	0.106	0.159	0.4747
12412	chr7_19655500_C_T	23626439	5	66	0.93	0.7634	0.152	0.167	0.682	0.235	0.7124
14712	chrUn_28328134_C_T	19693422	5	66	0.93	0.7635	0.758	0.121	0.121	0.182	0.8151
2622	chr10_15201502_A_G	31651505	5	66	0.93	0.7636	0.924	0.061	0.015	0.045	0.8741
3120	chr11_15938143_A_G	38663320	5	66	0.93	0.765	0.939	0.045	0.015	0.038	1
803	ae_T_C_chr18_21744404	74628335	5	66	0.93	0.7663	0.561	0.288	0.152	0.295	0.6088
12010	chr6_5850926_C_T	16764439	5	66	0.93	0.7665	0.061	0.091	0.848	0.106	0.6215
7126	chr17_15698585_A_G	26633475	5	66	0.93	0.7667	0.879	0.106	0.015	0.068	0.5297
9231	chr2_16814230_A_G	39737415	5	66	0.93	0.767	0	0.106	0.894	0.053	1
5742	chr14_6832979_C_T	26703483	5	66	0.93	0.7681	0.924	0.076	0	0.038	0.7659
5530	chr14_27852451_C_T	31749414	5	66	0.93	0.7687	0.152	0.167	0.682	0.235	0.6003
11304	chr5_3565571_C_T	50648418	5	66	0.93	0.7691	0.773	0.061	0.167	0.197	0.4536
10870	chr5_1000961_G_T	38777442	5	66	0.93	0.7693	0.136	0.091	0.773	0.182	0.3636
15151	chrUn_8525499_A_G	62775433	5	66	0.93	0.7693	0.833	0.091	0.076	0.121	0.4788
11483	chr5_8239790_C_T	19750400	5	66	0.93	0.7695	0.015	0.061	0.924	0.045	0.8799
5254	chr14_21028681_A_G	25652447	5	66	0.93	0.7696	0.545	0.182	0.273	0.364	1
11057	chr5_18328151_C_T	40621359	5	66	0.93	0.7696	0	0.076	0.924	0.038	0.7134
12124	chr6_931746_A_G	35791465	5	66	0.93	0.7705	0.106	0.167	0.727	0.189	0.291
16844	lb_T_C_chr13_8050618	41656474	5	66	0.93	0.7709	0.985	0.015	0	0.008	0.7522
5507	chr14_27416556_C_T	53601441	5	66	0.93	0.7718	0.636	0.242	0.121	0.242	0.7556
7581	chr18_12253274_A_C	33633433	5	66	0.93	0.7721	0.848	0.076	0.076	0.114	1
9335	chr2_266133_C_T	52809353	5	66	0.93	0.7734	0	0.015	0.985	0.008	0.9523
123	ae_A_G_chr3_11779551	50638342	5	66	0.93	0.7735	0.97	0.03	0	0.015	1
4686	chr13_3529397_G_T	57699398	5	66	0.93	0.7739	0.015	0.121	0.864	0.076	0.9501
13429	chr9_13426993_A_G	42622472	5	66	0.93	0.7739	0.576	0.136	0.288	0.356	0.8356
402	ae_C_T_chr5_9554337	45647453	5	66	0.93	0.774	0	0.167	0.833	0.083	0.9668
10838	chr4_9380620_C_T	63607331	5	66	0.93	0.7743	0.212	0.273	0.515	0.348	1
3560	chr11_random_115837_A_G	23763470	5	66	0.93	0.7748	0.803	0.121	0.076	0.136	0.4047
4706	chr13_404870_A_G	31745324	5	66	0.93	0.7769	0.939	0.045	0.015	0.038	0.5484
4441	chr13_1835304_A_C	43774456	5	66	0.93	0.7781	0.848	0.091	0.061	0.106	0.6454
10320	chr4_15254959_A_G	28801328	5	66	0.93	0.7782	0.818	0.136	0.045	0.114	0.954
6902	chr16_5349552_G_T	44729357	5	66	0.93	0.7784	0.712	0.152	0.136	0.212	0.7255
7641	chr18_14076802_C_T	14746486	5	66	0.93	0.7788	0.167	0.364	0.47	0.348	0.9223
2907	chr10_7396243_C_T	40635453	5	66	0.93	0.7792	0.197	0.212	0.591	0.303	0.9149
2301	chr1_5121140_G_T	42706446	5	66	0.93	0.7796	0.909	0.091	0	0.045	0.8525
1119	be_C_A_chr11_2628987	48667510	5	66	0.93	0.78	0.197	0.167	0.636	0.28	0.321
13651	chr9_3736561_A_G	28716445	5	66	0.93	0.7802	0.121	0.076	0.803	0.159	1
4550	chr13_2197079_A_G	11633333	5	66	0.93	0.7804	0.5	0.197	0.303	0.402	0.7581
16895	lb_T_C_chr19_13969171	54603381	5	66	0.93	0.7805	0	0.106	0.894	0.053	0.4498
13471	chr9_14026236_A_G	50806323	5	66	0.93	0.7823	0.955	0.045	0	0.023	0.3724
14888	chrUn_32743057_A_G	36601375	5	66	0.93	0.7832	0.985	0.015	0	0.008	0.4335
9796	chr3_1945559_C_T	36672466	5	66	0.93	0.785	0.894	0.106	0	0.053	0.5661
4985	chr13_random_2746265_A_G	61715386	5	66	0.93	0.7853	0.136	0.136	0.727	0.205	0.5758
1975	chr1_15717010_A_C	35808466	5	66	0.93	0.7855	0.242	0.197	0.561	0.341	0.6396
14932	chrUn_34116053_A_G	31690318	5	66	0.93	0.7861	0.273	0.212	0.515	0.379	0.4726
4591	chr13_23174501_A_G	73602448	5	66	0.93	0.7863	0.409	0.227	0.364	0.477	0.4393
1141	be_C_A_chr3_16054319	74611363	5	66	0.93	0.7864	0.045	0.091	0.864	0.091	0.9094
11683	chr6_15215198_A_G	36600441	5	66	0.93	0.7872	0.015	0.03	0.955	0.03	0.7589
12106	chr6_8655338_A_C	13761383	5	66	0.93	0.7872	0.773	0.106	0.121	0.174	0.331
3446	chr11_6586251_C_T	12629426	5	66	0.93	0.7875	0.061	0.136	0.803	0.129	0.4299
6064	chr15_16193217_C_T	53659439	5	66	0.93	0.7876	0.061	0.106	0.833	0.114	0.7388
11259	chr5_24893178_A_C	58703341	5	66	0.93	0.7892	0.485	0.106	0.409	0.462	0.8622
9272	chr2_1808997_A_C	41608452	5	66	0.93	0.7904	0.924	0.076	0	0.038	0.3627
17926	SNP1127_70	41733382	5	66	0.93	0.7904	0.121	0.061	0.818	0.152	0.3417
489	ae_G_A_chr11_6538306	33697474	5	66	0.93	0.7909	0.258	0.197	0.545	0.356	0.5673
13649	chr9_3722209_C_T	52626436	5	66	0.93	0.7919	0.364	0.288	0.348	0.492	0.9945
3382	chr11_494633_G_T	35760432	5	66	0.93	0.7925	0.045	0.136	0.818	0.114	0.5726
11041	chr5_17467165_C_T	60716324	5	66	0.93	0.7925	0.894	0.091	0.015	0.061	0.533
17981	SNP293_20	34681395	5	66	0.93	0.7932	0.939	0.061	0	0.03	0.4372
8690	chr19_21843800_C_T	69796342	5	66	0.93	0.7936	0.939	0.061	0	0.03	0.5484
11640	chr6_13686406_C_T	67699481	5	66	0.93	0.7941	0.061	0.182	0.758	0.152	0.5408
10208	chr4_10404817_C_T	40760308	5	66	0.93	0.7948	0.742	0.121	0.136	0.197	0.754
16934	lb_T_C_chr5_18872378	68739497	5	66	0.93	0.7948	0.955	0.03	0.015	0.03	0.6094
5127	chr14_16049225_A_G	25674302	5	66	0.93	0.7955	0.212	0.167	0.621	0.295	0.5847
263	ae_C_T_chr11_14246811	74614441	5	66	0.93	0.796	0.03	0.03	0.939	0.045	1
2402	chr1_7852689_C_T	28734374	5	66	0.93	0.7961	0.939	0.061	0	0.03	0.7922
17184	li_C_T_chrUn_24725643	68633472	5	66	0.93	0.7963	0.242	0.545	0.212	0.485	0.3213
12070	chr6_7563648_A_G	46782383	5	66	0.93	0.7969	0.818	0.167	0.015	0.098	0.8019
10206	chr4_10368454_C_T	18809458	5	66	0.93	0.797	0.015	0	0.985	0.015	0.3984
14885	chrUn_32721706_C_T	53632351	5	66	0.93	0.7971	0.212	0.212	0.576	0.318	0.5329
8545	chr19_16291121_A_C	45694460	5	66	0.93	0.7975	0.955	0.045	0	0.023	1
7156	chr17_16975080_A_G	15784336	5	66	0.93	0.7976	0.106	0.152	0.742	0.182	0.6636
4252	chr12_random_96318_A_C	61806382	5	66	0.93	0.7979	0.894	0.106	0	0.053	0.81
15173	chrUn_9148771_G_T	18631405	5	66	0.93	0.798	0.545	0.258	0.197	0.326	0.6044
10788	chr4_746710_A_G	15633428	5	66	0.93	0.7983	0.924	0.045	0.03	0.053	0.6509
11781	chr6_18619243_G_T	52645414	5	66	0.93	0.7986	0.955	0.045	0	0.023	0.471
2575	chr10_12837062_C_T	32700509	5	66	0.93	0.7993	0.985	0.015	0	0.008	0.4157
13326	chr8_7920225_A_G	51808451	5	66	0.93	0.8007	0.015	0.136	0.848	0.083	0.4295
16363	lb_C_T_chr1_18885079	12701408	5	66	0.93	0.8007	0.152	0.136	0.712	0.22	0.4389
9981	chr3_5567252_C_T	44637465	5	66	0.93	0.8009	0.773	0.136	0.091	0.159	0.7501
8728	chr19_2278570_C_T	55671345	5	66	0.93	0.8011	0.848	0.076	0.076	0.114	0.5194
14247	chrUn_1553354_C_T	46785307	5	66	0.93	0.8013	0.939	0.045	0.015	0.038	1
12863	chr8_12835278_A_C	20761445	5	66	0.93	0.8019	0.803	0.152	0.045	0.121	0.9151
14334	chrUn_17857429_A_G	48789329	5	66	0.93	0.8019	0.136	0.121	0.742	0.197	0.5636
9116	chr2_10345624_C_T	66647368	5	66	0.93	0.8026	0.015	0.167	0.818	0.098	0.3137
12745	chr7_random_444074_C_T	36790358	5	66	0.93	0.8029	0.924	0.076	0	0.038	0.8493
9280	chr2_18229930_A_C	60762356	5	66	0.93	0.8034	0.197	0.227	0.576	0.311	0.32
783	ae_T_C_chr15_8657008	54755324	5	66	0.93	0.8037	0.879	0.076	0.045	0.083	0.8113
13157	chr8_21283807_A_G	41807444	5	66	0.93	0.8043	0.773	0.106	0.121	0.174	0.6283
2026	chr1_17373491_A_G	29645421	5	66	0.93	0.8048	0.894	0.061	0.045	0.076	0.7089
4303	chr13_1284772_A_G	69633505	5	66	0.93	0.805	0.742	0.152	0.106	0.182	0.8868
11338	chr5_4424256_G_T	73709461	5	66	0.93	0.8053	0	0.03	0.97	0.015	0.9255
5180	chr14_18042657_G_T	59747389	5	66	0.93	0.8058	0.455	0.182	0.364	0.455	0.7681
1629	be_G_T_chr6_4154416	37795484	5	66	0.93	0.806	0	0.045	0.955	0.023	0.4733
10375	chr4_1696832_A_G	42739416	5	66	0.93	0.807	0.985	0.015	0	0.008	0.4215
2544	chr10_11814307_A_G	71807355	5	66	0.93	0.8071	0.061	0.061	0.879	0.091	0.5943
5515	chr14_27571526_A_G	19647421	5	66	0.93	0.8076	0.636	0.182	0.182	0.273	0.7046
3759	chr12_18281048_C_T	49634405	5	66	0.93	0.8082	0.682	0.121	0.197	0.258	1
13793	chr9_569282_C_T	36650339	5	66	0.93	0.81	0.106	0.076	0.818	0.144	0.6321
2463	chr1_9900799_C_T	66601497	5	66	0.93	0.8105	0	0.091	0.909	0.045	0.7251
1177	be_C_T_chr10_17879652	37774372	5	66	0.93	0.8108	0	0.015	0.985	0.008	0.9001
1848	chr1_10601560_C_T	13793447	5	66	0.93	0.8113	0.788	0.136	0.076	0.144	0.4205
968	be_A_G_chr10_9565429	47809309	5	66	0.93	0.8117	0.894	0.076	0.03	0.068	0.6698
2528	chr10_11297269_A_G	42746358	5	66	0.93	0.8117	0.136	0.167	0.697	0.22	0.9715
610	ae_G_A_chr4_2699010	27775374	5	66	0.93	0.8123	0	0.03	0.97	0.015	0.8895
13043	chr8_17780974_C_T	70664312	5	66	0.93	0.8125	0.894	0.091	0.015	0.061	0.8444
7800	chr18_20732800_C_T	11803360	5	66	0.93	0.8133	0.03	0.03	0.939	0.045	0.576
1813	be_T_G_chr3_12208763	46716453	5	66	0.93	0.8138	0.288	0.227	0.485	0.402	0.4336
5834	chr15_10264036_A_G	41719479	5	66	0.93	0.814	0.288	0.364	0.348	0.47	0.4924
15201	cn_*_G_T_chr18_10965952	13773457	5	66	0.93	0.814	0.591	0.242	0.167	0.288	0.8941
7633	chr18_13774577_A_G	66640442	5	66	0.93	0.8146	0.015	0.076	0.909	0.053	0.7449
5198	chr14_18944223_C_T	52749452	5	66	0.93	0.8148	0.136	0.091	0.773	0.182	0.579
9006	chr19_7455954_A_C	27721407	5	66	0.93	0.8151	0.758	0.121	0.121	0.182	0.7249
1185	be_C_T_chr11_18468240	43720337	5	66	0.93	0.8153	0.061	0.061	0.879	0.091	0.7634
6621	chr16_17522036_C_T	12643362	5	66	0.93	0.8158	0.924	0.076	0	0.038	0.5111
8411	chr18_random_3578518_A_G	50759336	5	66	0.93	0.816	0.697	0.182	0.121	0.212	0.359
15062	chrUn_6919969_G_T	39767347	5	66	0.93	0.8162	0.758	0.121	0.121	0.182	0.4275
5676	chr14_454565_C_T	48741458	5	66	0.93	0.8163	0.864	0.121	0.015	0.076	0.7259
6067	chr15_16232787_A_G	22727318	5	66	0.93	0.8165	0.03	0.212	0.758	0.136	0.4952
13813	chr9_590540_C_T	51604400	5	66	0.93	0.8171	0.848	0.076	0.076	0.114	1
15455	cn_C_T_chr10_5139811	58672461	5	66	0.93	0.8171	0.03	0	0.97	0.03	0.8697
15016	chrUn_37241605_A_C	55754415	5	66	0.93	0.8173	0	0.045	0.955	0.023	0.8837
8654	chr19_20080476_A_G	65656442	5	66	0.93	0.8185	0.348	0.091	0.561	0.394	0.5506
9823	chr3_2500597_A_G	70804362	5	66	0.93	0.8192	0.894	0.045	0.061	0.083	0.555
9394	chr2_3948069_C_T	54641484	5	66	0.93	0.8198	0.909	0.091	0	0.045	0.8444
13038	chr8_17676024_C_T	19614430	5	66	0.93	0.8198	0.152	0.03	0.818	0.167	0.9753
17824	mu_s_T_C_chr13_16224146	23652364	5	66	0.93	0.82	0.955	0.045	0	0.023	0.88
9722	chr3_16946190_A_G	49793439	5	66	0.93	0.8203	0.864	0.106	0.03	0.083	0.7615
11939	chr6_3701206_A_C	34617495	5	66	0.93	0.8204	0.894	0.091	0.015	0.061	1
1006	be_A_G_chr14_20745468	21633356	5	66	0.93	0.8206	0.758	0.136	0.106	0.174	0.7668
7469	chr17_random_583358_C_T	16736370	5	66	0.93	0.8209	0.136	0.167	0.697	0.22	0.7005
15838	cn_G_A_chr6_7578560	41615318	5	66	0.93	0.8209	0.167	0.318	0.515	0.326	0.9875
11652	chr6_14081926_C_T	30748320	5	66	0.93	0.8211	0.909	0.091	0	0.045	0.4824
6767	chr16_2125174_A_C	65702422	5	66	0.93	0.8212	0.076	0.212	0.712	0.182	0.57
11137	chr5_20836373_G_T	46738321	5	66	0.93	0.8217	0	0.121	0.879	0.061	0.6704
10301	chr4_14651154_A_G	58690407	5	66	0.93	0.8219	0.015	0.061	0.924	0.045	1
6884	chr16_4931094_C_T	51651380	5	66	0.93	0.8227	0	0.076	0.924	0.038	0.7889
11187	chr5_22812838_C_T	65613325	5	66	0.93	0.8227	0.333	0.364	0.303	0.485	1
17161	li_C_T_chr2_16880731	20656319	5	66	0.93	0.823	0.015	0.545	0.439	0.288	0.7273
1497	be_G_A_chr2_18008989	10786376	5	66	0.93	0.8235	0.061	0.121	0.818	0.121	0.8122
15622	cn_C_T_chr7_10026716	45783427	5	66	0.93	0.8237	0.015	0.121	0.864	0.076	0.5508
2451	chr1_9567236_G_T	22700451	5	66	0.93	0.825	0.742	0.182	0.076	0.167	0.7557
10856	chr4_9985456_C_T	55607369	5	66	0.93	0.8253	0.97	0.03	0	0.015	0.5996
11996	chr6_5445954_C_T	25643344	5	66	0.93	0.8254	0.136	0.091	0.773	0.182	0.8154
8003	chr18_29131907_A_G	14615492	5	66	0.93	0.8263	0.091	0.227	0.682	0.205	0.4938
11419	chr5_6411691_C_T	20790442	5	66	0.93	0.8264	0.652	0.227	0.121	0.235	0.649
16113	lb_A_C_chr10_9071893	61707342	5	66	0.93	0.8267	0.985	0.015	0	0.008	0.461
9174	chr2_14353671_A_G	21636314	5	66	0.93	0.8271	0.712	0.091	0.197	0.242	0.6776
10289	chr4_14366795_A_G	31784438	5	66	0.93	0.8273	0.015	0.167	0.818	0.098	1
12355	chr7_18149734_C_T	46656388	5	66	0.93	0.8274	0.167	0.167	0.667	0.25	0.8416
12652	chr7_7612255_C_T	22635423	5	66	0.93	0.8279	0.03	0.076	0.894	0.068	0.8389
13267	chr8_4912829_A_G	10760495	5	66	0.93	0.8283	0.818	0.076	0.106	0.144	0.8424
4658	chr13_2820426_A_C	38645407	5	66	0.93	0.8289	0.03	0.091	0.879	0.076	0.5956
601	ae_G_A_chr3_7935347	40742471	5	66	0.93	0.829	0.091	0.045	0.864	0.114	0.4544
5306	chr14_22470415_C_T	57692398	5	66	0.93	0.829	0.727	0.106	0.167	0.22	0.4439
6105	chr15_1690887_C_T	25736410	5	66	0.93	0.8292	0.288	0.197	0.515	0.386	0.8466
10123	chr3_8663064_C_T	63607425	5	66	0.93	0.8293	0.318	0.197	0.485	0.417	0.8801
10376	chr4_16982737_A_G	49706466	5	66	0.93	0.8297	0.561	0.197	0.242	0.341	0.665
1450	be_G_A_chr15_18892523	10688475	5	66	0.93	0.8298	0	0.015	0.985	0.008	1
288	ae_C_T_chr13_20197961	12636390	5	66	0.93	0.83	0	0.167	0.833	0.083	0.5423
11951	chr6_4099263_A_G	74657508	5	66	0.93	0.8303	0.924	0.076	0	0.038	0.5234
11804	chr6_19232547_A_G	60726459	5	66	0.93	0.8309	0.758	0.106	0.136	0.189	0.4314
17168	li_C_T_chr5_4380339	73734410	5	66	0.93	0.831	0.333	0.227	0.439	0.447	1
11395	chr5_5750351_C_T	12621307	5	66	0.93	0.8313	0.015	0.061	0.924	0.045	0.7097
5405	chr14_24861548_C_T	60616394	5	66	0.93	0.8327	0.03	0.061	0.909	0.061	0.4297
5501	chr14_27279908_G_T	32631360	5	66	0.93	0.8328	0.121	0.061	0.818	0.152	1
16257	lb_A_G_chr6_11019939	35760378	5	66	0.93	0.8331	0.152	0.136	0.712	0.22	0.6315
6257	chr15_20187599_A_G	18756320	5	66	0.93	0.8332	0.379	0.167	0.455	0.462	0.6237
13874	chr9_6850698_A_G	65798420	5	66	0.93	0.8332	0	0.03	0.97	0.015	1
5459	chr14_26256344_C_T	26748486	5	66	0.93	0.8335	0	0.212	0.788	0.106	0.6978
10855	chr4_9886377_G_T	25797412	5	66	0.93	0.8337	0.864	0.076	0.061	0.098	0.5236
5160	chr14_17454496_G_T	54757499	5	66	0.93	0.8339	0.697	0.076	0.227	0.265	1
1477	be_G_A_chr18_23174356	68628477	5	66	0.93	0.8342	0.015	0.076	0.909	0.053	0.3659
6355	chr15_8767183_C_T	69747370	5	66	0.93	0.8345	0.061	0.045	0.894	0.083	0.5087
7009	chr17_10692038_C_T	24672367	5	66	0.93	0.8346	0.076	0.227	0.697	0.189	0.809
1326	be_C_T_chr5_9040383	49786436	5	66	0.93	0.8347	0.167	0.167	0.667	0.25	0.7394
12095	chr6_8357186_C_T	17771333	5	66	0.93	0.8347	0.045	0.076	0.879	0.083	1
15261	cn_A_G_chr12_11794188	57794443	5	66	0.93	0.8352	0.833	0.121	0.045	0.106	0.5877
1511	be_G_A_chr3_17969817	18708418	5	66	0.93	0.8353	0.076	0.152	0.773	0.152	0.8309
9723	chr3_16951631_A_G	39660318	5	66	0.93	0.8358	0.091	0.197	0.712	0.189	0.7372
13253	chr8_4169626_C_T	42745398	5	66	0.93	0.836	0.045	0.091	0.864	0.091	0.7244
5993	chr15_14729040_A_G	69610319	5	66	0.93	0.8361	0.758	0.076	0.167	0.205	0.7231
10031	chr3_6425122_A_C	50691505	5	66	0.93	0.8361	0	0.076	0.924	0.038	0.6746
1291	be_C_T_chr3_235494	29713351	5	66	0.93	0.8362	0	0.045	0.955	0.023	0.8447
6002	chr15_14954622_C_T	45619424	5	66	0.93	0.8376	0.924	0.045	0.03	0.053	0.8475
13273	chr8_512741_A_G	63642418	5	66	0.93	0.8379	0.015	0.121	0.864	0.076	0.5482
8331	chr18_random_2195544_A_G	29754413	5	66	0.93	0.8381	0.258	0.288	0.455	0.402	0.772
11492	chr5_8484618_A_G	66724344	5	66	0.93	0.8381	0.045	0.061	0.894	0.076	0.7855
8785	chr19_2444569_C_T	19733468	5	66	0.93	0.8383	0.636	0.242	0.121	0.242	0.7819
3421	chr11_5973613_G_T	38641357	5	66	0.93	0.8389	0.045	0.091	0.864	0.091	0.5413
14820	chrUn_31396095_C_T	48601418	5	66	0.93	0.8389	0.121	0.136	0.742	0.189	1
8638	chr19_19701503_C_T	40778404	5	66	0.93	0.839	0	0.136	0.864	0.068	0.6366
17922	SNP1055_141	68670507	5	66	0.93	0.8392	0.955	0.03	0.015	0.03	0.8121
12411	chr7_1963941_C_T	53614433	5	66	0.93	0.8402	0.152	0.167	0.682	0.235	0.5967
14870	chrUn_32420249_C_T	45612433	5	66	0.93	0.841	0.833	0.091	0.076	0.121	0.8396
14817	chrUn_31304423_A_G	34612412	5	66	0.93	0.8412	0.682	0.227	0.091	0.205	0.6381
2495	chr10_1038557_A_G	56702504	5	66	0.93	0.8414	0.955	0.045	0	0.023	0.7651
391	ae_C_T_chr4_9883889	55649446	5	66	0.93	0.8417	0	0.03	0.97	0.015	1
14584	chrUn_24156280_A_G	12770313	5	66	0.93	0.8419	0.955	0.03	0.015	0.03	0.5053
2773	chr10_345360_C_T	52719480	5	66	0.93	0.8423	0.712	0.076	0.212	0.25	0.4626
14610	chrUn_24945147_A_G	13658336	5	66	0.93	0.8423	0	0.061	0.939	0.03	1
5770	chr14_7714887_A_C	18652404	5	66	0.93	0.8425	0.985	0.015	0	0.008	1
11563	chr6_10511883_G_T	53600390	5	66	0.93	0.8426	0.697	0.212	0.091	0.197	0.904
16227	lb_A_G_chr19_1216611	47661470	5	66	0.93	0.8429	0.818	0.106	0.076	0.129	0.8346
219	ae_C_A_chr18_15870025	10705301	5	66	0.93	0.8431	0	0.106	0.894	0.053	0.8428
17677	mu_s_A_G_chr9_22301871	29714485	5	66	0.93	0.8445	0.955	0.045	0	0.023	0.9628
795	ae_T_C_chr17_700764	54732336	5	66	0.93	0.8451	0.97	0.03	0	0.015	0.9117
10253	chr4_1228620_A_G	71628414	5	66	0.93	0.8456	0.015	0.061	0.924	0.045	0.9226
11006	chr5_15846983_A_G	23801505	5	66	0.93	0.8458	0.182	0.227	0.591	0.295	0.7639
12866	chr8_12943239_C_T	30737477	5	66	0.93	0.8467	0.03	0.076	0.894	0.068	1
2556	chr10_12022076_A_G	20676435	5	66	0.93	0.8468	0.97	0.03	0	0.015	1
14268	chrUn_1602084_C_T	42773464	5	66	0.93	0.8469	0.273	0.197	0.53	0.371	0.4216
8386	chr18_random_3071342_A_G	53804337	5	66	0.93	0.8471	0.848	0.106	0.045	0.098	0.7044
10042	chr3_6573568_C_T	48615435	5	66	0.93	0.8476	0	0.136	0.864	0.068	0.5948
4386	chr13_15950660_A_G	10807326	5	66	0.93	0.8477	0	0.03	0.97	0.015	0.521
5030	chr14_10902962_A_G	45713445	5	66	0.93	0.848	0.121	0.091	0.788	0.167	1
1144	be_C_A_chr4_14225066	47666407	5	66	0.93	0.8482	0.136	0.318	0.545	0.295	0.5618
14980	chrUn_35566696_C_T	67628453	5	66	0.93	0.849	0.106	0.121	0.773	0.167	0.6156
10101	chr3_7713842_C_T	58687433	5	66	0.93	0.8492	0.864	0.061	0.076	0.106	0.5351
12127	chr6_9349663_C_T	30810403	5	66	0.93	0.8495	0.864	0.076	0.061	0.098	0.8093
1249	be_C_T_chr17_14885464	49631343	5	66	0.93	0.85	0.061	0.121	0.818	0.121	1
2749	chr10_3019420_G_T	15614432	5	66	0.93	0.85	0.879	0.106	0.015	0.068	0.8521
2364	chr1_6897691_A_G	63634481	5	66	0.93	0.8501	0.015	0.136	0.848	0.083	0.7682
9196	chr2_1539000_A_G	67675370	5	66	0.93	0.8502	0	0.015	0.985	0.008	1
13469	chr9_1399157_A_G	50728392	5	66	0.93	0.8505	0.864	0.061	0.076	0.106	0.8386
17116	li_C_A_chr6_4442366	49710320	5	66	0.93	0.8506	0	0.076	0.924	0.038	0.9375
3599	chr12_110820_A_G	31636485	5	66	0.93	0.8507	0.106	0.182	0.712	0.197	0.8314
12009	chr6_5820255_G_T	72612458	5	66	0.93	0.8507	0.924	0.045	0.03	0.053	0.5222
7390	chr17_8111244_G_T	28625367	5	66	0.93	0.8509	0.818	0.136	0.045	0.114	1
2206	chr1_2624505_G_T	26639486	5	66	0.93	0.8513	0.939	0.03	0.03	0.045	0.5978
11913	chr6_3072507_G_T	32738366	5	66	0.93	0.8515	0.015	0.091	0.894	0.061	0.7943
16281	lb_A_G_chr8_19708206	50651392	5	66	0.93	0.8516	0.909	0.045	0.045	0.068	1
10441	chr4_18679550_C_T	58741317	5	66	0.93	0.8517	0.97	0.03	0	0.015	0.4426
11986	chr6_5126251_C_T	27633509	5	66	0.93	0.8537	0.985	0.015	0	0.008	0.8565
5536	chr14_28041527_A_G	40704494	5	66	0.93	0.8545	0.985	0.015	0	0.008	0.605
7667	chr18_15805805_A_G	25731333	5	66	0.93	0.8545	0.985	0.015	0	0.008	0.7127
11476	chr5_8029875_A_G	44676452	5	66	0.93	0.8545	0.864	0.106	0.03	0.083	0.9202
12579	chr7_536647_C_T	73760324	5	66	0.93	0.855	0.788	0.091	0.121	0.167	0.6325
265	ae_C_T_chr11_18582591	38675499	5	66	0.93	0.8551	0.182	0.106	0.712	0.235	1
5179	chr14_18006250_C_T	50718394	5	66	0.93	0.8561	0.636	0.136	0.227	0.295	1
14241	chrUn_15448409_A_G	40778370	5	66	0.93	0.8563	0.848	0.136	0.015	0.083	0.6728
11975	chr6_487780_C_T	35680471	5	66	0.93	0.8564	0.894	0.076	0.03	0.068	0.5393
436	ae_C_T_chr8_257399	12737481	5	66	0.93	0.8566	0.136	0.076	0.788	0.174	0.4447
14841	chrUn_31776838_A_G	16763311	5	66	0.93	0.857	0.97	0.03	0	0.015	1
1438	be_G_A_chr14_26602245	37609456	5	66	0.93	0.8575	0.091	0.273	0.636	0.227	0.7859
15166	chrUn_9066034_A_C	35621379	5	66	0.93	0.858	0.136	0.076	0.788	0.174	0.7908
14604	chrUn_24883141_C_T	65649396	5	66	0.93	0.8585	0.833	0.167	0	0.083	0.758
8926	chr19_5869232_C_T	46792510	5	66	0.93	0.8586	0.455	0.197	0.348	0.447	0.7562
2606	chr10_14790259_C_T	54633448	5	66	0.93	0.8591	0.015	0.03	0.955	0.03	0.5503
15742	cn_G_A_chr16_13536694	25642375	5	66	0.93	0.8598	0.152	0.379	0.47	0.341	1
1910	chr1_12241211_A_G	74716449	5	66	0.93	0.8602	0.803	0.152	0.045	0.121	0.878
3960	chr12_3758628_C_T	36718436	5	66	0.93	0.8602	0.955	0.045	0	0.023	0.8264
6323	chr15_6824635_A_C	71728473	5	66	0.93	0.8618	0.364	0.182	0.455	0.455	0.7182
15883	cn_G_A_chrUn_38751323	38661487	5	66	0.93	0.8619	0	0.03	0.97	0.015	0.9512
11553	chr5_random_360965_A_G	56690393	5	66	0.93	0.8628	0.5	0.136	0.364	0.432	0.8205
1302	be_C_T_chr4_19566102	39768484	5	66	0.93	0.8632	0	0.076	0.924	0.038	0.53
8273	chr18_8953846_C_T	51626378	5	66	0.93	0.8636	0.076	0.288	0.636	0.22	0.7998
4333	chr13_14459853_A_G	28734328	5	66	0.93	0.8639	0.045	0.03	0.924	0.061	0.6607
7905	chr18_25247409_C_T	53717507	5	66	0.93	0.8644	0.712	0.227	0.061	0.174	0.4934
5487	chr14_26978668_C_T	40750320	5	66	0.93	0.8653	0.136	0.091	0.773	0.182	0.4738
11354	chr5_4831360_G_T	41645318	5	66	0.93	0.8653	0.03	0.061	0.909	0.061	0.5163
769	ae_T_C_chr14_17815269	53671508	5	66	0.93	0.8654	0.879	0.106	0.015	0.068	0.6895
13125	chr8_20273978_A_G	27755413	5	66	0.93	0.8654	0.212	0.106	0.682	0.265	0.695
9072	chr19_8958881_C_T	61806467	5	66	0.93	0.8658	0.121	0.045	0.833	0.144	0.7747
11226	chr5_24155918_C_T	22622357	5	66	0.93	0.8662	0.288	0.258	0.455	0.417	0.6408
5772	chr14_7744872_G_T	10756480	5	66	0.93	0.8663	0.879	0.045	0.076	0.098	0.6549
2417	chr1_8249755_A_G	30645340	5	66	0.93	0.8672	0.167	0.061	0.773	0.197	1
4305	chr13_12963435_A_C	49738352	5	66	0.93	0.8677	0.197	0.121	0.682	0.258	0.5722
9229	chr2_16788656_C_T	48692436	5	66	0.93	0.8678	0.03	0.106	0.864	0.083	1
16509	lb_C_T_chr6_17839879	31782364	5	66	0.93	0.8687	0.394	0.212	0.394	0.5	0.7245
15569	cn_C_T_chr3_14336788	58794372	5	66	0.93	0.8689	0.045	0.106	0.848	0.098	1
4118	chr12_7355072_C_T	14781301	5	66	0.93	0.869	0.03	0.076	0.894	0.068	0.8269
15991	cn_T_C_chr18_11478850	16661408	5	66	0.93	0.8692	0.985	0.015	0	0.008	0.927
12094	chr6_8334007_C_T	44794441	5	66	0.93	0.8713	0.061	0.121	0.818	0.121	0.7941
388	ae_C_T_chr4_4578811	31751468	5	66	0.93	0.8715	0.076	0.136	0.788	0.144	0.8197
7968	chr18_2780331_A_G	21669324	5	66	0.93	0.8728	0.818	0.061	0.121	0.152	0.8227
408	ae_C_T_chr6_16378910	19647505	5	66	0.93	0.8733	0	0.045	0.955	0.023	0.9222
11171	chr5_22325190_A_G	25751331	5	66	0.93	0.8736	0.985	0.015	0	0.008	0.7028
7068	chr17_12531269_A_C	41656401	5	66	0.93	0.8738	0.939	0.061	0	0.03	0.7603
4302	chr13_12826895_A_C	44809396	5	66	0.93	0.875	0.106	0.076	0.818	0.144	0.9105
3975	chr12_4041981_A_C	12686319	5	66	0.93	0.8755	0.818	0.167	0.015	0.098	0.7719
7549	chr18_11510652_C_T	44691381	5	66	0.93	0.8756	0	0.015	0.985	0.008	0.602
14899	chrUn_33094062_A_G	64644415	5	66	0.93	0.8757	0.97	0.03	0	0.015	0.621
14195	chrUn_14792808_C_T	36620469	5	66	0.93	0.8759	0.061	0.242	0.697	0.182	0.5361
2742	chr10_2808199_A_C	14645389	5	66	0.93	0.876	0.894	0.106	0	0.053	1
6171	chr15_18359815_C_T	50730373	5	66	0.93	0.876	0.197	0.091	0.712	0.242	0.8625
10475	chr4_19672193_C_T	57641351	5	66	0.93	0.8765	0.97	0.015	0.015	0.023	1
11085	chr5_19251186_C_T	52655304	5	66	0.93	0.8765	0.939	0.061	0	0.03	0.6322
13839	chr9_6413073_C_T	51613473	5	66	0.93	0.8768	0.667	0.197	0.136	0.235	1
9819	chr3_2415247_A_G	73619433	5	66	0.93	0.8788	0.788	0.091	0.121	0.167	0.7393
4362	chr13_15237643_A_C	66602326	5	66	0.93	0.8791	0.955	0.045	0	0.023	0.8923
11619	chr6_1303601_A_G	52791326	5	66	0.93	0.8793	0.621	0.152	0.227	0.303	0.5865
3555	chr11_9924874_C_T	19735380	5	66	0.93	0.8797	0.439	0.167	0.394	0.477	0.8829
3051	chr11_13769913_A_G	10792319	5	66	0.93	0.8798	0.848	0.091	0.061	0.106	0.5881
10434	chr4_18496695_C_T	39640437	5	66	0.93	0.8802	0.848	0.136	0.015	0.083	1
1124	be_C_A_chr14_18308981	11731302	5	66	0.93	0.8813	0.03	0.03	0.939	0.045	0.6306
6239	chr15_19681072_A_G	42671382	5	66	0.93	0.8816	0.742	0.106	0.152	0.205	1
13289	chr8_5840963_A_G	31623367	5	66	0.93	0.8818	0	0.061	0.939	0.03	0.7402
14131	chrUn_13550030_G_T	17705376	5	66	0.93	0.8843	0.833	0.061	0.106	0.136	0.6109
9185	chr2_14941180_C_T	21759343	5	66	0.93	0.8845	0.076	0.121	0.803	0.136	1
9794	chr3_1933627_C_T	71622372	5	66	0.93	0.8848	0	0.015	0.985	0.008	1
15626	cn_C_T_chr8_10418281	50682411	5	66	0.93	0.8852	0	0.061	0.939	0.03	1
11796	chr6_18972680_G_T	32780462	5	66	0.93	0.8862	0.03	0.091	0.879	0.076	0.7514
1003	be_A_G_chr14_16819891	47779361	5	66	0.93	0.8863	0.939	0.045	0.015	0.038	0.8308
4399	chr13_16213951_C_T	56746302	5	66	0.93	0.8867	0.894	0.091	0.015	0.061	0.6897
13796	chr9_5739381_C_T	49650364	5	66	0.93	0.8867	0	0.015	0.985	0.008	1
5053	chr14_11854317_A_G	28711371	5	66	0.93	0.8868	0.576	0.227	0.197	0.311	0.7986
9561	chr2_7723201_A_G	73755368	5	66	0.93	0.8873	0.258	0.197	0.545	0.356	0.8835
4462	chr13_18933258_A_G	31798483	5	66	0.93	0.8874	0	0.045	0.955	0.023	0.5573
3350	chr11_4137446_A_G	45763377	5	66	0.93	0.8877	0.97	0.03	0	0.015	1
9152	chr2_13148623_A_G	28716301	5	66	0.93	0.8882	0.121	0.091	0.788	0.167	1
3628	chr12_13268464_C_T	14670317	5	66	0.93	0.8888	0.864	0.091	0.045	0.091	0.6449
5278	chr14_21733593_A_G	59757304	5	66	0.93	0.889	0.879	0.045	0.076	0.098	0.7584
8677	chr19_20903954_C_T	70647491	5	66	0.93	0.8894	0.045	0.106	0.848	0.098	0.8501
5323	chr14_22882433_C_T	16627507	5	66	0.93	0.8897	0.773	0.061	0.167	0.197	0.7441
8154	chr18_6320708_G_T	30633317	5	66	0.93	0.8901	0.788	0.167	0.045	0.129	1
9411	chr2_4256659_A_G	46704449	5	66	0.93	0.8902	0.045	0.121	0.833	0.106	0.7154
11794	chr6_18905560_A_G	57656481	5	66	0.93	0.8903	0	0.015	0.985	0.008	0.6485
14935	chrUn_34132933_A_G	10604314	5	66	0.93	0.8903	0.939	0.045	0.015	0.038	0.666
5875	chr15_11650087_C_T	40742474	5	66	0.93	0.8912	0.742	0.167	0.091	0.174	1
11994	chr6_5375964_G_T	14782421	5	66	0.93	0.8912	0.939	0.061	0	0.03	0.8262
3840	chr12_2085828_G_T	24649394	5	66	0.93	0.8915	0.03	0.061	0.909	0.061	1
6235	chr15_19577182_C_T	69744330	5	66	0.93	0.8922	0.091	0.045	0.864	0.114	0.9135
5162	chr14_17609547_G_T	27728400	5	66	0.93	0.8924	0.015	0.076	0.909	0.053	1
5955	chr15_13641347_C_T	44787359	5	66	0.93	0.8924	0.258	0.136	0.606	0.326	0.7007
11605	chr6_12413085_C_T	44791461	5	66	0.93	0.8927	0.015	0.03	0.955	0.03	0.8695
15585	cn_C_T_chr4_19124418	33703384	5	66	0.93	0.8942	0.015	0.015	0.97	0.023	0.8016
14905	chrUn_33535896_C_T	13724369	5	66	0.93	0.8955	0.03	0.091	0.879	0.076	1
12423	chr7_19960748_C_T	21642509	5	66	0.93	0.8956	0.015	0.045	0.939	0.038	1
15381	cn_A_G_chrUn_24419016	18769318	5	66	0.93	0.8956	0.864	0.076	0.061	0.098	0.8294
10308	chr4_14967063_A_G	52768387	5	66	0.93	0.8963	0	0.106	0.894	0.053	1
14505	chrUn_22366604_A_C	15612451	5	66	0.93	0.8963	0.864	0.076	0.061	0.098	1
10285	chr4_1424112_A_G	67681474	5	66	0.93	0.8964	0.955	0.045	0	0.023	1
12551	chr7_4498332_A_G	42654504	5	66	0.93	0.8964	0.015	0.121	0.864	0.076	0.6785
2299	chr1_5042215_A_G	72716466	5	66	0.93	0.8994	0.015	0.015	0.97	0.023	1
11584	chr6_11806087_C_T	69680331	5	66	0.93	0.9	0.879	0.121	0	0.061	0.7737
12916	chr8_14352185_A_G	57627333	5	66	0.93	0.9004	0.636	0.197	0.167	0.265	0.7602
735	ae_T_C_chr1_21277715	40674325	5	66	0.93	0.9012	0.97	0.03	0	0.015	0.9807
12465	chr7_2176700_A_G	39706479	5	66	0.93	0.9031	0.848	0.106	0.045	0.098	0.9486
13398	chr9_10751092_G_T	32693400	5	66	0.93	0.9052	0.985	0.015	0	0.008	1
3118	chr11_1589316_A_G	61659351	5	66	0.93	0.9053	0.212	0.136	0.652	0.28	1
3262	chr11_19551429_A_G	37661385	5	66	0.93	0.9055	0.97	0.03	0	0.015	1
4262	chr13_10384409_C_T	67606424	5	66	0.93	0.9058	0.03	0.121	0.848	0.091	1
4880	chr13_8634097_C_T	26630346	5	66	0.93	0.9058	0.879	0.106	0.015	0.068	1
6324	chr15_6867106_C_T	31733452	5	66	0.93	0.9061	0.682	0.106	0.212	0.265	0.991
15541	cn_C_T_chr18_24655239	62733450	5	66	0.93	0.9064	0	0.106	0.894	0.053	1
6496	chr16_14160643_A_G	22793454	5	66	0.93	0.9073	0.939	0.061	0	0.03	0.8259
8081	chr18_450395_A_G	25611408	5	66	0.93	0.9076	0.909	0.091	0	0.045	0.9556
7789	chr18_2049874_C_T	41712427	5	66	0.93	0.9079	0.03	0.091	0.879	0.076	0.8488
10200	chr3_random_930161_A_G	20801308	5	66	0.93	0.908	0.076	0	0.924	0.076	0.9156
6858	chr16_3142697_A_C	48667435	5	66	0.93	0.9096	0.015	0	0.985	0.015	1
16571	lb_G_A_chr1_743384	43789447	5	66	0.93	0.9099	0.015	0.015	0.97	0.023	1
14181	chrUn_14635964_C_T	68652410	5	66	0.93	0.9113	0.015	0.045	0.939	0.038	0.8519
5380	chr14_24357047_A_G	15658456	5	66	0.93	0.9117	0.833	0.136	0.03	0.098	0.6533
4505	chr13_20386482_A_G	56683333	5	66	0.93	0.9119	0.182	0.227	0.591	0.295	0.8719
15582	cn_C_T_chr4_12210384	56683326	5	66	0.93	0.912	0.03	0.015	0.955	0.038	1
5337	chr14_23216314_C_T	63731419	5	66	0.93	0.9123	0	0.106	0.894	0.053	1
4551	chr13_22067532_A_G	26809326	5	66	0.93	0.9124	0.167	0.106	0.727	0.22	0.9742
11946	chr6_3912885_C_T	49636329	5	66	0.93	0.9124	0.091	0.091	0.818	0.136	1
17027	li_A_C_chr4_1880751	12806336	5	66	0.93	0.9125	0.864	0.045	0.091	0.114	0.9529
7555	chr18_11667538_A_G	61657413	5	66	0.93	0.9127	0.076	0.106	0.818	0.129	1
5836	chr15_10338742_A_G	13702316	5	66	0.93	0.9142	0.924	0.076	0	0.038	1
9626	chr3_10044379_C_T	65651422	5	66	0.93	0.9143	0.924	0.076	0	0.038	0.9657
7751	chr18_19509312_C_T	47606369	5	66	0.93	0.9151	0.152	0.136	0.712	0.22	1
13243	chr8_3864748_A_C	57734316	5	66	0.93	0.9153	0	0.136	0.864	0.068	1
10942	chr5_13749881_C_T	55683496	5	66	0.93	0.9154	0.848	0.136	0.015	0.083	0.9282
2979	chr10_9954434_A_G	49756433	5	66	0.93	0.9165	0.833	0.136	0.03	0.098	1
4814	chr13_6847371_A_G	39678493	5	66	0.93	0.9178	0.864	0.045	0.091	0.114	1
14396	chrUn_1924305_C_T	66692481	5	66	0.93	0.9178	0.076	0.106	0.818	0.129	1
2372	chr1_7082544_A_G	38751354	5	66	0.93	0.9181	0.015	0.061	0.924	0.045	1
13893	chr9_7063034_A_G	59769362	5	66	0.93	0.9184	0.848	0.061	0.091	0.121	1
14413	chrUn_19617423_A_C	67715460	5	66	0.93	0.9185	0.333	0.227	0.439	0.447	1
15857	cn_G_A_chr8_8948862	21750359	5	66	0.93	0.9193	0.561	0.333	0.106	0.273	0.9388
11936	chr6_3629778_A_G	49655334	5	66	0.93	0.9209	0.394	0.182	0.424	0.485	1
10546	chr4_21809735_A_C	29662360	5	66	0.93	0.9215	0.015	0.136	0.848	0.083	1
1709	be_T_C_chr18_8051696	45640384	5	66	0.93	0.9217	0.833	0.076	0.091	0.129	1
9400	chr2_4067972_A_G	39691341	5	66	0.93	0.9217	0.773	0.076	0.152	0.189	1
15462	cn_C_T_chr11_1670301	46693429	5	66	0.93	0.9227	0	0.061	0.939	0.03	0.9641
10261	chr4_13308805_A_C	37755335	5	66	0.93	0.9278	0.288	0.227	0.485	0.402	0.9773
12255	chr7_15478834_C_T	31610368	5	66	0.93	0.928	0.742	0.136	0.121	0.189	1
5988	chr15_14644810_A_G	38628452	5	66	0.93	0.9286	0.879	0.091	0.03	0.076	1
13518	chr9_2034464_A_C	18758401	5	66	0.93	0.9292	0.712	0.106	0.182	0.235	1
732	ae_T_C_chr1_15943292	33639504	5	66	0.93	0.9298	0.924	0.061	0.015	0.045	1
711	ae_G_T_chr4_13422551	57727425	5	66	0.93	0.9309	0	0.015	0.985	0.008	1
1036	be_A_G_chr18_2680754	73710347	5	66	0.93	0.931	0.667	0.106	0.227	0.28	1
17686	mu_s_C_A_chr12_13127720	37677409	5	66	0.93	0.9312	0.045	0.015	0.939	0.053	1
16258	lb_A_G_chr6_11986747	46767386	5	66	0.93	0.9383	0.97	0.03	0	0.015	1
8082	chr18_451119_C_T	45621307	5	66	0.93	0.9419	0.045	0.076	0.879	0.083	1
10587	chr4_23075693_A_G	29663470	5	66	0.93	0.9426	0.015	0.106	0.879	0.068	1
2923	chr10_782226_C_T	11694452	5	66	0.93	0.946	0.621	0.076	0.303	0.341	1
3024	chr11_116731_A_G	47625433	5	66	0.93	0.9464	0	0.167	0.833	0.083	1
3020	chr11_11005008_A_G	41771445	5	66	0.93	0.9522	0.985	0.015	0	0.008	1
14573	chrUn_2391301_A_G	21620320	4	67	0.944	0.4878	0.91	0.09	0	0.045	0.1648
7867	chr18_23937128_G_T	72759473	4	67	0.944	0.5565	0	0.164	0.836	0.082	0.3092
11764	chr6_18029643_C_T	28607452	4	67	0.944	0.5567	0.045	0.149	0.806	0.119	0.4518
16856	lb_T_C_chr14_7839233	57702345	4	67	0.944	0.583	0.985	0.015	0	0.007	0.5514
6569	chr16_16062134_C_T	17780438	4	67	0.944	0.5848	0.463	0.313	0.224	0.381	0.4143
5437	chr14_25603861_A_G	50743321	4	67	0.944	0.5876	0.06	0.104	0.836	0.112	0.423
12507	chr7_3353453_A_G	42697395	4	67	0.944	0.5885	0	0.269	0.731	0.134	0.3407
3378	chr11_4918265_C_T	74674368	4	67	0.944	0.5906	0	0.06	0.94	0.03	0.4103
15003	chrUn_36768405_A_C	26622475	4	67	0.944	0.5925	0	0.015	0.985	0.007	0.6398
5445	chr14_25805981_C_T	57803342	4	67	0.944	0.6112	0.776	0.149	0.075	0.149	0.3379
11222	chr5_24080339_A_G	57605381	4	67	0.944	0.6118	0.866	0.09	0.045	0.09	0.8284
2390	chr1_7536794_G_T	49615455	4	67	0.944	0.6243	0.104	0.09	0.806	0.149	0.385
9066	chr19_8871722_A_G	69787423	4	67	0.944	0.6244	0.015	0.06	0.925	0.045	0.7243
2771	chr10_3412023_C_T	20618432	4	67	0.944	0.6255	0	0.522	0.478	0.261	0.4188
6751	chr16_2101355_C_T	56748438	4	67	0.944	0.6279	0.507	0.313	0.179	0.336	0.2603
3175	chr11_17344939_C_T	47663449	4	67	0.944	0.6298	0.06	0.299	0.642	0.209	0.3111
5851	chr15_10906487_A_G	40772313	4	67	0.944	0.6304	0.91	0.03	0.06	0.075	0.3249
6381	chr15_9741822_A_G	17808396	4	67	0.944	0.6308	0.194	0.06	0.746	0.224	0.4866
16704	lb_G_A_chr6_12946322	19623322	4	67	0.944	0.6323	0	0.015	0.985	0.007	0.8933
11875	chr6_2132679_A_G	46796495	4	67	0.944	0.6341	0	0.06	0.94	0.03	0.6888
533	ae_G_A_chr15_3715739	25717435	4	67	0.944	0.6355	0	0.642	0.358	0.321	0.3622
16599	lb_G_A_chr12_random_213502	24722493	4	67	0.944	0.6365	0	0.075	0.925	0.037	0.4863
9252	chr2_17436725_A_C	53753481	4	67	0.944	0.6373	0.269	0.209	0.522	0.373	0.4418
11022	chr5_16968904_A_G	36685382	4	67	0.944	0.6389	0	0.97	0.03	0.485	0.2869
6229	chr15_19366698_C_T	27731380	4	67	0.944	0.6403	0.94	0.06	0	0.03	0.552
1042	be_A_G_chr19_14372495	43734320	4	67	0.944	0.6439	0.896	0.104	0	0.052	0.4171
4212	chr12_996545_A_G	36636360	4	67	0.944	0.6444	0.194	0.134	0.672	0.261	0.8812
12213	chr7_14143926_C_T	54665439	4	67	0.944	0.6462	0.03	0.06	0.91	0.06	0.4126
3710	chr12_16845637_A_G	73716411	4	67	0.944	0.6496	0.791	0.194	0.015	0.112	0.6287
3517	chr11_8613276_A_G	53748504	4	67	0.944	0.6512	0.015	0.075	0.91	0.052	0.626
1068	be_A_G_chr5_11373291	50782341	4	67	0.944	0.6527	0.925	0.045	0.03	0.052	0.8397
8131	chr18_5779010_A_G	40761312	4	67	0.944	0.6531	0.03	0.09	0.881	0.075	0.4223
10173	chr3_random_310437_C_T	21684351	4	67	0.944	0.6565	0.045	0.03	0.925	0.06	0.6644
12309	chr7_16973321_A_G	12704402	4	67	0.944	0.6569	0.03	0.179	0.791	0.119	0.9965
13692	chr9_4165627_C_T	59631407	4	67	0.944	0.6601	0.91	0.09	0	0.045	0.7259
8007	chr18_29236929_A_G	27772488	4	67	0.944	0.6603	0	0.075	0.925	0.037	0.4861
11063	chr5_1844866_C_T	51684409	4	67	0.944	0.6619	0.791	0.06	0.149	0.179	0.3383
2469	chr1_random_299660_A_G	72614468	4	67	0.944	0.6626	0	0.119	0.881	0.06	0.4493
7654	chr18_14377739_A_G	62613509	4	67	0.944	0.6668	0.925	0.075	0	0.037	0.5343
10563	chr4_22341497_C_T	59713483	4	67	0.944	0.6677	0.731	0.104	0.164	0.216	0.5325
6461	chr16_1331589_A_G	14808350	4	67	0.944	0.6692	0.881	0.09	0.03	0.075	0.6111
467	ae_G_A_chr1_5144110	51800481	4	67	0.944	0.6721	0.836	0.134	0.03	0.097	0.3519
11813	chr6_19483732_A_G	32756461	4	67	0.944	0.6743	0.761	0.134	0.104	0.172	0.5134
13200	chr8_2320966_C_T	58626491	4	67	0.944	0.6759	0.075	0.134	0.791	0.142	0.2632
4906	chr13_9338784_C_T	33687436	4	67	0.944	0.6788	0.075	0.299	0.627	0.224	0.3787
8933	chr19_6049919_G_T	18640318	4	67	0.944	0.6792	0.239	0.075	0.687	0.276	0.7399
11146	chr5_21133172_A_G	59698480	4	67	0.944	0.6795	0.015	0.134	0.851	0.082	0.508
13005	chr8_1683654_A_G	63792365	4	67	0.944	0.6807	0.433	0.313	0.254	0.41	0.63
2904	chr10_7242933_C_T	41780313	4	67	0.944	0.6811	0.224	0.209	0.567	0.328	0.4465
18046	Vvi_1196	28663429	4	67	0.944	0.6824	0.955	0.045	0	0.022	0.849
10466	chr4_1940151_C_T	44657340	4	67	0.944	0.6825	0.045	0.09	0.866	0.09	0.7733
10242	chr4_11909002_G_T	32806500	4	67	0.944	0.6826	0.955	0.045	0	0.022	0.3123
13364	chr8_9548295_A_G	13805322	4	67	0.944	0.6839	0	0.015	0.985	0.007	0.513
10522	chr4_2101154_A_G	60703509	4	67	0.944	0.6849	0.254	0.179	0.567	0.343	0.7088
2112	chr1_2049117_G_T	60617423	4	67	0.944	0.686	0.881	0.06	0.06	0.09	0.2919
16775	lb_G_T_chr19_3675604	60775453	4	67	0.944	0.6882	0	0.015	0.985	0.007	0.7841
16261	lb_A_G_chr6_20767208	65740347	4	67	0.944	0.6885	0	0.119	0.881	0.06	1
10715	chr4_5244169_C_T	50789494	4	67	0.944	0.6892	0.522	0.209	0.269	0.373	0.5414
811	ae_T_C_chr18_random_4848695	36790383	4	67	0.944	0.6899	0.567	0.433	0	0.216	0.3343
10604	chr4_23647471_A_G	51616466	4	67	0.944	0.6899	0.687	0.119	0.194	0.254	0.498
8314	chr18_random_1128395_G_T	15698483	4	67	0.944	0.6904	0.03	0.09	0.881	0.075	0.4336
9883	chr3_3460123_A_G	54658392	4	67	0.944	0.6906	0.925	0.06	0.015	0.045	1
9956	chr3_5072023_G_T	36753463	4	67	0.944	0.6907	0.045	0.134	0.821	0.112	0.5337
8551	chr19_16875213_C_T	13796371	4	67	0.944	0.691	0	0.03	0.97	0.015	0.4712
7719	chr18_1850492_C_T	38809436	4	67	0.944	0.6912	0.925	0.075	0	0.037	0.5028
7881	chr18_24717333_A_G	66613305	4	67	0.944	0.6928	0	0.075	0.925	0.037	0.415
16192	lb_A_G_chr14_4284711	21605315	4	67	0.944	0.6937	0.985	0.015	0	0.007	0.8424
3620	chr12_13101329_C_T	16608395	4	67	0.944	0.6938	0	0.03	0.97	0.015	0.4182
77	ae_A_G_chr13_random_2437813	57661374	4	67	0.944	0.6954	0.716	0.194	0.09	0.187	0.4028
14928	chrUn_34026881_C_T	15699364	4	67	0.944	0.6963	0.97	0.015	0.015	0.022	0.4066
12344	chr7_17906761_A_G	69722454	4	67	0.944	0.6971	0.731	0.075	0.194	0.231	0.2711
16551	lb_C_T_chrUn_20829652	20695464	4	67	0.944	0.6972	0	0.03	0.97	0.015	0.4201
12852	chr8_12513790_A_G	25620323	4	67	0.944	0.6977	0.851	0.075	0.075	0.112	0.7617
15797	cn_G_A_chr2_1726990	29729460	4	67	0.944	0.699	0.09	0.299	0.612	0.239	0.5081
6814	chr16_2250582_A_G	36619322	4	67	0.944	0.6995	0.015	0.06	0.925	0.045	0.3754
7910	chr18_25638836_A_G	33654389	4	67	0.944	0.7004	0.97	0.03	0	0.015	0.524
16705	lb_G_A_chr6_14906862	37752328	4	67	0.944	0.7013	0	0.134	0.866	0.067	0.4037
3077	chr11_14535045_A_C	22654373	4	67	0.944	0.7018	0.925	0.075	0	0.037	1
28	ae_A_C_chr6_17838096	52607494	4	67	0.944	0.7037	0.91	0.075	0.015	0.052	0.8865
15606	cn_C_T_chr5_19627093	67739475	4	67	0.944	0.7045	0.03	0.149	0.821	0.104	0.5897
7702	chr18_1782663_A_G	46626412	4	67	0.944	0.7051	0.881	0.09	0.03	0.075	0.8001
7713	chr18_182138_C_T	73688389	4	67	0.944	0.7068	0.015	0.164	0.821	0.097	0.7835
15236	cn_A_C_chrUn_21290602	11604454	4	67	0.944	0.7073	0.851	0.134	0.015	0.082	0.3297
6328	chr15_6920720_C_T	19616382	4	67	0.944	0.7075	0.09	0.03	0.881	0.104	0.6398
11824	chr6_19852377_C_T	47675484	4	67	0.944	0.7077	0.06	0.075	0.866	0.097	0.7597
9853	chr3_2977354_A_G	46646369	4	67	0.944	0.7083	0.866	0.09	0.045	0.09	0.5993
5413	chr14_25025034_A_G	41706332	4	67	0.944	0.7103	0	0.03	0.97	0.015	0.8457
9333	chr2_2608966_C_T	28792361	4	67	0.944	0.7103	0.03	0.06	0.91	0.06	0.4847
7074	chr17_1274901_A_C	36691356	4	67	0.944	0.7104	0.91	0.015	0.075	0.082	0.4352
6442	chr16_12518560_G_T	12728477	4	67	0.944	0.7115	0.104	0.194	0.701	0.201	0.4217
2578	chr10_12929074_A_G	50711490	4	67	0.944	0.7122	0	0.03	0.97	0.015	0.6046
4895	chr13_8954203_A_G	28726482	4	67	0.944	0.7126	0	0.06	0.94	0.03	0.6408
16623	lb_G_A_chr15_744451	64677365	4	67	0.944	0.7134	0.075	0.209	0.716	0.179	0.3952
8847	chr19_3764267_C_T	33674427	4	67	0.944	0.7135	0.194	0.328	0.478	0.358	0.7352
5070	chr14_12792995_G_T	74757417	4	67	0.944	0.7162	0.866	0.104	0.03	0.082	0.4946
2405	chr1_7933647_C_T	67679492	4	67	0.944	0.7167	0.03	0.403	0.567	0.231	0.295
10569	chr4_22591836_C_T	65713305	4	67	0.944	0.717	0.075	0.149	0.776	0.149	0.744
6224	chr15_19257478_G_T	28725379	4	67	0.944	0.7175	0.881	0.075	0.045	0.082	0.3138
11040	chr5_17459706_A_C	44736345	4	67	0.944	0.7186	0.97	0.03	0	0.015	0.4035
10295	chr4_14473551_A_G	45674380	4	67	0.944	0.7187	0.09	0.119	0.791	0.149	0.3396
11870	chr6_21182099_G_T	65809437	4	67	0.944	0.719	0.851	0.104	0.045	0.097	0.6075
16742	lb_G_A_chrUn_39083238	73609417	4	67	0.944	0.7206	0.179	0.224	0.597	0.291	0.7504
6167	chr15_18307225_A_G	24673368	4	67	0.944	0.7212	0.687	0.164	0.149	0.231	1
13510	chr9_1928915_C_T	60677347	4	67	0.944	0.7212	0.06	0.104	0.836	0.112	0.5534
16388	lb_C_T_chr12_19526798	62731394	4	67	0.944	0.7212	0.134	0.075	0.791	0.172	0.6044
13739	chr9_4877122_A_G	21611427	4	67	0.944	0.7223	0.06	0.134	0.806	0.127	0.5446
2048	chr1_1813511_A_G	55797340	4	67	0.944	0.7234	0.985	0.015	0	0.007	0.6154
5825	chr15_100219_C_T	60653403	4	67	0.944	0.7235	0.075	0.075	0.851	0.112	0.7868
1071	be_A_G_chr5_16679887	52680418	4	67	0.944	0.7239	0.507	0.448	0.045	0.269	0.3288
2163	chr1_22075765_C_T	67685506	4	67	0.944	0.7245	0.955	0.045	0	0.022	0.6241
3356	chr11_427464_C_T	13737494	4	67	0.944	0.7245	0.925	0.06	0.015	0.045	0.754
4496	chr13_20046351_C_T	67754409	4	67	0.944	0.7248	0.955	0.045	0	0.022	0.5181
15955	cn_T_C_chr12_9057995	52637431	4	67	0.944	0.7252	0.507	0.493	0	0.246	0.3585
6351	chr15_8694359_A_G	56746356	4	67	0.944	0.7253	0.045	0.075	0.881	0.082	0.3587
9235	chr2_16916164_A_C	34692492	4	67	0.944	0.7254	0.94	0.045	0.015	0.037	0.9773
11705	chr6_16452311_A_C	35688305	4	67	0.944	0.7273	0	0.075	0.925	0.037	0.4072
12114	chr6_8984288_A_G	16665321	4	67	0.944	0.7273	0.134	0.104	0.761	0.187	0.6228
3918	chr12_2757585_A_G	45668494	4	67	0.944	0.7275	0	0.179	0.821	0.09	1
15011	chrUn_36966528_A_G	17755492	4	67	0.944	0.7277	0.776	0.104	0.119	0.172	0.572
1561	be_G_A_chr7_random_653806	38701338	4	67	0.944	0.7279	0.075	0.149	0.776	0.149	0.4111
3142	chr11_16483294_A_G	73651455	4	67	0.944	0.7279	0.104	0.134	0.761	0.172	0.6921
6387	chr16_10009766_C_T	45689437	4	67	0.944	0.7284	0.985	0.015	0	0.007	0.3865
13726	chr9_4772021_C_T	15758487	4	67	0.944	0.7284	0.896	0.104	0	0.052	0.3848
8209	chr18_7579387_G_T	28740484	4	67	0.944	0.7289	0.075	0.134	0.791	0.142	0.3261
12912	chr8_14281488_A_G	62739402	4	67	0.944	0.7295	0	0.06	0.94	0.03	0.7482
10442	chr4_1868113_C_T	29735343	4	67	0.944	0.7297	0.806	0.134	0.06	0.127	0.311
15836	cn_G_A_chr6_5129390	54712480	4	67	0.944	0.73	0	0.03	0.97	0.015	0.9027
3393	chr11_5191310_C_T	67683497	4	67	0.944	0.7301	0	0.119	0.881	0.06	0.7792
16378	lb_C_T_chr11_1691402	27793406	4	67	0.944	0.7304	0.03	0.09	0.881	0.075	0.6439
3295	chr11_2576841_A_G	16697389	4	67	0.944	0.7305	0.045	0.149	0.806	0.119	0.373
7775	chr18_20104475_A_G	25764324	4	67	0.944	0.7314	0.03	0.104	0.866	0.082	0.6952
8313	chr18_random_1115397_A_G	58690424	4	67	0.944	0.7314	0	0.06	0.94	0.03	0.3668
7923	chr18_26070570_C_T	46795471	4	67	0.944	0.7316	0.179	0.179	0.642	0.269	0.4354
15250	cn_A_G_chr11_10775430	10666466	4	67	0.944	0.7321	0.881	0.119	0	0.06	0.8983
10455	chr4_19049390_A_G	65617338	4	67	0.944	0.7323	0.015	0.06	0.925	0.045	0.5758
3803	chr12_20038445_C_T	19640371	4	67	0.944	0.7327	0	0.06	0.94	0.03	0.5523
7146	chr17_16420307_G_T	15670455	4	67	0.944	0.7327	0.806	0.09	0.104	0.149	0.6353
6928	chr16_6438501_C_T	25726309	4	67	0.944	0.7355	0.91	0.075	0.015	0.052	0.4774
11000	chr5_15728813_A_C	29677505	4	67	0.944	0.7355	0.03	0.09	0.881	0.075	0.428
13891	chr9_7049882_C_T	46761433	4	67	0.944	0.7356	0.806	0.179	0.015	0.104	0.2991
4574	chr13_22816709_C_T	19661475	4	67	0.944	0.7358	0.836	0.119	0.045	0.104	0.7055
17335	li_T_C_chr8_19267626	20681371	4	67	0.944	0.7364	0.194	0.149	0.657	0.269	1
8235	chr18_8109782_A_C	63770465	4	67	0.944	0.7366	0.836	0.09	0.075	0.119	0.4142
15067	chrUn_6976980_G_T	39747320	4	67	0.944	0.7367	0.03	0.164	0.806	0.112	0.2567
11327	chr5_4163154_A_G	35660494	4	67	0.944	0.7371	0.701	0.194	0.104	0.201	0.4435
12993	chr8_164902_A_C	70639413	4	67	0.944	0.7371	0.015	0.015	0.97	0.022	0.6596
7521	chr18_10923078_C_T	21661488	4	67	0.944	0.7375	0.985	0.015	0	0.007	0.5522
6598	chr16_16811470_A_G	70691364	4	67	0.944	0.7388	0.03	0.119	0.851	0.09	0.7887
3613	chr12_12132083_G_T	34661370	4	67	0.944	0.7391	0.015	0.119	0.866	0.075	0.6519
8454	chr18_random_5101122_A_G	58737398	4	67	0.944	0.7393	0.119	0.179	0.701	0.209	0.4408
18021	SNP859_294	23725498	4	67	0.944	0.7396	0.642	0.104	0.254	0.306	0.4476
3162	chr11_17001696_C_T	49715509	4	67	0.944	0.7398	0.94	0.06	0	0.03	1
16423	lb_C_T_chr15_13595239	49604491	4	67	0.944	0.74	0	0.03	0.97	0.015	0.8588
11124	chr5_20388010_A_C	64648434	4	67	0.944	0.7403	0.925	0.075	0	0.037	0.2626
3265	chr11_1958663_A_G	70722388	4	67	0.944	0.7408	0.91	0.09	0	0.045	1
7383	chr17_7777803_G_T	30755497	4	67	0.944	0.7409	0.03	0.015	0.955	0.037	0.8062
8947	chr19_6341572_G_T	22765388	4	67	0.944	0.7411	0.97	0.03	0	0.015	0.2695
11600	chr6_12281244_A_G	26631504	4	67	0.944	0.7414	0.03	0.03	0.94	0.045	0.6643
9612	chr2_9002325_A_C	21674465	4	67	0.944	0.7415	0.045	0.09	0.866	0.09	0.42
1120	be_C_A_chr12_17091765	42768468	4	67	0.944	0.7416	0.06	0.149	0.791	0.134	0.3847
6606	chr16_16940000_C_T	21604437	4	67	0.944	0.7416	0.119	0.134	0.746	0.187	0.5439
15524	cn_C_T_chr16_14443997	33608331	4	67	0.944	0.7419	0.015	0.075	0.91	0.052	0.9504
16350	lb_C_A_chr6_18329334	18704506	4	67	0.944	0.7421	0.761	0.164	0.075	0.157	0.4296
5596	chr14_29533991_C_T	21660326	4	67	0.944	0.7437	0.09	0.09	0.821	0.134	0.57
8247	chr18_8373044_G_T	36781418	4	67	0.944	0.7443	0.06	0.149	0.791	0.134	0.4953
8745	chr19_23307716_C_T	64724348	4	67	0.944	0.745	0.015	0.164	0.821	0.097	0.688
2777	chr10_3594848_A_G	18612502	4	67	0.944	0.7451	0	0.06	0.94	0.03	0.4681
12030	chr6_645986_G_T	37679323	4	67	0.944	0.7453	0	0.06	0.94	0.03	0.8904
27	ae_A_C_chr5_24202843	10627449	4	67	0.944	0.7456	0.94	0.06	0	0.03	0.5578
12446	chr7_20583760_G_T	48747329	4	67	0.944	0.7457	0.03	0.075	0.896	0.067	0.8344
3869	chr12_22037745_A_G	63790494	4	67	0.944	0.7464	0.821	0.149	0.03	0.104	0.5732
9694	chr3_1495511_A_G	22621432	4	67	0.944	0.7474	0.522	0.239	0.239	0.358	0.9414
11592	chr6_12066242_A_G	35614336	4	67	0.944	0.7479	0.836	0.149	0.015	0.09	0.7759
16814	lb_T_C_chr10_14443918	70770306	4	67	0.944	0.7486	0.925	0.045	0.03	0.052	0.7722
8766	chr19_23746963_C_T	71601300	4	67	0.944	0.7498	0.179	0.104	0.716	0.231	0.8265
8921	chr19_5685572_A_C	57764462	4	67	0.944	0.7502	0.03	0.164	0.806	0.112	0.5908
3624	chr12_13127572_A_G	20716490	4	67	0.944	0.7505	0.925	0.075	0	0.037	0.6408
6780	chr16_21499064_A_G	22759484	4	67	0.944	0.7506	0.851	0.134	0.015	0.082	0.4638
2688	chr10_17787494_A_G	65684384	4	67	0.944	0.7508	0.701	0.104	0.194	0.246	1
8111	chr18_5346390_G_T	23638330	4	67	0.944	0.7509	0.925	0.06	0.015	0.045	0.6114
15846	cn_G_A_chr7_19323342	10607463	4	67	0.944	0.7511	0.507	0.119	0.373	0.433	0.3354
4663	chr13_2922475_A_G	14665349	4	67	0.944	0.7513	0.97	0.015	0.015	0.022	0.2848
15936	cn_T_C_chr1_3184789	28742368	4	67	0.944	0.7522	0.91	0.075	0.015	0.052	0.6569
15670	cn_G_A_chr1_11028481	38758467	4	67	0.944	0.7523	0.045	0.045	0.91	0.067	0.6581
4638	chr13_24377319_G_T	24764315	4	67	0.944	0.7526	0.582	0.194	0.224	0.321	0.7391
4096	chr12_6849226_G_T	38796390	4	67	0.944	0.7532	0.91	0.09	0	0.045	0.7477
6421	chr16_11935049_A_G	12706408	4	67	0.944	0.7534	0.09	0.104	0.806	0.142	0.4027
9558	chr2_763931_G_T	15770339	4	67	0.944	0.7535	0.075	0.06	0.866	0.104	0.6864
5161	chr14_17609078_A_G	30633395	4	67	0.944	0.7546	0.06	0.06	0.881	0.09	0.4814
3550	chr11_9778751_G_T	57729436	4	67	0.944	0.7551	0.821	0.075	0.104	0.142	0.5312
10998	chr5_15614274_A_C	42781349	4	67	0.944	0.7551	0	0.075	0.925	0.037	0.4639
8977	chr19_6899119_C_T	65690367	4	67	0.944	0.7552	0.836	0.134	0.03	0.097	0.4835
9219	chr2_16550998_A_G	17778338	4	67	0.944	0.7553	0.881	0.104	0.015	0.067	0.5386
10019	chr3_621609_C_T	18683388	4	67	0.944	0.7555	0.343	0.164	0.493	0.425	0.6497
14711	chrUn_28326905_C_T	13609366	4	67	0.944	0.7556	0.672	0.149	0.179	0.254	0.4402
13738	chr9_4865125_C_T	64767450	4	67	0.944	0.7557	0.388	0.179	0.433	0.478	0.9212
5882	chr15_11902885_A_G	40786454	4	67	0.944	0.7559	0.91	0.075	0.015	0.052	0.9587
11589	chr6_11960998_A_G	70687471	4	67	0.944	0.7559	0	0.03	0.97	0.015	0.7132
8879	chr19_4713897_A_G	50751460	4	67	0.944	0.757	0.91	0.075	0.015	0.052	0.9699
3727	chr12_1741119_A_G	60651310	4	67	0.944	0.7576	0.806	0.149	0.045	0.119	0.9075
12206	chr7_14021230_C_T	21773478	4	67	0.944	0.7576	0.06	0.209	0.731	0.164	1
3214	chr11_18262109_C_T	17689484	4	67	0.944	0.7581	0.97	0.03	0	0.015	0.6966
14972	chrUn_35300209_G_T	20737444	4	67	0.944	0.7586	0.104	0.045	0.851	0.127	0.6883
4013	chr12_4768146_C_T	65696387	4	67	0.944	0.7587	0.06	0.09	0.851	0.104	0.8014
2682	chr10_17575959_C_T	45711424	4	67	0.944	0.759	0	0.03	0.97	0.015	0.5804
13271	chr8_5086279_A_C	56736329	4	67	0.944	0.759	0.94	0.06	0	0.03	0.5602
13782	chr9_5536429_C_T	19757464	4	67	0.944	0.759	0	0.149	0.851	0.075	0.3584
10728	chr4_5625071_A_G	23777463	4	67	0.944	0.7595	0.731	0.104	0.164	0.216	0.4527
9604	chr2_8810865_C_T	56672382	4	67	0.944	0.7599	0.836	0.09	0.075	0.119	0.988
9951	chr3_4914028_A_C	62781418	4	67	0.944	0.76	0.269	0.299	0.433	0.418	0.7289
11181	chr5_22619878_A_G	72652389	4	67	0.944	0.76	0.134	0.119	0.746	0.194	0.4749
6702	chr16_19268018_C_T	67683508	4	67	0.944	0.7605	0.463	0.254	0.284	0.41	0.7242
9596	chr2_856575_C_T	24661402	4	67	0.944	0.7609	0.866	0.075	0.06	0.097	0.6184
7224	chr17_3431298_A_G	69703373	4	67	0.944	0.7614	0.776	0.149	0.075	0.149	0.8257
5869	chr15_11573065_C_T	52774318	4	67	0.944	0.7615	0.045	0.164	0.791	0.127	0.6765
14354	chrUn_18686784_C_T	53654386	4	67	0.944	0.7625	0.015	0.149	0.836	0.09	0.5352
6713	chr16_19488863_C_T	46739487	4	67	0.944	0.7626	0.821	0.149	0.03	0.104	0.6362
11674	chr6_1490970_G_T	58687441	4	67	0.944	0.7628	0.97	0.03	0	0.015	0.5098
1284	be_C_T_chr2_6189454	33675404	4	67	0.944	0.7638	0.015	0.657	0.328	0.343	0.6095
2174	chr1_22428538_C_T	34794401	4	67	0.944	0.7642	0.955	0.045	0	0.022	1
13929	chr9_7522982_A_G	41722353	4	67	0.944	0.7646	0.955	0.045	0	0.022	0.3514
5461	chr14_26308549_A_G	36735483	4	67	0.944	0.7651	0.821	0.119	0.06	0.119	0.7956
1315	be_C_T_chr5_19649349	32702341	4	67	0.944	0.7656	0.104	0.134	0.761	0.172	0.6541
6530	chr16_14862218_A_C	21607333	4	67	0.944	0.7658	0.015	0.075	0.91	0.052	0.8179
16518	lb_C_T_chr7_19801972	64801444	4	67	0.944	0.7659	0	0.03	0.97	0.015	1
13500	chr9_170701_A_G	17733423	4	67	0.944	0.7665	0.91	0.045	0.045	0.067	0.5136
12125	chr6_93295_C_T	30623356	4	67	0.944	0.7667	0.06	0.09	0.851	0.104	0.4982
7826	chr18_21610780_A_G	65800375	4	67	0.944	0.7675	0.955	0.045	0	0.022	0.6752
7525	chr18_110446_G_T	13714498	4	67	0.944	0.7678	0	0.104	0.896	0.052	0.764
3450	chr11_6654405_G_T	63670510	4	67	0.944	0.768	0.015	0.104	0.881	0.067	0.7005
3669	chr12_14294532_A_C	74691330	4	67	0.944	0.7681	0.478	0.254	0.269	0.396	0.4206
11646	chr6_13942066_A_G	38773323	4	67	0.944	0.7691	0.507	0.179	0.313	0.403	0.9216
4712	chr13_4306232_A_G	68735461	4	67	0.944	0.7696	0.985	0	0.015	0.015	0.4322
11807	chr6_19298987_C_T	32712390	4	67	0.944	0.7707	0.149	0.09	0.761	0.194	0.4666
8925	chr19_5852633_C_T	49732473	4	67	0.944	0.7711	0.91	0.09	0	0.045	0.5132
1942	chr1_14059862_G_T	36762468	4	67	0.944	0.7718	0.91	0.075	0.015	0.052	0.4083
12089	chr6_8182332_C_T	22674476	4	67	0.944	0.772	0.03	0.09	0.881	0.075	0.8462
11545	chr5_random_292546_G_T	59754454	4	67	0.944	0.7722	0	0.045	0.955	0.022	0.3539
932	be_A_C_chr18_10002696	28720436	4	67	0.944	0.7728	0.985	0.015	0	0.007	0.8236
4016	chr12_4829924_C_T	22801462	4	67	0.944	0.7728	0.104	0.194	0.701	0.201	0.3558
8920	chr19_5668680_C_T	33636445	4	67	0.944	0.7728	0.851	0.119	0.03	0.09	0.6272
12491	chr7_2971836_A_G	24689459	4	67	0.944	0.7733	0.015	0.075	0.91	0.052	0.5217
6184	chr15_18591316_A_C	55752431	4	67	0.944	0.7737	0.716	0.075	0.209	0.246	0.7212
9966	chr3_5260605_C_T	30616433	4	67	0.944	0.7738	0.881	0.104	0.015	0.067	0.2792
4483	chr13_19741732_A_G	62760358	4	67	0.944	0.7742	0.746	0.194	0.06	0.157	0.6894
9946	chr3_4817506_C_T	63609466	4	67	0.944	0.7745	0.955	0.03	0.015	0.03	1
11205	chr5_23478053_C_T	53699468	4	67	0.944	0.7756	0.149	0.284	0.567	0.291	1
5378	chr14_24291742_A_G	55700346	4	67	0.944	0.7762	0.821	0.179	0	0.09	0.546
10170	chr3_random_235211_C_T	73748453	4	67	0.944	0.7763	0.06	0.134	0.806	0.127	0.6773
11925	chr6_3374062_G_T	48604435	4	67	0.944	0.7768	0	0.06	0.94	0.03	0.9125
7361	chr17_7179580_G_T	19723314	4	67	0.944	0.7771	0	0.03	0.97	0.015	0.5783
5533	chr14_27948854_C_T	46610386	4	67	0.944	0.7772	0	0.104	0.896	0.052	0.7345
7945	chr18_27114046_A_G	54677413	4	67	0.944	0.7774	0.09	0.134	0.776	0.157	0.5055
3401	chr11_5361364_C_T	10645333	4	67	0.944	0.7781	0.94	0.015	0.045	0.052	0.6168
1618	be_G_T_chr2_3200857	54628337	4	67	0.944	0.7794	0.03	0.075	0.896	0.067	1
5987	chr15_14635285_A_C	19678439	4	67	0.944	0.7799	0.284	0.269	0.448	0.418	0.3551
13456	chr9_13759734_C_T	61809424	4	67	0.944	0.7799	0.97	0.03	0	0.015	0.4638
17114	li_C_A_chr2_5609792	37729373	4	67	0.944	0.781	0.358	0.403	0.239	0.44	0.4892
7132	chr17_15917729_A_G	14772417	4	67	0.944	0.7811	0.821	0.119	0.06	0.119	0.639
15231	cn_A_C_chr8_15719868	25785407	4	67	0.944	0.7812	0.94	0.015	0.045	0.052	0.7511
9257	chr2_17647143_G_T	11716321	4	67	0.944	0.7813	0.642	0.254	0.104	0.231	0.4087
12056	chr6_7164977_C_T	74609460	4	67	0.944	0.7814	0.836	0.104	0.06	0.112	0.9442
4455	chr13_18745683_C_T	35644321	4	67	0.944	0.7817	0.09	0.06	0.851	0.119	0.9339
13580	chr9_289182_C_T	18601342	4	67	0.944	0.7824	0.985	0.015	0	0.007	0.8069
17755	mu_s_G_A_chr10_404110	10638505	4	67	0.944	0.7828	0.015	0.164	0.821	0.097	0.8347
14553	chrUn_23375508_G_T	58763405	4	67	0.944	0.7829	0.91	0.09	0	0.045	0.9741
15004	chrUn_36774568_A_G	18674444	4	67	0.944	0.7829	0.925	0.075	0	0.037	0.6778
10464	chr4_19365084_A_G	22659387	4	67	0.944	0.783	0.925	0.075	0	0.037	1
11671	chr6_14779263_G_T	25777354	4	67	0.944	0.7833	0	0.06	0.94	0.03	0.5617
17533	mu_o_G_A_chr7_5866269	33692405	4	67	0.944	0.7837	0	0.06	0.94	0.03	1
12126	chr6_9329714_A_G	55768462	4	67	0.944	0.7838	0.776	0.119	0.104	0.164	0.9882
318	ae_C_T_chr16_11907365	68713504	4	67	0.944	0.7848	0	0.075	0.925	0.037	0.7764
5683	chr14_4861406_C_T	69652360	4	67	0.944	0.785	0.045	0.358	0.597	0.224	1
11963	chr6_4525685_G_T	74781486	4	67	0.944	0.7858	0.493	0.149	0.358	0.433	0.6727
16603	lb_G_A_chr13_14389903	66742367	4	67	0.944	0.7862	0	0.045	0.955	0.022	0.9018
10181	chr3_random_457900_C_T	19794372	4	67	0.944	0.7865	0	0.045	0.955	0.022	0.9538
9599	chr2_8582944_A_G	53653478	4	67	0.944	0.7866	0.015	0.09	0.896	0.06	0.9404
11750	chr6_17728445_C_T	34700441	4	67	0.944	0.7871	0.119	0.045	0.836	0.142	0.5908
14444	chrUn_21048924_A_C	73795335	4	67	0.944	0.7871	0.552	0.179	0.269	0.358	1
167	ae_A_G_chr8_754998	55725327	4	67	0.944	0.7874	0.09	0.896	0.015	0.463	0.3426
14479	chrUn_21865730_C_T	32745415	4	67	0.944	0.7875	0.925	0.075	0	0.037	0.6786
3675	chr12_14396850_A_G	33648402	4	67	0.944	0.7882	0.612	0.254	0.134	0.261	0.4692
7593	chr18_12539711_C_T	18603478	4	67	0.944	0.7882	0.91	0.09	0	0.045	0.5121
2760	chr10_3212222_A_G	73657327	4	67	0.944	0.7887	0.806	0.09	0.104	0.149	0.7783
7950	chr18_27239329_A_G	58664312	4	67	0.944	0.7887	0.776	0.149	0.075	0.149	0.6834
1039	be_A_G_chr18_742630	31631404	4	67	0.944	0.7888	0.313	0.343	0.343	0.485	0.2922
11340	chr5_4476557_C_T	19806388	4	67	0.944	0.7902	0.955	0.03	0.015	0.03	0.448
1961	chr1_1482634_C_T	10697320	4	67	0.944	0.7907	0.94	0.045	0.015	0.037	0.4181
13902	chr9_7159334_A_G	72705362	4	67	0.944	0.7915	0	0.045	0.955	0.022	0.9767
15970	cn_T_C_chr14_26116666	28772413	4	67	0.944	0.7915	0.985	0.015	0	0.007	0.668
7414	chr17_8827934_A_C	64808453	4	67	0.944	0.7917	0.881	0.119	0	0.06	0.5201
5165	chr14_1764100_A_C	19773467	4	67	0.944	0.7918	0.881	0.075	0.045	0.082	0.365
13799	chr9_5781555_C_T	65795315	4	67	0.944	0.7918	0	0.015	0.985	0.007	0.8988
212	ae_C_A_chr16_10974718	70652469	4	67	0.944	0.7919	0	0.194	0.806	0.097	0.307
7547	chr18_11468483_C_T	51616310	4	67	0.944	0.7925	0.836	0.104	0.06	0.112	0.8366
11881	chr6_21451284_A_C	44714329	4	67	0.944	0.7928	0.91	0.075	0.015	0.052	0.5186
6132	chr15_17402445_C_T	47717460	4	67	0.944	0.7933	0.896	0.09	0.015	0.06	0.7741
13706	chr9_4312421_A_G	15613432	4	67	0.944	0.7934	0.985	0.015	0	0.007	0.7789
6997	chr17_10368073_G_T	51768359	4	67	0.944	0.7936	0	0.03	0.97	0.015	0.6825
12464	chr7_2135468_A_C	33698477	4	67	0.944	0.7937	0.015	0.075	0.91	0.052	0.51
6483	chr16_13940154_C_T	21682325	4	67	0.944	0.7938	0.985	0	0.015	0.015	1
12752	chr7_random_652010_C_T	14787315	4	67	0.944	0.7938	0.866	0.119	0.015	0.075	0.4548
13636	chr9_3588602_G_T	38806362	4	67	0.944	0.7938	0.985	0.015	0	0.007	0.3318
12072	chr6_7614666_A_C	38784421	4	67	0.944	0.7945	0.478	0.09	0.433	0.478	0.3125
6135	chr15_17423873_C_T	73673401	4	67	0.944	0.7948	0.896	0.09	0.015	0.06	0.487
14637	chrUn_25660937_A_G	63615493	4	67	0.944	0.7952	0.045	0.075	0.881	0.082	0.9745
723	ae_G_T_chrUn_18404031	21791369	4	67	0.944	0.7955	0.015	0.284	0.701	0.157	0.3567
13954	chr9_8760037_C_T	44714374	4	67	0.944	0.7968	0.045	0.09	0.866	0.09	0.9973
4397	chr13_16147449_G_T	44602479	4	67	0.944	0.7983	0	0.015	0.985	0.007	0.7645
17421	mu_o_A_G_chr4_2280597	67713373	4	67	0.944	0.7983	0.94	0.06	0	0.03	1
4848	chr13_7687236_C_T	32789364	4	67	0.944	0.7989	0.881	0.09	0.03	0.075	0.8262
5363	chr14_23949992_C_T	61646508	4	67	0.944	0.7989	0.91	0.09	0	0.045	0.7831
8099	chr18_4980015_A_C	71695318	4	67	0.944	0.7992	0.015	0.104	0.881	0.067	0.6451
15957	cn_T_C_chr13_18745109	15609444	4	67	0.944	0.7994	0.94	0.06	0	0.03	1
16495	lb_C_T_chr5_12606312	51681436	4	67	0.944	0.7999	0	0.194	0.806	0.097	0.4422
3091	chr11_14858516_C_T	62803310	4	67	0.944	0.8	0.866	0.09	0.045	0.09	0.6528
3611	chr12_1207463_A_G	29781449	4	67	0.944	0.8004	0.881	0.075	0.045	0.082	0.4674
5292	chr14_22118100_A_G	33603386	4	67	0.944	0.8007	0.97	0.015	0.015	0.022	0.6679
4377	chr13_15709720_A_G	42642470	4	67	0.944	0.8009	0.851	0.045	0.104	0.127	0.5212
5481	chr14_26809933_A_G	53714503	4	67	0.944	0.8011	0.015	0.149	0.836	0.09	1
10368	chr4_16740793_A_G	34643393	4	67	0.944	0.8017	0.94	0.045	0.015	0.037	0.7742
5805	chr14_8892567_C_T	11711309	4	67	0.944	0.8019	0.03	0.06	0.91	0.06	0.8283
3887	chr12_22430608_A_G	43799311	4	67	0.944	0.8022	0.09	0.164	0.746	0.172	1
8277	chr18_9047113_C_T	15754483	4	67	0.944	0.8023	0.761	0.224	0.015	0.127	0.8049
2802	chr10_4240292_G_T	56695340	4	67	0.944	0.8024	0.866	0.119	0.015	0.075	0.3293
16777	lb_G_T_chr3_16133045	62713345	4	67	0.944	0.8027	0	0.418	0.582	0.209	0.5169
8285	chr18_9378115_C_T	34691300	4	67	0.944	0.8028	0.09	0.134	0.776	0.157	0.8939
14936	chrUn_34134855_G_T	39750333	4	67	0.944	0.8031	0.97	0.03	0	0.015	0.6021
7116	chr17_15131365_A_G	66736507	4	67	0.944	0.8037	0.119	0.075	0.806	0.157	0.6872
10925	chr5_1249211_A_C	25743391	4	67	0.944	0.8039	0.716	0.134	0.149	0.216	0.4786
3906	chr12_2437900_C_T	67629358	4	67	0.944	0.8045	0.821	0.104	0.075	0.127	0.4722
4628	chr13_24102174_A_G	73615318	4	67	0.944	0.8049	0.075	0.164	0.761	0.157	0.7625
6749	chr16_20984180_A_G	63612453	4	67	0.944	0.805	0.224	0.164	0.612	0.306	0.3914
10231	chr4_11138853_A_C	39703400	4	67	0.944	0.8052	0.045	0.06	0.896	0.075	1
8413	chr18_random_3637109_C_T	69720303	4	67	0.944	0.8053	0.94	0	0.06	0.06	0.6909
16468	lb_C_T_chr2_4200135	39681359	4	67	0.944	0.8053	0.134	0.045	0.821	0.157	0.9287
1923	chr1_12655926_A_C	55652310	4	67	0.944	0.8054	0.851	0.104	0.045	0.097	0.8376
13193	chr8_22257532_A_G	42741468	4	67	0.944	0.8055	0.075	0.075	0.851	0.112	0.7634
8588	chr19_1799646_C_T	49646457	4	67	0.944	0.8058	0.881	0.075	0.045	0.082	0.6705
8714	chr19_22525549_G_T	50605427	4	67	0.944	0.806	0.776	0.104	0.119	0.172	0.3746
5315	chr14_22675729_G_T	43808392	4	67	0.944	0.8064	0.836	0.075	0.09	0.127	0.5177
15172	chrUn_9144841_C_T	62777308	4	67	0.944	0.8064	0.731	0.134	0.134	0.201	0.7026
7981	chr18_28293534_A_G	67759473	4	67	0.944	0.8065	0.09	0.119	0.791	0.149	0.6141
10201	chr3_random_967237_A_G	66620418	4	67	0.944	0.8065	0.284	0.06	0.657	0.313	0.5789
11982	chr6_5045983_C_T	41649393	4	67	0.944	0.8065	0.91	0.09	0	0.045	0.4523
5815	chr14_9114734_C_T	46797397	4	67	0.944	0.8067	0.91	0.045	0.045	0.067	0.4744
8486	chr19_1075444_A_G	42741478	4	67	0.944	0.8067	0.328	0.388	0.284	0.478	0.785
14926	chrUn_33941984_A_G	36636337	4	67	0.944	0.8067	0.791	0.134	0.075	0.142	0.9115
13548	chr9_2315216_C_T	54756352	4	67	0.944	0.8069	0.075	0.06	0.866	0.104	0.4219
2762	chr10_3272656_C_T	12708431	4	67	0.944	0.807	0.015	0.06	0.925	0.045	0.9062
3279	chr11_221180_A_G	25690472	4	67	0.944	0.8071	0.91	0.09	0	0.045	0.8826
5907	chr15_12460632_G_T	24777383	4	67	0.944	0.8071	0.015	0.075	0.91	0.052	0.4944
851	ae_T_C_chr6_244295	23630398	4	67	0.944	0.8072	0.91	0.09	0	0.045	0.8959
15320	cn_A_G_chr19_1764113	54612308	4	67	0.944	0.8073	0.896	0.104	0	0.052	0.6483
7532	chr18_11171090_C_T	74625429	4	67	0.944	0.8074	0.881	0.104	0.015	0.067	0.8253
7554	chr18_11644409_C_T	48641506	4	67	0.944	0.8074	0.955	0.045	0	0.022	1
12532	chr7_3978488_A_G	68682306	4	67	0.944	0.8074	0.03	0.149	0.821	0.104	1
17570	mu_o_T_C_chr14_27415801	53647443	4	67	0.944	0.8074	0.716	0.149	0.134	0.209	0.8781
6359	chr15_8896325_C_T	73710374	4	67	0.944	0.8077	0.91	0.075	0.015	0.052	0.6722
10004	chr3_5942463_C_T	40777389	4	67	0.944	0.8078	0.821	0.09	0.09	0.134	0.9299
13296	chr8_6010780_C_T	20673334	4	67	0.944	0.8078	0.97	0.03	0	0.015	0.5765
13600	chr9_3115478_C_T	40707505	4	67	0.944	0.8081	0.015	0.09	0.896	0.06	0.9334
10045	chr3_6684744_G_T	62749431	4	67	0.944	0.8082	0.015	0.09	0.896	0.06	0.4948
872	ae_T_C_chr9_6595215	27637375	4	67	0.944	0.8087	0.836	0.09	0.075	0.119	0.9319
6325	chr15_6872950_A_G	21691372	4	67	0.944	0.8087	0.925	0.075	0	0.037	0.5315
7539	chr18_11311039_G_T	33697345	4	67	0.944	0.8088	0.955	0.045	0	0.022	0.6243
11068	chr5_18659275_C_T	48664507	4	67	0.944	0.8091	0.015	0.104	0.881	0.067	0.5291
10746	chr4_6155311_C_T	64650369	4	67	0.944	0.8092	0	0.06	0.94	0.03	0.731
4796	chr13_6426020_G_T	22646321	4	67	0.944	0.8094	0.985	0.015	0	0.007	1
3811	chr12_2020210_C_T	51623301	4	67	0.944	0.8096	0.104	0.06	0.836	0.134	0.5367
4992	chr13_random_2926730_C_T	44770418	4	67	0.944	0.8096	0	0.015	0.985	0.007	0.3811
12591	chr7_6004128_C_T	28605438	4	67	0.944	0.8096	0.97	0.03	0	0.015	0.4991
1756	be_T_C_chr7_16852397	39641395	4	67	0.944	0.8101	0.97	0.015	0.015	0.022	0.4654
16885	lb_T_C_chr18_1245447	67741372	4	67	0.944	0.8101	0.925	0.075	0	0.037	0.5521
7286	chr17_5136536_C_T	63745350	4	67	0.944	0.8102	0.03	0.104	0.866	0.082	1
6660	chr16_18123606_A_G	65742421	4	67	0.944	0.8103	0.045	0.119	0.836	0.104	0.6508
12779	chr8_10495482_C_T	71739407	4	67	0.944	0.8106	0.881	0.015	0.104	0.112	0.2556
7834	chr18_22008828_A_G	36667450	4	67	0.944	0.8107	0.761	0.149	0.09	0.164	0.793
9993	chr3_5766112_A_G	70747493	4	67	0.944	0.8111	0.119	0.164	0.716	0.201	1
16385	lb_C_T_chr12_16649763	27790490	4	67	0.944	0.8115	0.134	0.582	0.284	0.425	0.6423
10980	chr5_1490541_A_C	49765451	4	67	0.944	0.8117	0.433	0.239	0.328	0.448	0.643
10250	chr4_12152934_A_C	20678485	4	67	0.944	0.8122	0.104	0.045	0.851	0.127	0.7317
8410	chr18_random_3575533_A_G	34809495	4	67	0.944	0.8126	0.09	0.209	0.701	0.194	0.7197
6234	chr15_19573311_C_T	70690491	4	67	0.944	0.8131	0.94	0.06	0	0.03	0.9489
12803	chr8_11071548_C_T	71698367	4	67	0.944	0.8132	0.836	0.164	0	0.082	0.903
10928	chr5_1272098_G_T	67726317	4	67	0.944	0.8134	0.881	0.09	0.03	0.075	0.8041
3856	chr12_21256650_C_T	52725487	4	67	0.944	0.8139	0.045	0.224	0.731	0.157	1
15500	cn_C_T_chr14_12950227	34673498	4	67	0.944	0.8141	0	0.119	0.881	0.06	0.9218
8315	chr18_random_1128987_A_G	50800471	4	67	0.944	0.8143	0.866	0.104	0.03	0.082	0.525
6097	chr15_16809941_A_G	24645306	4	67	0.944	0.8144	0.045	0.104	0.851	0.097	0.5452
3360	chr11_4373399_A_C	61778385	4	67	0.944	0.8147	0.06	0.164	0.776	0.142	0.3889
5171	chr14_17840144_G_T	28719420	4	67	0.944	0.815	0.045	0.119	0.836	0.104	0.744
11427	chr5_6593149_G_T	43802376	4	67	0.944	0.8152	0.075	0.149	0.776	0.149	0.5879
14184	chrUn_14675888_A_G	66691378	4	67	0.944	0.816	0.149	0.104	0.746	0.201	0.7034
11179	chr5_22582065_A_G	27722435	4	67	0.944	0.817	0.836	0.104	0.06	0.112	1
12115	chr6_903658_G_T	65681372	4	67	0.944	0.8173	0.94	0.045	0.015	0.037	1
12282	chr7_1618473_G_T	39716330	4	67	0.944	0.8176	0.866	0.06	0.075	0.104	0.4509
11521	chr5_9259185_A_C	20604370	4	67	0.944	0.8179	0.597	0.134	0.269	0.336	0.8919
16260	lb_A_G_chr6_18821950	14740483	4	67	0.944	0.8179	0.985	0.015	0	0.007	0.664
3671	chr12_14332491_G_T	43643441	4	67	0.944	0.8186	0.985	0.015	0	0.007	0.8795
6021	chr15_15289275_C_T	59642437	4	67	0.944	0.8189	0.896	0.075	0.03	0.067	1
11029	chr5_17125695_A_C	48774303	4	67	0.944	0.8189	0.09	0.09	0.821	0.134	0.9591
12620	chr7_6760347_A_C	16755357	4	67	0.944	0.8189	0.91	0.06	0.03	0.06	0.8114
1758	be_T_C_chr8_18183815	41726476	4	67	0.944	0.819	0.925	0.03	0.045	0.06	0.8208
1941	chr1_14044589_A_G	30775496	4	67	0.944	0.819	0.015	0.06	0.925	0.045	0.5443
12770	chr8_10243363_A_G	65669456	4	67	0.944	0.819	0.91	0.09	0	0.045	0.4913
743	ae_T_C_chr11_10429475	24717418	4	67	0.944	0.8194	0.955	0.03	0.015	0.03	0.9687
1499	be_G_A_chr2_235677	45615312	4	67	0.944	0.8194	0.045	0.015	0.94	0.052	1
10621	chr4_2687108_C_T	61641429	4	67	0.944	0.8199	0.94	0.06	0	0.03	0.5577
16358	lb_C_A_chrUn_38611514	35666336	4	67	0.944	0.8202	0.015	0.104	0.881	0.067	0.6979
3544	chr11_9616260_A_C	70658380	4	67	0.944	0.8204	0.06	0.149	0.791	0.134	0.5687
10768	chr4_67599_A_G	55674433	4	67	0.944	0.8204	0.075	0.119	0.806	0.134	0.4656
10761	chr4_6571539_G_T	63641476	4	67	0.944	0.8205	0.821	0.06	0.119	0.149	0.8114
14922	chrUn_33820544_C_T	24684486	4	67	0.944	0.8205	0.045	0.119	0.836	0.104	1
7825	chr18_21493597_C_T	44711406	4	67	0.944	0.8206	0.104	0.239	0.657	0.224	0.8207
11556	chr6_10299947_G_T	38633424	4	67	0.944	0.8207	0.851	0.075	0.075	0.112	0.6776
5326	chr14_22951121_C_T	50728487	4	67	0.944	0.8212	0.149	0.104	0.746	0.201	0.6192
3016	chr11_1073005_C_T	33786301	4	67	0.944	0.8214	0.806	0.06	0.134	0.164	0.3491
1890	chr1_11739249_C_T	18652413	4	67	0.944	0.8216	0.851	0.075	0.075	0.112	0.5775
17357	li_T_G_chr17_11594993	11702301	4	67	0.944	0.8216	0.97	0.03	0	0.015	0.5222
6577	chr16_16179664_A_G	69809496	4	67	0.944	0.822	0.746	0.239	0.015	0.134	0.5632
7517	chr18_10868106_A_C	43728376	4	67	0.944	0.8223	0.537	0.149	0.313	0.388	1
3057	chr11_13940324_C_T	45672367	4	67	0.944	0.8227	0.537	0.179	0.284	0.373	0.577
15269	cn_A_G_chr12_21003498	34749428	4	67	0.944	0.8227	0.955	0.045	0	0.022	1
1986	chr1_159994_G_T	35683345	4	67	0.944	0.8228	0.284	0.075	0.642	0.321	0.5774
5249	chr14_20893554_C_T	32696506	4	67	0.944	0.8229	0	0.09	0.91	0.045	0.8003
13667	chr9_3902973_A_G	12706461	4	67	0.944	0.8229	0	0.015	0.985	0.007	0.682
4942	chr13_random_1651006_A_G	53621401	4	67	0.944	0.8232	0	0.06	0.94	0.03	0.4933
1803	be_T_G_chr16_1229416	47782338	4	67	0.944	0.8235	0	0.045	0.955	0.022	0.4335
2150	chr1_21610516_C_T	30668497	4	67	0.944	0.8235	0.91	0.09	0	0.045	0.5328
7887	chr18_2483007_C_T	47639328	4	67	0.944	0.8243	0.418	0.328	0.254	0.418	0.5754
11710	chr6_16637952_G_T	72787457	4	67	0.944	0.8243	0.06	0.104	0.836	0.112	1
10669	chr4_3967968_C_T	49614349	4	67	0.944	0.8244	0	0.09	0.91	0.045	0.5763
2868	chr10_6377505_C_T	21660342	4	67	0.944	0.8246	0.045	0.134	0.821	0.112	0.9757
9339	chr2_2711696_G_T	42714330	4	67	0.944	0.8246	0.985	0.015	0	0.007	0.5065
14090	chrUn_12299152_A_G	50627461	4	67	0.944	0.8247	0.045	0.194	0.761	0.142	0.6898
10915	chr5_12042128_G_T	14636355	4	67	0.944	0.8249	0.896	0.09	0.015	0.06	0.892
4454	chr13_1872625_A_G	71789399	4	67	0.944	0.825	0.776	0.149	0.075	0.149	0.4921
5103	chr14_14767391_C_T	36627383	4	67	0.944	0.8252	0.03	0.06	0.91	0.06	1
11343	chr5_4547250_C_T	74727480	4	67	0.944	0.8252	0.791	0.149	0.06	0.134	0.8691
3744	chr12_17961008_A_G	39661405	4	67	0.944	0.8254	0.672	0.179	0.149	0.239	0.8027
8194	chr18_7215545_A_G	46767465	4	67	0.944	0.8254	0.806	0.134	0.06	0.127	0.7995
10808	chr4_8105479_C_T	47617419	4	67	0.944	0.8255	0.955	0.045	0	0.022	0.4742
5888	chr15_12017787_C_T	66793351	4	67	0.944	0.8256	0	0.075	0.925	0.037	0.7712
9304	chr2_1970704_C_T	41761439	4	67	0.944	0.8258	0.627	0.194	0.179	0.276	0.4851
3212	chr11_18261174_C_T	23637310	4	67	0.944	0.8259	0.955	0.045	0	0.022	0.5641
12196	chr7_13419910_A_G	40737309	4	67	0.944	0.8259	0.015	0.03	0.955	0.03	0.8256
14842	chrUn_31778244_A_G	51701354	4	67	0.944	0.8262	0	0.03	0.97	0.015	0.6602
61	ae_A_G_chr12_18531691	60710381	4	67	0.944	0.8265	0.94	0.045	0.015	0.037	0.9035
6489	chr16_14031523_A_G	42705506	4	67	0.944	0.8265	0.97	0.03	0	0.015	1
15092	chrUn_7322873_G_T	12726436	4	67	0.944	0.8267	0.94	0.06	0	0.03	0.6915
10193	chr3_random_744936_C_T	34771474	4	67	0.944	0.8275	0.567	0.343	0.09	0.261	0.644
12122	chr6_92489_C_T	66781315	4	67	0.944	0.8275	0.119	0.119	0.761	0.179	0.8373
2435	chr1_8924712_C_T	31602506	4	67	0.944	0.8282	0.015	0.224	0.761	0.127	0.8091
4590	chr13_23155679_C_T	66794355	4	67	0.944	0.8282	0.806	0.194	0	0.097	0.9352
9534	chr2_7161346_A_G	67718509	4	67	0.944	0.8283	0.045	0.179	0.776	0.134	0.419
14414	chrUn_1971692_A_G	41626387	4	67	0.944	0.8284	0.657	0.194	0.149	0.246	0.4522
785	ae_T_C_chr16_14830632	71654493	4	67	0.944	0.8288	0.597	0.134	0.269	0.336	0.7494
1913	chr1_12352034_C_T	69680420	4	67	0.944	0.829	0.104	0.149	0.746	0.179	0.6126
11968	chr6_4685645_A_G	37686436	4	67	0.944	0.8291	0	0.09	0.91	0.045	0.6747
14172	chrUn_14337072_A_G	20756371	4	67	0.944	0.8293	0.493	0.224	0.284	0.396	0.5935
8794	chr19_2616087_C_T	46735308	4	67	0.944	0.83	0.06	0.149	0.791	0.134	0.5314
16928	lb_T_C_chr5_1223109	44606358	4	67	0.944	0.8302	0.791	0.104	0.104	0.157	0.5586
3090	chr11_14838294_C_T	49692494	4	67	0.944	0.8304	0.731	0.134	0.134	0.201	0.7159
9175	chr2_1449046_A_G	18736510	4	67	0.944	0.8305	0.045	0.045	0.91	0.067	0.6419
11862	chr6_20939560_A_G	25676389	4	67	0.944	0.8309	0	0.015	0.985	0.007	0.8723
6195	chr15_18761798_C_T	38657455	4	67	0.944	0.8313	0	0.015	0.985	0.007	0.7151
2404	chr1_792517_A_C	57703321	4	67	0.944	0.8317	0.388	0.194	0.418	0.485	0.4019
17411	mu_o_A_G_chr17_9940798	71702461	4	67	0.944	0.8317	0.955	0.045	0	0.022	0.6976
8967	chr19_6672420_A_G	35736308	4	67	0.944	0.8319	0.94	0.06	0	0.03	1
2076	chr1_19105277_A_C	33720363	4	67	0.944	0.8322	0.015	0.06	0.925	0.045	0.7632
2866	chr10_6339461_C_T	49771392	4	67	0.944	0.8325	0.03	0.119	0.851	0.09	0.8422
5509	chr14_27449834_G_T	27712416	4	67	0.944	0.8325	0.866	0.09	0.045	0.09	1
3359	chr11_4341014_C_T	21738317	4	67	0.944	0.8329	0.985	0.015	0	0.007	1
9894	chr3_3639855_C_T	50760428	4	67	0.944	0.833	0.015	0.06	0.925	0.045	0.864
8835	chr19_3558435_C_T	33631343	4	67	0.944	0.8331	0.791	0.149	0.06	0.134	0.7999
9288	chr2_18400049_C_T	28741496	4	67	0.944	0.8332	0.836	0.149	0.015	0.09	0.414
6068	chr15_16298824_A_C	52626330	4	67	0.944	0.8334	0.97	0.03	0	0.015	0.5081
2547	chr10_11876886_A_G	45648319	4	67	0.944	0.8336	0.896	0.06	0.045	0.075	0.5823
12090	chr6_819567_A_G	73632425	4	67	0.944	0.8341	0.985	0.015	0	0.007	0.6123
14322	chrUn_17734014_A_G	28625307	4	67	0.944	0.8343	0.821	0.06	0.119	0.149	0.5656
6551	chr16_15671936_G_T	22806392	4	67	0.944	0.8346	0	0.09	0.91	0.045	0.573
10755	chr4_6425129_C_T	19721308	4	67	0.944	0.8346	0.97	0.015	0.015	0.022	0.6249
14001	chr9_9663810_A_C	67738332	4	67	0.944	0.8346	0.015	0.104	0.881	0.067	0.8012
17248	li_G_A_chr9_5747419	73802505	4	67	0.944	0.8349	0	0.015	0.985	0.007	0.9724
10851	chr4_9684651_C_T	40632445	4	67	0.944	0.8351	0.09	0.104	0.806	0.142	1
3408	chr11_5529057_G_T	36760489	4	67	0.944	0.8352	0.03	0.104	0.866	0.082	0.7125
16526	lb_C_T_chr8_10948017	21624323	4	67	0.944	0.8354	0.194	0.224	0.582	0.306	0.8772
11456	chr5_7325863_A_C	14605450	4	67	0.944	0.8355	0.851	0.09	0.06	0.104	0.4603
9376	chr2_3604524_G_T	47772503	4	67	0.944	0.836	0.015	0.06	0.925	0.045	0.6754
13380	chr8_9941575_A_G	31635386	4	67	0.944	0.8361	0.806	0.06	0.134	0.164	0.4574
336	ae_C_T_chr18_12437626	16625388	4	67	0.944	0.8364	0	0.045	0.955	0.022	1
6745	chr16_20820326_A_G	14726414	4	67	0.944	0.8365	0.925	0.06	0.015	0.045	0.9578
937	be_A_C_chr4_9885753	64640424	4	67	0.944	0.8368	0.955	0.045	0	0.022	1
13783	chr9_5537966_C_T	23764439	4	67	0.944	0.8369	0.91	0.09	0	0.045	0.6345
2635	chr10_15570998_A_G	46743336	4	67	0.944	0.8372	0.045	0.015	0.94	0.052	0.5339
14035	chrUn_10790188_G_T	66668385	4	67	0.944	0.8373	0.03	0.104	0.866	0.082	0.6964
14249	chrUn_15539066_C_T	53726338	4	67	0.944	0.8373	0	0.03	0.97	0.015	0.8547
5438	chr14_25632777_A_G	10652404	4	67	0.944	0.8375	0.836	0.104	0.06	0.112	0.9032
16024	cn_T_C_chr4_17148074	53687504	4	67	0.944	0.8377	0.985	0.015	0	0.007	0.8677
9673	chr3_1242683_A_G	12728313	4	67	0.944	0.8378	0.94	0.045	0.015	0.037	0.9309
[truncated: 10,972 more rows]

## Sheet: Genotype_file
Sample_ID	AES5	LAP	LIN	AES6	TEU	VSD	LAC	CAR	SYR	LAG	PIN	LAS	GRE	VSF	GAM	MUS3	MUS2	MUS4	BER8	CHA	CIN1	CAN	LON	LON2	VSO	THU	ARM	COI	TRE	SIM	AES	RIP4	MON	PIA	DOA1	DAV	AMU	CIN2	ACE	THU2	ROM	BER1	PEN	MUS5	RUB	LAB	ARZ	RUP1	YES
Accession_name	Vitis-aestivalis-sauvage	Lambrusque-PSL2	Vitis-lincecumii-Gross	Vitis-aestivalis	Teulere-pied-sauvage	Vitis-silvestris-Dirmstein-male	Lambrusque-Campmarcel	Carignan-noir	Syrah	Lambrusque-Gresigne-1	Pinot-noir	Lambrusque-Sejnene-1	Grenache	Vitis-sylvestris-femelle	Gamay	Dulcet	Carlos	Regale	Vitis-berlandieri-Nï¿½10	Vitis-champinii	Vitis-cinerea-Davin	Vitis-candicans	Vitis-longii	Vitis-Solonis-Richter	Vitis-silvestris-Oberlin-21-	Vitis-thunbergii	Vitis-armata	Vitis-coignetiae	Vitis-Treleasii-Nr-3634	Vitis-simpsonii	Vitis-aestivalis-8001Mtp2	Vitis-riparia-cv-Gloire	Vitis-monticola-Valmy-n1	Vitis-piasezkii	Vitis-doaniana	Vitis-davidii	Vitis-amurensis	Vitis-cinerea-Arnold	Vitis-acerifolia-154-1	Vitis-thunbergii-5110-76-52-003	Vitis-romanetii	Vitis-berlandieri-n5-Salomon	Vitis-pentagona	Yuga	Vitis-rubra	Vitis-labrusca-cv-Isabelle	Vitis-arizonica	Vitis-rupestris-cv-du-Lot	Vitis-yeshanensis-68-62-29
Code_array	B001750	B001751	B001753	B001757	B001758	B00175A	B00175B	B00CW9C	B00ER1P	B00ER3Z	B00ER4V	B00ER8E	B00ER9E	B00ER4H	B00ER2O	B00ER4F	B00ER66	B00ER3D	B00EI54	B00EI56	B00EI57	B00EI5A	B00EI5I	B00EI5K	B00ER1H	B00ER20	B00ER2D	B00ER2N	B00ER2V	B00ER3J	B00ER3K	B00ER3L	B00ER3M	B00ER3N	B00ER3O	B00F6PV	B00F6PS	B00ER4L	B00F6QF	B00ER4Q	B00ER4T	B00ER4U	B00ER50	B00ER63	B00F6PW	B00ER6S	B00ER6T	B00ER6W	B00ER6X
chr1_10027559_G_T	GG	TG	GG	GG	GG	GG	GG	GG	GG	TG	TG	GG	GG	GG	TT	GG	GG	GG	GG	TG	GG	GG	TG	TT	GG	GG	GG	TG	GG	GG	GG	TT	GG	GG	TG	GG	TT	GG	TT	TG	GG	GG	TG	GG	GG	TG	GG	TT	GG
chr1_10028695_G_T	TT	TT	TT	TT	TT	TT	TT	TT	TT	TG	TT	TT	TT	TT	TT	TT	TT	TT	TT	TT	TT	TT	TT	TT	TT	TT	TT	TT	TT	TT	TT	TT	TT	TT	TT	TT	TT	TT	TT	TT	TT	TT	TT	TT	TT	TT	TT	TT	TT
chr1_10064124_A_G	AA	AA	AA	AA	AA	AA	AA	AA	AG	AA	AA	AA	AA	AA	AA	AA	AA	AA	AA	AA	AA	AA	AA	AA	AA	AA	AA	AA	AA	AA	AA	AA	NA	AA	AA	AA	AA	AA	AA	AA	AA	AA	AA	AA	NA	AA	AA	AA	AA
chr1_10103455_C_T	CC	CC	CC	CC	CC	TC	CC	CC	TT	CC	TC	TC	CC	TC	CC	CC	CC	CC	CC	CC	CC	CC	TC	CC	CC	CC	CC	CC	CC	CC	CC	CC	CC	CC	CC	CC	CC	CC	CC	CC	CC	CC	CC	CC	CC	CC	CC	CC	CC
chr1_10136235_A_G	AA	AA	AA	AG	AA	AA	AA	AG	AA	AA	AA	AA	AG	AA	AA	AA	AA	AA	AA	AA	AA	AA	AA	AA	AA	GG	AA	AA	AA	AA	AA	AA	AA	AA	AA	AA	AA	AA	AA	AG	AA	AA	AA	AA	AA	AA	AA	AA	AA
chr1_10170511_C_T	TC	TT	TC	CC	TT	TT	TT	TC	TT	TT	TC	TT	TC	TT	TC	TT	TT	TT	TT	TC	TT	NA	TT	TT	TT	TT	TT	TT	TC	TC	TC	TT	NA	TT	TT	TT	TT	TT	TT	TC	TT	TT	TT	TT	TT	TC	TC	TC	TT
chr1_10198406_G_T	GG	GG	GG	GG	GG	GG	GG	TG	GG	GG	GG	GG	TG	GG	GG	GG	GG	GG	GG	GG	GG	NA	GG	GG	GG	GG	GG	GG	GG	GG	GG	GG	GG	GG	GG	GG	GG	GG	GG	GG	GG	GG	GG	GG	NA	GG	GG	GG	GG
chr1_10215474_A_G	AA	GG	AA	AG	GG	GG	GG	GG	GG	AG	GG	GG	GG	GG	AG	AA	AA	AA	AA	NA	AA	AA	NA	GG	GG	AA	GG	AA	GG	AA	AA	GG	AA	AA	AG	AA	NA	AA	GG	GG	AA	AA	GG	AA	AA	AG	GG	GG	GG
chr1_10248041_A_G	AA	AA	AA	AG	AA	AA	AA	AG	AA	AA	AA	AA	AG	AA	AA	AA	AA	AA	AA	AA	AA	AA	AG	AA	AA	AA	AA	AA	AA	AA	AA	AA	AA	AA	AA	AA	AA	AA	AA	AG	AA	AA	AA	AA	AA	AA	AA	AA	AA
chr1_10279151_A_G	AA	AG	AA	AG	AG	AA	GG	AG	AG	AA	AA	AG	GG	AA	AG	AA	AA	AA	AA	AA	AA	AA	AA	AA	AA	AA	AA	AA	AA	AA	AA	AA	AA	AA	AA	AA	AA	AA	AA	AG	AA	AA	AA	AA	AA	AA	AA	AA	AA
chr1_10306186_C_T	TT	TT	TT	TT	TT	TT	TT	TT	TT	TT	TT	TT	TT	TT	TT	TT	TT	TT	TT	TT	TT	TT	TC	TT	TT	TT	TT	TT	TT	TT	TT	TT	TT	TT	TT	TT	TT	TT	TT	TT	TT	TT	TT	TT	TT	TT	TT	TT	TC
chr1_10346685_G_T	GG	TG	GG	GG	GG	TT	TT	GG	TG	TG	TG	TT	GG	TT	GG	GG	GG	GG	GG	GG	GG	GG	GG	GG	TT	GG	GG	GG	GG	GG	GG	GG	GG	GG	GG	GG	GG	GG	GG	GG	GG	GG	GG	GG	GG	GG	GG	GG	GG
chr1_10352546_C_T	CC	TC	CC	CC	CC	TC	CC	CC	CC	TC	CC	CC	CC	TC	CC	CC	CC	CC	CC	CC	CC	CC	CC	CC	TT	CC	CC	CC	CC	CC	CC	CC	CC	CC	CC	CC	CC	CC	CC	CC	CC	CC	CC	CC	CC	CC	CC	CC	CC
chr1_10384689_A_G	AA	AA	AA	AG	GG	AA	AA	AG	AG	AA	AG	AA	GG	AA	AG	AA	AA	AA	AA	AA	AA	AA	AA	AA	AA	GG	AA	GG	AA	AA	AA	AA	AA	AG	AA	GG	AG	AA	AA	AG	GG	AA	GG	AA	AA	AG	AA	AA	AA
chr1_10422513_C_T	TT	TT	TT	TC	TT	TT	TT	CC	TT	TC	TC	TT	TC	TT	CC	NA	NA	NA	TT	TT	TT	TT	TC	TT	TT	TT	TT	TT	TT	TT	TT	TT	TT	TT	TT	TT	TT	TT	TT	TC	TT	TT	TT	NA	TT	TC	TT	TT	TC
chr1_10456407_A_G	GG	AG	GG	GG	GG	AG	GG	GG	AG	AG	AA	AG	GG	NA	AG	GG	GG	GG	GG	GG	GG	GG	AG	GG	AG	GG	GG	GG	GG	GG	GG	GG	GG	GG	GG	GG	GG	GG	GG	GG	GG	GG	GG	GG	GG	AG	GG	GG	GG
chr1_10492345_A_G	AA	AG	AA	AA	AG	AG	AA	AA	AA	AA	AA	AA	AG	AA	AA	AA	AA	AA	AA	AA	AA	AA	AA	AA	AG	AA	AA	AA	AA	AA	AA	AA	AA	AA	AA	AA	AA	AA	AA	AA	AA	AA	AA	AA	AA	AA	AA	AA	AA
chr1_10567353_C_T	TT	TT	TT	TT	TT	TT	TT	TC	TC	TC	TT	TC	TC	TC	TC	TT	TT	TT	TT	TT	TT	TT	TC	TT	TT	TT	TT	TT	TT	TT	TT	TT	TT	TT	TT	TT	TT	TT	TT	TT	TT	TT	TT	TT	TT	TT	TT	TT	NA
chr1_10601560_C_T	TT	CC	TT	TC	CC	CC	CC	TC	TC	TC	TC	NA	TC	TC	TT	TT	TT	TT	NA	TT	TT	NA	TT	TT	CC	TT	TT	TT	TT	TT	TT	TT	TT	TT	TT	TT	TT	TT	TT	TC	TT	TT	TT	TT	TT	TT	TT	TT	TT
chr1_10636113_A_G	GG	GG	GG	GG	GG	GG	GG	GG	GG	GG	GG	GG	GG	GG	GG	GG	GG	GG	GG	GG	GG	GG	AG	GG	GG	GG	GG	GG	GG	GG	GG	GG	GG	GG	GG	GG	GG	GG	GG	GG	GG	GG	GG	GG	GG	GG	GG	GG	AA
chr1_10645223_A_C	CC	AA	CC	AC	AC	CC	CC	AC	AC	CC	AC	AC	AC	AC	CC	CC	CC	CC	CC	CC	CC	CC	NA	CC	AA	CC	CC	CC	CC	CC	CC	CC	CC	CC	CC	CC	CC	CC	NA	AC	CC	CC	CC	CC	CC	CC	CC	CC	CC
chr1_10650149_G_T	TG	TT	TT	TT	TT	TT	TT	TT	TT	TT	TT	TT	TT	TT	TT	GG	GG	GG	TT	TG	TT	GG	TT	TT	TT	TG	TG	TT	GG	TT	TG	TT	GG	TG	TG	TT	TT	TT	TT	NA	TG	TT	TG	GG	GG	TT	GG	TT	TG
chr1_10686955_C_T	CC	TT	NA	TT	TT	TT	TT	TC	TC	TC	TC	TT	TC	TT	TC	NA	NA	NA	CC	TT	CC	TT	TT	TT	TT	TC	CC	CC	TT	CC	CC	TT	TT	TT	TT	TT	TC	CC	TT	TT	TT	CC	TT	NA	TT	TC	TT	TT	TC
chr1_10707573_A_G	AA	NA	AA	AA	AA	NA	AA	AA	GG	AA	GG	NA	GG	NA	GG	AA	AA	NA	AA	AA	AA	NA	AA	AA	AA	AA	AA	AA	AA	AA	AA	AA	AA	AA	AA	AA	AA	AA	AA	AA	AA	AA	AA	AA	AA	AG	AA	AA	AA
chr1_10751301_A_C	CC	AA	CC	AC	AA	AA	CC	AC	AC	AC	AC	AA	AC	AA	CC	CC	CC	CC	CC	CC	CC	CC	AC	CC	AA	CC	CC	CC	CC	CC	CC	CC	CC	CC	CC	CC	CC	CC	CC	AC	CC	CC	CC	CC	CC	CC	CC	CC	CC
chr1_10778771_A_G	GG	AA	GG	NA	AA	AA	GG	AG	AG	AG	AG	AA	AG	AA	GG	NA	NA	NA	GG	GG	GG	GG	AG	GG	AA	GG	GG	GG	GG	GG	GG	GG	GG	AG	GG	GG	GG	GG	GG	AA	AG	GG	NA	NA	GG	GG	GG	GG	GG
chr1_10815671_A_G	GG	GG	GG	GG	GG	GG	GG	GG	GG	GG	AG	GG	AG	GG	AG	GG	GG	GG	GG	GG	GG	GG	GG	GG	GG	GG	GG	GG	GG	GG	GG	GG	GG	GG	GG	GG	GG	GG	GG	GG	GG	GG	GG	GG	GG	NA	GG	GG	GG
chr1_10822572_A_G	AA	AA	AA	AA	AA	AA	AA	AA	AG	AA	AA	AA	AA	AA	AA	AA	AA	AA	AA	AA	AA	AA	AA	AA	AA	AA	AA	AA	AA	AA	AA	AA	AA	AA	AA	AA	AA	AA	AA	AA	AA	AA	AA	AA	AA	AA	AA	AA	AA
chr1_10848183_C_T	CC	TT	CC	TC	TC	TT	TT	TC	CC	TC	CC	TT	TC	TT	CC	TC	TC	TC	CC	CC	CC	NA	TC	CC	TC	CC	TT	CC	CC	CC	CC	CC	CC	CC	CC	CC	CC	CC	CC	TC	CC	CC	CC	TC	CC	CC	CC	CC	TC
chr1_1087116_A_G	AA	AG	AA	AG	GG	GG	GG	GG	GG	GG	GG	GG	AG	AG	GG	NA	NA	NA	AA	AA	AA	AA	AA	AA	AG	NA	AA	AA	NA	AA	AA	AA	AA	AA	AA	AA	AA	AA	AA	AA	AA	AA	AA	NA	AA	AG	NA	AA	AA
chr1_10913571_C_T	TT	TT	TT	TT	TT	TT	TT	TT	TT	TT	TT	TT	TC	TT	TC	TT	TT	TT	TT	TT	TT	TT	TT	TT	TT	TT	TT	TT	TT	TT	TT	TT	TT	TT	TT	TT	TT	NA	TT	TT	TT	TT	TT	TT	TT	TT	TT	TT	TT
chr1_11007311_G_T	TT	GG	TT	TT	GG	TG	GG	TT	TG	TG	TG	GG	TT	GG	TT	TT	TT	TT	TT	TT	TT	TT	TT	TT	GG	TT	TT	TT	TT	TT	TT	TT	TT	TT	TT	TT	TT	TT	TT	TT	TT	TT	TT	TT	TT	TT	TT	TT	TT
chr1_11183949_C_T	TT	CC	TT	TC	CC	NA	NA	CC	CC	CC	CC	NA	TT	NA	CC	NA	NA	NA	TT	TT	TT	TT	TT	TT	CC	TC	TT	CC	TT	TT	TT	TT	TT	NA	TT	TC	TC	TT	TT	TC	CC	TT	TC	NA	TT	TC	TT	TT	TC
chr1_11207220_A_G	AG	GG	AA	AG	GG	GG	GG	AG	AG	AG	AG	GG	AG	GG	AA	AA	AA	AA	AG	NA	AA	NA	AA	AG	GG	AA	AA	GG	AG	AA	AG	AA	GG	AA	AA	AA	AG	AA	GG	NA	AA	NA	AA	AA	AA	AA	GG	NA	AA
chr1_11269699_C_T	TC	CC	TC	TC	CC	CC	CC	CC	TC	CC	CC	CC	TC	CC	CC	CC	CC	CC	TT	TC	TT	TT	CC	CC	CC	CC	CC	CC	CC	TT	TC	CC	CC	CC	TC	CC	CC	TT	CC	CC	CC	TT	CC	CC	TT	TC	CC	CC	TC
chr1_11313468_C_T	CC	TT	CC	CC	TT	TT	TT	CC	TT	TC	TT	TT	TT	TT	TT	CC	CC	CC	CC	CC	CC	CC	TC	CC	TT	CC	CC	CC	CC	CC	CC	CC	CC	CC	CC	CC	CC	CC	CC	CC	CC	CC	CC	CC	CC	TC	CC	CC	CC
chr1_11324024_A_G	GG	AA	GG	GG	AG	AG	GG	GG	GG	AG	GG	AA	GG	AG	GG	GG	GG	GG	GG	GG	GG	GG	GG	GG	AG	GG	GG	GG	GG	GG	GG	GG	GG	GG	GG	GG	GG	GG	GG	GG	GG	GG	GG	GG	GG	GG	GG	GG	GG
chr1_11414632_C_T	TT	TT	TT	TC	TT	TT	TT	CC	TC	TC	TC	TT	CC	TC	CC	TT	TT	TT	TT	TT	TT	TT	TC	TT	TT	TT	TT	TT	TT	TT	TT	TT	TT	TT	TT	TT	TT	TT	TT	TC	TT	TT	TT	TT	TT	TC	TT	TT	TC
chr1_11428082_C_T	CC	CC	CC	CC	CC	CC	NA	TC	CC	CC	TC	CC	CC	CC	TC	NA	NA	NA	CC	CC	CC	CC	CC	NA	CC	CC	CC	NA	CC	CC	CC	NA	CC	CC	CC	CC	CC	CC	NA	CC	CC	CC	CC	NA	NA	TC	CC	CC	CC
chr1_11457396_C_T	TT	TT	TT	TC	TT	TT	TT	TC	TC	TC	TT	TT	CC	TT	TC	TT	TT	TT	TT	TT	TT	TT	TC	TT	TT	TT	TT	TT	TT	TT	TT	TT	TT	TT	TT	TT	TT	TT	TT	TC	TT	TT	TT	TT	TT	TT	TT	TT	TC
chr1_11527964_A_G	AA	GG	AA	AA	GG	GG	AA	AA	AG	GG	AG	GG	AA	AA	AA	AA	AA	AA	AA	AA	AA	AA	AA	AA	GG	AA	AA	AA	AA	AA	AA	AA	AA	AA	AA	AA	AA	AA	AA	AA	AA	AA	AA	AA	AA	AA	AA	AA	AA
chr1_11576311_A_C	AA	AA	AA	AC	AA	AA	AA	CC	AC	AA	AC	AA	CC	AA	CC	AA	AA	AA	AA	AA	AA	AA	AC	AA	AA	AA	AA	AA	AA	AA	AA	AA	AA	AA	AA	AA	AA	AA	AA	AC	AA	AA	AA	AA	AA	AC	AA	AA	AC
chr1_11600448_A_G	AA	AA	AA	AG	AA	AA	AA	AG	AA	AA	AA	AA	AA	AA	AA	AA	AA	AA	AA	AA	AA	AA	AA	AA	AA	AA	AA	AA	AA	AA	AA	AA	AA	AA	AA	AA	AA	AA	AA	AG	AA	AA	AA	AA	AA	AA	AA	AA	AG
chr1_1163551_A_G	AA	GG	AA	AA	GG	GG	GG	AA	GG	GG	GG	GG	AG	GG	AG	AA	AA	AA	AA	AG	AA	GG	AG	AA	GG	GG	AA	GG	AA	AA	AA	AA	AA	AA	AG	AG	AG	AA	AA	AG	AA	AA	AA	AA	GG	AA	AA	AA	AG
chr1_1164056_G_T	GG	TT	GG	GG	TT	TT	TT	GG	TT	TT	TT	TT	TG	TT	TG	GG	GG	GG	GG	GG	GG	GG	TG	GG	TT	GG	GG	GG	GG	GG	GG	GG	GG	GG	GG	GG	GG	GG	GG	TG	GG	GG	GG	GG	GG	GG	GG	GG	TG
chr1_11675585_A_G	AG	GG	GG	GG	GG	GG	GG	GG	GG	GG	GG	GG	GG	GG	GG	AA	AA	AA	GG	GG	GG	GG	GG	GG	GG	GG	GG	GG	GG	GG	AG	GG	GG	GG	AG	GG	GG	GG	GG	GG	GG	GG	GG	AA	GG	GG	GG	GG	GG
chr1_11680867_A_G	GG	GG	GG	AG	AG	GG	AA	AA	AG	AG	AG	AA	GG	GG	AA	GG	GG	GG	GG	GG	GG	GG	GG	GG	AG	GG	GG	GG	GG	GG	GG	GG	GG	GG	GG	GG	GG	GG	GG	AG	GG	GG	GG	GG	GG	AG	GG	GG	AG
chr1_1173370_G_T	TT	TG	TT	TT	TT	TT	TG	TT	TT	TT	TT	TT	TT	TG	TT	TT	TT	TT	TT	TT	TT	TT	TT	TT	TT	TT	TT	TT	TT	TT	TT	TT	TT	TT	TT	TT	TT	TT	TT	TT	TT	TT	TT	TT	TT	TT	TT	TT	TT
chr1_11738703_C_T	CC	CC	CC	CC	CC	CC	CC	CC	CC	CC	CC	CC	TT	CC	CC	CC	CC	CC	CC	CC	CC	CC	TC	CC	CC	CC	CC	CC	CC	CC	CC	CC	CC	CC	CC	CC	CC	CC	CC	CC	CC	CC	CC	CC	CC	CC	CC	CC	CC
chr1_11739249_C_T	TT	TT	TT	TC	TT	TT	CC	TC	TT	TT	TT	TT	TT	CC	TT	NA	NA	NA	TT	TT	TT	TT	TT	TT	TT	TT	TT	TT	TT	TT	TT	TT	TC	CC	TT	CC	TT	TT	TT	TC	TC	TT	TT	NA	CC	TT	TT	TT	TT
chr1_11818337_C_T	TT	TT	CC	TT	TT	TT	TT	TT	TT	TC	TT	TT	CC	CC	TT	TT	TT	TT	TT	TT	TT	TT	TC	TT	TC	TT	TT	TT	TT	TT	TT	TT	TT	TT	TT	TT	TT	TT	TT	TT	TT	TT	TT	TT	TT	TT	TT	TT	TT
chr1_11853324_A_G	AA	GG	AA	AG	AG	GG	GG	GG	GG	AA	GG	GG	AA	AA	GG	AA	AA	AA	AA	AA	AA	AA	AA	AA	AA	AA	AA	AA	AA	AA	AA	AA	AA	AA	AA	AA	AA	AA	AA	AG	AA	AA	AA	AA	AA	AG	AA	AA	AG
chr1_11858923_A_G	AG	AA	AG	GG	GG	AA	GG	GG	AG	GG	AG	AA	GG	GG	GG	GG	GG	GG	GG	GG	GG	GG	GG	GG	GG	GG	GG	GG	GG	AA	AG	GG	GG	GG	GG	GG	GG	GG	GG	GG	GG	GG	GG	GG	GG	GG	GG	GG	GG
chr1_11874008_C_T	CC	TT	CC	CC	TT	TT	TT	TC	TT	TC	TT	TT	CC	TT	TT	CC	CC	CC	CC	CC	CC	CC	CC	CC	TT	TC	CC	CC	CC	CC	CC	CC	CC	TC	CC	TC	CC	CC	CC	TC	CC	CC	CC	CC	CC	TT	CC	CC	TC
chr1_119067_G_T	TT	TT	TT	TG	TT	TT	TT	TG	TT	TT	TT	TT	TG	TT	TT	TT	NA	TT	TT	TT	TT	TT	TT	TT	TT	TT	TT	TT	TT	TT	TT	TT	TT	TT	TT	TT	TT	TT	NA	TT	TT	TT	TT	TT	TT	TT	TT	TT	TT
chr1_11988940_A_C	AA	AA	AA	AA	AA	AA	AA	AC	AA	AA	AC	AA	AA	AA	AC	AA	AA	AA	AA	AA	AA	AA	AA	AA	AA	AA	AA	AA	AA	AA	AA	AA	AA	AA	AA	AA	AA	AA	AA	AA	AA	AA	AA	AA	AA	AC	AA	AA	AA
chr1_12012741_C_T	TT	TT	TT	TT	TT	TT	TT	TT	TT	TT	TT	TT	TT	CC	TT	TT	TT	TT	TT	TT	TT	TT	TT	TT	TT	TT	TT	TT	TT	TT	TT	TT	TT	TC	TT	TC	TT	TT	TT	TT	CC	TT	TT	TT	TT	TT	TT	TT	TC
chr1_12056309_C_T	CC	TT	CC	CC	NA	NA	NA	CC	TT	TT	NA	TT	TT	TT	TT	NA	NA	NA	CC	CC	CC	CC	TC	CC	CC	CC	CC	CC	CC	CC	CC	CC	CC	CC	CC	CC	CC	CC	CC	CC	CC	CC	CC	NA	CC	CC	CC	CC	CC
chr1_12092270_C_T	TC	TT	CC	CC	TT	TT	TT	TC	TC	TC	TT	TT	TT	CC	TT	CC	CC	CC	CC	TC	CC	TT	TC	CC	TT	CC	CC	CC	CC	CC	TC	CC	TC	CC	TC	CC	CC	CC	CC	CC	CC	TC	CC	CC	CC	TT	CC	CC	CC
chr1_12127803_C_T	TT	TT	TT	TT	TT	TT	TT	TT	TC	TT	TT	TT	TT	TT	TT	TT	TT	TT	TT	TT	TT	TT	TT	TT	TT	TT	TT	TT	TT	TT	TT	TT	TT	TT	TT	TT	TT	TT	TT	TT	TT	TT	TT	TT	TT	TT	TT	TT	TT
chr1_12168156_C_T	CC	CC	TC	CC	CC	TT	CC	TT	TC	TC	TT	CC	TT	TT	TT	CC	CC	CC	CC	CC	CC	NA	TC	CC	TC	CC	CC	CC	CC	CC	CC	CC	CC	CC	CC	CC	CC	CC	CC	CC	CC	CC	CC	CC	CC	TC	CC	CC	CC
chr1_12212304_C_T	TT	TT	TT	TT	TT	TT	TT	TC	TC	TC	TC	TT	CC	TT	CC	TT	TT	TT	TT	TT	TT	TT	TC	TT	TT	TT	TT	TT	TT	TT	TT	TT	TT	TT	TT	TT	TT	TT	TT	TT	TT	TT	TT	TT	TT	TC	TT	TT	TT
chr1_12214564_A_G	AA	AA	AA	AA	AA	AA	AA	AG	AG	AA	AG	AA	AA	AA	GG	AA	AA	AA	AA	AA	AA	AA	AA	AA	AA	AA	AA	AA	AA	AA	AA	AA	AA	AA	AA	AA	AA	AA	AA	AA	AA	AA	AA	AA	AA	AG	AA	AA	AA
chr1_1222768_G_T	TT	TT	TT	TT	TG	TG	GG	TT	TG	GG	TG	TT	TG	TT	TT	TT	TT	TT	TT	TT	TT	TT	TT	TT	TT	TT	TT	TT	TT	TT	TT	TT	TT	TT	TT	TT	TT	TT	TT	TT	TT	TT	TT	TT	TT	TT	TT	TT	TT
chr1_12241211_A_G	AA	AA	AA	NA	AA	AA	AA	GG	AG	AG	AG	AG	GG	AA	GG	AA	AA	AA	AA	AA	AA	AA	AG	AA	AA	AA	NA	AA	AA	AA	AA	AA	AA	AA	AA	NA	AA	AA	AA	AG	NA	AA	AA	AA	AA	AG	AA	AA	AG
chr1_12284201_G_T	TT	TT	TT	TG	TT	TT	TT	TG	TG	TG	TG	TG	GG	TT	GG	NA	TT	NA	GG	TT	TG	TT	TG	TT	TT	TT	GG	TT	TT	TG	TT	TT	GG	GG	TT	GG	TT	TT	TT	TG	GG	GG	TT	NA	GG	TG	TT	TT	TG
chr1_12284900_C_T	CC	TT	CC	TC	TT	TT	TT	TC	TT	TT	TT	TT	TT	TT	TT	CC	CC	CC	CC	CC	CC	CC	TC	CC	TT	CC	TT	CC	CC	CC	CC	CC	CC	TC	CC	CC	CC	CC	CC	TC	CC	CC	CC	CC	CC	TC	CC	CC	TC
chr1_12352034_C_T	CC	TT	CC	CC	TT	TT	TT	TC	TC	TC	TC	TC	CC	TT	CC	CC	CC	CC	TC	CC	CC	CC	CC	CC	TT	CC	CC	TC	CC	CC	CC	CC	NA	CC	CC	CC	CC	CC	CC	NA	CC	CC	CC	CC	CC	TC	CC	CC	CC
chr1_12361877_A_G	GG	GG	GG	AG	GG	GG	GG	AG	AG	AG	AG	AG	AA	GG	AA	GG	GG	GG	GG	GG	GG	GG	AG	GG	GG	AG	GG	NA	AA	GG	GG	AA	GG	GG	GG	GG	AA	GG	GG	AG	GG	GG	GG	GG	AA	AG	AG	GG	AA
chr1_12389474_A_C	AA	AA	AA	AC	AA	AA	AA	AC	AC	AC	AC	AC	CC	AA	CC	AA	AA	AA	AA	AA	AA	AA	NA	AA	AA	AA	AA	AA	AA	AA	AA	AA	AA	AA	AA	AA	AA	AA	AA	AC	AA	AA	AA	AA	AA	AC	AA	AA	AC
chr1_12400623_A_G	GG	AG	GG	GG	AA	AA	AA	GG	AG	AG	AG	GG	GG	AA	GG	GG	GG	GG	GG	GG	GG	GG	GG	GG	AG	NA	GG	GG	GG	GG	GG	GG	GG	GG	GG	GG	GG	GG	GG	GG	GG	GG	GG	GG	AA	GG	GG	GG	GG
chr1_12552777_A_G	AA	GG	AA	AG	AG	GG	GG	AA	AG	AG	AA	AG	AA	GG	AG	AA	AA	AA	AA	AA	AA	AA	AA	AA	GG	AA	AA	AA	NA	AA	AA	AA	AA	AA	AA	AA	AA	AA	AA	AG	AA	AA	AA	AA	AA	AA	NA	NA	AG
chr1_12560573_A_G	GG	AG	GG	AG	AG	GG	AG	AA	AG	AG	AA	AG	GG	GG	AA	GG	GG	GG	AG	AG	GG	AG	GG	GG	GG	AA	GG	AG	GG	GG	GG	GG	AA	AG	GG	AA	GG	GG	GG	AG	AG	GG	GG	GG	GG	AA	GG	GG	AA
chr1_12603724_A_G	GG	GG	GG	GG	GG	GG	GG	AG	AG	AG	AG	GG	AA	GG	GG	GG	GG	GG	GG	GG	GG	GG	AG	GG	GG	GG	GG	GG	GG	GG	GG	GG	GG	GG	GG	GG	GG	GG	GG	GG	GG	GG	GG	GG	GG	GG	GG	GG	GG
chr1_1261165_A_C	CC	AC	CC	CC	CC	CC	CC	CC	CC	CC	CC	CC	CC	AC	CC	CC	CC	CC	CC	CC	CC	CC	CC	CC	CC	CC	CC	NA	CC	CC	CC	CC	CC	CC	CC	CC	CC	CC	CC	CC	CC	CC	CC	CC	CC	CC	CC	CC	CC
chr1_12645853_C_T	TT	TT	TT	TT	TT	TT	TT	TT	TT	TC	TT	TT	CC	TT	TT	TT	TT	TT	TT	TT	TT	TT	TC	TT	TT	TT	TT	TT	TT	TT	TT	TT	TT	TT	TT	TT	TT	TT	TT	TT	TT	TT	TT	TT	TT	TT	TT	TT	TT
chr1_12648747_A_C	AA	AA	NA	AA	AC	AA	AA	AA	AA	AA	AC	AC	AA	AA	AA	AA	AA	AA	AA	AA	AA	AA	AA	AA	CC	AA	AA	AA	AA	NA	AA	AA	AA	AA	AA	AA	AA	AA	AA	AA	NA	AA	NA	AA	AA	AA	AA	AA	AA
chr1_12655926_A_C	AA	AC	NA	AA	AA	AA	AA	CC	AC	AA	AC	AC	CC	AA	AC	AA	AA	AA	AA	AA	AA	NA	AC	AA	AA	AA	AA	AA	AA	NA	AA	AA	AA	AA	AA	AA	AA	AA	AA	AA	AA	AA	AA	AA	AA	CC	AA	AA	AA
chr1_1302400_C_T	TT	TT	TT	NA	TT	TT	TT	TC	TT	TT	TT	TT	TT	TT	TT	TT	TT	TT	TT	TT	TT	TT	TT	TT	TT	TT	TT	TT	TT	TT	TT	TT	TT	TT	TT	TT	TT	TT	TT	TT	TT	TT	TT	TT	TT	TT	TT	NA	TT
chr1_1304398_C_T	TT	TT	TT	TC	TT	TT	TT	TC	TT	TT	TT	TT	TT	TT	TT	TT	TT	TT	TT	TT	TT	NA	TT	TT	TT	TT	TT	TT	TT	TT	TT	TT	TT	TT	TT	TT	TT	TT	TT	TT	TT	TT	TT	TT	TT	TT	TT	TT	TT
chr1_1336961_G_T	TT	GG	TT	TG	GG	GG	GG	GG	GG	GG	GG	GG	GG	GG	GG	TT	TT	TT	TT	TT	TT	TT	TG	TT	GG	TT	TT	TT	TT	TT	TT	TT	TG	TT	TT	TT	TT	TT	TT	TG	TT	TT	TT	TT	GG	TG	TT	TT	TG
chr1_13669728_C_T	CC	CC	CC	CC	CC	CC	CC	CC	TC	CC	CC	TC	TT	CC	CC	CC	CC	CC	CC	CC	CC	CC	TC	CC	CC	CC	CC	CC	CC	CC	CC	CC	CC	CC	CC	CC	CC	CC	CC	CC	CC	CC	CC	CC	NA	CC	CC	CC	CC
chr1_13676388_C_T	TT	TT	TT	TC	TT	TT	TT	TT	TT	TT	TT	TT	TT	TT	TC	NA	NA	NA	TT	TT	TT	TT	TT	TT	TT	TT	NA	TT	TT	TT	TT	TT	NA	TT	TT	TT	TT	TT	TT	TT	TT	TT	TT	NA	TT	TT	TT	TT	TC
chr1_13680311_A_G	AG	AA	GG	AG	AA	AA	AA	GG	AA	AA	AG	AA	AA	AA	AG	GG	GG	GG	GG	AA	GG	AA	AA	AA	AA	GG	GG	GG	AA	GG	AG	AA	GG	GG	AA	GG	AG	GG	AA	AG	GG	GG	GG	GG	GG	GG	AA	AA	AG
chr1_1372222_C_T	TT	TT	TT	TT	TT	TT	TT	TC	TT	TT	TT	TT	TC	TT	TC	TT	TT	TT	TT	TT	TT	TT	TC	TT	TT	TT	TT	TT	TT	TT	TT	TT	TT	TT	TT	TT	TT	TT	TT	TC	TT	TT	TT	TT	TT	TT	TT	TT	TT
chr1_13811691_C_T	TT	TT	TT	TT	TT	TT	TT	TC	TT	TT	TC	TT	TT	TT	TC	TT	TT	TT	TT	TT	TT	TT	TT	TT	TT	TT	TT	TT	TT	TT	TT	TT	TT	TT	TT	TT	TT	TT	TT	TT	TT	TT	NA	TT	TT	TC	TT	TT	TT
chr1_13836783_C_T	CC	CC	CC	TC	CC	CC	CC	TC	TC	CC	TC	TC	TT	CC	TT	CC	CC	CC	CC	CC	CC	CC	TC	CC	CC	CC	CC	CC	CC	CC	CC	CC	CC	CC	CC	CC	CC	CC	CC	TC	CC	CC	CC	CC	CC	TC	CC	CC	TC
chr1_13920137_A_G	AA	AG	AA	AG	AG	AA	GG	GG	AG	AG	AG	AG	GG	AG	GG	GG	GG	GG	AA	AA	AA	AA	AG	AA	AA	AA	AA	AA	AA	AA	AA	AA	AA	AA	AA	AA	AA	AA	AA	GG	GG	NA	GG	GG	AA	AG	AA	AA	GG
chr1_13921759_G_T	GG	TG	GG	GG	TG	TG	GG	GG	GG	GG	TG	TG	GG	TG	GG	GG	GG	GG	GG	GG	GG	GG	GG	GG	TG	GG	GG	GG	GG	GG	GG	GG	GG	GG	GG	GG	GG	GG	GG	GG	GG	GG	GG	GG	GG	GG	GG	GG	GG
chr1_13972387_G_T	TT	TG	TT	TT	TT	TG	TT	TT	TG	TT	TT	TT	TT	TG	TT	TT	TT	TT	TT	TT	TT	TT	TT	TT	TG	TT	TT	TT	TT	TT	TT	TT	TT	TT	TT	TT	TT	TT	TT	TT	TT	TT	TT	TT	TT	TT	TT	TT	TT
chr1_13989145_A_C	CC	AA	CC	CC	CC	AA	AA	AC	AC	AA	AC	CC	AC	AC	CC	CC	CC	CC	CC	CC	CC	CC	AC	CC	AC	AA	CC	AA	CC	CC	CC	CC	CC	AC	CC	AA	AC	CC	CC	AA	AA	CC	AA	CC	CC	CC	CC	CC	CC
chr1_14006648_C_T	CC	TC	CC	CC	CC	TT	TT	TC	TC	TT	CC	CC	TC	TC	CC	CC	CC	CC	CC	CC	CC	CC	TC	CC	TC	CC	TT	CC	CC	CC	CC	CC	CC	TC	CC	CC	CC	CC	CC	TT	CC	CC	TT	CC	CC	TC	CC	CC	TC
chr1_1403770_C_T	CC	TC	CC	TC	CC	CC	CC	TC	CC	CC	CC	CC	CC	TC	CC	CC	CC	CC	CC	CC	CC	CC	CC	CC	CC	CC	CC	CC	CC	CC	CC	CC	CC	CC	CC	CC	CC	CC	CC	CC	CC	CC	CC	CC	CC	CC	CC	CC	CC
chr1_14044589_A_G	GG	AG	GG	GG	GG	AA	GG	GG	AG	GG	GG	GG	GG	AG	GG	NA	NA	NA	GG	GG	GG	GG	GG	GG	AG	GG	GG	GG	GG	GG	GG	GG	GG	GG	GG	GG	GG	GG	GG	GG	GG	GG	GG	NA	GG	GG	GG	GG	GG
chr1_14059862_G_T	TT	TG	TT	TT	TT	GG	TT	TT	TG	TT	TG	TT	TT	TG	TT	TT	TT	TT	TT	TT	TT	NA	TT	TT	TG	TT	TT	TT	TT	TT	TT	TT	TT	TT	TT	TT	TT	TT	TT	TT	TT	TT	TT	TT	NA	TT	TT	TT	TT
chr1_14163808_C_T	CC	TC	CC	NA	TC	TT	CC	TC	TT	CC	TT	TT	TT	TT	TT	CC	CC	CC	CC	CC	CC	CC	TC	CC	TT	CC	NA	CC	CC	CC	CC	CC	CC	CC	CC	CC	CC	CC	CC	TC	CC	CC	CC	CC	CC	TC	CC	CC	TT
chr1_14215925_A_G	AA	AA	AA	AA	AA	AA	AA	AA	AA	AA	AA	AA	GG	AA	AA	AA	AA	AA	AA	AA	AA	AA	AG	AA	AA	AA	AA	AA	AA	AA	AA	AA	AA	AA	AA	AA	AA	AA	AA	AA	AA	AA	AA	AA	AA	AA	AA	AA	AA
chr1_14217751_G_T	GG	GG	GG	GG	GG	GG	GG	GG	TG	GG	GG	GG	GG	GG	GG	GG	GG	GG	GG	GG	GG	GG	GG	GG	GG	GG	GG	GG	GG	GG	GG	GG	GG	GG	GG	GG	GG	GG	GG	GG	GG	GG	GG	GG	GG	GG	GG	GG	GG
chr1_14306100_C_T	CC	TC	CC	CC	TC	TT	TT	CC	TC	TC	TC	TC	CC	TC	CC	CC	CC	CC	CC	CC	TC	CC	CC	CC	TC	CC	CC	CC	CC	CC	CC	CC	CC	CC	CC	CC	CC	CC	CC	CC	CC	CC	CC	CC	CC	CC	CC	CC	CC
chr1_1449213_C_T	TT	TT	TT	TT	TT	TC	TC	TT	TC	TT	TC	TC	TT	TC	TC	NA	NA	NA	TT	TT	TT	TT	TT	TT	CC	TT	TT	TT	TT	TT	TT	TT	TT	TT	TT	TT	TT	TT	TT	TT	TT	TT	TT	NA	TT	TT	TT	TT	TT
chr1_14581112_A_G	AA	AA	AA	AA	AA	AA	AA	GG	AA	AA	GG	AA	AA	AA	AG	NA	NA	NA	AA	AA	AA	AA	AA	AA	AA	NA	AA	AA	AA	AA	AA	AA	AA	AA	AA	AA	AA	AA	AA	AA	AA	AA	NA	NA	AA	AG	AA	NA	AA
chr1_1458632_A_G	GG	GG	GG	GG	AA	AG	AG	GG	AG	AG	AG	AG	GG	GG	GG	GG	GG	GG	GG	GG	GG	GG	GG	GG	GG	GG	GG	GG	GG	GG	GG	GG	GG	GG	GG	GG	GG	GG	GG	GG	GG	GG	GG	GG	GG	AG	GG	GG	GG
chr1_14624429_C_T	TT	TT	TT	TC	TT	TT	TT	TT	TT	TT	TT	TT	TT	TT	TC	TT	TT	TT	TT	TT	TT	TT	TT	TT	TT	TT	TT	TT	TT	TT	TT	TT	TT	TT	TT	TT	TT	TT	TT	TT	TT	TT	TT	TT	TT	TT	TT	TT	TC
chr1_14627879_A_G	AA	AG	AA	AG	AG	AG	GG	AA	AG	GG	AA	AG	AG	AG	AG	NA	NA	NA	AA	AA	AA	AA	AG	AA	GG	AA	AA	AA	AA	AA	AA	AA	AA	AA	AA	AA	AA	AA	AA	AA	AA	AA	AA	NA	AA	AA	AA	AA	AG
chr1_14667660_C_T	CC	TT	CC	TC	TT	CC	TT	TT	TC	TT	TT	CC	TC	TT	TT	CC	CC	CC	CC	TC	CC	CC	TC	TC	TC	TT	TT	TT	CC	CC	CC	TT	TT	TT	TC	TT	TT	CC	TT	TT	TT	CC	TT	CC	CC	TC	CC	TT	TT
chr1_14668769_C_T	TT	TC	TT	NA	TC	TT	CC	TT	TT	CC	TT	TT	TC	TC	TC	TT	TT	TT	TT	TT	TT	TT	TC	TT	TC	TT	TT	TT	TT	TT	TT	TT	TT	TT	TT	TT	TT	TT	TT	TT	NA	TT	TT	TT	TT	TT	TT	TT	TC
chr1_1482338_G_T	GG	TG	GG	GG	TT	TT	TT	GG	TT	TT	TT	TT	GG	TG	TG	NA	NA	NA	GG	GG	GG	GG	GG	GG	TT	GG	GG	GG	GG	GG	GG	GG	GG	GG	GG	GG	GG	GG	GG	GG	GG	GG	GG	NA	GG	TG	GG	GG	GG
chr1_1482634_C_T	TT	TT	TT	TT	TT	TT	TT	TT	TT	TT	TT	TT	TC	TT	TT	NA	NA	NA	TT	TC	TT	CC	TT	TT	TT	TT	TT	TT	TT	TT	TT	TT	TT	TT	TC	TT	TT	TT	TT	TT	TT	TT	TT	NA	TT	TT	TT	TT	TT
chr1_14860048_A_G	AA	AG	AA	AA	AA	AA	AA	AA	AA	AA	AA	AA	AG	AG	AA	AA	AA	AA	AA	AA	AA	AA	AG	AA	AA	AA	AA	AA	AA	AA	AA	AA	GG	AA	AA	AA	AA	AA	AA	AA	AA	AA	AA	AA	AA	AA	AA	AA	AA
chr1_14954166_G_T	GG	GG	GG	GG	GG	GG	GG	TG	TG	GG	TG	TG	TT	GG	TG	GG	GG	GG	GG	GG	GG	GG	NA	GG	GG	GG	GG	GG	GG	GG	GG	GG	GG	GG	GG	GG	GG	GG	GG	GG	GG	GG	GG	GG	GG	NA	GG	GG	GG
chr1_14958139_A_G	AA	AG	AA	AA	AA	AA	AA	AG	AA	AA	AG	AG	GG	AG	AG	AA	AA	AA	AA	AA	AA	AA	AG	AA	AA	AA	AA	AA	AA	AA	AA	AA	AA	AG	AA	AA	AA	AA	AA	AA	GG	AA	AA	AA	AA	AG	AA	AA	AG
chr1_14983549_A_G	AG	AA	AA	AA	AA	AA	AA	AA	AG	AA	AA	AA	AA	AA	AA	AA	AA	AA	AA	AA	AA	AA	AA	AA	AA	GG	GG	GG	AA	AA	AG	AA	AA	GG	AA	GG	AG	AG	AA	AG	GG	AA	GG	AA	AA	AG	AA	AA	AA
chr1_15016961_A_G	GG	AA	GG	AG	AA	AA	AA	AG	AG	AA	AG	AG	GG	AA	AG	GG	GG	GG	GG	GG	GG	NA	GG	GG	AA	GG	GG	GG	GG	GG	GG	GG	GG	GG	GG	GG	GG	GG	GG	GG	GG	GG	GG	GG	GG	GG	GG	GG	AA
chr1_15601334_A_G	AA	GG	AA	AA	AG	AG	GG	AA	AG	AG	AG	AG	AA	AA	AA	AA	AA	AA	AA	GG	AA	GG	AG	GG	AA	GG	GG	GG	GG	AA	AA	GG	GG	AA	GG	AA	GG	AA	GG	AG	AA	AA	GG	AA	GG	AA	GG	GG	AG
chr1_15605027_A_G	GG	AG	GG	GG	GG	GG	GG	GG	AG	GG	GG	AG	GG	GG	GG	GG	GG	GG	GG	GG	GG	GG	GG	GG	GG	GG	GG	GG	GG	GG	GG	GG	GG	GG	GG	GG	GG	GG	GG	GG	GG	GG	GG	GG	GG	GG	GG	GG	GG
chr1_15657631_G_T	GG	TG	GG	GG	GG	GG	GG	GG	TG	GG	GG	TG	GG	GG	GG	GG	GG	GG	GG	GG	GG	GG	GG	GG	GG	GG	GG	GG	GG	GG	GG	GG	GG	GG	GG	GG	GG	GG	GG	GG	GG	GG	GG	GG	GG	GG	GG	GG	GG
chr1_15659319_C_T	TT	TT	TT	TT	TC	TT	TT	TT	TT	TC	TT	TT	TT	TC	TT	TT	TT	TT	TT	TT	TT	TT	TT	TT	TC	TT	TT	TT	TT	TT	TT	TT	TT	TT	TT	TT	TT	TT	TT	TT	TT	TT	TT	TT	TT	TT	TT	TT	TC
chr1_15702664_A_G	AA	AA	AA	AG	AA	AA	AA	AG	AA	AA	GG	AG	AG	AG	GG	AA	AA	AA	AA	AA	AA	AA	AA	AA	AA	AA	AA	AA	AA	AA	AA	AA	AA	AA	AA	AA	AA	AA	AA	AG	AA	AA	AA	AA	AA	AG	AA	AA	AA
chr1_15717010_A_C	CC	AA	AC	NA	AC	AC	CC	AA	AA	AC	AA	AA	AA	AA	AA	NA	NA	NA	CC	AC	CC	AA	AC	CC	AA	CC	CC	CC	AA	CC	CC	CC	AA	CC	AC	CC	CC	CC	CC	AA	CC	CC	AA	NA	AA	AC	CC	CC	AC
chr1_15717071_C_T	TT	TT	TT	CC	TT	TT	TT	TC	TT	TT	CC	TC	TC	TC	CC	TT	TT	TT	TT	TT	TT	TT	TT	TT	TT	TT	TT	TT	TT	TT	TT	TT	TT	TT	TT	TT	TT	TT	TT	TC	TT	TT	TT	TT	TT	TC	TT	TT	TT
chr1_15761994_A_G	GG	GG	GG	GG	GG	AG	AA	GG	GG	AG	AG	GG	GG	GG	GG	AA	AA	AA	GG	GG	GG	GG	GG	GG	AG	GG	GG	GG	GG	GG	GG	GG	GG	NA	GG	NA	GG	GG	GG	AG	GG	GG	GG	AA	GG	GG	GG	GG	AG
chr1_15804771_A_G	AA	AA	AA	AG	AA	AA	AA	AG	AA	AA	AG	AG	AG	AG	GG	AA	AA	AA	GG	AA	GG	AA	AA	AA	AA	AA	AA	GG	AA	AA	AA	GG	AA	GG	AA	GG	AG	AG	AA	AG	AG	GG	AG	AA	AA	AG	AA	AA	AG
chr1_1583561_A_G	GG	AA	GG	GG	AA	AG	AG	GG	AG	AA	AG	AA	AG	AG	GG	GG	GG	GG	GG	GG	GG	GG	GG	GG	AG	GG	GG	GG	GG	GG	GG	GG	GG	GG	GG	GG	GG	GG	GG	GG	GG	GG	GG	GG	GG	AG	GG	GG	GG
chr1_15843271_A_G	GG	GG	GG	AG	GG	GG	GG	AG	GG	GG	AG	AG	AG	AG	AA	GG	GG	GG	GG	AG	AG	GG	AG	AA	GG	GG	GG	GG	GG	GG	GG	AA	GG	GG	AG	GG	AG	GG	AA	GG	GG	GG	GG	GG	GG	AG	AG	AA	GG
chr1_15882089_C_T	TT	TT	TT	TT	TT	TT	TT	TT	TT	TT	TT	TC	TC	TT	TT	TT	TT	TT	TT	TT	TT	TT	TT	TT	TT	TT	TT	TT	TT	TT	TT	TT	TT	TT	TT	TT	TT	TT	TT	TT	TT	TT	TT	TT	TT	TT	TT	TT	TT
chr1_15889332_A_G	GG	AG	AA	GG	GG	GG	GG	GG	GG	GG	GG	GG	GG	GG	GG	AA	AA	AA	AA	GG	AA	GG	GG	GG	GG	AA	AA	AA	GG	AA	GG	GG	GG	AA	GG	AA	AG	AA	GG	AG	AA	AA	AA	AA	GG	AG	GG	GG	AA
chr1_15927368_A_G	GG	GG	GG	GG	AA	AG	AA	GG	GG	AG	GG	GG	GG	GG	GG	GG	GG	GG	GG	GG	GG	GG	GG	GG	GG	GG	GG	GG	GG	GG	GG	GG	GG	GG	GG	GG	GG	GG	GG	GG	GG	GG	GG	GG	GG	GG	GG	GG	GG
chr1_15934554_C_T	TT	TT	TT	TC	TT	TT	TT	TC	TT	TT	CC	TC	TC	TC	CC	TT	TT	TT	TT	TT	TT	TT	TT	TT	TT	NA	TT	TT	TT	TT	TT	TT	TT	NA	TT	TT	TT	TT	TT	TC	TT	TT	TT	TT	TT	TC	TT	TT	TT
chr1_159994_G_T	GG	TT	GG	TG	TT	TT	TT	TT	TT	TT	TT	TT	TT	TT	TT	NA	NA	NA	GG	GG	GG	GG	GG	GG	TT	TT	GG	GG	GG	GG	GG	GG	GG	TT	GG	TT	GG	GG	GG	TG	TT	GG	GG	NA	GG	TG	GG	GG	TG
chr1_1611098_A_C	AA	CC	AA	AA	CC	AC	AC	AA	AC	CC	AC	CC	AA	AC	AA	AA	AA	AA	AA	AA	AA	AA	AA	AA	AC	AA	AC	AA	AA	AA	AA	AA	AA	AA	AA	AA	AA	AA	AA	AA	AA	AA	AA	AA	AA	NA	AA	AA	AA
chr1_16197622_A_G	GG	GG	GG	AG	GG	GG	GG	GG	GG	GG	GG	GG	GG	GG	AG	GG	GG	GG	GG	GG	GG	GG	GG	GG	GG	GG	GG	GG	GG	GG	GG	NA	GG	GG	GG	GG	GG	GG	GG	GG	NA	GG	GG	GG	GG	GG	GG	NA	GG
chr1_16205431_A_C	AA	AA	AA	AC	AA	AC	AA	AC	AC	AA	CC	AA	AA	AC	CC	AA	AA	AA	AA	AA	AA	AA	AA	AA	AA	AA	AA	AA	AA	AA	AA	AA	AA	AA	AA	AA	AA	AA	AA	AA	AA	AA	AA	AA	NA	AC	AA	AA	AA
chr1_1620902_C_T	TT	CC	TT	TT	CC	TC	TC	TT	TC	CC	TC	CC	TT	TC	TT	TT	TT	TT	TT	TT	TT	TT	TT	TT	TC	TT	TT	TT	TT	TT	TT	TT	TT	TT	TT	TT	TT	TT	TT	TC	TT	TT	TT	TT	TT	TC	TT	TT	TT
chr1_16266476_C_T	CC	CC	NA	CC	CC	CC	CC	CC	CC	CC	CC	CC	TC	CC	CC	TC	TC	TC	CC	CC	CC	CC	TC	CC	CC	CC	CC	CC	CC	CC	CC	CC	CC	CC	CC	CC	CC	CC	CC	CC	CC	CC	CC	TC	NA	CC	CC	CC	CC
chr1_16384739_A_G	AA	AG	AA	AA	AA	GG	AA	AG	AG	AG	AA	GG	GG	AG	AA	AA	AA	AA	AA	AA	AA	AA	AG	AA	GG	AA	AA	AA	AA	AA	AA	AA	AA	AA	AA	AA	AA	AA	AA	AG	AA	AA	AA	AA	AA	AA	AA	AA	AA
chr1_164167_C_T	TT	TT	TC	TC	TT	TT	TT	CC	TC	TT	TT	TT	CC	TT	TC	NA	NA	NA	CC	TC	CC	NA	TT	TC	TT	CC	CC	CC	TC	TT	TT	TC	CC	CC	TC	CC	CC	CC	TT	CC	TC	CC	CC	NA	TT	TT	CC	TC	CC
chr1_16444162_C_T	CC	TT	CC	CC	TT	TT	TT	TC	TC	TT	CC	TC	CC	TC	CC	CC	CC	CC	CC	CC	CC	CC	CC	CC	TT	CC	CC	CC	CC	CC	CC	CC	CC	CC	CC	CC	CC	CC	CC	CC	CC	CC	CC	CC	CC	CC	CC	CC	CC
chr1_16479147_A_G	GG	AG	GG	AG	AA	AA	AA	AA	AG	AA	AA	AG	AG	AA	AA	AA	AA	AA	AA	AA	AA	AA	AG	AA	AG	AA	AA	AA	AA	GG	GG	AA	AA	AA	AA	AA	AA	AA	AA	AA	AA	AA	AA	AA	AA	AA	AA	AA	AA
chr1_16513552_C_T	CC	CC	CC	CC	CC	CC	CC	CC	CC	CC	TC	CC	CC	CC	CC	CC	CC	CC	CC	CC	CC	CC	CC	CC	CC	CC	CC	CC	CC	CC	CC	CC	CC	CC	CC	CC	CC	CC	CC	CC	CC	NA	CC	CC	CC	CC	CC	CC	TC
chr1_16550466_A_G	AA	AA	AA	AG	AA	AA	AA	AG	AA	AA	AG	AG	AG	AG	GG	AA	AA	AA	AA	AA	AA	AA	AA	AA	AA	AA	AA	AA	AA	AA	AA	AA	AA	AA	AA	AA	AA	AA	AA	AA	AA	AA	AA	AA	AA	AG	AA	AA	AA
chr1_1655940_C_T	CC	CC	CC	CC	CC	CC	CC	TC	CC	CC	CC	TC	TC	CC	TC	CC	CC	CC	CC	CC	CC	CC	TC	CC	CC	CC	CC	CC	CC	CC	CC	CC	CC	CC	CC	CC	CC	CC	CC	CC	CC	CC	CC	CC	CC	CC	CC	CC	CC
chr1_16586426_A_C	AA	AA	NA	CC	AA	AA	AA	AC	AC	AA	AA	AA	AC	AA	AC	AA	AA	AA	AA	AA	AA	AA	AC	AA	AA	AA	AA	AA	AA	AA	AA	AA	AA	AA	AA	AA	AA	AA	AA	AA	AA	AA	AA	AA	NA	AA	AA	AA	AC
chr1_16618819_C_T	CC	CC	CC	CC	TT	CC	TT	CC	CC	TC	CC	CC	CC	CC	CC	CC	CC	CC	CC	CC	CC	CC	CC	CC	CC	CC	TT	CC	CC	CC	CC	CC	CC	CC	CC	CC	CC	CC	CC	CC	CC	CC	CC	CC	CC	CC	CC	CC	CC
chr1_16623814_C_T	TC	TT	CC	TC	TT	TT	TT	TC	TT	TT	CC	TC	TC	TC	CC	TT	TT	TT	TT	TC	CC	TT	TC	CC	TT	TT	TT	TT	TT	TT	TC	CC	TT	CC	TC	CC	TC	CC	CC	TT	CC	TT	TT	TT	TT	TC	TT	TC	TC
chr1_16694690_G_T	GG	GG	GG	GG	GG	GG	GG	TG	GG	GG	TG	GG	GG	TG	TG	NA	NA	NA	GG	GG	GG	GG	GG	GG	GG	GG	GG	GG	GG	GG	GG	GG	GG	GG	GG	GG	GG	GG	GG	TG	GG	GG	GG	NA	GG	TG	GG	GG	GG
chr1_16864011_A_G	AA	AA	AA	AA	AA	AA	AA	GG	AG	AA	GG	AA	AG	AG	AG	AA	AA	AA	GG	AA	GG	AA	AG	AA	AA	GG	AA	AG	AA	AA	AA	AA	GG	GG	AA	AG	AA	GG	AA	AG	AA	AG	AA	AA	AA	AG	AA	AA	AA
chr1_16866207_A_G	GG	AA	GG	GG	AA	AA	AA	GG	AG	AA	GG	AA	AG	AG	GG	GG	GG	GG	GG	GG	GG	GG	GG	GG	AA	GG	GG	GG	GG	GG	GG	GG	GG	GG	GG	GG	GG	GG	GG	GG	GG	GG	GG	GG	GG	GG	GG	GG	GG
chr1_16904389_C_T	CC	CC	CC	CC	CC	CC	CC	CC	CC	CC	CC	TC	TC	CC	CC	CC	CC	CC	CC	CC	CC	CC	CC	CC	CC	CC	CC	CC	CC	CC	CC	CC	CC	CC	CC	CC	CC	CC	CC	CC	CC	CC	CC	CC	CC	CC	CC	CC	CC
chr1_16906729_A_C	CC	AC	CC	AC	CC	AA	CC	CC	AC	AC	CC	AA	AA	AC	AC	CC	CC	CC	CC	CC	CC	CC	AC	CC	AA	CC	CC	CC	CC	CC	CC	CC	CC	CC	CC	CC	CC	CC	CC	CC	CC	CC	CC	CC	CC	CC	CC	CC	CC
chr1_1695157_A_G	AA	AA	AA	AA	AA	AA	AA	AA	AA	AA	AA	AA	AG	AA	AA	AA	AA	AA	AA	AA	AA	AA	AA	AA	AA	AA	AA	AA	AA	AA	AA	AA	AA	AA	AA	AA	AA	AA	AA	AG	AA	AA	AA	AA	AA	AA	AA	AA	AA
chr1_16967062_A_G	AA	AA	AA	AA	AA	AA	AA	AA	AA	AA	AA	AA	AG	AA	AA	AA	AA	AA	AA	AA	AA	AA	AG	AA	AA	AA	AA	AA	AA	AA	AA	AA	AA	AA	AA	AA	AA	AA	AA	AA	AA	AA	AA	AA	AA	AA	AA	AA	AA
chr1_17048242_A_G	AA	AA	AA	AA	AA	AA	AA	AG	AG	AA	AG	AA	AA	AG	AG	AA	AA	AA	AA	AA	AA	AA	AA	AA	AA	AA	AA	AA	AA	AA	AA	AA	AG	AA	AA	AA	AA	AA	AA	AG	AA	AA	AA	AA	AA	AG	AA	AA	AA
chr1_17121115_A_G	AA	GG	AA	AA	AA	GG	AA	AA	GG	GG	AG	GG	AA	AG	AA	AA	AA	AA	AA	AA	AA	AA	AA	AA	GG	AA	AA	AA	AA	AA	AA	AA	AA	AA	AA	AA	AA	AA	AA	AA	AA	AA	AA	AA	AA	AA	AA	AA	AA
chr1_17167398_A_G	GG	GG	GG	GG	GG	GG	GG	GG	GG	GG	GG	GG	GG	GG	GG	GG	GG	GG	GG	GG	GG	GG	GG	GG	GG	GG	GG	GG	GG	GG	GG	GG	GG	GG	GG	GG	GG	GG	GG	GG	GG	GG	GG	GG	GG	GG	GG	GG	AG
chr1_17202271_A_G	GG	GG	GG	GG	GG	GG	GG	GG	GG	GG	GG	GG	GG	GG	GG	AA	NA	AA	GG	GG	GG	GG	GG	GG	GG	GG	GG	GG	GG	GG	GG	GG	GG	GG	GG	GG	GG	GG	GG	AG	GG	GG	GG	AA	GG	GG	GG	GG	GG
chr1_17217214_A_G	GG	GG	GG	GG	GG	GG	GG	GG	GG	GG	GG	GG	GG	GG	GG	GG	GG	GG	GG	GG	GG	GG	GG	GG	GG	GG	GG	GG	GG	GG	GG	GG	GG	GG	GG	GG	GG	GG	GG	AG	GG	GG	GG	GG	GG	GG	GG	NA	GG
chr1_17218476_A_G	GG	GG	GG	GG	GG	GG	GG	GG	GG	GG	GG	GG	GG	GG	GG	GG	GG	GG	GG	GG	GG	GG	GG	GG	GG	GG	GG	GG	GG	GG	GG	GG	GG	GG	GG	GG	GG	GG	GG	GG	GG	GG	GG	GG	GG	GG	GG	GG	AG
chr1_17218655_A_G	AA	AA	AA	AA	AA	AA	AA	AA	AA	AA	AA	AA	AA	AA	AA	GG	GG	GG	AA	AA	AA	AA	AA	AA	AA	AA	AA	AA	AA	AA	AA	AA	AA	AA	AA	AA	AA	AA	AA	AA	AA	AA	AA	GG	AA	AA	AA	AA	AG
chr1_17373491_A_G	AA	GG	AA	AA	GG	GG	AA	AA	AG	AG	AA	AG	AA	AA	AA	NA	NA	NA	AA	AA	AA	AA	AA	AA	AG	AA	AA	AA	AA	AA	AA	AA	AA	AA	AA	AA	AA	AA	NA	AA	AA	AA	AA	NA	AA	AA	AA	AA	AA
chr1_17402882_C_T	CC	CC	CC	CC	CC	CC	CC	CC	TC	CC	CC	CC	TC	CC	CC	CC	CC	CC	CC	CC	CC	CC	TC	CC	CC	CC	CC	CC	CC	CC	CC	CC	CC	CC	CC	CC	CC	CC	CC	CC	CC	CC	CC	CC	CC	CC	CC	CC	NA
chr1_17451211_A_G	GG	GG	GG	GG	GG	GG	GG	AG	GG	GG	AG	GG	GG	AG	AG	GG	GG	GG	GG	GG	GG	GG	GG	GG	GG	GG	GG	GG	GG	AG	GG	GG	GG	GG	GG	GG	GG	GG	GG	AG	GG	GG	GG	GG	GG	AA	GG	GG	GG
chr1_17513172_A_G	GG	GG	GG	AG	GG	GG	GG	AG	GG	GG	AG	AG	AG	GG	AG	GG	GG	GG	GG	GG	GG	GG	GG	GG	GG	GG	AA	GG	GG	GG	GG	GG	GG	GG	GG	GG	GG	GG	GG	NA	GG	GG	GG	GG	GG	GG	GG	GG	GG
chr1_17549134_A_G	AA	GG	AA	AA	GG	GG	AA	AA	GG	AG	AA	AG	AA	AG	AA	AA	AA	AA	AA	AA	AA	AA	AA	AA	GG	AA	AA	AA	AA	AA	AA	AA	AA	AA	AA	AA	AA	AA	AA	AA	AA	AA	AA	AA	AA	AA	AA	AA	AG
chr1_17556282_A_G	GG	AA	GG	GG	AA	AA	GG	GG	AA	AG	GG	AG	GG	AG	GG	GG	GG	GG	GG	GG	GG	GG	GG	GG	AA	GG	GG	GG	GG	GG	GG	GG	GG	AG	GG	AG	GG	GG	GG	GG	GG	GG	GG	GG	GG	GG	GG	GG	AG
chr1_17557827_C_T	CC	CC	NA	TC	CC	CC	CC	CC	CC	CC	CC	CC	CC	CC	TC	CC	CC	CC	CC	CC	CC	CC	CC	CC	CC	CC	CC	CC	CC	CC	CC	CC	CC	CC	CC	CC	CC	CC	CC	CC	CC	CC	CC	CC	NA	CC	CC	CC	CC
chr1_1761083_A_C	CC	CC	CC	CC	CC	CC	CC	AA	CC	CC	CC	CC	AA	CC	AC	CC	CC	CC	CC	CC	CC	CC	AC	CC	CC	CC	CC	CC	CC	CC	CC	CC	CC	CC	CC	CC	CC	CC	CC	CC	CC	CC	CC	CC	CC	CC	CC	CC	CC
chr1_1764767_A_G	AG	AG	AA	AA	AG	AA	AA	AG	AA	AA	AA	AA	AG	AG	AG	AA	AA	AA	AG	AA	AA	AA	AG	AA	AA	GG	NA	AA	AA	AG	AG	AG	AA	AA	AA	AA	AG	GG	AA	AG	AA	AA	GG	AA	AA	AG	GG	AG	AA
chr1_17880631_A_G	AA	AA	AA	AA	AA	AA	AA	AA	AA	AA	AA	AA	AG	AA	AA	AA	AA	AA	AA	AA	AA	AA	AA	AA	AA	AA	AA	AA	AA	AA	AA	AA	AA	AA	AA	AA	AA	AA	AA	AA	AA	AA	AA	AA	AA	AA	AA	AA	AA
chr1_17880961_A_G	AA	AA	AA	AA	AA	AA	AA	AA	AA	AA	AA	AA	AG	AA	AA	AA	AA	AA	AA	AA	AA	AA	AA	AA	AA	AA	AA	AA	AA	AA	AA	AA	AA	AA	AA	AA	AA	AA	AA	AA	AA	AA	AA	AA	AA	AA	AA	AA	AA
chr1_17908184_C_T	CC	TT	CC	CC	TT	TT	NA	TC	TC	TT	TC	TC	TC	TC	TC	CC	CC	CC	CC	CC	CC	CC	CC	CC	TT	CC	CC	CC	CC	CC	CC	CC	CC	CC	CC	CC	CC	CC	CC	CC	CC	CC	CC	CC	CC	TC	CC	CC	CC
chr1_17917599_A_G	GG	GG	GG	GG	GG	GG	AA	GG	GG	AG	GG	GG	GG	GG	GG	GG	GG	GG	GG	GG	GG	GG	GG	GG	GG	GG	GG	GG	GG	GG	GG	GG	GG	GG	GG	GG	GG	GG	GG	GG	GG	GG	GG	GG	GG	GG	GG	GG	GG
chr1_17951118_A_C	AA	AA	AA	AA	AA	AA	CC	AA	AA	AC	AA	AA	AC	AA	AA	AA	AA	AA	AA	AC	AA	AA	AA	AA	AA	AA	AA	AA	AA	AA	AA	AA	AA	AA	AA	AA	AA	AA	AA	AA	AA	AA	AA	AA	NA	AA	AC	AA	AC
chr1_17969189_C_T	CC	TC	CC	CC	CC	TT	CC	CC	CC	CC	CC	CC	CC	TC	CC	CC	CC	CC	CC	CC	CC	CC	CC	CC	CC	CC	CC	CC	CC	CC	CC	CC	CC	CC	CC	CC	CC	CC	CC	CC	CC	CC	CC	CC	CC	CC	CC	CC	CC
chr1_18013177_C_T	TT	TC	TT	TT	CC	TT	TT	TT	CC	TC	TT	CC	TT	TC	TT	TT	TT	TT	TT	TT	TT	TT	TT	TT	TC	TC	TC	TC	TT	TT	TT	TT	TT	CC	TT	CC	TC	TT	TT	TT	CC	TT	TT	TT	TT	TT	TT	TT	TT
chr1_18021871_A_G	AA	GG	AA	AG	GG	GG	AA	GG	AG	GG	GG	GG	GG	GG	GG	AA	AA	AA	AA	AA	AA	AA	AG	AA	AG	AA	AA	AA	AA	AA	AA	AA	AA	AA	AA	AA	AA	AA	AA	AA	AA	AA	NA	AA	AA	AG	AA	AA	AG
chr1_18083420_G_T	TT	GG	TT	TT	GG	TG	TT	TT	TG	GG	TT	TG	TT	TT	TT	TT	TT	TT	TT	TT	TT	TT	TT	TT	TG	TT	TT	TT	TT	TT	TT	TT	TT	TT	TT	TT	TT	TT	TT	TT	TT	TT	TT	TT	TT	TT	TT	TT	TT
chr1_18105883_C_T	CC	CC	CC	CC	CC	CC	TC	CC	CC	CC	CC	CC	CC	CC	CC	CC	CC	CC	CC	CC	CC	CC	CC	CC	TC	CC	CC	CC	CC	CC	CC	CC	CC	CC	CC	CC	CC	CC	CC	CC	CC	CC	CC	CC	CC	CC	CC	CC	CC
chr1_1813511_A_G	AA	AA	AA	AA	AA	AA	AA	AA	AA	AA	AA	AA	AA	AA	AA	NA	NA	NA	AA	AA	AA	AA	AA	AA	AA	AA	AA	AA	AA	AA	AA	AA	AA	AA	AA	AG	AA	AA	AA	AA	AA	AA	AA	NA	AA	AA	AA	AA	AA
chr1_18157904_A_G	AA	GG	NA	AA	GG	GG	GG	GG	GG	GG	GG	GG	AG	GG	AG	NA	NA	NA	AA	AA	NA	AA	AA	AA	GG	AG	GG	GG	GG	AA	AA	AG	AA	AA	AG	AA	GG	GG	AA	AA	AA	AA	AG	NA	GG	AG	GG	AA	AA
chr1_18181446_C_T	CC	TT	CC	CC	TT	TT	TT	CC	TC	TT	CC	TT	TC	TC	CC	CC	CC	CC	CC	CC	CC	CC	CC	CC	TT	CC	TT	CC	CC	CC	CC	CC	CC	TC	CC	CC	CC	CC	CC	CC	CC	CC	CC	CC	CC	CC	CC	CC	TC
chr1_18182887_A_C	AA	CC	AA	AA	CC	CC	CC	AA	AC	CC	AA	CC	AC	AC	AA	AA	AA	AA	AA	AA	AA	AA	AA	AA	CC	AA	AA	AA	AA	AA	AA	AA	AA	AA	AA	AA	AA	AA	AA	AA	AA	AA	AA	AA	AA	AA	AA	AA	AC
chr1_18207009_C_T	TT	TT	TT	TT	TT	TT	TT	TC	TT	TT	TC	TT	TT	NA	TC	TT	TT	TT	TT	TT	TT	TT	TT	TT	TT	TT	TT	TT	TT	TT	TT	TT	TT	TT	TT	TT	TT	TT	TT	TT	TT	TT	TT	TT	TT	TC	TT	TT	TT
chr1_18321760_C_T	CC	CC	CC	TC	CC	CC	CC	CC	CC	CC	CC	CC	CC	CC	TC	CC	CC	CC	CC	CC	CC	CC	CC	CC	CC	CC	CC	CC	CC	CC	CC	CC	CC	CC	CC	CC	CC	CC	CC	CC	CC	CC	CC	CC	CC	CC	CC	CC	CC
chr1_18353212_A_G	AG	GG	AA	AA	GG	GG	GG	AG	AG	GG	AA	GG	GG	AG	AA	GG	GG	GG	AA	AA	AA	AA	AG	AA	GG	GG	GG	GG	AA	AA	AG	AA	AA	AG	AA	AA	AG	AA	AA	GG	NA	AA	GG	GG	AA	AA	AA	AA	GG
chr1_1836149_A_G	GG	AG	GG	AG	AA	AA	AA	AG	AG	AA	AG	AG	AG	AA	AG	GG	GG	GG	GG	GG	GG	GG	GG	GG	AA	GG	GG	GG	GG	GG	GG	GG	GG	GG	GG	GG	GG	GG	GG	AG	GG	GG	GG	GG	NA	AG	GG	GG	AG
chr1_18368208_C_T	TT	TT	TT	TT	TT	TC	TC	TT	TT	TT	TT	TC	TC	TT	TT	TT	TT	TT	TT	TT	TT	TT	TT	TT	TC	TT	TT	TT	TT	TT	TT	TT	TT	TT	TT	TT	TT	TT	TT	TT	TT	TT	TT	TT	TT	TT	TT	TT	CC
chr1_18404031_A_G	GG	GG	GG	GG	GG	AG	AG	AA	GG	GG	AG	AG	AG	AG	AG	GG	GG	GG	GG	GG	GG	GG	GG	GG	AG	GG	GG	GG	GG	GG	GG	GG	GG	GG	GG	GG	GG	GG	GG	AG	GG	GG	GG	GG	GG	AG	GG	GG	AG
chr1_18463066_A_G	AA	GG	AA	AA	GG	AG	GG	AA	AG	GG	AA	AG	AA	AG	AA	NA	NA	NA	AA	AA	AA	AA	AA	AA	GG	AA	AA	AA	NA	AA	AA	AA	AA	AA	AA	AA	AA	AA	AA	AA	AA	AA	AA	NA	AA	AA	AA	AA	AA
chr1_18464186_A_G	AA	AA	AA	AA	AA	AA	AA	GG	AA	AA	AG	AG	AG	AG	AG	AA	AA	AA	AA	AA	AA	AA	AA	AA	AA	AA	AA	AA	AA	AA	AA	AA	AA	AA	AA	AA	AA	AA	AA	AA	AA	AA	AA	AA	AA	AG	AA	AA	GG
chr1_18582851_C_T	CC	CC	CC	TC	CC	CC	CC	CC	CC	CC	CC	CC	TC	CC	TC	CC	CC	CC	CC	CC	CC	CC	TC	CC	CC	CC	CC	CC	CC	CC	CC	CC	CC	CC	CC	CC	CC	CC	CC	CC	CC	CC	CC	CC	CC	CC	CC	CC	CC
chr1_18651435_C_T	TT	TT	TT	TT	TT	TT	TC	TC	TC	TC	CC	TC	TT	CC	TC	TT	TT	TT	TT	TT	TT	TT	TT	TT	TC	TT	TT	TT	TT	TT	TT	TT	TT	TC	TT	TT	TT	TT	TT	TC	TT	TT	TT	TT	TT	TC	TT	TT	TT
chr1_18654390_C_T	CC	TT	CC	CC	TT	TT	TT	CC	TC	TT	CC	TC	CC	TC	CC	CC	CC	CC	CC	CC	CC	CC	CC	CC	TT	CC	TT	NA	CC	CC	CC	CC	CC	CC	CC	CC	CC	CC	CC	CC	CC	CC	CC	CC	CC	CC	CC	CC	CC
chr1_1870587_C_T	TT	TT	TT	TT	TT	TT	TT	TT	TC	TT	TC	TT	TT	TT	TT	TT	TT	TT	TT	TT	TT	TT	TT	TT	TT	TT	TT	TT	TT	TT	TT	TT	TT	TT	TT	TT	TT	TT	TT	TT	TT	TT	TT	TT	TT	TT	TT	TT	TT
chr1_18760209_A_G	GG	GG	GG	GG	GG	GG	GG	GG	GG	GG	GG	GG	GG	GG	GG	GG	GG	GG	GG	GG	GG	GG	GG	GG	GG	GG	GG	GG	GG	GG	GG	GG	GG	GG	GG	GG	GG	GG	GG	AG	GG	GG	GG	GG	GG	GG	GG	GG	GG
chr1_18883004_A_C	CC	AA	CC	CC	AA	AA	AA	CC	AC	AC	CC	AC	CC	CC	CC	CC	CC	CC	CC	CC	CC	CC	CC	CC	AA	CC	CC	CC	CC	CC	CC	CC	CC	CC	CC	CC	CC	CC	CC	CC	CC	CC	CC	CC	CC	CC	CC	CC	CC
chr1_18902730_A_G	AA	AA	AA	AA	AA	AG	GG	AA	AG	AA	AG	AG	AA	AA	AA	AA	AA	AA	AA	AA	AA	AA	AA	AA	AG	AA	AA	AA	AA	AA	AA	AA	AA	AA	AA	AA	AA	AA	AA	AG	AA	AA	AA	AA	AA	AA	AA	AA	AA
chr1_18906357_A_G	AA	AA	AA	AA	AA	AA	AA	AA	AA	AA	AA	AA	AA	AA	AA	AA	AA	AA	AA	AA	AA	AA	AA	AA	AA	AA	AA	AA	AA	AA	AA	AA	AA	AA	AA	AA	AA	AA	AA	AG	AA	AA	AA	AA	AA	AA	AA	AA	AA
chr1_18973092_A_C	CC	CC	CC	CC	CC	CC	CC	CC	CC	AC	CC	CC	CC	AC	CC	CC	CC	CC	CC	CC	CC	CC	CC	CC	CC	CC	CC	CC	CC	CC	CC	CC	CC	CC	CC	CC	CC	CC	CC	AC	CC	CC	CC	CC	NA	AC	CC	CC	CC
chr1_19009322_A_G	GG	AA	GG	AG	AA	AG	AG	AA	AA	AG	AA	AG	AA	AG	AA	GG	GG	GG	GG	GG	GG	GG	AG	GG	AG	GG	GG	GG	GG	GG	GG	GG	GG	GG	GG	GG	GG	GG	GG	AG	GG	GG	GG	GG	GG	GG	GG	GG	AG
chr1_19045364_G_T	NA	TT	NA	GG	TT	TT	TT	TG	TG	TT	TG	TG	GG	TT	TG	NA	NA	NA	GG	GG	GG	NA	GG	GG	TT	GG	GG	GG	GG	NA	NA	GG	NA	GG	GG	GG	GG	GG	GG	TG	GG	GG	GG	NA	NA	NA	GG	GG	GG
chr1_19105277_A_C	NA	CC	CC	CC	CC	CC	AC	CC	CC	AC	CC	CC	CC	CC	CC	CC	CC	CC	CC	CC	CC	CC	CC	CC	CC	CC	CC	AC	CC	NA	NA	CC	CC	CC	CC	CC	AC	CC	CC	CC	CC	NA	CC	CC	CC	AA	CC	CC	CC
chr1_19117448_C_T	TT	TT	TT	TC	TT	TT	TT	TT	TT	TT	TT	TC	TT	TT	TC	TT	TT	TT	TT	TT	TT	TT	TT	TT	TT	TT	TT	TT	TT	TT	TT	TT	TT	TT	TT	TT	TT	TT	TT	TT	TT	TT	TT	TT	TT	TT	TT	TT	TT
chr1_19151567_C_T	TT	TT	TT	TC	TT	TT	TT	TC	TC	TT	CC	TT	TC	TC	CC	NA	NA	NA	TT	TT	TT	TT	TC	TT	TT	TT	TT	TT	TT	TT	TT	TT	TT	TT	TT	TT	TT	TT	TT	TC	TT	TT	TT	NA	TT	TT	TT	TT	TT
chr1_1915978_A_G	GG	GG	GG	AA	GG	GG	GG	AG	GG	GG	GG	GG	GG	GG	GG	GG	GG	GG	GG	GG	GG	GG	GG	GG	GG	GG	GG	GG	GG	GG	GG	GG	GG	GG	GG	GG	GG	GG	GG	AG	GG	GG	GG	GG	GG	GG	GG	GG	AG
chr1_19186859_A_G	GG	GG	GG	AG	GG	GG	GG	AG	GG	GG	AG	GG	AG	AG	AA	GG	GG	GG	GG	GG	GG	GG	AG	GG	GG	GG	GG	GG	GG	GG	GG	GG	GG	GG	GG	GG	GG	GG	GG	GG	GG	GG	GG	GG	GG	GG	GG	GG	GG
chr1_19224395_A_G	NA	GG	NA	AA	GG	GG	GG	AG	AG	GG	AA	AG	AG	AG	AA	AA	AA	AA	AA	AA	AA	AA	AA	AA	GG	AA	AA	AA	AA	AA	AA	AA	AA	AA	AA	AA	AA	AA	AA	AA	AA	AA	AA	AA	AA	AG	AA	AA	AG
chr1_19231080_C_T	CC	CC	CC	CC	CC	CC	CC	CC	CC	CC	TC	CC	CC	TC	TC	CC	CC	CC	CC	CC	CC	CC	CC	CC	CC	CC	CC	CC	CC	CC	CC	CC	CC	CC	CC	CC	CC	CC	CC	CC	CC	CC	CC	CC	CC	CC	CC	CC	CC
chr1_19258880_C_T	CC	TC	CC	CC	TC	CC	TC	TC	CC	CC	CC	TC	TC	CC	CC	CC	CC	CC	CC	CC	CC	CC	CC	CC	CC	CC	CC	CC	CC	CC	CC	CC	CC	CC	CC	CC	CC	CC	CC	CC	CC	CC	CC	CC	CC	CC	CC	CC	TC
chr1_1941422_A_C	CC	CC	CC	CC	CC	CC	CC	AC	CC	CC	CC	CC	AC	CC	AC	CC	CC	CC	CC	CC	CC	CC	AC	CC	CC	AC	CC	CC	CC	CC	CC	CC	CC	CC	CC	CC	CC	CC	NA	CC	CC	CC	CC	CC	AA	CC	CC	CC	CC
chr1_19434157_C_T	CC	TT	CC	TC	TT	TT	TT	TC	TC	TT	TC	TT	TT	TT	TT	CC	CC	CC	NA	CC	CC	CC	CC	CC	TT	CC	CC	CC	CC	CC	CC	CC	CC	CC	CC	CC	CC	CC	CC	CC	CC	CC	CC	CC	CC	TC	CC	CC	TC
chr1_19473556_A_G	GG	GG	GG	GG	GG	GG	GG	AG	AG	GG	AG	GG	GG	GG	GG	GG	GG	GG	GG	GG	GG	GG	GG	GG	GG	GG	GG	GG	GG	GG	GG	GG	GG	GG	GG	GG	GG	GG	GG	AG	GG	GG	GG	GG	GG	GG	GG	GG	GG
chr1_19509283_A_G	AA	GG	AA	AG	GG	GG	GG	AG	AG	GG	AG	GG	GG	GG	GG	AA	AA	AA	AA	AA	AA	AA	AG	AA	GG	AA	AA	AA	AA	AA	AA	AA	AA	AA	AA	AA	AA	AA	AA	AA	AA	AA	AG	AA	AA	GG	AA	AA	AG
chr1_19545452_C_T	TC	TT	TC	CC	TT	TT	TT	TT	TT	TT	TT	TT	TT	TT	TC	TT	TT	TT	TT	TT	TC	TT	TC	TC	TT	CC	TT	TC	TC	TT	TC	TT	TT	CC	TC	TT	TC	TT	CC	TT	TC	TT	CC	TT	TT	TC	CC	CC	TC
chr1_19563280_C_T	TT	TT	TC	TT	TT	TT	TT	TT	TT	TT	TT	TT	TT	TT	TT	TT	TT	TT	TT	TT	TT	TT	TT	TT	TT	TT	TT	TT	TT	TT	TT	TT	TT	TT	TT	TT	TT	TC	TT	TT	TT	TT	TT	TT	TT	TT	TT	TT	TT
chr1_19565862_C_T	TT	TT	TT	TT	TT	TT	TT	TC	TT	TT	TC	TT	TC	TC	TC	TT	TT	TT	TT	TT	TT	TT	TC	TT	TT	TT	TT	NA	TT	TT	TT	TT	TT	TT	TT	TT	TT	TT	TT	TC	TT	TT	TT	TT	TT	TT	TT	TT	TT
chr1_19576877_A_G	AA	AA	AA	AG	AA	AA	AA	AG	AA	AA	AA	AA	AA	AA	AG	AA	AA	AA	AA	AA	AA	AA	AA	AA	AA	AA	AA	AA	AA	AA	AA	AA	AA	AA	AA	AA	AA	AA	AA	AG	AA	AA	AA	AA	AA	AA	AA	AA	AA
chr1_19686518_A_G	AA	GG	AA	AG	GG	GG	GG	AG	GG	GG	GG	GG	GG	GG	GG	AA	AA	AA	AA	AA	AA	AA	AA	AA	GG	AA	GG	GG	AA	AA	AA	AA	AA	AG	AA	AA	AA	AA	AA	AA	GG	AA	AA	AA	AA	AG	AA	AA	AG
chr1_196881_C_T	CC	TT	CC	CC	TT	TT	TT	TC	TT	TT	TT	TT	TC	TT	TT	TT	TT	TT	CC	CC	CC	CC	CC	CC	TT	CC	CC	CC	TC	CC	CC	CC	CC	CC	CC	CC	CC	CC	CC	TC	CC	CC	CC	TT	CC	TT	CC	CC	TC
chr1_19715227_C_T	TT	TT	TT	TT	CC	CC	CC	TC	CC	CC	CC	CC	TC	TC	TC	TT	TT	TT	TC	TT	TT	NA	TC	TC	TC	NA	TT	NA	TT	TT	TT	TT	CC	TT	TT	TT	TT	TT	TT	TC	TT	TC	TT	TT	NA	CC	TT	TT	TT
chr1_19758132_C_T	CC	TT	TC	TT	TT	TT	TT	TC	TC	TT	CC	TT	TC	TT	TC	NA	TT	NA	CC	CC	CC	CC	TC	TC	TT	CC	CC	CC	CC	TC	CC	CC	TT	TT	CC	TT	CC	CC	CC	CC	TC	TC	CC	NA	CC	TC	CC	TC	TT
chr1_1978372_A_C	CC	CC	CC	CC	CC	CC	CC	AC	CC	CC	CC	CC	AC	CC	AC	CC	CC	CC	CC	CC	CC	CC	AC	CC	CC	CC	NA	CC	CC	CC	CC	CC	CC	AA	CC	NA	CC	CC	CC	CC	AA	CC	CC	CC	CC	CC	CC	CC	CC
chr1_19793242_C_T	TT	TT	TT	TT	TT	TT	TT	TC	TT	TT	TT	TT	TT	TT	TT	TT	TT	TT	TT	TT	TT	TT	TT	TT	TT	TT	TT	TT	TT	TT	TT	TT	TT	TT	TT	TT	TT	TT	TT	TC	TT	TT	TT	TT	TT	TT	TT	TT	TT
chr1_19828192_C_T	CC	CC	CC	NA	CC	CC	CC	CC	CC	CC	CC	CC	CC	CC	TC	CC	CC	CC	CC	CC	CC	CC	TC	CC	CC	CC	CC	CC	CC	CC	CC	CC	CC	CC	CC	CC	CC	CC	CC	CC	CC	CC	CC	CC	CC	CC	CC	CC	CC
chr1_19866437_A_C	AA	AA	AA	AA	AA	AA	AA	AA	AA	AA	AC	AA	AC	AA	AC	NA	NA	NA	AA	AA	AA	NA	AA	AA	AA	NA	NA	NA	AA	AA	AA	AA	AA	AA	AA	NA	AA	AA	AA	AA	AA	AA	AA	NA	AA	AA	AA	AA	AA
chr1_19882962_A_C	AA	AA	AA	AA	AA	AA	AA	AA	AA	AA	AA	AA	AA	AA	AA	NA	NA	NA	AA	AA	AA	AA	AC	AA	AA	AA	AA	AA	AA	AA	AA	AA	AA	AA	AA	AA	AA	AA	AA	AA	AA	AA	AA	NA	AA	AA	AA	AA	AA
chr1_19895748_C_T	TT	CC	TT	CC	TC	TT	TC	TC	TT	TC	TT	CC	TC	CC	TC	NA	NA	NA	TT	TT	TT	NA	TT	TT	TC	TT	TT	TT	TT	TT	TT	TT	TT	TT	TT	TT	TT	TT	TT	TT	TT	TT	TT	NA	TT	NA	TT	TT	NA
chr1_19930494_A_C	AA	CC	AA	AA	AC	AA	AC	AC	AA	AC	AA	CC	AC	CC	AA	AA	AA	AA	AA	AA	AA	AA	AA	AA	AC	AA	AA	AA	AA	AA	AA	AA	AA	AA	AA	AA	AA	AA	AA	AA	AA	AA	AA	AA	AA	AA	AA	AA	AC
chr1_19975589_A_G	GG	AG	GG	AG	AG	GG	AG	AG	AG	AG	AA	AA	AA	AG	AA	GG	GG	GG	GG	GG	GG	GG	GG	GG	GG	GG	GG	GG	GG	GG	GG	GG	GG	GG	GG	GG	GG	GG	GG	GG	GG	GG	GG	GG	GG	AG	GG	GG	AG
chr1_19990759_A_G	AA	AA	AA	AA	AA	AA	AA	AG	AA	AA	AA	AA	AA	AA	AA	AA	AA	AA	AA	AA	NA	AA	AA	AA	AA	AA	AA	AA	AA	AA	AA	AA	AA	AG	AA	AA	AA	NA	AA	AG	AA	AA	AA	AA	AA	AA	AA	AA	AA
chr1_19998477_A_G	AA	AG	AA	AA	AG	AA	AG	AG	AA	AG	AA	GG	AG	AG	AA	AA	AA	AA	AA	AA	AA	AA	AA	AA	AA	AA	AA	AA	AA	AA	AA	AA	AA	AA	AA	AA	AA	AA	AA	AA	AA	AA	AA	AA	AA	AG	AA	AA	AG
chr1_2013068_A_G	GG	GG	GG	GG	GG	GG	GG	AG	GG	GG	GG	GG	AG	GG	AG	AA	AA	AA	GG	GG	GG	GG	AG	GG	GG	GG	GG	GG	GG	GG	GG	GG	GG	GG	GG	GG	GG	GG	GG	GG	GG	GG	GG	AA	GG	GG	GG	GG	GG
chr1_2049117_G_T	TT	TT	TT	TT	TT	TT	TT	TG	TT	TT	TT	TT	TG	TT	TG	GG	GG	GG	TT	TT	TT	TT	TG	TT	TT	TT	TT	TT	NA	TT	TT	TT	TT	TT	TT	TT	TT	TT	TT	TT	TT	TT	TT	GG	TT	TT	NA	TT	TT
chr1_20641842_C_T	TT	TT	TT	TT	TT	TT	TT	TC	TT	TT	TT	TT	TT	TT	TT	TT	TT	TT	TT	TT	TT	TT	TT	TT	TT	TT	TT	TT	TT	TT	TT	TT	TT	TT	TT	TT	TT	TT	TT	TC	TT	TT	TT	TT	TT	TT	TT	TT	TT
chr1_20642990_A_G	GG	GG	GG	GG	GG	GG	GG	AG	GG	GG	AG	GG	AA	GG	AG	GG	GG	GG	GG	AG	AA	GG	GG	GG	GG	GG	GG	GG	GG	GG	GG	AA	GG	GG	GG	GG	AG	AA	GG	GG	GG	GG	GG	GG	GG	AG	GG	AG	AG
chr1_20648785_C_T	CC	TC	TC	TC	TC	TT	CC	TC	TC	CC	CC	CC	CC	TC	TC	CC	CC	CC	CC	CC	CC	CC	CC	TC	TC	CC	CC	CC	CC	TC	CC	CC	CC	CC	TC	TC	CC	CC	CC	TC	CC	TC	CC	CC	CC	TC	CC	CC	CC
chr1_20690921_A_G	AA	AG	AA	AA	AG	AA	AG	AA	AA	AG	AA	GG	AA	AG	AA	AA	AA	AA	AA	AA	AA	AA	AA	AA	AA	AA	AA	AA	AA	AA	AA	AA	AA	AA	AA	AA	AA	AA	AA	AA	AA	AA	AA	AA	AA	AA	AA	AA	AA
chr1_20750265_C_T	CC	TC	CC	TC	TC	CC	TC	TC	CC	TC	CC	TC	TC	TC	TC	CC	CC	CC	CC	CC	CC	CC	TC	CC	CC	CC	CC	CC	CC	CC	CC	CC	CC	CC	CC	CC	CC	CC	CC	CC	CC	CC	CC	CC	CC	CC	CC	CC	TC
chr1_2083858_A_C	AA	AA	AA	AA	AA	AA	AA	AC	AA	AA	AA	AA	AC	AA	AC	AA	AA	AA	AA	AA	AA	AA	AC	AA	AA	AA	AA	AA	AA	AA	AA	AA	AA	AA	AA	AA	AA	AA	AA	AA	AA	AA	AA	AA	AA	AA	AA	AA	AA
chr1_20870639_A_C	CC	CC	CC	CC	CC	CC	CC	AC	CC	CC	CC	CC	AC	CC	CC	CC	CC	CC	CC	CC	CC	CC	CC	CC	CC	CC	CC	CC	CC	CC	CC	CC	CC	CC	CC	CC	CC	CC	CC	CC	CC	CC	CC	CC	CC	CC	CC	CC	AC
chr1_20879274_C_T	NA	TC	CC	TC	TC	TC	CC	CC	CC	CC	CC	CC	CC	TC	CC	TT	TT	TT	TT	TC	CC	TT	TC	TT	TC	CC	CC	TC	CC	TC	NA	CC	CC	CC	TC	CC	TC	CC	TT	CC	CC	CC	CC	TT	CC	TC	CC	TC	CC
chr1_20902008_G_T	GG	TG	GG	TG	TG	GG	TG	GG	TG	TG	TT	TG	TG	TG	TT	GG	GG	GG	GG	GG	GG	GG	TG	GG	GG	GG	GG	GG	GG	GG	GG	GG	GG	GG	GG	GG	GG	GG	GG	GG	GG	GG	GG	GG	GG	GG	GG	GG	GG
chr1_20933816_C_T	CC	TC	CC	CC	TC	CC	TT	CC	TC	TT	CC	TC	CC	TC	CC	CC	CC	CC	CC	CC	CC	CC	TC	TC	TC	CC	CC	CC	CC	CC	CC	TC	CC	CC	TC	CC	TC	CC	TC	CC	CC	CC	CC	CC	CC	CC	TC	TC	CC
chr1_20944785_A_G	AA	AG	AG	AG	AG	AA	GG	GG	GG	GG	GG	AG	GG	AG	GG	GG	GG	GG	AG	GG	GG	GG	GG	AG	AG	AA	GG	AA	GG	AA	AA	AG	AA	AA	AG	AA	AA	GG	GG	AG	AA	GG	AA	GG	AA	AA	GG	GG	AG
chr1_20985372_C_T	CC	TT	CC	CC	TT	TT	TC	CC	TC	TT	CC	TC	CC	TT	CC	CC	CC	CC	CC	CC	CC	CC	CC	CC	TT	CC	TT	CC	CC	CC	CC	CC	CC	TC	TC	CC	CC	CC	CC	CC	TT	CC	CC	CC	CC	TC	CC	TC	CC
chr1_21007656_A_G	AA	AG	AA	AA	AG	AG	GG	AG	AG	AG	AA	AG	AG	AG	AA	AA	AA	AA	AA	AA	AA	AA	AA	AA	GG	AA	AA	AA	AA	AA	AA	AA	AA	AA	AA	AA	AA	AA	AA	AA	AA	AA	AA	AA	AA	GG	AA	AA	AG
chr1_21044474_C_T	CC	TC	CC	CC	TC	CC	CC	CC	CC	TC	CC	CC	CC	TC	CC	CC	CC	CC	CC	CC	CC	NA	CC	CC	CC	CC	CC	CC	CC	CC	CC	CC	CC	CC	CC	CC	CC	CC	CC	CC	CC	CC	CC	CC	CC	CC	CC	CC	CC
chr1_21076865_A_G	AA	AA	AA	AA	AA	AA	AA	AA	AG	AA	GG	AA	AG	AA	AG	AA	AA	AA	AA	AA	AA	AA	AA	AA	AA	AA	AA	AA	AA	AA	AA	AA	AA	AA	AA	AA	AA	AA	AA	AA	AA	AA	AA	AA	AA	AA	AA	AA	AA
chr1_21104634_A_C	CC	CC	CC	CC	AC	CC	CC	AC	AA	AC	AC	CC	CC	AC	CC	CC	CC	CC	CC	AC	CC	CC	AC	AA	CC	AC	AA	AA	AA	CC	CC	AC	CC	AA	AC	AA	AA	CC	AA	AA	AA	CC	AA	CC	CC	CC	AA	AA	AC
chr1_21111153_C_T	CC	TT	CC	TC	TC	TT	TT	CC	TC	TT	CC	TC	CC	TT	TC	CC	CC	CC	CC	CC	CC	CC	CC	CC	TT	CC	TT	TC	CC	NA	CC	CC	CC	CC	NA	CC	TC	CC	CC	CC	CC	CC	CC	CC	CC	TT	CC	CC	TC
chr1_21146880_A_G	AA	AG	AA	AA	AA	AG	AA	AG	AA	AG	AA	AG	AG	AA	AA	GG	GG	GG	AA	GG	AA	GG	GG	GG	AG	GG	GG	GG	GG	AA	AA	GG	GG	GG	GG	GG	GG	AA	GG	AG	GG	AA	GG	GG	GG	AA	GG	GG	GG
chr1_21179164_G_T	GG	GG	GG	GG	TG	GG	GG	TG	TG	GG	TT	GG	TG	GG	TG	GG	GG	GG	GG	TG	GG	GG	TG	TG	GG	GG	GG	GG	TG	GG	GG	TT	GG	GG	GG	GG	TG	GG	GG	TG	GG	GG	GG	GG	GG	GG	TG	TT	GG
chr1_2119583_G_T	GG	TT	GG	GG	TT	TT	TT	TG	TT	TT	TT	TT	TT	TT	TT	GG	GG	GG	GG	GG	GG	GG	TG	GG	TT	GG	GG	GG	GG	GG	GG	GG	GG	GG	GG	GG	GG	GG	GG	TG	GG	GG	GG	GG	GG	TG	GG	GG	GG
chr1_21258195_G_T	TT	GG	TT	TG	TG	GG	GG	TG	TG	GG	TT	GG	TG	GG	TG	TT	TT	TT	TT	TG	TT	TT	GG	GG	GG	TT	TT	TT	GG	TT	TT	TG	GG	TT	TG	NA	TG	TT	GG	TT	TT	TT	TT	TT	TT	TG	GG	TG	TG
chr1_21394971_C_T	TT	TC	TT	TT	TT	TT	TT	TT	TT	TC	TT	TC	TT	TT	TT	TT	TT	TT	TT	TT	TT	TT	TT	TT	TC	TT	TT	TT	TT	TT	TT	TT	TT	TT	TT	TT	TT	TT	TT	TT	TT	TT	TT	TT	TT	TT	TT	TT	TT
chr1_21405071_C_T	CC	CC	TC	CC	CC	CC	CC	TC	CC	CC	CC	TC	TC	CC	CC	NA	NA	NA	CC	CC	NA	CC	CC	CC	CC	CC	CC	CC	CC	CC	CC	CC	CC	CC	CC	CC	CC	NA	CC	CC	CC	TC	CC	NA	CC	CC	CC	CC	TT
chr1_21430574_A_G	AA	GG	AA	AA	AG	GG	AA	AA	AA	GG	AA	GG	AA	AA	AA	AA	AA	AA	AA	AA	AA	AA	AA	AA	AG	AA	AA	AA	AA	AA	AA	AA	AA	AA	AA	AA	AA	AA	AA	AA	AA	AA	AA	AA	AA	AG	AA	AA	AA
chr1_21473096_C_T	TT	TT	TT	TT	TT	TC	TC	TT	TC	TC	TT	TT	TT	TT	TT	TT	NA	NA	TT	TT	CC	TT	TT	TT	TC	TT	TT	TT	TT	TT	TT	TT	TT	TT	TT	TT	TT	CC	TT	TT	TT	TT	TT	TT	TT	TT	TT	TT	TT
chr1_21503298_C_T	TC	CC	TC	TC	TC	CC	CC	TC	TC	CC	TT	CC	TC	CC	TT	TT	TT	TT	TT	TC	TT	TT	TC	CC	CC	CC	TT	CC	TC	TC	TC	CC	CC	CC	TC	NA	CC	TT	CC	TC	CC	TT	CC	TT	TT	CC	TT	CC	CC
chr1_21505077_C_T	TT	TT	TT	TT	TT	TT	TT	TT	TT	TT	TT	TT	TT	TT	TT	TT	TT	TT	TT	TT	TT	TT	TC	TT	TT	TT	TT	TT	TT	TT	TT	TT	TT	TT	TT	TT	TT	TT	TT	TT	TT	TT	TT	TT	TT	TT	TT	TT	TT
chr1_21600956_A_G	AA	AA	AA	AA	AA	AA	AA	AG	AA	AA	AA	AG	AG	AA	AA	AA	AA	AA	AA	AA	AA	AA	AA	AA	AA	AA	AA	AA	AA	AA	AA	AA	AA	AA	AA	AA	AA	NA	AA	AA	AA	AA	AA	AA	AA	AA	AA	AA	AA
chr1_21610516_C_T	TT	TT	TT	TC	TT	TT	TT	TC	TT	TT	TT	TT	TT	TT	TC	NA	NA	NA	TT	TT	TT	TT	TT	TT	TT	TT	TT	TT	TT	TT	TT	TT	TT	TT	TT	TT	TT	TT	TT	TC	TT	TT	TT	NA	TT	TT	TT	TT	TC
chr1_21676342_A_C	CC	AC	CC	CC	CC	CC	CC	CC	CC	AC	CC	AC	CC	AC	CC	CC	CC	CC	CC	CC	CC	CC	CC	CC	AC	CC	CC	CC	CC	CC	CC	CC	CC	CC	CC	CC	CC	CC	CC	CC	CC	CC	CC	CC	CC	CC	CC	CC	CC
chr1_21713586_A_G	AA	AA	AA	AG	AA	AA	AA	AG	AG	AA	GG	AA	AG	AA	GG	AA	AA	AA	AA	AA	AA	AA	AG	AA	AA	AA	AA	AA	AA	AA	AA	AA	AA	AA	AA	AA	AA	AA	AA	AG	AA	AA	AA	AA	AA	AA	AA	AA	AG
chr1_21718827_A_G	GG	GG	GG	AG	GG	GG	GG	AG	AG	GG	AA	GG	AG	GG	AA	GG	GG	GG	GG	GG	GG	GG	AG	GG	GG	GG	GG	GG	GG	GG	GG	GG	GG	GG	GG	GG	GG	GG	GG	AG	GG	GG	GG	GG	GG	GG	GG	GG	AG
chr1_21790591_C_T	CC	TC	NA	CC	TT	CC	TC	CC	TC	TT	CC	TC	CC	CC	CC	CC	CC	CC	CC	CC	CC	CC	CC	CC	TT	CC	CC	CC	CC	NA	CC	CC	CC	CC	CC	CC	CC	CC	CC	CC	CC	CC	CC	CC	CC	TT	CC	CC	CC
chr1_21860087_G_T	TT	TG	TT	TT	TT	TT	TG	TG	TT	TT	TT	TG	TG	GG	TT	TT	TT	TT	TT	TT	TT	TT	TT	TT	TT	TT	TT	TT	TT	TT	TT	TT	TT	TT	TT	TT	TT	TT	TT	TT	TT	TT	TT	TT	TT	TT	TT	TT	TG
chr1_21860582_C_T	TT	TT	TT	TT	TT	TT	TT	TT	TT	TT	TC	TT	TC	TT	TT	TT	TT	TT	TT	TT	TT	TT	TT	TT	TT	TT	TT	TT	TT	TT	TT	TT	TT	TT	TT	TT	TT	TT	TT	TT	TT	TT	TT	TT	TT	TT	TT	TT	TT
chr1_21868647_A_G	AA	AG	AA	NA	GG	GG	AG	AG	AG	GG	AA	GG	AG	AA	AA	AA	AA	AA	NA	AA	AA	AA	AA	AA	GG	GG	GG	AG	AA	AA	AA	AA	AA	GG	AA	GG	AA	NA	AA	AG	GG	NA	GG	AA	NA	AG	AA	AA	GG
chr1_21894243_C_T	TT	CC	TT	TC	CC	CC	CC	CC	CC	CC	TC	CC	TC	CC	CC	TT	TT	TT	TT	TT	TT	TT	TC	TT	CC	TT	TT	TT	TT	TT	TT	TT	TT	TT	TT	TT	TT	TT	TT	TC	TT	TT	TT	TT	TT	TC	TT	TT	TC
chr1_21967275_A_G	AA	AA	AA	AG	AA	AA	AA	AG	AG	AA	GG	AA	AG	AA	GG	GG	GG	GG	AA	AA	AA	AA	AG	AA	AA	AA	GG	AA	AA	AA	AA	AA	AA	GG	AA	AA	AA	AA	AA	GG	GG	AA	GG	GG	AA	AA	AA	AA	AG
chr1_22066956_G_T	TT	GG	TT	TT	GG	GG	GG	TG	TG	GG	TT	GG	TG	GG	TT	GG	GG	GG	TT	TG	TT	GG	TG	TT	GG	TT	TT	TT	TT	TT	TT	TT	GG	TT	TG	TT	TT	TT	TT	TT	TT	TT	TT	GG	TT	TG	TT	TT	TG
chr1_22075765_C_T	TT	TT	TT	TT	TT	TT	TT	TC	TT	TT	TT	TT	TT	TT	TT	NA	NA	NA	TT	TT	TT	TT	TT	TT	TT	TT	TT	TT	TT	TT	TT	TT	TT	TT	TT	TT	TT	TT	TT	TC	TT	TT	TT	NA	TT	TT	TT	TT	TT
chr1_22133457_A_C	CC	CC	CC	CC	CC	CC	CC	AC	CC	CC	CC	CC	CC	CC	CC	CC	CC	CC	CC	CC	CC	CC	CC	CC	CC	CC	CC	CC	CC	CC	CC	CC	CC	CC	CC	CC	CC	CC	CC	NA	CC	CC	CC	CC	CC	CC	NA	CC	CC
chr1_22184356_C_T	TT	TT	TT	TT	TC	TC	TC	TT	TC	TT	TT	TT	TT	CC	TT	TT	TT	TT	TT	TT	TT	TT	TT	TT	CC	TC	TT	TT	TT	TT	TT	TT	TT	TT	TT	TT	TT	TT	TT	TT	TT	TT	TT	TT	TT	TT	TT	TT	TT
chr1_22186509_C_T	CC	CC	CC	TC	CC	CC	CC	CC	CC	CC	TC	CC	TC	CC	TC	CC	CC	CC	CC	CC	CC	CC	TC	CC	CC	CC	CC	CC	CC	CC	CC	CC	CC	CC	CC	CC	CC	CC	CC	CC	CC	CC	CC	CC	CC	CC	CC	CC	TC
chr1_22190393_G_T	GG	GG	GG	GG	GG	GG	GG	GG	GG	GG	TG	GG	TG	GG	GG	GG	GG	GG	GG	GG	GG	GG	GG	GG	GG	GG	GG	GG	GG	GG	GG	GG	GG	GG	GG	GG	GG	GG	GG	GG	GG	GG	GG	GG	GG	GG	GG	GG	GG
chr1_22216753_A_G	GG	AG	GG	GG	AA	AA	AG	GG	AG	AA	GG	AG	GG	AA	GG	AA	AA	AA	GG	GG	GG	GG	GG	GG	AA	GG	GG	GG	GG	GG	GG	GG	GG	GG	GG	GG	GG	GG	GG	GG	GG	GG	GG	AA	GG	AG	GG	GG	GG
chr1_22273966_A_G	AA	AA	AA	AG	AA	AA	AA	AG	AG	AA	GG	AA	AG	AA	GG	AA	NA	AA	AA	AA	AA	AA	AG	AA	AA	AA	AA	AA	AA	AA	AA	AA	AA	AA	AA	AA	AA	AA	AA	AG	AA	AA	AA	AA	AA	AA	AA	AA	NA
chr1_22328219_C_T	CC	TC	CC	CC	TT	TT	TC	CC	TC	TT	CC	CC	CC	CC	CC	CC	CC	CC	CC	CC	CC	CC	CC	CC	TC	CC	CC	CC	CC	CC	CC	CC	CC	CC	CC	CC	CC	CC	CC	CC	CC	CC	CC	CC	CC	TC	CC	CC	CC
chr1_22359683_A_G	AA	AA	AA	AG	AA	AA	AA	AG	AG	AA	GG	AA	AG	AA	GG	AA	AA	AA	AA	AA	AA	AA	AG	AA	AA	AA	AA	AA	AA	AA	AA	AA	AA	AA	AA	AA	AA	AA	AA	AG	AA	AA	AA	AA	AA	AA	AA	AA	AG
chr1_22428538_C_T	TT	TT	TT	TT	TT	TT	TT	TC	TT	TT	TT	TC	TC	TT	TT	NA	NA	NA	TT	TT	TT	TT	TT	TT	TT	TT	TT	TT	TT	TT	TT	TT	TT	TT	TT	TT	TT	TT	TT	TT	TT	TT	TT	NA	TT	TT	TT	TT	TT
chr1_2244084_A_G	GG	AG	GG	GG	AA	AA	AA	AG	AA	AA	AA	AA	AG	AA	AA	GG	GG	GG	GG	GG	GG	GG	AG	GG	AA	GG	GG	GG	GG	GG	GG	GG	GG	GG	GG	GG	GG	GG	GG	AG	GG	GG	GG	GG	GG	AG	GG	GG	GG
chr1_22466694_A_C	AA	AA	AA	AA	AA	AA	AA	AA	AA	AA	AC	AA	AC	AA	AC	AA	AA	AA	AA	AA	AA	NA	AA	AA	AA	AA	AA	AA	AA	AA	AA	AA	AA	AA	AA	AA	AA	AA	AA	AA	AA	AA	AA	AA	AA	AA	AA	AA	AA
chr1_22481214_A_G	AA	AA	AA	AA	AA	AA	AA	AA	AA	AA	AG	AA	AG	AA	AG	AA	AA	AA	AA	AA	AA	AA	AA	AA	AA	AA	AA	AA	AA	AA	AA	AA	AA	AA	AA	AA	AA	AA	AA	AA	AA	AA	AA	AA	AA	AA	AA	AA	AA
chr1_22498675_A_G	AA	GG	AA	AA	GG	AG	AG	AG	AG	AG	AA	AG	AA	AA	AA	NA	NA	NA	AA	AA	AA	AA	AA	AA	AA	AA	GG	AA	AA	AA	AA	AA	AA	AA	AA	AA	AA	AA	NA	AA	AA	AA	AA	NA	AA	AA	NA	AA	AA
chr1_22540675_A_G	GG	AA	GG	GG	GG	AG	AG	GG	AG	GG	AA	GG	GG	GG	AG	GG	GG	GG	GG	GG	GG	GG	GG	GG	AG	GG	GG	GG	GG	GG	GG	GG	GG	GG	GG	GG	GG	GG	GG	GG	GG	GG	GG	GG	GG	AG	GG	GG	GG
chr1_22575141_A_G	AA	GG	AA	AA	AA	AG	GG	AG	AG	AA	AG	AA	AA	GG	AA	AA	AA	NA	AA	AG	AA	AA	AG	GG	GG	AA	AA	AA	AA	AA	AA	GG	AG	AG	AG	GG	AG	AA	GG	AA	AA	AA	AA	AA	AA	AG	AA	GG	AA
chr1_22609084_C_T	TT	TC	TT	TT	TT	TT	TC	TC	TT	TT	TT	TC	TC	TT	TC	CC	CC	CC	TT	TT	TT	NA	TT	TT	TT	TT	TT	TT	TT	TT	TT	TT	TT	TT	TT	TT	TT	TT	TT	TC	TT	TT	TT	CC	NA	TT	TT	TT	TT
chr1_2262939_C_T	TT	NA	TT	TT	TT	NA	TT	TC	TT	NA	TT	NA	TC	TT	CC	TT	TT	TT	TT	TT	TT	NA	TC	TT	TT	TT	NA	TT	TT	TT	TT	TT	TT	TT	TT	TT	TT	TT	TT	TT	TT	TT	TT	TT	NA	TT	NA	TT	TT
chr1_22644187_C_T	CC	CC	CC	CC	TC	TT	CC	CC	CC	CC	TC	TC	CC	CC	TC	CC	CC	CC	CC	CC	CC	CC	CC	CC	TC	CC	CC	CC	CC	CC	CC	CC	CC	CC	CC	CC	CC	CC	CC	CC	CC	CC	CC	CC	CC	CC	CC	CC	CC
chr1_22679750_A_C	AA	AA	AA	AC	AA	AA	AA	AA	AA	AA	AA	AA	AC	AA	AA	AA	NA	AA	AA	AA	AA	AA	AA	AA	AA	AA	AA	AA	AA	AA	AA	AA	AA	AA	AA	NA	AA	AA	AA	AA	AA	AA	AA	AA	AA	AA	AA	AA	AC
chr1_22715654_C_T	CC	TT	CC	CC	TT	TT	TT	TT	TC	TT	TT	TT	TC	TT	TT	TT	TT	TT	CC	CC	CC	CC	CC	CC	TT	CC	TT	TC	TT	CC	CC	CC	TC	TC	CC	TT	TC	CC	CC	TT	TT	CC	TC	TT	CC	TC	CC	CC	CC
chr1_22750062_C_T	TT	TT	TT	TT	TT	TT	TT	TC	TT	TT	TT	TT	TC	TT	TC	TT	TT	TT	TT	TT	TT	TT	TT	TT	TT	TT	TT	TT	TT	TT	TT	TT	TT	TT	TT	TT	TT	TT	TT	TC	TT	TT	TT	TT	TT	TT	TT	TT	TT
chr1_22783490_G_T	GG	TG	GG	GG	TG	GG	TG	TG	TG	TT	TG	TG	GG	TT	GG	GG	GG	GG	GG	GG	GG	GG	GG	GG	TG	GG	GG	GG	GG	GG	GG	GG	GG	GG	GG	GG	GG	GG	GG	GG	GG	GG	GG	GG	GG	TG	GG	GG	GG
chr1_22822369_A_G	AA	AG	AA	AA	GG	GG	AG	AG	AG	GG	AG	AG	AA	GG	AA	AA	AA	AA	AA	AA	AA	AA	AA	AA	GG	AA	NA	AA	AA	AA	AA	AA	NA	AA	AA	AA	AA	AA	AA	AA	AA	AA	AA	AA	NA	AG	AA	AA	AG
chr1_22849187_A_C	CC	CC	CC	CC	AC	AA	CC	CC	CC	CC	CC	CC	CC	CC	CC	CC	CC	CC	CC	CC	CC	CC	CC	CC	AC	CC	CC	CC	CC	CC	CC	CC	CC	CC	NA	CC	CC	CC	CC	CC	CC	CC	NA	CC	CC	CC	CC	CC	CC
chr1_22857939_C_T	CC	CC	CC	TC	CC	CC	CC	TC	TC	CC	TC	TC	TT	CC	TT	CC	CC	CC	CC	CC	CC	CC	TC	CC	CC	CC	CC	CC	CC	CC	CC	CC	CC	CC	CC	CC	CC	CC	CC	TC	CC	CC	CC	CC	CC	CC	CC	CC	TC
chr1_22921027_A_C	CC	AA	CC	CC	AA	AA	AA	AC	AC	AA	AC	AC	CC	AA	CC	CC	CC	CC	CC	CC	CC	CC	CC	CC	AA	CC	CC	CC	CC	CC	CC	CC	CC	CC	CC	CC	CC	CC	CC	CC	CC	CC	CC	CC	CC	AC	CC	CC	CC
chr1_2296184_A_G	GG	GG	GG	AA	GG	GG	GG	AA	GG	GG	GG	GG	AG	GG	AG	GG	GG	GG	GG	GG	GG	GG	AG	GG	GG	GG	NA	GG	GG	GG	GG	GG	GG	GG	GG	GG	GG	GG	GG	GG	GG	GG	GG	GG	GG	GG	GG	GG	AG
chr1_22964178_A_G	GG	GG	GG	GG	AG	GG	GG	AG	GG	AA	GG	GG	GG	GG	GG	GG	GG	GG	GG	GG	GG	GG	GG	GG	AG	GG	GG	GG	GG	GG	GG	GG	GG	GG	GG	GG	GG	GG	GG	GG	GG	GG	GG	GG	GG	GG	GG	GG	GG
chr1_23000434_C_T	TT	CC	TT	TT	TC	CC	CC	TT	TC	TT	TC	TC	TT	CC	TT	TT	TT	TT	TT	TT	TT	TT	TT	TT	TC	TT	TT	TT	TT	TT	TT	TT	TT	TT	TT	TT	TT	TT	TT	TT	TT	TT	TT	TT	TT	TC	TT	TT	TT
chr1_2425051_A_G	AA	GG	AA	AA	GG	GG	GG	AG	GG	GG	GG	GG	GG	GG	GG	AA	AA	AA	AA	AA	AA	AA	AG	AA	GG	AA	AG	AA	AA	AA	AA	AA	AA	AA	AA	AA	AA	AA	AA	AG	AA	AA	AA	AA	AA	AG	AA	AA	AA
chr1_2438051_G_T	TT	TT	TT	TG	TT	TT	TT	TG	TT	TT	TT	TT	TT	TT	TT	TT	TT	TT	TT	TT	TT	TT	TT	TT	TT	TT	TT	TT	TT	TT	TT	TT	TT	TT	TT	TT	TT	TT	TT	TT	TT	TT	TT	TT	TT	TT	TT	TT	TG
chr1_2465455_A_C	CC	CC	CC	AC	CC	CC	CC	AC	CC	CC	CC	CC	CC	CC	CC	CC	CC	CC	CC	CC	CC	CC	CC	CC	CC	CC	CC	CC	CC	CC	CC	CC	CC	CC	CC	CC	CC	CC	CC	CC	CC	CC	CC	CC	CC	CC	CC	CC	AC
chr1_2477665_C_T	TT	CC	TT	TT	CC	CC	CC	TC	CC	CC	CC	CC	CC	CC	CC	TT	TT	TT	TT	TT	TT	TT	TC	TT	CC	TT	TT	TT	TT	TT	TT	TT	TT	TT	TT	TT	TT	TT	TT	TC	TT	TT	TT	TT	TT	TC	TT	TT	TT
chr1_2511205_C_T	CC	TT	CC	CC	TT	TT	TT	TC	TT	TT	TT	TT	TC	TT	TC	CC	CC	CC	CC	CC	CC	CC	TC	CC	TT	CC	CC	CC	CC	CC	CC	CC	CC	CC	CC	CC	CC	CC	CC	CC	CC	CC	CC	CC	CC	TC	CC	CC	CC
chr1_2532098_C_T	CC	TC	CC	TC	TC	CC	TC	TT	TT	TT	TT	TC	TT	CC	TC	TT	TT	TT	CC	CC	CC	CC	TC	CC	TC	TC	CC	TT	CC	CC	CC	CC	NA	CC	CC	CC	TC	CC	CC	TC	CC	NA	CC	TT	CC	NA	CC	CC	TC
chr1_2582787_G_T	TT	TT	TT	TT	TT	TT	TT	TT	TT	TT	TT	TG	TT	TT	TT	NA	TT	NA	TT	TT	TT	TT	TT	TT	TT	TT	TT	TT	TT	TT	TT	TT	TT	TT	TT	TT	TT	TT	TT	TT	NA	TT	TT	NA	TT	TT	TT	TT	TT
chr1_2624505_G_T	TT	TG	TT	TT	TG	GG	TT	TT	TT	TT	TT	TT	TT	GG	TT	NA	NA	NA	TT	TT	TT	NA	TT	TT	TT	TT	TT	TT	TT	TT	TT	TT	TT	TT	TT	TT	TT	TT	TT	TT	TT	TT	TT	NA	TT	TT	TT	TT	TT
chr1_2653364_A_C	AA	AA	AA	AA	AA	AA	AA	AC	AA	AA	AA	AA	CC	AA	AC	AA	AA	AA	AA	AA	AA	AA	AC	AA	AA	AA	AA	AA	AA	AA	AA	AA	AA	AA	AA	AA	AA	AA	AA	AA	AA	AA	AA	AA	AA	AA	AA	AA	AA
chr1_2685592_A_G	GG	AA	GG	GG	AA	AG	AG	GG	AG	AG	AG	AG	GG	AA	GG	GG	GG	GG	GG	GG	GG	GG	GG	GG	AA	GG	GG	GG	GG	GG	GG	GG	GG	GG	GG	GG	GG	GG	GG	GG	GG	GG	GG	GG	GG	GG	GG	GG	GG
chr1_2690277_A_G	GG	GG	AG	AG	GG	AG	AG	AA	AG	AG	AG	AG	AA	GG	AA	AA	AA	AA	GG	AA	GG	AA	AA	AA	GG	GG	GG	GG	AA	GG	GG	AA	AG	GG	AA	GG	AG	GG	AA	AG	GG	GG	GG	AA	GG	AG	AA	AA	AG
chr1_2793596_C_T	TT	TT	TT	TT	TT	TT	TT	TT	TT	TT	TT	TT	TT	TT	TT	NA	NA	NA	TT	TT	TT	TT	TT	TT	TT	TT	TT	TT	TT	TT	TT	TT	TT	TT	TT	TT	TT	TT	TT	TT	TT	TT	TT	NA	TT	TT	TT	TT	TT
chr1_2844356_C_T	CC	TT	CC	CC	TC	TT	TT	TC	TT	TT	TT	TT	TC	TT	TC	TT	TT	TT	CC	CC	CC	CC	TC	CC	TT	CC	CC	CC	CC	CC	CC	CC	CC	CC	CC	CC	CC	CC	CC	TC	TC	CC	CC	TT	CC	TC	CC	CC	CC
chr1_2880420_A_G	AA	AA	AA	AG	AA	AA	AA	AG	AA	AA	AA	AA	AG	AA	AG	AA	AA	AA	AA	AA	AA	AA	AA	AA	AA	AA	AA	AA	AA	AA	AA	AA	AA	AA	AA	AA	AA	AA	AA	AA	AA	AA	AA	AA	AA	AA	AA	AA	AG
chr1_2904096_G_T	GG	GG	GG	GG	GG	GG	GG	TG	GG	GG	GG	GG	TG	GG	GG	GG	GG	GG	GG	GG	GG	GG	TG	GG	GG	GG	GG	GG	GG	GG	GG	GG	GG	GG	GG	GG	GG	GG	GG	GG	GG	GG	GG	GG	GG	GG	GG	GG	GG
chr1_2941366_G_T	TT	TT	TT	TT	TT	TT	TT	TG	TT	TT	TT	TT	TG	TT	TT	TT	TT	TT	TT	TT	TT	TT	TG	TT	TT	TT	TT	TT	TT	TT	TT	TT	TT	TT	TT	TT	TT	TT	TT	TT	TT	TT	TT	TT	TT	TT	TT	TT	TG
chr1_2992477_A_G	GG	AG	GG	GG	AG	AG	AA	GG	AA	AA	AA	GG	GG	AG	AG	GG	GG	GG	AG	GG	GG	GG	GG	GG	AA	AA	AA	GG	GG	GG	GG	GG	GG	AA	GG	AA	GG	GG	GG	GG	AA	AA	GG	GG	GG	AG	GG	GG	AG
chr1_3010321_A_C	AA	AA	AA	AA	AC	AC	AA	AC	AA	AA	AA	AA	AC	AC	AA	AA	AA	AA	AA	AA	AA	AA	AC	AA	AA	AA	AA	AA	AA	AA	AA	AA	AA	AA	AA	NA	AA	AA	AA	AA	AA	AA	AA	AA	AA	AA	AA	AA	AA
chr1_301596_A_G	AA	GG	AA	AA	AG	GG	AG	AA	AG	GG	AG	AG	AA	GG	AG	AA	AA	AA	AA	AA	AA	AA	AA	AA	GG	AA	AA	AA	AA	AA	AA	AA	AA	AA	AA	AA	AA	AA	AA	AA	AA	AA	AA	AA	AA	AA	AA	AA	AA
chr1_3047360_C_T	CC	CC	CC	CC	CC	CC	CC	CC	CC	CC	CC	CC	CC	CC	CC	CC	CC	CC	CC	CC	CC	CC	CC	CC	CC	CC	CC	CC	CC	CC	CC	CC	CC	CC	CC	CC	CC	CC	CC	CC	CC	CC	CC	CC	CC	CC	CC	CC	CC
chr1_3081200_G_T	GG	GG	GG	GG	GG	GG	GG	GG	GG	GG	GG	GG	GG	GG	GG	GG	GG	GG	GG	GG	GG	NA	GG	GG	GG	GG	GG	GG	GG	GG	GG	GG	GG	GG	GG	GG	GG	GG	GG	GG	GG	GG	GG	GG	NA	GG	GG	GG	GG
chr1_3126878_A_C	CC	CC	CC	CC	CC	CC	CC	CC	CC	CC	CC	CC	CC	CC	CC	AA	AA	AA	CC	AC	CC	AA	AC	AC	CC	AC	CC	AC	CC	CC	CC	CC	AC	CC	AC	CC	CC	CC	CC	AC	CC	CC	AC	AA	CC	CC	CC	AC	CC
chr1_3145799_C_T	TT	TT	TT	TT	TT	TT	TT	TT	TT	TT	TT	TT	TT	TT	TT	TT	TT	TT	TT	TT	TT	TT	TT	TT	TT	TT	TT	TT	TT	TT	TT	TT	TT	TT	TT	TT	TT	TT	TT	TT	TT	TT	TT	TT	TT	TT	TT	TT	TT
chr1_3147694_C_T	TT	CC	CC	CC	CC	TC	CC	CC	TC	CC	TC	TT	CC	CC	TC	TT	TT	TT	TT	TT	TT	TT	TC	TT	CC	TT	TT	TT	TT	TC	TT	TT	TT	TT	TT	TT	TT	TT	TT	TC	TT	TT	TT	TT	TT	TC	TT	TT	TC
chr1_3188815_A_C	CC	AA	CC	AC	AC	AC	CC	AA	AC	AC	AC	CC	AA	AA	AC	AA	AA	AA	CC	AA	AC	AA	AA	AA	AA	AA	CC	AA	AA	CC	CC	AA	AA	CC	AA	CC	AA	AC	AA	AA	CC	CC	AA	AA	AA	CC	AA	AA	AA
chr1_3224471_A_G	GG	AA	GG	GG	AA	AA	AA	GG	AA	AA	AA	AA	GG	AA	AG	GG	GG	GG	GG	GG	GG	GG	GG	GG	AA	GG	GG	GG	GG	GG	GG	GG	GG	GG	GG	GG	GG	GG	GG	GG	GG	GG	GG	GG	GG	AG	GG	GG	GG
chr1_3260597_A_C	CC	CC	CC	AA	CC	CC	CC	AA	CC	CC	CC	CC	AC	CC	AC	CC	CC	CC	CC	CC	CC	CC	CC	CC	CC	CC	CC	CC	CC	CC	CC	CC	CC	CC	CC	CC	CC	CC	CC	CC	CC	CC	CC	CC	CC	CC	CC	CC	AC
chr1_3306534_A_C	CC	CC	CC	CC	CC	CC	CC	CC	CC	CC	CC	CC	CC	CC	CC	CC	NA	CC	CC	CC	CC	CC	CC	CC	CC	CC	CC	CC	CC	CC	CC	CC	CC	CC	CC	CC	CC	CC	CC	CC	CC	CC	CC	CC	CC	CC	CC	CC	CC
chr1_3328583_A_C	CC	AA	CC	CC	AA	AC	NA	AC	AC	AA	AC	CC	CC	AA	CC	CC	CC	CC	CC	CC	CC	CC	CC	CC	AA	CC	CC	CC	CC	CC	CC	CC	CC	CC	CC	CC	CC	CC	CC	CC	CC	CC	CC	CC	CC	CC	CC	CC	CC
chr1_3373891_C_T	CC	CC	CC	CC	CC	TC	CC	CC	CC	CC	CC	TC	CC	CC	CC	CC	CC	CC	CC	CC	CC	CC	TC	CC	CC	CC	CC	CC	CC	CC	CC	CC	CC	CC	CC	CC	CC	CC	CC	TC	CC	CC	NA	CC	CC	CC	CC	CC	CC
chr1_3402236_A_G	AA	AA	AA	AA	AA	AA	AA	AA	AG	AA	AG	AA	AA	AA	AG	AA	AA	AA	AA	AA	AA	AA	AA	AA	AA	AA	AA	AA	AA	AA	AA	AA	AA	AA	AA	AA	AA	AA	AA	AA	AA	AA	AA	AA	AA	AG	AA	AA	AA
chr1_340893_C_T	CC	CC	CC	CC	CC	CC	CC	TC	CC	CC	CC	CC	TT	CC	TC	CC	CC	CC	CC	CC	CC	CC	CC	CC	CC	CC	CC	CC	CC	CC	CC	CC	CC	CC	CC	CC	CC	CC	CC	CC	CC	CC	CC	CC	CC	CC	CC	CC	CC
chr1_3434841_A_G	AA	AA	AA	AA	AG	AG	GG	AA	AG	AG	AG	AA	AA	AA	AG	AA	AA	AA	AA	AA	AA	AA	AA	AA	AA	AA	AA	AA	AA	AA	AA	AA	AA	AA	AA	AA	AA	AA	AA	AG	AA	NA	AA	AA	AA	AG	AA	AA	AA
chr1_3451797_A_C	CC	CC	CC	CC	CC	CC	CC	CC	CC	CC	CC	CC	CC	CC	CC	CC	CC	CC	CC	CC	CC	CC	CC	CC	CC	CC	CC	CC	CC	CC	CC	CC	CC	CC	CC	CC	CC	CC	CC	CC	CC	CC	CC	CC	CC	CC	CC	CC	CC
chr1_3456810_A_G	GG	GG	GG	GG	GG	GG	GG	GG	GG	GG	GG	AG	AA	GG	GG	GG	GG	GG	GG	GG	GG	GG	GG	GG	GG	GG	GG	GG	GG	GG	GG	GG	GG	GG	GG	GG	GG	GG	NA	GG	GG	GG	GG	GG	GG	GG	GG	GG	GG
chr1_3477330_C_T	CC	TT	CC	TC	TC	TC	TT	TT	TT	TT	TT	TT	TT	TT	TT	CC	CC	CC	CC	CC	CC	CC	TC	CC	TT	CC	CC	CC	CC	CC	CC	CC	CC	CC	CC	CC	CC	CC	CC	TC	CC	CC	CC	CC	CC	TC	CC	CC	TC
chr1_3509301_A_C	AA	AA	AA	AA	AC	AC	CC	AA	AC	AC	AC	AC	AA	AA	AC	AA	AA	AA	AA	AA	AA	AA	AC	AA	AA	AA	AA	AC	AA	AA	AA	AA	AA	AC	AA	AC	AA	AA	AA	AA	CC	AA	AA	AA	AA	AC	AA	AA	AA
chr1_3581101_A_G	AA	AG	AA	AA	GG	AG	GG	AA	AG	GG	AG	AG	AG	GG	AA	AA	AA	AA	AA	AA	AA	AA	AA	AA	GG	AA	AA	AA	AA	AA	AA	AA	AA	AA	AA	AA	AA	AA	AA	AG	AA	AA	AA	AA	AA	AA	AA	AA	AA
chr1_3591346_A_G	GG	AG	GG	GG	AA	AG	AA	GG	AG	AA	AG	AA	AG	AA	GG	GG	GG	GG	GG	GG	GG	GG	GG	GG	AA	GG	GG	GG	GG	GG	GG	GG	GG	GG	GG	GG	GG	GG	GG	GG	GG	GG	GG	GG	GG	GG	GG	GG	GG
chr1_3631408_C_T	TT	TC	TT	TT	NA	TC	TT	TT	TC	TT	TC	TT	TT	TT	TC	TT	TT	TT	TT	TT	TT	TT	TT	TT	TT	TT	TT	TC	TT	TT	TT	TT	TT	TT	TT	TT	TT	TT	TT	TT	TT	TT	TT	TT	TT	TC	TT	TT	TT
chr1_3654499_A_G	GG	GG	GG	GG	GG	GG	GG	AG	GG	GG	AG	GG	GG	GG	AG	GG	GG	GG	GG	GG	GG	GG	GG	GG	GG	GG	GG	GG	GG	GG	GG	GG	AG	GG	GG	NA	AG	GG	AG	GG	GG	GG	GG	GG	GG	AG	GG	AG	GG
chr1_3691115_A_G	GG	AG	GG	AG	GG	AG	GG	AG	GG	AG	AG	AG	AA	AG	AA	GG	GG	GG	AA	NA	AA	GG	AA	AA	GG	AA	AA	AA	AA	GG	GG	AA	AA	AA	AG	AA	AA	GG	AA	AA	AA	AA	AA	GG	AA	AG	AA	AA	AA
chr1_373564_A_G	GG	AA	GG	GG	AA	AA	AA	GG	AA	AA	AA	AA	GG	AA	AG	GG	GG	GG	GG	GG	GG	GG	GG	GG	AA	GG	GG	GG	GG	GG	GG	GG	GG	GG	GG	GG	GG	GG	GG	GG	GG	GG	GG	GG	GG	GG	GG	GG	GG
chr1_3758788_A_G	GG	GG	GG	GG	GG	GG	GG	AG	GG	GG	GG	AG	GG	GG	GG	GG	GG	GG	GG	GG	GG	GG	GG	GG	GG	GG	NA	GG	GG	GG	GG	GG	GG	GG	GG	GG	GG	GG	GG	GG	GG	GG	GG	GG	GG	GG	GG	GG	GG
chr1_3759142_C_T	CC	CC	CC	CC	CC	CC	TT	CC	TC	TC	CC	CC	CC	TC	CC	CC	CC	CC	CC	CC	CC	CC	TC	CC	TC	CC	CC	CC	CC	CC	CC	CC	CC	CC	CC	CC	CC	CC	CC	CC	CC	CC	CC	CC	CC	CC	CC	CC	CC
chr1_3774934_C_T	TT	TT	TT	TC	TT	TT	TT	TC	TT	TT	TT	TT	TT	TT	TC	TT	TT	TT	TT	TT	TT	TT	TT	TT	TT	TT	NA	TT	TT	TT	TT	TT	TT	TT	TT	TT	TT	TT	TT	TT	TT	TT	TT	TT	TT	TT	TT	TT	TC
chr1_380881_A_G	AA	AA	AA	AA	AA	AA	AA	AA	GG	AA	GG	AA	AA	AA	AG	AA	AA	AA	AA	AA	AA	AA	AA	AA	AG	AA	AA	AA	AA	AA	AA	AA	AA	AA	AA	AA	AA	AA	AA	AA	AA	AA	AA	AA	AA	AA	AA	AA	AA
chr1_3831340_A_G	AA	GG	AG	AA	GG	GG	GG	AA	GG	GG	GG	AG	AG	GG	AG	AA	AA	AA	AA	AA	AG	AA	AG	AA	GG	AA	AA	AA	GG	AA	AA	AA	AA	AA	AA	AA	AA	GG	AA	AG	AA	AA	GG	AA	AA	AG	AA	AA	AA
chr1_3859748_C_T	CC	CC	CC	CC	CC	CC	CC	TC	CC	CC	CC	TC	CC	CC	CC	CC	CC	CC	CC	CC	CC	CC	CC	CC	CC	CC	CC	CC	CC	CC	CC	CC	CC	CC	CC	CC	CC	CC	CC	TC	CC	CC	CC	CC	CC	CC	CC	CC	CC
chr1_3912644_A_G	GG	AG	GG	AG	AA	AA	AA	AG	AG	AA	AG	AG	AG	AG	AG	AA	AA	AA	GG	AG	GG	AA	AG	GG	AA	GG	AA	GG	GG	GG	GG	GG	GG	GG	AG	GG	GG	GG	GG	AG	GG	GG	GG	AA	GG	GG	GG	GG	AG
chr1_3939437_C_T	CC	CC	CC	CC	CC	CC	CC	TC	TC	CC	CC	CC	CC	CC	CC	CC	CC	CC	CC	CC	TC	CC	CC	CC	CC	CC	CC	TT	TT	CC	CC	CC	TT	CC	TC	TT	CC	TT	CC	TC	CC	TC	TC	CC	CC	CC	TT	CC	CC
chr1_3973232_A_G	GG	GG	GG	GG	GG	GG	GG	AG	GG	GG	AG	AG	AG	GG	AG	GG	GG	GG	GG	GG	GG	GG	GG	GG	GG	GG	GG	GG	GG	GG	GG	GG	GG	GG	GG	GG	GG	GG	GG	GG	GG	GG	GG	GG	GG	AG	GG	GG	GG
chr1_4037365_A_C	AA	AA	AA	AA	AA	AA	AA	AA	AA	AA	AC	AA	AC	AC	AC	AA	AA	AA	AA	AA	AA	AA	AA	AA	AA	AA	AA	AA	AA	AA	AA	AA	AA	AA	AA	AA	AA	AA	AA	AA	AA	AA	AA	AA	AA	AC	AA	AA	AA
chr1_404955_C_T	TT	TT	TT	TT	TT	TT	TT	TT	TT	TT	TT	TT	TC	TT	TT	TT	TT	TT	TT	TT	TT	TT	TT	TT	TT	TT	TT	TT	TT	TT	TT	TT	TT	TT	TT	TT	TT	TT	TT	TT	TT	TT	TT	TT	TT	TT	TT	TT	TT
chr1_4115621_A_C	CC	CC	CC	AC	CC	CC	CC	AC	CC	CC	CC	CC	CC	CC	AC	CC	CC	CC	AC	CC	CC	CC	CC	CC	CC	CC	CC	CC	CC	CC	CC	CC	CC	CC	CC	CC	CC	CC	CC	CC	CC	CC	CC	CC	CC	CC	CC	CC	AC
chr1_4115697_G_T	TT	GG	TT	TG	TG	TT	GG	TG	GG	GG	TG	TT	TT	TG	TG	TT	TT	TT	TT	TT	TT	TT	TT	TT	GG	TT	TT	TT	TT	TT	TT	TT	TT	TT	TT	TT	TT	TT	TT	TT	TT	TT	TT	TT	TT	TT	TT	TT	TG
chr1_4153036_C_T	CC	CC	CC	CC	CC	CC	TC	TC	TC	CC	CC	TC	CC	CC	CC	CC	CC	CC	CC	CC	CC	CC	CC	CC	CC	CC	CC	CC	CC	CC	CC	CC	CC	CC	CC	CC	CC	CC	CC	CC	CC	CC	CC	CC	CC	CC	CC	CC	CC
chr1_4189252_C_T	CC	CC	CC	CC	CC	TC	TC	CC	CC	CC	TC	TC	TC	TC	TC	CC	CC	CC	CC	CC	CC	CC	TC	CC	CC	CC	CC	CC	CC	CC	CC	CC	CC	CC	CC	CC	CC	CC	CC	TC	CC	CC	CC	CC	CC	TC	CC	CC	CC
chr1_4216628_A_G	AA	AA	AA	AA	AA	AA	AA	AG	AA	AA	AA	AA	AA	AA	AA	AA	AA	AA	AA	AA	AA	AA	AA	AA	AA	AA	AA	AA	AA	AA	AA	AA	AA	AA	AA	AA	AA	AA	AA	AA	AA	AA	AA	AA	AA	AA	AA	AA	AA
chr1_4217401_A_G	GG	GG	GG	GG	GG	GG	GG	GG	GG	GG	AG	GG	AG	GG	AG	GG	GG	GG	GG	GG	GG	GG	GG	GG	GG	GG	GG	GG	GG	GG	GG	GG	GG	GG	GG	GG	GG	GG	GG	GG	GG	GG	GG	GG	GG	AG	GG	GG	GG
chr1_4244591_A_G	GG	GG	GG	GG	GG	GG	GG	GG	GG	GG	GG	GG	GG	GG	GG	GG	GG	GG	GG	GG	GG	GG	AG	GG	GG	GG	GG	GG	GG	GG	GG	GG	GG	GG	GG	GG	GG	GG	GG	GG	GG	GG	GG	GG	GG	GG	GG	GG	GG
chr1_4328972_G_T	GG	GG	GG	TG	GG	GG	GG	TG	GG	GG	TG	GG	TT	GG	TT	GG	GG	GG	GG	GG	GG	GG	TG	GG	GG	GG	GG	GG	GG	GG	GG	GG	GG	GG	GG	GG	GG	GG	GG	GG	GG	GG	GG	GG	GG	TG	GG	GG	TG
chr1_4363169_C_T	TT	TC	TT	TT	TC	TC	TC	TT	TC	CC	TT	TT	TT	TC	TT	NA	NA	NA	TT	TT	TT	TT	TC	TT	TT	TT	TT	TT	TT	TT	TT	TT	NA	TT	TT	TT	TT	TT	TT	TC	TT	TT	TT	NA	TT	TT	TT	TT	TT
chr1_4372397_G_T	GG	GG	GG	GG	GG	GG	GG	TG	GG	GG	GG	GG	GG	GG	GG	GG	GG	GG	GG	GG	GG	GG	GG	GG	GG	GG	GG	GG	GG	GG	GG	GG	GG	GG	GG	GG	GG	GG	GG	GG	GG	GG	GG	GG	GG	GG	GG	GG	TG
chr1_4436801_A_G	GG	GG	GG	AG	GG	GG	GG	AA	GG	GG	GG	AG	GG	GG	GG	GG	GG	GG	GG	GG	GG	GG	GG	NA	GG	GG	GG	GG	GG	GG	GG	GG	GG	GG	GG	GG	GG	GG	GG	GG	GG	GG	GG	GG	GG	GG	GG	GG	AG
chr1_4450776_A_G	AA	AG	AA	AA	AG	AA	AG	AA	GG	AA	AG	AA	AA	AA	AA	AA	AA	AA	AA	AA	AA	AA	AA	AA	AG	AA	AA	AA	AA	AA	AA	AA	AA	AA	AA	AA	AA	AA	AA	AA	AA	AA	AA	AA	AA	AA	AA	AA	AA
chr1_4472344_C_T	CC	TC	CC	CC	TC	TT	TC	CC	TC	TT	CC	TC	CC	TT	CC	CC	CC	CC	CC	CC	CC	CC	TC	CC	TC	CC	CC	CC	CC	CC	CC	CC	CC	CC	CC	CC	CC	CC	CC	CC	CC	CC	CC	CC	CC	CC	CC	CC	CC
chr1_4507532_C_T	TT	TC	TT	TT	CC	CC	TC	TT	CC	CC	TC	TC	TT	CC	TC	TT	TT	TT	TT	TT	TT	TT	TC	TT	CC	TT	TT	TT	TT	TT	TT	TT	TT	TT	TT	TT	TT	TT	TT	TT	TT	TT	TT	TT	TT	TT	TT	TT	TT
chr1_4526701_C_T	TT	CC	TT	TT	CC	CC	CC	TT	CC	CC	CC	CC	TC	CC	CC	NA	TT	NA	TT	TT	TT	TT	TC	TT	CC	TC	CC	TC	TT	TT	TT	TT	TT	TC	TT	TC	TC	TT	TT	TC	CC	TT	TT	NA	TT	TC	TT	TT	TT
chr1_4542269_A_G	GG	AG	GG	GG	GG	GG	AG	GG	GG	GG	AG	AG	AG	GG	AG	GG	GG	GG	GG	GG	GG	GG	GG	GG	GG	GG	GG	AG	GG	GG	GG	GG	GG	GG	GG	GG	GG	GG	GG	GG	GG	GG	GG	GG	GG	AG	GG	GG	GG
chr1_4576447_A_G	AG	GG	AG	AA	GG	GG	GG	AA	GG	GG	GG	GG	AG	GG	GG	AA	AA	AA	NA	AG	AA	AA	AG	AA	GG	GG	GG	GG	AA	GG	AG	AA	GG	GG	AA	GG	AG	AA	AG	AG	NA	NA	GG	AA	AA	GG	AA	AG	AG
chr1_4613154_C_T	TT	CC	TT	TT	CC	CC	CC	TT	CC	CC	CC	TC	TC	CC	CC	TT	TT	TT	TT	TT	TT	TT	TC	TT	CC	TT	TT	TT	TT	TT	TT	TT	TT	TT	TT	TT	TT	TT	TT	TT	TT	TT	TT	TT	TT	TC	TT	TT	TT
chr1_4651426_G_T	TG	TT	TG	TG	TT	TT	TT	GG	TT	TT	TT	TG	TG	TT	TG	GG	GG	GG	TT	TT	TT	TT	TG	TT	TT	TG	TT	TT	TT	TT	TG	TT	GG	GG	TT	TT	TG	TT	TT	TG	TT	TT	TG	GG	TT	TT	TT	TG	TG
chr1_4682493_G_T	GG	GG	GG	GG	GG	GG	GG	GG	GG	GG	GG	GG	GG	GG	GG	GG	GG	GG	GG	GG	GG	GG	TG	GG	GG	GG	GG	GG	GG	GG	GG	GG	GG	GG	GG	GG	GG	GG	GG	GG	GG	GG	GG	GG	GG	GG	GG	GG	GG
chr1_4720796_A_C	CC	AC	CC	CC	AC	CC	AC	CC	AC	AC	AC	CC	AC	CC	AC	CC	CC	CC	CC	CC	CC	CC	CC	CC	CC	CC	CC	CC	CC	NA	CC	CC	CC	CC	CC	CC	CC	CC	CC	CC	CC	CC	CC	CC	CC	AC	CC	CC	CC
chr1_4758051_G_T	TG	GG	GG	TG	TG	TG	GG	TT	TG	GG	TG	TG	TT	TT	TG	GG	GG	GG	GG	GG	TT	NA	TG	GG	TG	TT	GG	TG	TT	GG	TG	GG	GG	GG	GG	GG	TG	TG	GG	TG	GG	GG	TT	GG	TT	GG	TT	TG	TG
chr1_482242_A_G	AA	AA	AA	AA	AA	AA	AA	AG	AA	AA	AA	AA	AG	AA	AG	AA	NA	AA	AA	AA	AA	NA	AA	AA	AA	AA	AA	AA	AA	AA	AA	AA	AA	AA	AA	AA	AA	NA	AA	NA	AA	NA	AA	AA	AA	AA	AA	AA	AA
chr1_4845338_A_G	GG	GG	GG	AG	AA	AG	AG	AA	AA	GG	AA	AG	GG	AA	AA	AA	AA	AA	GG	GG	GG	GG	GG	GG	AG	GG	NA	GG	GG	GG	GG	GG	GG	GG	GG	GG	GG	GG	GG	AG	GG	GG	GG	AA	GG	AG	GG	GG	AG
chr1_4899311_C_T	TT	CC	TT	TT	CC	CC	CC	TT	TC	CC	TC	TC	TT	CC	TT	TT	TT	TT	TT	NA	TT	TT	TC	CC	CC	TT	TT	TT	CC	TT	TT	CC	TT	TT	NA	TT	TC	TT	CC	TC	TT	TT	TT	TT	TT	TT	CC	TC	TC
chr1_4934163_C_T	CC	CC	CC	TT	CC	CC	CC	TT	CC	CC	CC	CC	CC	CC	CC	CC	CC	CC	CC	CC	CC	CC	CC	CC	CC	CC	NA	CC	CC	CC	CC	CC	CC	CC	CC	CC	CC	CC	CC	CC	CC	CC	CC	CC	CC	CC	CC	CC	TC
chr1_4969240_A_G	AA	AA	AA	AA	AA	AA	AA	AA	AG	AA	AG	AA	AG	AA	GG	GG	GG	GG	AA	AA	AA	AA	AG	AA	AA	AA	NA	AG	AA	AA	AA	AA	AA	AA	AA	AA	NA	AA	AA	AA	AA	AA	AA	GG	AA	AG	AA	AA	AA
chr1_4986870_C_T	TT	TT	TT	TC	TT	TT	TT	CC	TT	TT	TT	TC	TC	TT	TT	CC	CC	CC	TT	TT	TT	TT	TT	TT	TT	TT	TT	TT	TC	TT	TT	TT	CC	TC	TT	TT	TT	TT	TT	TT	TT	TT	TT	CC	TT	TC	TT	TC	TC
chr1_5042215_A_G	GG	GG	GG	GG	GG	GG	AG	NA	GG	GG	GG	GG	AA	GG	GG	NA	NA	NA	GG	GG	GG	GG	GG	GG	GG	GG	GG	GG	GG	GG	GG	GG	GG	GG	GG	GG	GG	GG	GG	GG	GG	GG	GG	NA	GG	GG	GG	GG	GG
chr1_5060409_C_T	TT	TT	TT	TC	TT	TT	TT	CC	TT	TT	TT	TT	CC	TT	TT	CC	CC	CC	TT	TT	TT	TT	TT	TT	TT	TT	TT	TT	TT	TT	TT	TT	TT	TT	TT	TT	TT	TT	TT	TT	TT	TT	TT	CC	TT	TT	TT	TT	TC
chr1_5121140_G_T	TT	TG	TT	TT	TG	TT	NA	TT	TG	TT	TG	TT	TT	TG	TT	NA	NA	NA	TT	TT	TT	TT	TT	TT	TG	TT	TT	TT	TT	TT	TT	TT	TT	TT	TT	TT	TT	TT	TT	TT	TT	TT	TT	NA	TT	TT	TT	TT	TT
chr1_5140666_C_T	CC	CC	CC	CC	CC	CC	CC	CC	CC	CC	CC	TC	TC	CC	TC	CC	CC	CC	CC	CC	CC	CC	CC	TC	CC	CC	CC	CC	CC	CC	CC	CC	CC	CC	CC	TC	CC	CC	TC	CC	CC	CC	CC	CC	CC	CC	CC	CC	CC
chr1_5144587_A_G	GG	GG	GG	AG	GG	GG	AG	AA	AG	GG	AG	AG	AG	GG	AA	GG	GG	GG	GG	GG	AG	GG	GG	GG	GG	GG	GG	GG	GG	GG	GG	GG	GG	GG	GG	GG	GG	AA	GG	AA	GG	GG	AA	GG	GG	AG	GG	GG	AA
chr1_518154_C_T	CC	CC	CC	CC	CC	CC	CC	CC	CC	CC	CC	CC	TC	CC	CC	CC	CC	CC	CC	CC	CC	CC	CC	CC	CC	CC	CC	CC	CC	CC	CC	CC	CC	CC	CC	TC	CC	CC	CC	CC	TT	CC	TC	CC	CC	CC	CC	CC	CC
chr1_5213775_C_T	CC	CC	CC	TC	CC	CC	CC	TT	CC	CC	CC	CC	CC	CC	CC	CC	CC	CC	CC	CC	CC	CC	CC	CC	CC	CC	CC	CC	CC	CC	CC	CC	CC	CC	CC	CC	CC	CC	CC	CC	CC	CC	CC	CC	CC	CC	CC	CC	TC
chr1_5255483_A_G	GG	GG	GG	GG	GG	GG	GG	GG	GG	GG	GG	GG	AG	GG	GG	GG	GG	GG	GG	GG	GG	GG	AG	GG	GG	GG	GG	GG	GG	GG	GG	GG	GG	GG	GG	GG	GG	GG	GG	GG	GG	GG	GG	GG	GG	GG	GG	GG	GG
chr1_5295802_C_T	CC	CC	CC	CC	CC	CC	CC	CC	TC	CC	CC	CC	CC	CC	CC	CC	CC	CC	CC	CC	CC	CC	CC	CC	CC	CC	CC	TC	CC	CC	CC	CC	CC	CC	CC	CC	CC	CC	CC	CC	CC	CC	CC	CC	CC	CC	CC	CC	TC
chr1_5325032_C_T	TT	TT	TT	TT	TC	TT	TT	TT	TC	TT	TT	TT	TT	TT	TT	TT	TT	TT	TT	TT	TT	TT	TT	TT	TT	TT	TT	TT	TT	TT	TT	TT	TT	TT	TT	TT	TT	TT	TT	TT	TT	TT	TT	TT	TT	TT	TT	TT	TC
chr1_53639_C_T	CC	TT	CC	CC	TC	TT	TT	CC	TC	TT	TT	TT	CC	TT	TC	CC	CC	CC	CC	CC	CC	CC	CC	CC	TT	CC	CC	CC	CC	CC	CC	CC	CC	CC	CC	CC	CC	CC	CC	CC	CC	CC	CC	CC	CC	TC	CC	CC	CC
chr1_5371051_C_T	CC	CC	CC	TC	CC	CC	CC	TT	CC	CC	CC	CC	CC	CC	CC	CC	CC	CC	CC	CC	TT	CC	CC	CC	CC	TC	CC	CC	CC	CC	CC	CC	CC	CC	CC	CC	CC	TT	CC	CC	CC	TC	CC	CC	CC	CC	CC	CC	CC
chr1_5399768_C_T	TT	CC	TT	TT	TT	CC	CC	TT	TC	TC	TC	TC	TT	CC	TT	TT	TT	TT	TT	TT	TT	TT	TT	TT	TC	TT	TT	TT	TT	TT	TT	TT	TT	TT	TT	TT	TT	TT	TT	TC	TT	TT	TT	TT	TT	TT	TT	TT	TT
chr1_542829_A_C	CC	AC	CC	CC	CC	AC	AA	CC	AC	CC	AC	AC	AC	AC	AC	CC	CC	CC	CC	CC	CC	CC	CC	CC	AC	CC	CC	CC	CC	CC	CC	CC	CC	CC	CC	CC	CC	CC	CC	CC	CC	CC	CC	CC	CC	CC	CC	CC	CC
chr1_5447426_C_T	CC	CC	CC	CC	CC	CC	CC	CC	TC	CC	CC	CC	CC	CC	CC	CC	CC	CC	CC	CC	CC	CC	CC	CC	CC	CC	CC	CC	CC	CC	CC	CC	CC	CC	CC	CC	CC	CC	CC	CC	CC	CC	CC	CC	CC	CC	CC	CC	TC
chr1_5540305_A_G	GG	AA	GG	GG	AA	AA	AA	GG	AG	AG	AG	AG	GG	AA	GG	GG	GG	GG	GG	GG	GG	GG	GG	GG	AA	GG	GG	GG	GG	GG	GG	GG	GG	GG	GG	GG	GG	GG	GG	GG	GG	GG	GG	GG	GG	GG	GG	GG	GG
chr1_5577208_C_T	CC	TT	CC	TC	TT	TT	TC	TT	TC	TC	TC	TC	TC	TT	TC	CC	CC	CC	CC	CC	CC	CC	CC	CC	TT	CC	CC	CC	CC	CC	CC	CC	CC	CC	CC	CC	CC	CC	CC	CC	CC	CC	CC	CC	CC	CC	CC	CC	CC
chr1_5612001_G_T	GG	GG	GG	TG	GG	GG	GG	TT	GG	GG	GG	GG	GG	GG	GG	GG	GG	GG	GG	GG	GG	GG	GG	GG	GG	GG	GG	GG	GG	GG	GG	GG	GG	GG	GG	GG	GG	GG	GG	TG	GG	GG	GG	GG	GG	GG	GG	GG	GG
chr1_5649071_G_T	TT	NA	TT	TT	NA	NA	NA	NA	TT	NA	GG	TT	TT	NA	GG	TT	TT	TT	TT	TT	TT	TT	TT	TT	NA	TT	TT	TT	TT	TT	TT	TT	TT	TT	TT	TT	TT	TT	TT	TT	TT	TT	TT	TT	TT	TG	TT	TT	TT
chr1_5754629_C_T	CC	CC	CC	TC	CC	CC	CC	CC	TC	CC	TC	TC	CC	CC	TC	NA	NA	NA	CC	CC	CC	NA	CC	CC	CC	CC	CC	CC	CC	CC	CC	CC	NA	CC	CC	CC	CC	CC	CC	CC	CC	CC	CC	NA	NA	TC	CC	CC	TC
chr1_5755006_A_G	AA	GG	AA	AA	GG	AG	GG	GG	AG	AG	AG	AG	AG	AG	AA	AA	AA	AA	GG	AA	GG	AA	AA	AA	AG	AA	AA	AA	AA	AA	AA	AA	AA	GG	AA	GG	AA	AG	AA	AG	GG	AG	GG	AA	AA	AA	AA	AA	AA
chr1_5789020_A_C	AA	AA	AC	AC	AA	AA	AA	AA	AC	AA	AA	AA	AA	AA	AA	AA	AA	AA	AA	AA	AA	AA	AA	AA	AA	AA	AA	AA	AA	AA	AA	AA	AA	AA	AA	AA	AA	AA	AA	AA	AA	AA	AA	AA	AA	AA	AA	AA	AC
chr1_5829143_A_G	AA	AA	AA	AG	AA	AA	AA	GG	AG	AA	AA	AA	GG	AA	AG	NA	AA	NA	AA	AA	AA	AA	AG	AA	AG	AG	AA	AA	AA	AA	AA	AA	AA	AA	AA	AA	AG	AA	AA	AA	AA	AA	AA	NA	AA	AA	AA	AA	AG
chr1_5862174_C_T	TT	TT	TT	TC	TT	TT	TT	TT	TC	TT	TT	TT	TT	TT	TT	TT	TT	TT	TT	TT	TT	TT	TT	TT	TT	TT	TT	TT	TT	TT	TT	TT	TT	TT	TT	TT	TT	TT	TT	TT	TT	TT	TT	TT	TT	TT	TT	TT	TC
chr1_5898296_A_G	GG	GG	GG	GG	GG	GG	GG	GG	GG	GG	GG	AG	GG	AG	GG	GG	GG	GG	GG	GG	GG	GG	GG	GG	GG	GG	GG	GG	GG	GG	GG	GG	GG	GG	GG	GG	GG	GG	GG	GG	GG	GG	GG	GG	GG	GG	GG	GG	GG
chr1_5906790_A_C	CC	CC	CC	AC	CC	CC	CC	CC	AC	CC	CC	CC	CC	CC	CC	CC	CC	CC	CC	CC	CC	CC	CC	CC	CC	CC	CC	CC	CC	CC	CC	CC	CC	CC	CC	CC	CC	CC	CC	CC	CC	CC	CC	CC	CC	CC	CC	CC	AC
chr1_5973457_C_T	CC	CC	CC	CC	CC	TC	TT	CC	CC	TC	TC	TT	CC	TT	TT	NA	NA	NA	CC	CC	CC	CC	TC	CC	TT	CC	CC	CC	CC	CC	CC	CC	CC	CC	CC	CC	CC	CC	CC	NA	CC	CC	CC	NA	CC	TC	CC	CC	CC
chr1_6062580_G_T	TT	TT	TT	TT	TT	TT	TT	GG	TT	TT	TT	TT	TT	TT	TT	NA	NA	NA	TT	TT	NA	TT	TT	TT	TT	TT	TT	TT	TT	NA	TT	TT	TT	TT	TT	TT	TT	TT	TT	TT	TT	TT	TT	NA	TT	TT	TT	TT	TT
chr1_6074809_G_T	TT	TT	TT	TT	TT	TT	TT	TT	TT	TT	TT	TT	TT	TT	TG	TT	TT	TT	TT	TT	TT	TT	TT	TT	TT	TT	TT	TT	TT	TT	TT	TT	TT	TT	TT	TT	TT	TT	TT	TG	TT	TT	TT	TT	TT	TT	TT	TT	TG
chr1_6083020_A_C	CC	CC	CC	CC	CC	CC	AC	CC	CC	AC	CC	CC	AC	CC	CC	CC	CC	CC	CC	CC	CC	NA	CC	CC	CC	CC	CC	CC	CC	CC	CC	CC	CC	CC	CC	CC	CC	CC	CC	CC	CC	CC	CC	CC	CC	CC	CC	CC	CC
chr1_6109262_A_G	AA	AA	AA	AG	AA	AA	AA	AA	AG	AA	AA	AA	AG	AA	AG	AA	AA	AA	AA	AA	AA	AA	AG	AA	AA	AA	AA	AA	AA	AA	AA	AA	AA	AA	AA	AA	AA	AA	AA	AA	AA	AA	AA	AA	AA	AA	AA	AA	AA
chr1_61191_C_T	CC	CC	CC	CC	CC	CC	CC	CC	CC	CC	CC	CC	TC	CC	CC	CC	CC	CC	CC	CC	CC	CC	CC	CC	CC	CC	CC	NA	CC	CC	CC	CC	CC	CC	CC	CC	TC	CC	CC	CC	CC	CC	CC	CC	CC	CC	CC	CC	CC
chr1_6142886_C_T	TT	CC	TT	TT	TT	CC	TC	CC	TT	TC	TC	TC	TT	TC	TC	TT	TT	TT	TT	TT	TT	TT	TC	TT	CC	TT	TT	TT	TT	TT	TT	TT	TT	TT	TT	TT	TT	TT	TT	TT	TT	TT	TT	TT	TT	TC	TT	TT	TT
chr1_6214249_A_G	GG	GG	GG	GG	GG	GG	GG	GG	GG	GG	GG	GG	GG	GG	GG	NA	NA	NA	GG	GG	GG	GG	GG	GG	GG	GG	GG	GG	GG	GG	GG	GG	GG	GG	GG	GG	GG	GG	GG	GG	GG	GG	GG	NA	GG	GG	GG	GG	AG
chr1_6218393_C_T	TT	TT	TT	TC	TT	TT	TT	TT	TC	TT	TT	TT	CC	TT	TT	TT	TT	TT	TT	TT	TT	TT	TT	TT	TT	TT	TT	TT	TT	TT	TT	TT	TT	TT	TT	TT	TT	TT	TT	TT	TT	TT	TT	TT	TT	TT	TT	TT	TT
chr1_625863_C_T	TT	TT	TT	TT	TT	TT	TT	CC	TT	TT	TT	TT	CC	TT	NA	TT	TT	TT	TT	TT	TT	TT	TT	TT	TT	TT	CC	TT	TT	TT	TT	TT	TT	CC	TT	CC	TT	TT	TT	TT	TT	TT	TT	TT	NA	TT	TT	TT	TC
chr1_6298545_A_G	AA	AA	AA	AA	GG	AA	AG	AG	AG	AG	AG	AG	AA	AA	AG	AA	AA	AA	AA	AA	AA	AA	AA	AA	AA	AA	AA	AA	AA	AA	AA	AA	AA	AA	AA	AA	AA	AA	AA	AG	AA	AA	AA	AA	AA	AA	AA	AA	AA
chr1_6359505_A_C	AA	AA	AA	NA	AA	AA	AA	AA	AC	AA	AA	AA	AC	AA	AA	AA	AA	AA	AA	AA	AA	AA	AA	AA	AA	AA	AA	AA	AA	AA	AA	AA	AA	AA	AA	AA	AA	AA	AA	AA	AA	AA	AA	AA	AA	AA	AA	AA	AA
chr1_6366603_A_G	GG	GG	GG	AG	GG	GG	GG	GG	AG	GG	AG	GG	AG	GG	AG	AA	AA	AA	GG	GG	GG	GG	AG	GG	GG	GG	GG	GG	GG	GG	GG	GG	GG	GG	GG	GG	GG	GG	GG	GG	GG	GG	NA	AA	GG	AG	GG	GG	GG
chr1_6394661_A_C	CC	CC	CC	CC	CC	CC	CC	CC	CC	CC	CC	CC	CC	CC	CC	CC	CC	CC	CC	CC	AC	CC	CC	AC	CC	CC	CC	CC	CC	CC	CC	AC	CC	CC	CC	CC	CC	AC	AA	AC	CC	CC	CC	CC	CC	CC	CC	CC	CC
chr1_6416049_A_G	AA	AA	AA	AA	AA	AA	AA	AA	AA	AA	AA	AA	AA	AA	AA	AA	AA	AA	AA	AA	AA	AA	AA	AA	AA	AA	AA	AA	AA	AA	AA	AA	AA	AA	AA	AA	AA	AA	AA	AA	AA	AA	AA	AA	NA	AA	AA	AA	AA
chr1_6433498_C_T	TT	TT	TT	TT	TT	TT	TT	TC	TT	TT	TC	TT	TT	TT	TC	NA	NA	NA	TT	TT	TT	TT	TT	TT	TT	TT	TT	TT	TT	TT	TT	TT	TT	TT	TT	TT	TT	TT	TT	TT	TT	TT	TT	NA	TT	TC	TT	TT	TT
chr1_6466156_A_C	CC	CC	CC	AC	AA	AC	AC	CC	AC	AC	CC	CC	AA	CC	AC	CC	CC	CC	CC	CC	CC	NA	CC	CC	AC	CC	CC	CC	CC	CC	CC	CC	CC	CC	CC	CC	CC	CC	CC	CC	NA	CC	NA	CC	CC	CC	CC	CC	CC
chr1_658493_A_G	AA	GG	AA	AA	AG	AA	AG	AG	GG	AG	GG	GG	AG	GG	GG	AA	AA	AA	AA	AA	AA	AA	AA	AA	GG	AA	AA	NA	AA	AA	AA	AA	AA	AA	AA	AA	AA	AA	AA	AA	NA	AA	AA	AA	AA	AA	AA	AA	AA
chr1_6612179_A_G	GG	AA	GG	AG	AA	AA	AA	AG	AA	GG	AG	AA	AA	AA	GG	GG	GG	GG	AG	GG	GG	GG	GG	GG	AA	GG	GG	AA	GG	AG	GG	GG	GG	GG	GG	GG	AG	GG	GG	AA	GG	AA	AA	GG	GG	GG	GG	GG	AG
chr1_6673914_C_T	CC	TC	CC	TC	TT	TT	TC	CC	TT	CC	TC	TT	CC	TT	CC	CC	CC	CC	CC	CC	CC	CC	CC	CC	TC	CC	CC	CC	CC	CC	CC	CC	CC	CC	CC	CC	CC	CC	CC	CC	CC	CC	CC	CC	CC	CC	CC	CC	CC
chr1_6681414_C_T	TT	TT	TT	TT	TT	TT	TT	TT	TT	TC	TT	TT	TT	TT	TT	TT	TT	TT	TT	TT	TT	TT	TT	TT	TT	TT	TT	TT	TT	TT	TT	TT	TT	TT	TT	TT	TT	TT	TT	TT	TT	TT	TT	TT	TT	TT	TT	TT	TT
chr1_6715047_A_G	GG	AA	GG	GG	AA	AA	AA	AA	AG	AG	AG	AA	AG	AA	GG	GG	GG	GG	GG	GG	GG	GG	GG	GG	AG	GG	GG	AA	AA	GG	GG	GG	AA	AA	GG	AA	GG	GG	GG	AG	AA	GG	GG	GG	GG	GG	GG	GG	AG
chr1_6737530_A_G	GG	GG	GG	GG	GG	GG	GG	GG	GG	GG	GG	GG	GG	GG	AG	GG	GG	GG	GG	GG	NA	GG	GG	GG	GG	GG	GG	GG	GG	GG	GG	GG	GG	GG	GG	GG	GG	NA	GG	GG	GG	NA	GG	GG	GG	GG	GG	GG	GG
chr1_6751978_A_G	AA	AA	AA	AA	AA	AA	AA	AA	AA	AA	AA	AA	AA	AA	AA	NA	NA	NA	AA	AA	AA	AA	AG	AA	AA	AA	AA	AA	AA	AA	AA	AA	AA	AA	AA	AA	AA	AA	AA	AA	AA	AA	AA	NA	AA	AA	AA	AA	AA
chr1_6787182_C_T	CC	TC	CC	CC	TT	TT	TC	CC	TC	CC	TC	TT	CC	TT	CC	NA	NA	NA	CC	CC	CC	CC	CC	CC	TT	CC	NA	CC	CC	CC	CC	CC	CC	CC	CC	CC	CC	CC	CC	CC	CC	CC	NA	NA	NA	CC	CC	CC	CC
chr1_6829041_A_G	AA	AA	AA	AA	AA	AA	AA	AG	AA	AA	AA	AA	AA	AA	AA	AA	AA	AA	AA	AA	AA	AA	AA	AA	AA	AA	AA	AA	AA	AA	AA	AA	AA	AA	AA	AA	AG	AA	AA	AA	AA	AA	AA	AA	AA	AA	AA	AA	AA
chr1_6864170_C_T	TT	TT	TT	TT	TC	CC	TC	CC	TC	TT	TC	TC	TC	CC	TT	TT	TT	TT	TT	TT	TT	TT	TT	TT	CC	TT	TT	TT	TT	TT	TT	TT	TT	TT	TT	TT	TT	TT	TT	TT	TT	TT	TT	TT	TT	TT	TT	TT	TC
chr1_6897691_A_G	GG	GG	NA	AG	GG	GG	GG	GG	AG	AG	AG	GG	AG	GG	AA	NA	NA	NA	GG	GG	GG	GG	AG	GG	GG	GG	GG	GG	GG	GG	GG	GG	GG	GG	GG	GG	GG	GG	GG	AG	GG	GG	GG	NA	GG	AG	GG	GG	GG
chr1_690894_G_T	TT	GG	TT	TG	GG	TT	TT	GG	GG	TG	GG	GG	GG	GG	GG	TT	TT	TT	TG	TT	GG	TT	TT	TT	GG	TG	TT	TT	TT	TT	TT	TT	TT	GG	TT	GG	TT	GG	TT	GG	TT	GG	GG	TT	GG	TG	TT	TT	GG
chr1_694816_C_T	TT	TT	TT	TT	TT	TT	TT	TT	TC	TT	TC	TC	TT	CC	TC	TT	TT	TT	TT	TT	TT	TT	TT	TT	TC	TT	TT	TT	TT	TT	TT	TT	TT	TT	TT	TT	TT	TT	TT	TT	TT	TT	TT	TT	TT	TT	TT	TT	TT
chr1_6966305_C_T	CC	CC	CC	CC	CC	CC	CC	CC	CC	CC	TC	CC	TC	CC	TC	CC	CC	CC	CC	CC	CC	CC	TC	CC	CC	NA	CC	NA	CC	CC	CC	CC	NA	CC	CC	CC	CC	CC	CC	CC	CC	CC	CC	CC	CC	TC	CC	CC	CC
chr1_6994761_A_G	GG	AG	GG	GG	AA	AA	AG	AA	AG	AG	AG	AA	AG	AA	GG	GG	GG	GG	GG	GG	GG	GG	GG	GG	AA	GG	GG	GG	AG	GG	GG	GG	GG	AG	GG	GG	GG	GG	GG	AA	GG	GG	NA	GG	GG	GG	GG	GG	AA
chr1_7082544_A_G	GG	AG	GG	AG	GG	GG	AG	GG	GG	GG	GG	GG	GG	GG	GG	NA	NA	NA	GG	GG	GG	GG	GG	NA	GG	GG	GG	GG	GG	GG	GG	GG	GG	GG	GG	GG	GG	GG	GG	GG	GG	GG	GG	NA	GG	GG	GG	GG	GG
chr1_7108686_A_C	AA	AA	AA	AA	AA	AA	AA	CC	AA	AC	AA	AA	CC	AA	AA	CC	CC	CC	AA	AA	AA	AA	AA	AA	AA	AA	AA	AA	AA	AA	AA	AA	AA	AA	AA	AA	AA	AA	AA	AA	AA	AA	AA	CC	AA	AA	AA	AA	AC
chr1_7135890_A_G	AA	AA	AA	AA	AA	AA	AA	GG	AA	AG	AA	AA	GG	AA	AA	AA	AA	AA	AA	AA	AA	AA	AA	AA	AA	AA	AA	AA	AA	AA	AA	AA	AA	AA	AA	AA	AA	AA	AA	AA	AA	AA	AA	AA	AA	AA	AA	AA	AG
chr1_7146078_C_T	CC	CC	CC	CC	CC	CC	CC	TT	CC	CC	CC	CC	TC	CC	CC	CC	CC	CC	CC	CC	CC	CC	CC	CC	CC	CC	CC	CC	CC	CC	CC	CC	CC	CC	CC	CC	CC	CC	CC	CC	CC	CC	CC	CC	CC	CC	CC	CC	TC
chr1_7251013_C_T	TT	CC	TT	TC	CC	CC	TC	TT	CC	TT	TC	CC	TT	CC	TC	TT	TT	TT	TT	TT	TT	TT	TC	TT	CC	TT	TT	TT	TT	TT	TT	TT	TT	TC	TT	TT	TT	TT	TT	TC	TT	TT	TT	TT	CC	TT	TT	TT	TT
chr1_728704_A_G	GG	GG	GG	AG	AG	AA	AA	AG	GG	GG	GG	AG	AG	AA	GG	GG	GG	GG	GG	GG	GG	GG	GG	GG	GG	GG	GG	GG	GG	GG	GG	GG	GG	GG	GG	GG	GG	GG	GG	GG	GG	GG	GG	GG	GG	AG	GG	GG	AG
chr1_7288880_C_T	TT	TT	TT	TT	TT	TT	TT	CC	TT	TT	TT	TT	TC	TT	TC	TT	TT	TT	TT	TT	TT	TT	TT	TT	TT	TT	TT	TT	TT	TT	TT	TT	TT	TT	TT	TT	TT	TT	TT	TT	TT	TT	TT	TT	TT	TT	TT	TT	TC
chr1_7290040_A_G	AA	AA	AA	AA	AA	AA	AA	AA	AA	AG	AG	AA	AA	AA	AG	AA	AA	AA	GG	AG	GG	AA	AG	AG	AA	GG	GG	AA	AG	AA	AA	GG	AA	AA	AG	NA	AG	GG	GG	AG	AA	GG	AA	AA	AA	GG	AG	GG	AA
chr1_7323014_C_T	CC	CC	CC	CC	TC	TC	CC	TT	TC	CC	TT	TT	TC	CC	TC	CC	CC	CC	CC	CC	CC	CC	CC	CC	TT	CC	CC	CC	CC	CC	CC	CC	CC	CC	CC	CC	CC	CC	CC	CC	CC	CC	CC	CC	CC	TC	CC	CC	TC
chr1_7349729_C_T	CC	CC	CC	CC	CC	CC	CC	TT	CC	CC	CC	CC	TC	CC	CC	CC	CC	CC	NA	TC	NA	TT	CC	CC	CC	CC	CC	CC	CC	TC	CC	CC	CC	CC	TC	CC	CC	NA	CC	CC	CC	NA	CC	CC	NA	TC	CC	CC	TC
chr1_7394780_C_T	TT	TT	TT	TT	TT	TC	TT	TT	TT	TT	TT	CC	TT	TT	TT	TT	TT	TT	TT	TT	TT	TT	TT	TT	TC	TT	TT	TT	TT	TT	TT	TT	TT	TT	TT	TT	TT	TT	TT	TT	TT	TT	TT	TT	TT	TT	TT	TT	TT
chr1_7395213_C_T	TT	TT	TT	TT	TC	TT	TT	TT	TT	TC	TT	TT	TC	TT	TT	TT	TT	TT	TT	TT	TT	TT	TT	TT	TT	TT	TT	TT	TT	TT	TT	TT	TT	TT	TT	TT	TT	TT	TT	TC	TT	TT	TT	TT	TT	TT	TT	TT	TT
chr1_7422730_C_T	TT	TT	TT	TT	TC	CC	CC	TT	TC	TT	TC	CC	TT	TC	TT	TT	TT	TT	TT	TT	TT	TT	TT	TT	CC	TT	TT	TT	TT	TT	TT	TT	TT	TT	TT	TT	TT	TT	TT	TT	TT	TT	TT	TT	TT	TT	TT	TT	TT
chr1_7440546_A_G	AA	AG	AA	AG	AA	AA	AA	GG	AG	GG	AA	AA	GG	AG	AG	NA	NA	NA	AA	AA	AA	AA	AG	AA	AA	AA	AA	AA	AA	AA	AA	AA	AA	AA	AA	AA	AA	AA	AA	AG	AA	AA	AA	NA	AA	AA	AA	AA	AG
chr1_7498727_C_T	CC	CC	CC	TC	CC	CC	CC	CC	TC	CC	TC	CC	CC	CC	TC	NA	NA	NA	CC	CC	CC	CC	TC	CC	CC	CC	CC	CC	CC	CC	CC	CC	CC	CC	CC	CC	CC	CC	CC	CC	CC	CC	CC	NA	CC	TC	CC	CC	CC
chr1_7536794_G_T	GG	TT	GG	GG	TT	TT	TT	GG	TG	TG	TG	TT	TG	TT	TG	NA	NA	NA	GG	GG	GG	GG	GG	GG	TT	GG	GG	GG	GG	GG	GG	GG	GG	GG	GG	GG	GG	GG	GG	TG	GG	GG	GG	NA	GG	GG	GG	GG	GG
chr1_7571627_C_T	TT	CC	TT	TT	CC	CC	CC	CC	TC	TC	TC	CC	CC	CC	TC	TT	TT	TT	TT	TT	TT	TT	TT	TT	CC	TT	TT	TT	TT	TT	TT	TT	TT	TT	TT	TT	TT	TT	TT	TC	TT	TT	TT	TT	TT	TT	TT	TT	TC
chr1_7593079_A_G	AA	AA	AA	AG	AG	AA	AA	AA	AG	AG	AG	AA	AA	AA	AG	NA	NA	NA	AA	AA	AA	AA	AG	AA	AA	AA	AA	AA	AA	AA	AA	AA	AA	AA	AA	AA	AA	AA	AA	AA	AA	AA	AA	NA	AA	AG	AA	AA	AA
chr1_7621682_C_T	NA	TT	TT	CC	TT	TT	TT	TT	TC	TT	TT	TT	TT	TT	TT	TT	TT	TT	TT	TT	TT	TT	TC	TT	TT	TT	TT	TT	TT	TT	NA	TT	TT	TT	TT	TT	TT	TT	TT	TT	TT	TT	TT	TT	TT	TT	TT	TT	TT
chr1_7637892_C_T	CC	TT	CC	CC	NA	CC	TT	CC	TC	TC	TT	TT	TC	TC	TC	CC	CC	CC	CC	CC	CC	CC	CC	CC	TC	CC	CC	CC	CC	CC	CC	TC	CC	CC	TC	CC	TC	CC	TC	CC	CC	CC	CC	CC	CC	NA	CC	TC	CC
chr1_765680_C_T	CC	TC	CC	CC	TC	TT	TC	CC	CC	CC	CC	CC	CC	CC	CC	CC	CC	CC	CC	CC	CC	CC	CC	CC	TC	CC	TT	TT	CC	CC	CC	CC	CC	TT	CC	TT	TC	CC	CC	TC	CC	CC	TT	CC	CC	TC	CC	CC	TC
chr1_7691369_A_G	GG	AA	GG	AG	AA	AA	AA	AA	AG	AA	GG	AA	AG	AA	GG	GG	GG	GG	GG	GG	GG	GG	AG	GG	AA	GG	GG	GG	GG	GG	GG	GG	GG	GG	GG	GG	GG	GG	GG	GG	GG	GG	GG	GG	GG	GG	GG	GG	AG
chr1_7712244_A_G	GG	GG	GG	GG	AG	GG	GG	GG	AG	GG	AG	AG	AG	GG	GG	GG	GG	GG	GG	GG	GG	GG	GG	GG	GG	GG	GG	GG	GG	GG	GG	GG	GG	GG	GG	GG	GG	GG	GG	GG	GG	GG	GG	GG	GG	GG	GG	GG	GG
chr1_7741364_C_T	CC	TT	CC	TC	TT	TT	TT	CC	TT	TC	TT	TT	TC	TT	TC	CC	CC	CC	CC	CC	CC	CC	TC	CC	TT	CC	CC	CC	CC	CC	CC	CC	CC	CC	CC	CC	CC	CC	CC	CC	CC	CC	CC	CC	CC	TC	CC	CC	CC
chr1_7757014_C_T	CC	TT	CC	TC	TT	TT	TT	CC	TT	TC	TC	TT	TC	TT	CC	CC	CC	CC	CC	CC	CC	CC	TC	CC	TT	CC	CC	CC	CC	CC	CC	CC	CC	CC	CC	CC	CC	CC	CC	TC	CC	CC	CC	CC	CC	CC	CC	CC	CC
chr1_7785005_C_T	CC	TT	CC	CC	TC	TT	TC	CC	CC	TC	CC	CC	CC	TC	CC	CC	CC	CC	CC	CC	CC	CC	CC	CC	TC	CC	CC	CC	CC	CC	CC	CC	CC	CC	CC	CC	CC	CC	CC	CC	CC	CC	CC	CC	CC	CC	CC	CC	CC
chr1_7852689_C_T	TT	TT	TT	TC	TT	TT	TT	TT	TC	TT	TT	TT	TT	TT	TT	NA	NA	NA	TT	TT	TT	TT	TC	TT	TT	TT	TT	TT	TT	TT	TT	TT	TT	TT	TT	TT	TT	TT	TT	TT	TT	TT	TT	NA	NA	TT	TT	TT	TT
chr1_7870690_A_G	GG	GG	GG	AG	GG	GG	GG	GG	AG	GG	GG	GG	GG	GG	GG	GG	GG	GG	GG	GG	GG	GG	AG	GG	GG	GG	GG	GG	GG	GG	GG	GG	GG	GG	GG	GG	GG	GG	GG	GG	GG	GG	GG	GG	GG	GG	GG	GG	GG
chr1_792517_A_C	CC	CC	CC	AC	AC	AA	AC	AC	CC	CC	CC	CC	CC	CC	CC	AA	AA	AA	AA	AC	AA	CC	AC	AA	CC	AC	CC	CC	AA	CC	CC	AA	NA	CC	AC	CC	AA	AA	AA	CC	CC	AA	CC	AA	CC	AC	AA	AA	CC
chr1_7933647_C_T	CC	TC	CC	TC	CC	TC	TC	TC	TC	CC	TC	CC	TC	TC	TC	NA	NA	NA	TC	CC	TC	CC	TC	CC	TC	CC	TT	CC	CC	TC	CC	CC	CC	TC	CC	CC	CC	TC	CC	TC	TT	TC	CC	NA	CC	CC	CC	CC	TC
chr1_7963986_A_G	AA	GG	AA	AG	AG	GG	GG	AA	GG	AA	AG	GG	AG	GG	AA	AA	AA	AA	AA	AA	AA	AA	AG	AA	GG	AA	AA	AA	AA	AA	AA	AA	AA	AA	AA	AA	AA	AA	AA	AA	AA	AA	AA	AA	AA	AA	AA	AA	AA
chr1_799033_A_C	CC	AC	CC	AC	CC	CC	CC	AA	CC	CC	CC	CC	AA	CC	AC	CC	CC	CC	CC	CC	CC	CC	CC	CC	AC	CC	CC	AC	CC	CC	CC	CC	CC	CC	CC	CC	CC	CC	CC	CC	CC	CC	CC	CC	CC	AC	CC	CC	CC
chr1_799751_C_T	CC	TC	CC	CC	TC	TT	TT	CC	CC	TC	CC	TC	CC	CC	CC	NA	NA	NA	CC	CC	CC	CC	CC	CC	TC	CC	CC	CC	CC	CC	CC	CC	CC	CC	CC	CC	CC	CC	CC	TC	CC	CC	CC	NA	CC	CC	CC	CC	CC
chr1_8000724_A_C	AA	AA	AA	AC	AA	AA	AA	AA	AC	AA	AA	AA	AA	AA	AA	AA	AA	AA	AA	AA	AA	AA	AC	AA	AA	AA	AA	AA	AA	AA	AA	AA	AA	AA	AA	AA	AA	AA	AA	AA	AA	AA	AA	AA	AA	AA	AA	AA	AA
chr1_8037779_C_T	CC	CC	CC	TC	CC	CC	CC	TT	TC	CC	TC	CC	TC	CC	TC	CC	CC	CC	CC	CC	CC	CC	TC	CC	CC	CC	CC	CC	CC	CC	CC	CC	CC	CC	CC	CC	CC	CC	CC	CC	CC	CC	CC	CC	CC	TC	CC	CC	TC
chr1_8062657_C_T	TT	TT	TT	TT	TC	TT	TC	TT	TT	TT	TT	CC	TT	TC	TT	TT	TT	TT	TT	TT	TT	TT	TT	TT	TC	TT	TT	TT	TT	TT	TT	TT	TT	TT	TT	TT	TT	TT	TT	TT	TT	TT	TT	TT	TT	TT	TT	TT	TT
chr1_8202506_A_G	AG	GG	AA	AA	GG	GG	GG	GG	AG	GG	GG	GG	GG	GG	GG	GG	GG	GG	GG	GG	GG	GG	AG	GG	GG	GG	GG	GG	GG	AA	AG	GG	GG	GG	GG	GG	GG	GG	GG	AG	GG	GG	GG	GG	GG	AG	GG	GG	GG
chr1_8210025_A_G	AA	GG	AA	AA	AA	AA	AG	GG	AA	AG	AG	AA	AG	AG	GG	GG	GG	GG	AA	AA	AA	AA	AA	AA	AA	GG	AA	GG	AA	AA	AA	AA	AA	GG	AA	GG	AG	AA	AA	AG	GG	AA	GG	GG	AA	AG	AA	AA	AG
chr1_8249755_A_G	GG	GG	NA	AG	GG	GG	GG	GG	AG	GG	GG	GG	GG	GG	GG	AA	AA	AA	AA	GG	AA	GG	NA	GG	GG	GG	GG	GG	GG	GG	GG	GG	GG	GG	GG	GG	GG	AA	GG	GG	GG	AA	GG	AA	GG	GG	GG	GG	GG
chr1_8429331_A_C	AC	AA	AA	AA	AC	AA	AA	AC	AA	AA	AA	AC	AC	AA	AA	AA	AA	AA	CC	CC	CC	CC	AC	CC	AA	AC	AA	AA	AC	AA	AC	AC	CC	AA	CC	AA	AA	CC	AC	AA	AA	CC	AA	AA	CC	AA	CC	CC	AA
chr1_8467057_G_T	GG	GG	GG	GG	GG	GG	GG	GG	GG	GG	TG	GG	GG	GG	TT	GG	GG	GG	GG	GG	GG	GG	GG	GG	GG	GG	GG	GG	GG	GG	GG	GG	GG	GG	GG	GG	GG	GG	GG	TG	GG	GG	GG	GG	GG	TG	GG	GG	GG
chr1_8649084_C_T	CC	TC	CC	CC	CC	NA	NA	CC	CC	TC	NA	CC	NA	NA	NA	CC	CC	CC	CC	CC	CC	CC	CC	CC	NA	CC	NA	CC	CC	CC	CC	CC	CC	CC	CC	CC	CC	CC	CC	CC	CC	CC	CC	CC	CC	CC	CC	CC	CC
chr1_8671481_C_T	TT	TC	TT	TT	TT	CC	TC	TT	TC	TC	CC	TT	TT	TC	CC	TT	TT	TT	TT	TT	TT	TT	TT	TT	TC	TT	TT	TT	TT	TT	TT	TT	TT	TT	TT	TT	TT	TT	TT	TC	TT	TT	TT	TT	TT	TC	TT	TT	TT
chr1_8705451_G_T	TT	TG	TT	TT	TG	TT	TT	TT	TT	TT	TT	TG	TT	TT	TG	TT	TT	TT	TT	TT	TT	TT	TT	TT	TT	TT	TT	TT	TT	TT	TT	TT	TT	TT	TT	TT	TT	TT	TT	TT	TT	TT	TT	TT	TT	TT	TT	TT	TT
chr1_8710909_A_G	AA	AG	AA	AG	AG	GG	GG	AA	GG	AG	AG	AG	AA	GG	AA	AA	AA	AA	AA	AA	AA	AA	AA	AA	GG	AA	NA	AA	AA	AA	AA	AA	AA	AA	AA	AA	AA	AA	AA	AA	AA	AA	AA	AA	AA	AA	AA	AA	AA
chr1_8744093_C_T	TT	TT	TT	TC	TT	TT	TT	CC	TC	TC	TC	TT	CC	TT	TC	TT	TT	TT	TT	TT	TT	TT	TC	TT	TT	TT	TT	TT	TT	TT	TT	TT	TT	TT	TT	TT	TT	TT	TT	TC	TT	TT	TT	TT	TT	TC	TT	TT	TC
chr1_8780767_A_C	CC	CC	CC	AC	AC	AA	AA	AA	AA	AC	AA	AC	AA	AA	AA	CC	CC	CC	CC	CC	CC	CC	AC	CC	AA	CC	CC	CC	CC	CC	CC	CC	CC	CC	CC	CC	CC	CC	CC	AC	CC	CC	CC	CC	CC	AC	CC	CC	AC
chr1_8821137_A_G	AA	AA	AA	AG	AA	AG	AG	GG	GG	AG	GG	AA	GG	AG	GG	AA	AA	AA	AA	AA	AA	AA	AG	AA	AG	GG	AA	GG	AG	AA	AA	AA	AA	NA	AA	AA	AG	AA	AA	AG	NA	AA	AA	AA	AA	AG	AA	AA	GG
chr1_8890473_A_C	AA	AC	AA	AC	NA	AA	AA	AA	AC	AA	AA	CC	AC	AA	AA	AA	AA	AA	AA	AA	AA	AA	AC	AA	AA	AA	AA	AA	AA	AA	AA	AA	AA	AA	AA	AA	AA	AA	AA	AA	AA	AA	AA	AA	AA	AA	AA	AA	AC
chr1_8924712_C_T	CC	TC	CC	TC	CC	CC	TC	CC	TC	TC	TC	TC	TC	TC	TT	CC	CC	CC	CC	CC	CC	CC	TC	CC	TC	CC	CC	CC	NA	CC	CC	CC	CC	CC	CC	CC	CC	CC	CC	TC	CC	CC	CC	CC	CC	TC	NA	CC	TC
chr1_8958136_C_T	TT	TC	TT	TT	TT	TT	TT	TT	TT	TC	TC	TT	TT	TT	TC	TT	TT	TT	TT	TT	TT	TT	TT	TT	TT	TT	TT	TT	TT	TT	TT	TT	TT	TT	TT	TT	TT	TT	TT	TT	TT	TT	TT	TT	TT	TC	TT	TT	TT
chr1_8975551_C_T	CC	TT	CC	CC	TT	TT	TT	TC	TC	TC	TT	TT	TT	TT	TT	TT	TT	TT	CC	CC	CC	CC	TC	CC	TT	TT	TT	TT	CC	CC	CC	CC	CC	TT	CC	TT	TC	CC	CC	TT	TT	CC	TT	TT	CC	TC	CC	CC	TT
chr1_9000381_A_C	CC	CC	CC	CC	CC	CC	CC	AC	CC	AC	CC	CC	CC	CC	CC	CC	CC	CC	CC	CC	CC	CC	CC	CC	CC	CC	CC	CC	CC	CC	CC	CC	CC	CC	CC	CC	CC	CC	CC	CC	CC	CC	CC	CC	CC	CC	CC	CC	CC
chr1_9015822_A_G	AA	AA	AA	AA	AA	AA	AA	AA	AA	AA	AA	AA	AG	AA	AA	AA	AA	AA	AA	AA	AA	AA	AG	AA	AA	AA	AA	AA	AA	AA	AA	AA	AA	AA	AA	AA	AA	AA	AA	AG	AA	AG	AA	AA	AA	AA	AA	AA	AG
chr1_9096264_A_G	GG	GG	GG	GG	GG	AA	AG	GG	GG	GG	GG	GG	AG	GG	GG	GG	GG	GG	GG	GG	AA	GG	AA	AG	AA	GG	AA	AG	GG	GG	GG	AG	GG	GG	GG	GG	AG	AG	GG	AG	GG	AG	GG	GG	AA	GG	GG	GG	AG
chr1_9242867_A_G	AA	AG	AA	AA	AA	AA	AA	AA	AA	AG	AG	AA	AA	AA	AG	AA	AA	AA	AA	AA	AA	AA	AA	AA	AA	AA	AA	AA	AA	AA	AA	AA	AA	AA	AA	AA	AA	AA	AA	AA	AA	AA	AA	AA	AA	AG	AA	AA	AA
chr1_9305946_A_G	GG	GG	GG	AG	GG	GG	GG	GG	AG	GG	GG	GG	GG	GG	GG	GG	GG	GG	GG	GG	GG	GG	GG	GG	GG	GG	GG	GG	GG	GG	GG	GG	GG	GG	GG	GG	GG	GG	GG	GG	GG	GG	GG	GG	GG	GG	GG	GG	GG
chr1_9353859_A_G	GG	AA	GG	GG	AA	AA	AA	GG	AG	AG	AG	AA	GG	AA	AG	GG	GG	GG	GG	GG	GG	GG	AG	GG	AA	GG	GG	GG	GG	GG	GG	GG	GG	GG	GG	GG	GG	GG	GG	GG	GG	GG	GG	GG	GG	GG	GG	GG	AG
chr1_9436830_G_T	GG	TG	GG	GG	TG	TG	TG	TT	TG	TT	TG	TG	TG	TG	TG	GG	GG	GG	GG	GG	GG	GG	TG	GG	TG	GG	GG	GG	GG	GG	GG	GG	GG	GG	GG	GG	GG	GG	GG	GG	GG	GG	GG	GG	GG	GG	GG	GG	TG
chr1_946801_C_T	CC	CC	CC	CC	CC	CC	CC	TC	CC	CC	CC	CC	TT	CC	TC	CC	CC	CC	CC	CC	CC	CC	CC	CC	CC	CC	CC	CC	CC	TC	CC	CC	CC	CC	CC	NA	CC	CC	CC	CC	CC	CC	CC	CC	CC	TC	CC	CC	CC
chr1_9496251_A_C	AA	AA	AA	AA	AA	AA	AA	AC	AC	AA	AC	AA	AC	AA	AC	AA	AA	AA	AA	AA	AA	AA	AA	AA	AA	AA	AA	AA	AA	AA	AA	AA	AA	AA	AA	AA	AA	AA	AA	AA	AA	AA	AA	AA	AA	AC	AA	AA	AA
chr1_9532553_A_G	AA	AA	AA	AA	GG	AG	GG	AG	AG	AG	AG	AG	AG	AG	AG	NA	NA	NA	AA	AA	AA	AA	AA	AA	AG	AA	AA	AA	AA	AA	AA	AA	AA	AA	AA	AA	AA	AA	AA	AA	AA	AA	AA	NA	AA	AA	AA	NA	AA
chr1_9567236_G_T	TT	TT	TT	TG	TT	TT	TT	TG	TG	TG	TG	TT	TG	TT	TG	NA	NA	NA	TT	TT	TT	TT	TT	TT	TT	GG	GG	GG	TT	TT	TT	TT	TT	TT	TT	TT	TG	TT	TT	NA	TT	TT	TT	NA	TT	TG	TT	TT	TG
chr1_9603446_A_G	GG	GG	GG	GG	GG	GG	GG	AG	GG	GG	GG	GG	AG	GG	GG	GG	GG	GG	GG	GG	GG	GG	GG	GG	GG	GG	GG	GG	GG	GG	GG	GG	GG	GG	GG	GG	GG	GG	GG	GG	GG	GG	GG	GG	GG	GG	GG	GG	GG
chr1_9697433_C_T	TT	TT	TT	TT	TT	TC	TT	TT	TT	TT	TT	TT	TT	TT	TT	TT	TT	TT	TT	TT	TT	NA	TT	TT	TT	TT	NA	TT	TT	TT	TT	TT	TT	NA	TT	NA	TT	TT	TT	TT	NA	TT	NA	TT	TT	TT	TT	TT	TT
chr1_9743721_C_T	CC	CC	CC	CC	CC	CC	CC	TC	CC	TC	CC	CC	CC	CC	CC	CC	CC	CC	CC	CC	CC	CC	CC	CC	CC	CC	CC	CC	CC	CC	CC	CC	CC	CC	CC	CC	CC	CC	CC	CC	CC	CC	CC	CC	CC	CC	CC	CC	CC
chr1_9750032_A_C	CC	AA	CC	CC	AA	AC	AA	CC	AC	AC	AC	AA	CC	AA	AC	CC	CC	CC	CC	CC	CC	CC	CC	CC	CC	CC	CC	CC	CC	CC	CC	CC	CC	CC	CC	CC	CC	CC	CC	CC	CC	CC	CC	CC	CC	CC	CC	CC	CC
chr1_9779606_A_G	AG	AA	AA	AG	AA	AA	AA	AG	AA	AG	AG	AA	AA	AA	AG	AA	AA	AA	AA	AG	AA	AA	AG	GG	AA	AA	AA	AA	GG	AA	AG	GG	AA	AA	AG	AA	AG	AA	GG	AA	AA	AA	AA	AA	AA	NA	AG	GG	AA
chr1_980292_C_T	CC	TT	CC	TC	TT	TT	TT	TC	TT	TT	TT	TT	TC	TT	TC	CC	CC	CC	CC	CC	CC	CC	TC	CC	TT	TT	CC	TT	CC	CC	CC	CC	CC	CC	CC	CC	TC	CC	CC	TC	TT	CC	CC	CC	CC	TC	CC	CC	TT
chr1_9816361_A_G	GG	AA	GG	GG	GG	AA	AG	GG	AG	GG	AG	AG	GG	AA	GG	GG	GG	GG	GG	GG	GG	GG	AG	GG	GG	GG	GG	GG	GG	GG	GG	GG	AA	GG	GG	GG	GG	GG	GG	GG	GG	GG	GG	GG	GG	GG	GG	GG	GG
chr1_9849128_A_G	AA	AA	AA	AA	GG	AA	AG	AA	AA	AG	AA	AG	AA	AA	AA	AA	AA	AA	NA	AG	NA	AA	AG	GG	GG	GG	GG	AG	GG	AA	AA	GG	AG	GG	AG	GG	GG	NA	AG	AG	GG	AG	GG	AA	NA	AA	GG	GG	AG
chr1_9887731_A_G	AA	GG	AA	AA	GG	GG	AG	AA	AG	AG	AG	AG	AA	GG	AA	AA	AA	AA	AA	AA	AA	AA	AA	AA	GG	AA	AA	AA	AA	AA	AA	AA	AA	AA	AA	AA	AA	AA	AA	AA	AA	AA	AA	AA	NA	AA	AA	AA	AA
chr1_9900799_C_T	CC	CC	CC	TC	CC	CC	CC	TC	CC	TC	CC	CC	TC	CC	CC	NA	NA	NA	CC	CC	CC	CC	CC	CC	CC	CC	CC	CC	CC	CC	CC	CC	CC	CC	CC	CC	CC	CC	CC	TC	CC	CC	CC	NA	CC	CC	CC	CC	NA
chr1_9923278_C_T	TT	TT	TT	TC	TT	TT	TT	TT	TT	TT	TT	TT	TC	TT	TC	TT	TT	TT	TT	TT	TT	TT	TT	TT	TT	TT	TT	TT	TT	TT	TT	TT	TT	TT	TT	TT	TT	TT	TT	TC	TT	TT	TT	TT	TT	TT	TT	TT	TC
chr1_9959141_A_C	CC	CC	CC	CC	CC	CC	CC	CC	AC	CC	CC	CC	CC	CC	CC	CC	CC	CC	CC	CC	CC	CC	CC	CC	CC	CC	CC	CC	CC	CC	CC	CC	NA	CC	CC	CC	CC	CC	CC	CC	CC	CC	CC	CC	CC	CC	CC	CC	CC
chr1_996477_A_G	AA	AG	AG	AA	AG	AA	AA	AA	AG	AG	AG	AG	AA	GG	AG	AA	AA	AA	GG	AA	GG	AA	AG	AA	AG	AA	AA	AG	AA	AA	AA	AA	AA	AA	AA	AA	AG	GG	AA	GG	AA	AG	AA	AA	GG	AA	AA	AA	AA
chr1_9996086_C_T	TT	TT	TT	TT	CC	CC	TC	TT	TC	TT	CC	TC	TT	CC	TC	TT	TT	TT	TT	TT	TT	TT	TT	TT	TC	TT	TT	TT	TT	TT	TT	TT	TT	TT	TT	TT	TT	TT	TT	TT	TT	TT	TT	TT	TT	TC	TT	TT	TT
chr1_random_299123_A_G	AA	GG	AA	AA	GG	GG	GG	AA	AG	GG	AG	AG	AA	GG	AA	AA	AA	AA	AA	AA	AA	AA	AA	AA	GG	AA	GG	AA	AA	AA	AA	AA	AA	GG	AA	GG	AA	AA	AA	AG	GG	AA	GG	AA	AA	AA	AA	AA	AG
chr1_random_299660_A_G	GG	AG	AG	GG	GG	GG	GG	GG	GG	GG	AG	GG	GG	AG	GG	NA	GG	NA	GG	GG	GG	GG	GG	GG	GG	GG	GG	GG	GG	GG	GG	GG	NA	AG	GG	GG	GG	GG	GG	GG	GG	GG	GG	NA	GG	AG	GG	GG	GG
chr1_random_310365_A_C	AA	AA	AA	AC	AA	AA	AA	CC	AC	AA	AC	AC	CC	AA	CC	AA	AA	AA	AA	AA	AA	AA	AC	AA	AA	AA	AA	AA	AA	AA	AA	AA	AA	AA	AA	AA	AA	AA	AA	AC	AA	AA	AA	AA	NA	AC	AA	AA	AC
chr1_random_312051_A_G	AA	AG	AA	AA	AG	AG	GG	AA	AA	GG	AG	AA	AA	AG	AA	AA	AA	AA	AA	AA	AA	AA	AA	AA	AA	AA	GG	AA	AA	AA	AA	AA	AA	AG	AA	GG	AA	AA	NA	AA	GG	AA	AA	AA	AA	AA	AA	AA	AG
chr1_random_320168_A_G	GG	GG	GG	AG	GG	GG	GG	GG	AG	GG	GG	AG	AA	GG	AG	GG	GG	GG	GG	GG	GG	GG	AG	GG	GG	GG	GG	GG	GG	GG	GG	GG	GG	GG	GG	GG	GG	GG	GG	AG	GG	GG	GG	GG	GG	GG	GG	GG	AG
chr1_random_468874_C_T	TT	TT	TT	TC	TT	TT	TT	TT	TC	TT	TT	TC	CC	TT	TC	TT	TT	TT	TT	TT	TT	TT	TC	TT	TT	TT	TT	TT	TT	TT	TT	TT	TT	TT	TT	TT	TT	TT	TT	TC	TT	TT	TT	TT	TT	TT	TT	TT	TC
chr1_random_487744_C_T	TT	TC	TT	TT	TC	TC	TT	TT	TC	TT	TT	TC	TT	TC	TT	TT	TT	TT	TT	TT	TT	TT	TT	TT	CC	TT	TT	TT	TT	TT	TT	TT	TT	TT	TT	TT	TT	TT	TT	TT	TT	TT	TT	TT	TT	TT	TT	TT	TT
chr1_random_490188_A_G	NA	GG	NA	GG	GG	GG	GG	AA	GG	GG	AG	GG	GG	GG	AG	GG	GG	GG	GG	GG	GG	GG	GG	GG	GG	GG	GG	GG	GG	NA	NA	GG	GG	GG	GG	GG	GG	GG	GG	GG	GG	GG	GG	GG	NA	AG	GG	GG	GG
chr1_random_518920_A_G	GG	GG	GG	GG	AG	AG	AA	GG	AG	AG	AG	AG	GG	GG	GG	GG	GG	GG	NA	GG	NA	GG	GG	GG	AG	GG	GG	GG	GG	GG	GG	GG	NA	GG	GG	GG	GG	NA	GG	GG	GG	NA	GG	GG	GG	GG	GG	GG	GG
chr1_random_522206_A_C	AA	AA	AA	AC	AA	AA	AA	AC	AC	AA	AC	AA	AC	AA	CC	NA	AA	NA	AA	AA	AA	AA	AC	AA	AA	AA	AA	AA	AA	AA	AA	AA	AA	AA	AA	AA	AA	AA	AA	AA	AA	AA	AA	NA	AA	AC	AA	AA	AC
chr1_random_522794_C_T	TT	TT	TT	TT	TT	TT	TT	TT	TT	TT	TT	TT	TC	TT	TT	NA	NA	NA	TT	TT	TT	TT	TC	TT	TT	TT	TT	TT	TT	TT	TT	TT	TT	TT	TT	TT	TT	TT	TT	TT	TT	TT	TT	NA	TT	TT	TT	TT	TT
chr1_random_545810_C_T	CC	TC	CC	CC	TC	CC	CC	CC	CC	TC	CC	CC	CC	TC	CC	CC	CC	CC	CC	CC	CC	CC	CC	CC	TC	CC	CC	CC	CC	CC	CC	CC	CC	CC	CC	CC	CC	CC	CC	CC	CC	CC	CC	CC	TT	CC	CC	CC	CC
chr2_10280395_C_T	TT	CC	TT	TT	TC	CC	CC	TT	TC	CC	CC	TC	TT	CC	TC	TT	TT	TT	TT	TT	TT	TT	TT	TT	CC	TT	TT	TT	TT	TT	TT	TT	TT	TT	TT	TT	TT	TT	TT	TT	TT	TT	TT	TT	TT	TC	TT	TT	TT
chr2_10288147_A_G	GG	GG	GG	GG	GG	GG	GG	GG	GG	GG	GG	GG	AG	GG	GG	AA	AA	AA	GG	AG	GG	NA	GG	GG	GG	GG	GG	GG	GG	AG	GG	GG	GG	GG	GG	GG	GG	GG	GG	GG	GG	GG	GG	AA	GG	GG	GG	GG	GG
chr2_10292647_C_T	CC	TT	CC	CC	TT	TT	TT	CC	TC	TT	TT	TC	CC	TT	TC	CC	CC	CC	CC	CC	CC	CC	CC	CC	TT	CC	CC	CC	CC	CC	CC	CC	CC	CC	CC	CC	CC	CC	CC	CC	CC	CC	CC	CC	CC	TC	CC	CC	CC
chr2_1034330_A_C	AA	AA	AA	AA	AA	AA	AA	AA	AA	AA	AA	AA	AC	AA	AA	AA	AA	AA	AA	AA	AA	AA	AA	AA	AA	AA	AA	AA	AA	AA	AA	AA	AA	AA	AA	AA	AA	AA	AA	AA	AA	AA	AA	AA	AA	AA	AA	AA	AA
chr2_10345624_C_T	CC	CC	CC	TC	CC	CC	CC	TC	TC	CC	CC	TC	TC	CC	TC	NA	NA	NA	CC	CC	CC	CC	TT	CC	CC	CC	CC	TC	CC	CC	CC	CC	CC	CC	CC	CC	CC	CC	CC	TC	CC	CC	CC	NA	CC	CC	CC	CC	TC
chr2_10372341_G_T	TT	GG	TT	TG	GG	GG	GG	TG	GG	GG	GG	GG	GG	GG	GG	TT	TT	TT	TT	TT	TT	TT	TT	TT	GG	TT	TT	TT	TT	TT	TT	TT	TT	TT	TT	TT	TT	TT	TT	GG	TT	TT	TT	TT	NA	GG	TT	TT	TG
chr2_10418680_A_G	GG	AA	AG	GG	GG	AG	GG	GG	GG	AG	GG	GG	GG	GG	GG	GG	GG	GG	GG	AA	GG	GG	GG	GG	AG	AA	AA	AA	GG	AG	GG	GG	GG	AG	GG	AA	AG	GG	GG	AG	AA	GG	AA	GG	GG	AG	AA	GG	GG
chr2_1043891_C_T	CC	CC	CC	CC	CC	CC	CC	CC	CC	CC	CC	CC	TC	CC	CC	CC	NA	CC	CC	CC	CC	CC	CC	CC	CC	CC	CC	CC	CC	CC	CC	CC	CC	CC	CC	CC	CC	CC	CC	CC	CC	CC	CC	CC	CC	CC	CC	CC	CC
chr2_10441235_A_G	AG	AA	AA	AG	GG	AG	GG	GG	GG	AG	GG	GG	AG	GG	GG	AA	AA	AA	AG	AA	AA	AA	GG	GG	AG	AA	AA	AA	GG	AA	AG	GG	NA	AG	AG	AA	AG	AA	GG	AG	AA	AA	AA	AA	GG	AG	AA	GG	AG
chr2_10503939_A_G	AA	AA	AA	AG	GG	AG	GG	GG	GG	AG	GG	GG	AG	GG	GG	AA	AA	AA	AA	AA	GG	NA	AG	AA	AG	AA	AA	AA	AA	AA	AA	AA	GG	AG	AA	AA	AA	NA	AA	GG	AA	GG	AA	AA	AA	AG	AA	AA	AG
chr2_10510317_A_G	AA	AA	AA	AG	AA	AA	AA	AG	AG	AA	AA	AG	AG	AA	AG	AA	AA	AA	AA	AA	AA	AA	AA	AA	AA	AA	AA	AA	AA	AA	AA	AA	AA	AA	AA	AA	AA	AA	AA	AG	AA	AA	AA	AA	AA	AA	AA	AA	AG
chr2_10699793_A_C	CC	AA	CC	AC	AA	AA	CC	AA	AA	AA	AA	AA	AA	AA	AA	CC	CC	CC	CC	CC	AA	CC	AA	AC	AA	CC	CC	CC	CC	CC	CC	AA	CC	CC	AC	CC	CC	AA	AA	AC	CC	AC	AC	CC	CC	AC	CC	CC	AC
chr2_1079970_A_G	GG	GG	GG	GG	GG	GG	GG	AG	GG	GG	AG	AG	GG	GG	AG	GG	GG	GG	GG	GG	GG	GG	GG	GG	GG	GG	GG	GG	GG	AG	GG	GG	GG	GG	GG	GG	GG	GG	GG	GG	GG	GG	GG	GG	GG	GG	GG	GG	GG
chr2_109895_C_T	CC	TC	CC	CC	CC	CC	CC	CC	TC	TC	TC	TC	CC	CC	TC	TT	TT	TT	CC	TC	CC	TT	CC	CC	CC	CC	CC	CC	CC	NA	CC	CC	CC	CC	TC	CC	CC	CC	CC	CC	CC	CC	CC	TT	CC	TC	CC	CC	CC
chr2_1111374_C_T	TT	TT	TC	TT	TC	TC	TT	TT	TT	TC	TT	TC	TT	TT	TT	CC	CC	CC	TT	TC	TT	CC	TT	TT	TC	CC	CC	CC	TC	TC	TT	TC	CC	CC	TC	CC	TC	TT	TT	CC	CC	TT	CC	CC	TT	TC	CC	TT	TC
chr2_1129940_G_T	TT	TT	TT	TT	TT	TT	TT	TT	TT	TT	TT	TT	TG	TT	TT	TT	TT	TT	TT	TT	TT	TT	TT	TT	TT	TT	TT	TT	NA	TT	TT	TT	TT	TT	TT	TT	TT	TT	TT	TT	TT	TT	TT	TT	TT	TT	TT	TT	TT
chr2_1139305_A_G	GG	AG	GG	GG	AG	AG	AG	AG	GG	AA	GG	AG	GG	GG	GG	GG	GG	GG	GG	GG	GG	GG	GG	GG	AG	GG	GG	GG	GG	GG	GG	GG	GG	GG	GG	GG	GG	GG	GG	GG	GG	GG	GG	GG	GG	GG	GG	GG	GG
chr2_1169209_C_T	TT	TT	TT	TT	TT	TT	TT	TC	CC	TT	TT	TT	TC	TT	TT	TT	TT	TT	TT	TT	TT	TT	TT	TT	TT	TT	TT	TT	TT	TT	TT	TT	TT	TT	TT	TT	TT	TT	TT	TT	TT	TT	TT	TT	TT	TT	TT	TT	TT
chr2_1194240_A_C	AA	CC	AA	AA	CC	CC	AC	AA	AA	CC	AC	AC	AC	CC	CC	CC	CC	CC	AA	AA	AA	AA	CC	AC	CC	CC	AA	AA	AA	AA	AA	CC	AA	AC	AA	CC	CC	AA	AA	CC	AC	AA	CC	CC	AA	AC	AA	AC	AC
chr2_1201275_C_T	TT	TT	TT	TT	TT	TT	TT	TC	CC	TT	TT	TT	TC	TT	TT	TT	TT	TT	TT	TT	TT	TT	TT	TT	TT	TT	TT	TT	TT	TT	TT	TT	TT	TT	TT	TT	TT	TT	TT	TT	TT	TT	NA	TT	TT	TT	TT	TT	TT
chr2_1233291_C_T	CC	CC	CC	CC	CC	CC	CC	CC	CC	CC	TC	CC	TC	CC	TC	CC	CC	CC	CC	CC	CC	CC	CC	CC	CC	CC	CC	CC	CC	CC	CC	CC	CC	CC	CC	CC	CC	CC	CC	CC	CC	CC	CC	CC	CC	CC	CC	CC	CC
chr2_1263468_A_G	GG	AA	GG	GG	AA	AA	AA	AG	GG	AA	GG	AA	GG	AG	GG	GG	GG	GG	GG	GG	GG	GG	GG	GG	AA	GG	GG	GG	GG	GG	GG	GG	GG	GG	GG	GG	GG	GG	GG	AG	GG	GG	GG	GG	GG	GG	GG	GG	GG
chr2_12651672_C_T	NA	CC	CC	TC	CC	CC	CC	TC	TC	CC	CC	TC	TT	CC	TC	NA	NA	NA	CC	CC	CC	CC	CC	CC	CC	CC	CC	TC	CC	CC	NA	CC	CC	CC	CC	CC	CC	CC	CC	TC	TC	CC	CC	NA	CC	CC	CC	CC	TC
chr2_12653859_G_T	TT	TT	TT	TT	TT	TT	TT	TT	TT	TT	TT	TT	GG	TT	TT	GG	GG	GG	TT	TT	TT	TT	TT	TT	TT	TT	TT	GG	TT	TT	TT	TT	TT	TT	TT	NA	TT	TT	TT	NA	GG	TT	TT	GG	TT	TT	TT	TT	TT
chr2_12687047_G_T	GG	TT	GG	GG	TG	TT	TT	TG	GG	TG	TG	TG	GG	TG	TG	GG	GG	GG	GG	GG	GG	GG	GG	GG	TT	GG	GG	GG	GG	GG	GG	GG	GG	GG	GG	GG	GG	GG	GG	GG	GG	GG	GG	GG	GG	GG	GG	GG	GG
chr2_1270536_A_C	CC	CC	CC	AC	CC	CC	CC	CC	CC	CC	AC	CC	CC	CC	CC	CC	CC	CC	CC	CC	CC	CC	CC	CC	CC	CC	CC	CC	CC	CC	CC	CC	CC	CC	CC	CC	CC	CC	CC	CC	CC	CC	CC	CC	CC	CC	CC	CC	AC
chr2_12717297_A_G	AA	GG	AA	AA	AG	AG	GG	AA	AA	AG	AA	AA	AA	AA	AA	AA	AA	AA	AA	AA	AA	AA	AA	AA	AG	AA	AA	AA	AA	AA	AA	AA	AA	AA	AA	AA	AA	AA	AA	AA	AA	AA	AA	AA	AA	AA	AA	AA	AA
chr2_12966_C_T	CC	TC	CC	CC	CC	CC	TC	TC	CC	CC	TC	TC	TC	TT	TC	CC	CC	CC	CC	CC	CC	CC	CC	CC	CC	CC	CC	CC	TT	CC	CC	CC	CC	CC	CC	CC	CC	CC	CC	CC	CC	CC	CC	CC	CC	TC	TC	CC	TC
chr2_13066496_A_G	GG	AA	GG	GG	AA	AA	AA	AG	AG	AA	AA	AG	GG	AA	AG	GG	GG	GG	GG	GG	GG	GG	GG	GG	AA	GG	GG	GG	GG	GG	GG	GG	GG	GG	GG	GG	GG	GG	GG	GG	GG	GG	GG	GG	GG	AG	GG	GG	GG
chr2_1307761_A_G	AA	AA	AA	GG	AA	AA	AA	AG	GG	AA	AG	AG	AG	AG	AG	NA	NA	NA	AA	AA	AA	AA	AA	AA	AA	AA	AA	AA	AA	AA	AA	AA	AA	AA	AA	AA	AA	AA	AA	AA	AA	AA	AA	NA	AA	AG	AA	AA	AG
chr2_13131040_C_T	CC	TT	CC	CC	TT	TT	TT	TC	TC	TT	TT	TC	CC	TT	TC	CC	CC	CC	CC	CC	CC	CC	CC	CC	TT	CC	CC	CC	CC	CC	CC	CC	CC	CC	CC	CC	CC	CC	CC	CC	CC	CC	CC	CC	CC	TC	CC	CC	TC
chr2_13148623_A_G	GG	AA	GG	GG	AA	AA	AA	AG	AG	AA	AA	AG	GG	AA	AG	NA	NA	NA	GG	GG	GG	GG	GG	GG	AA	GG	GG	GG	GG	GG	GG	GG	GG	GG	GG	GG	GG	GG	GG	GG	GG	GG	NA	NA	GG	AG	GG	GG	GG
chr2_13397782_A_G	AA	GG	AA	AG	GG	GG	GG	GG	GG	GG	GG	GG	AG	GG	GG	GG	GG	GG	AA	AA	AA	GG	AA	AA	GG	AA	AG	AG	AA	AA	AA	AA	AA	AA	AG	GG	AG	AA	AA	AG	AG	AA	AG	GG	AA	AG	AA	AA	AG
chr2_13421510_A_G	GG	GG	GG	GG	GG	GG	GG	GG	GG	GG	GG	GG	GG	GG	GG	GG	GG	GG	GG	GG	GG	GG	GG	GG	GG	GG	GG	GG	GG	GG	GG	GG	GG	GG	GG	GG	GG	GG	GG	GG	GG	GG	GG	GG	GG	GG	GG	AG	GG
chr2_13423466_A_G	GG	GG	GG	AG	GG	GG	AG	AG	AG	AG	AG	AG	AG	GG	AA	GG	GG	GG	AG	GG	GG	GG	GG	GG	AG	AA	AG	AA	GG	GG	GG	GG	GG	AG	GG	GG	AG	GG	GG	AA	AG	AG	AA	GG	GG	AG	GG	GG	AA
chr2_1347809_C_T	CC	CC	CC	CC	TC	CC	CC	CC	CC	CC	TC	CC	TC	CC	TC	CC	CC	CC	CC	CC	CC	CC	CC	CC	CC	CC	CC	CC	CC	CC	CC	CC	CC	CC	CC	CC	CC	CC	CC	CC	CC	CC	CC	CC	CC	CC	CC	CC	CC
chr2_13508002_G_T	GG	GG	GG	GG	GG	GG	GG	TG	TG	TG	TG	TG	TG	TG	GG	GG	GG	GG	GG	GG	GG	GG	GG	GG	GG	NA	GG	GG	GG	GG	GG	GG	GG	GG	GG	GG	GG	GG	GG	GG	GG	GG	GG	GG	GG	TT	GG	GG	GG
chr2_14053110_A_G	AA	AG	AA	AG	GG	GG	AG	AG	GG	GG	GG	GG	GG	GG	GG	AA	AA	AA	AA	AA	AA	AA	AG	AA	GG	AA	GG	AA	AA	AA	AA	AA	AA	AA	AA	AA	AA	AA	AA	AG	AA	AA	AA	AA	AA	AG	AA	AA	AG
chr2_14057713_G_T	TG	TG	NA	NA	GG	GG	TG	TG	GG	GG	GG	GG	GG	GG	GG	TT	TT	TT	GG	TT	GG	TT	TG	TT	GG	GG	GG	TT	TT	TT	TG	TT	TT	GG	TT	TG	TT	GG	TT	GG	GG	TT	GG	TT	GG	GG	TT	TT	GG
chr2_141152_A_G	AA	AG	AA	AA	AA	AA	AA	AG	AA	AG	AA	AA	AA	AA	AA	AA	AA	AA	AA	AA	AA	AA	AA	AA	AA	AA	GG	AA	AA	AA	AA	AA	AA	AA	AA	AA	AA	AA	AA	AA	AA	AA	AA	AA	AA	AA	AA	AA	GG
chr2_1424334_G_T	GG	TT	GG	GG	TT	GG	GG	GG	GG	TG	TG	GG	TG	TG	TG	GG	GG	GG	GG	GG	GG	GG	GG	GG	TT	GG	GG	GG	GG	GG	GG	GG	GG	GG	GG	GG	GG	GG	GG	GG	GG	GG	GG	GG	GG	GG	GG	GG	GG
chr2_1424892_G_T	TG	TT	TG	TT	TT	GG	GG	TG	TT	TG	TT	GG	TT	TT	TG	GG	GG	GG	TT	TG	TT	NA	GG	GG	TT	GG	NA	GG	GG	TT	TG	GG	GG	GG	NA	GG	GG	TT	GG	GG	GG	TT	GG	GG	TT	TG	GG	GG	TT
chr2_14320386_A_G	GG	AA	GG	NA	AA	AA	AA	AG	AA	AA	AA	AA	AG	AA	AA	NA	NA	NA	GG	GG	GG	GG	GG	GG	AA	GG	GG	GG	GG	GG	GG	GG	GG	GG	GG	GG	GG	GG	GG	AG	GG	GG	GG	NA	GG	NA	GG	GG	NA
chr2_14353207_C_T	CC	TT	CC	TC	TT	TT	TT	NA	TT	TT	TT	TT	TT	TT	TT	CC	CC	CC	CC	CC	CC	CC	CC	CC	TT	NA	NA	NA	CC	CC	CC	CC	CC	CC	CC	CC	CC	CC	CC	TC	NA	CC	CC	CC	CC	TC	CC	CC	TT
chr2_14353671_A_G	AA	GG	AA	AG	GG	GG	GG	AG	GG	GG	GG	GG	GG	GG	GG	AA	AA	AA	AA	AA	AA	AA	AA	AA	GG	NA	NA	NA	AA	AA	AA	AA	AA	AA	AA	AA	AA	AA	AA	AG	NA	AA	AA	AA	AA	AG	AA	AA	GG
chr2_1449046_A_G	GG	GG	GG	AG	GG	GG	GG	GG	GG	GG	AG	GG	GG	GG	GG	NA	NA	NA	GG	GG	GG	GG	GG	GG	GG	GG	GG	GG	GG	GG	GG	GG	GG	GG	GG	GG	GG	GG	GG	AG	GG	GG	GG	NA	GG	GG	GG	GG	AA
chr2_1459108_A_C	CC	CC	CC	CC	CC	CC	CC	CC	CC	CC	CC	CC	CC	CC	CC	AA	AA	AA	CC	CC	CC	CC	CC	CC	CC	CC	CC	CC	CC	CC	CC	CC	CC	CC	CC	CC	CC	CC	CC	CC	CC	CC	CC	AA	CC	CC	CC	CC	CC
chr2_14661047_C_T	TC	CC	CC	TC	CC	CC	CC	TC	TC	TC	TC	TC	TC	TC	TC	NA	NA	NA	TT	TC	TT	CC	TC	TT	CC	CC	CC	NA	CC	CC	TC	TT	CC	CC	CC	CC	CC	TC	TC	TC	CC	TC	CC	NA	CC	TC	CC	CC	TC
chr2_14702692_A_C	CC	AA	CC	CC	AA	AA	AA	CC	AC	AC	AC	AC	CC	AC	AC	CC	CC	CC	CC	CC	CC	CC	CC	CC	AA	CC	CC	CC	CC	CC	CC	CC	CC	CC	CC	CC	CC	CC	CC	CC	CC	CC	CC	CC	CC	CC	CC	CC	CC
chr2_14733683_A_G	AA	GG	AG	GG	GG	GG	GG	AG	GG	GG	GG	GG	GG	GG	GG	AA	AA	AA	AA	AG	AG	AA	AG	GG	GG	AA	AA	AA	AA	AG	AA	AG	AA	AA	AA	GG	AG	AA	AG	GG	AA	AG	GG	AA	AA	GG	AA	AA	AG
chr2_14777037_A_C	AA	CC	AA	CC	CC	CC	CC	AC	CC	CC	CC	CC	AC	CC	CC	AA	AA	AA	AA	AA	AA	AA	AA	AA	CC	AA	AA	AA	AA	AA	AA	AA	AA	AA	AA	AA	AA	AA	AA	CC	AA	AA	AA	AA	AA	AC	AA	AA	AC
chr2_14822863_A_G	AG	GG	GG	AG	GG	GG	GG	AG	AG	AG	AG	AG	AA	AG	AG	GG	GG	GG	GG	GG	GG	GG	GG	GG	GG	GG	GG	GG	GG	GG	AG	GG	GG	AG	GG	AA	GG	GG	GG	AG	AA	GG	GG	GG	GG	AG	GG	GG	AG
chr2_1486301_A_G	AA	AA	AA	AG	AA	AA	AA	AG	GG	AA	AG	AG	AG	AG	AA	NA	NA	NA	AA	AA	AA	AA	AA	AA	AA	AA	AA	AA	AA	AA	AA	AA	AA	AA	AA	AA	AA	AA	AA	AG	AA	AA	AA	NA	AA	GG	AA	AA	AG
chr2_14941180_C_T	CC	TT	CC	CC	TC	TT	TT	CC	CC	CC	CC	CC	CC	TC	CC	NA	NA	NA	CC	CC	CC	NA	TC	TT	TC	CC	CC	CC	CC	CC	CC	CC	CC	CC	CC	CC	CC	CC	CC	CC	CC	CC	CC	NA	CC	CC	CC	TC	CC
chr2_14954503_C_T	TT	TT	TT	TT	TT	TT	TT	TT	TC	TC	TC	TC	TT	TT	TC	TT	TT	TT	TT	TT	TT	NA	TT	TT	TC	NA	NA	NA	TT	TT	TT	TT	TT	NA	TT	NA	TT	TT	TT	TT	NA	TT	NA	TT	TT	TT	TT	TT	TT
chr2_14983912_C_T	CC	CC	CC	TC	CC	CC	CC	TC	TC	TC	TC	TC	TC	TC	TC	CC	CC	CC	CC	CC	CC	CC	TC	CC	CC	CC	CC	CC	CC	CC	CC	CC	CC	CC	CC	CC	CC	CC	CC	TC	CC	CC	CC	CC	CC	TC	CC	CC	TC
chr2_1513819_C_T	CC	TT	CC	TC	TT	CC	TT	CC	CC	TC	TC	CC	CC	TC	TC	TT	TT	TT	CC	CC	CC	CC	CC	CC	TC	TT	CC	CC	CC	CC	CC	TT	CC	TT	CC	TT	CC	CC	CC	CC	TT	CC	CC	TT	CC	CC	CC	TT	TC
chr2_15148539_C_T	TT	CC	TT	CC	CC	CC	CC	CC	CC	CC	CC	TC	CC	CC	CC	CC	CC	CC	CC	TT	CC	TT	TT	TT	CC	TT	NA	NA	TT	TT	TT	TT	TT	TT	TT	TT	TT	CC	TT	TC	NA	TC	TT	CC	TC	CC	TT	TT	TC
chr2_1539000_A_G	GG	GG	GG	GG	GG	GG	GG	GG	GG	GG	GG	AG	GG	GG	GG	NA	NA	NA	GG	GG	GG	GG	GG	GG	GG	GG	GG	GG	GG	GG	GG	GG	GG	GG	GG	GG	GG	GG	GG	GG	GG	GG	GG	NA	GG	GG	GG	GG	GG
chr2_15635103_A_G	GG	AG	GG	GG	AG	AG	AA	GG	GG	GG	GG	GG	GG	AG	GG	GG	GG	GG	GG	GG	GG	GG	GG	GG	AG	GG	GG	GG	GG	NA	GG	GG	GG	GG	GG	GG	GG	GG	GG	GG	GG	GG	GG	GG	GG	GG	GG	GG	GG
chr2_1579733_C_T	TT	CC	TT	TT	CC	CC	CC	TC	TT	CC	TC	TC	TC	TC	CC	TT	TT	TT	TT	NA	TT	TT	TT	TT	CC	TT	TT	TT	TT	TT	TT	TT	TC	TT	TT	TT	TT	TT	TT	TT	TT	TT	TT	TT	TT	TT	TT	TT	TT
chr2_15833950_A_G	GG	GG	GG	GG	AA	AG	AG	GG	AG	GG	AG	AG	GG	GG	AG	NA	NA	NA	GG	GG	GG	GG	GG	GG	AG	GG	GG	GG	GG	GG	GG	GG	GG	GG	GG	GG	GG	GG	GG	GG	GG	GG	GG	NA	GG	AG	NA	GG	GG
chr2_15835744_C_T	CC	TT	CC	TC	CC	TC	TC	TT	TC	TT	TC	TC	TC	TT	TC	CC	CC	CC	CC	CC	CC	CC	CC	CC	TC	CC	CC	CC	CC	CC	CC	CC	CC	CC	CC	CC	CC	CC	CC	TC	CC	NA	CC	CC	CC	TC	CC	CC	TC
chr2_16044596_A_G	AA	AA	AA	AA	AA	AA	AA	AA	AA	AA	AA	AA	AA	AA	AA	NA	NA	NA	AA	AA	AA	NA	AG	AA	AA	AA	NA	NA	AA	NA	AA	AA	AA	AA	AA	AA	AA	NA	AA	AA	AA	AA	NA	NA	AA	AA	AA	AA	AA
chr2_16048099_C_T	CC	NA	CC	TC	CC	TC	TC	TT	TC	TT	TC	TC	TC	TT	TC	CC	CC	CC	CC	CC	CC	CC	CC	CC	TC	CC	CC	CC	CC	CC	CC	CC	CC	CC	CC	CC	CC	CC	CC	TC	CC	CC	CC	CC	CC	TC	CC	CC	TC
chr2_1606894_A_G	GG	GG	GG	AG	GG	GG	GG	AG	AA	AG	AG	AG	AG	AG	GG	GG	GG	GG	GG	GG	GG	GG	GG	GG	AG	GG	GG	GG	GG	GG	GG	GG	GG	GG	GG	GG	GG	GG	GG	AG	GG	GG	GG	GG	GG	AG	GG	GG	AG
chr2_16084660_G_T	GG	TT	GG	TG	TT	TT	TT	TT	TT	TT	TT	TT	TG	TT	TT	GG	GG	GG	GG	GG	GG	GG	TG	GG	TT	GG	GG	GG	GG	GG	GG	GG	GG	GG	GG	GG	GG	GG	GG	TG	GG	GG	GG	GG	GG	TG	GG	GG	NA
chr2_161067_C_T	CC	TC	CC	CC	CC	CC	CC	TC	CC	TC	CC	CC	CC	CC	CC	CC	CC	CC	CC	CC	TC	CC	TC	CC	CC	CC	CC	CC	CC	CC	CC	TC	CC	CC	CC	CC	CC	CC	CC	CC	CC	CC	CC	CC	CC	CC	CC	CC	CC
chr2_16280570_C_T	TT	TC	TT	TC	TT	TT	TC	CC	TC	CC	TC	TC	TC	CC	TC	TT	TT	TT	TT	TT	TT	NA	CC	NA	TT	TT	TT	TT	TT	TT	TT	NA	TT	TT	TT	TT	TT	TT	TT	TC	TT	TT	TT	TT	NA	CC	TT	TT	TC
chr2_16328837_A_G	GG	GG	GG	AG	GG	GG	GG	AA	AG	AG	AG	AG	AG	AG	AG	GG	GG	GG	GG	GG	GG	GG	GG	NA	GG	GG	GG	GG	GG	GG	GG	GG	GG	GG	GG	GG	GG	GG	GG	AG	GG	GG	GG	GG	GG	AG	GG	GG	AG
chr2_1639758_A_G	AA	AA	AA	AA	AG	GG	AG	AA	AA	AA	AG	AG	AG	AG	GG	AA	AA	AA	AA	AA	AA	AA	AA	AA	AG	AA	AA	AA	AA	AA	AA	AA	AA	AA	AA	AA	AA	AA	AA	AA	AA	AA	AA	AA	AA	AA	AA	AA	AA
chr2_16484854_C_T	CC	TT	TC	TT	CC	TC	TT	TT	TC	TT	TC	TC	TT	TT	TC	CC	CC	CC	CC	CC	CC	CC	CC	CC	TT	CC	CC	CC	CC	CC	CC	CC	CC	CC	CC	CC	CC	CC	CC	TC	CC	CC	CC	CC	CC	TC	NA	CC	TC
chr2_16495943_C_T	CC	CC	CC	NA	CC	CC	CC	TT	TC	TT	TC	TC	TC	TT	TC	CC	CC	CC	CC	CC	CC	CC	CC	NA	CC	CC	CC	CC	CC	CC	CC	NA	CC	CC	CC	CC	CC	CC	CC	TC	CC	CC	CC	CC	CC	TC	CC	CC	TC
chr2_16538196_A_G	GG	AG	GG	AG	GG	GG	AG	AA	AG	AA	AG	AG	AG	AA	AG	GG	GG	GG	GG	GG	GG	GG	GG	GG	GG	GG	GG	GG	GG	GG	GG	GG	GG	GG	GG	NA	GG	GG	GG	NA	GG	GG	NA	GG	GG	AG	GG	GG	AG
chr2_16540832_A_G	GG	GG	GG	AG	GG	GG	GG	AA	AG	AG	AG	AG	AG	AG	AG	GG	GG	GG	GG	GG	GG	GG	GG	GG	GG	AA	GG	AG	GG	GG	GG	GG	GG	GG	GG	GG	GG	GG	GG	AG	GG	GG	GG	GG	GG	AA	GG	GG	AA
chr2_16550998_A_G	AA	AA	AA	AA	GG	AG	AA	AA	AG	AA	AG	AG	AA	AA	AG	NA	NA	NA	AA	AA	AA	AA	AG	AA	AA	AA	AA	AA	AA	AA	AA	AA	AA	AA	AA	AA	AA	AA	AA	AG	AA	AA	AA	NA	AA	AA	AA	AA	AA
chr2_1656518_C_T	CC	TT	CC	CC	TC	CC	TC	CC	TC	TT	CC	CC	CC	CC	CC	CC	TC	CC	CC	CC	CC	CC	CC	CC	TC	CC	CC	CC	CC	CC	CC	CC	CC	CC	CC	CC	CC	CC	CC	CC	CC	CC	CC	CC	CC	CC	CC	CC	CC
chr2_16619946_C_T	CC	TC	CC	CC	TT	TT	TC	CC	TC	CC	TC	TC	TC	CC	TC	CC	CC	CC	CC	CC	CC	CC	TC	CC	TT	CC	CC	CC	CC	CC	CC	CC	CC	CC	CC	CC	CC	CC	CC	TC	CC	CC	CC	CC	CC	CC	CC	CC	CC
chr2_16652759_A_G	AA	GG	AA	AG	AA	AG	GG	GG	AG	GG	AG	AG	AG	GG	AG	AA	AA	AA	AA	AA	AA	AA	AG	AA	GG	AA	AA	AA	AA	AA	AA	AA	AA	AA	AA	AA	AA	AA	AA	AG	AA	AA	AA	AA	AA	AG	AA	AA	AG
chr2_16684333_A_G	AA	GG	AA	AA	AG	GG	GG	AA	AG	AG	AG	AA	AA	AG	AG	AA	AA	AA	AA	AA	AA	AA	AA	AA	GG	AA	AA	AA	AA	AA	AA	AA	AA	AA	AA	AA	AA	AA	AA	AA	AA	AA	AA	AA	AA	AA	AA	AA	AA
chr2_16685674_A_G	AA	AA	AA	AG	AA	AA	AA	GG	AG	AG	AG	AG	GG	AG	AG	GG	NA	GG	AA	AA	AA	AA	AA	AA	AA	AA	AA	AA	AA	AA	AA	AA	NA	AA	AA	AA	AA	AA	AA	AA	AA	AA	AA	GG	AA	AG	AA	AA	AG
chr2_16788326_C_T	TT	TC	TT	TT	TT	TT	TC	TT	TT	TC	TT	TC	TC	TC	TT	TT	TT	TT	TT	TT	TT	NA	TC	TT	TT	CC	CC	CC	TT	TT	TT	TT	TT	CC	TT	CC	TC	TT	TT	CC	CC	TT	CC	TT	TT	TT	TT	TT	TC
chr2_16788656_C_T	CC	CC	TC	CC	CC	CC	CC	CC	CC	CC	CC	CC	TC	CC	CC	NA	NA	NA	CC	CC	TC	CC	CC	CC	CC	CC	CC	CC	CC	TC	CC	CC	NA	CC	CC	CC	CC	CC	CC	CC	CC	CC	CC	NA	CC	TC	CC	CC	CC
chr2_16808228_C_T	TT	TT	TT	TT	TT	TT	TT	TT	TT	TT	TT	TC	TT	TT	TT	TT	TT	TT	TT	TT	TT	TT	TT	TT	TT	TT	TT	TT	TT	TT	TT	TT	TT	TT	TT	TT	TT	TT	TT	TT	TT	TT	TT	TT	TT	TT	TT	TT	TT
chr2_16814230_A_G	GG	AG	GG	GG	GG	GG	AG	GG	GG	AG	GG	GG	GG	AG	GG	NA	NA	NA	GG	GG	GG	GG	GG	GG	GG	GG	GG	GG	GG	AG	GG	GG	GG	GG	GG	NA	GG	GG	GG	GG	GG	GG	GG	NA	GG	GG	GG	GG	GG
chr2_16854734_C_T	CC	CC	CC	CC	CC	CC	CC	CC	CC	CC	CC	CC	CC	CC	CC	CC	CC	CC	TC	CC	CC	CC	CC	TC	CC	CC	CC	TC	CC	CC	CC	CC	CC	CC	CC	CC	CC	CC	TC	TC	CC	CC	TT	CC	CC	CC	CC	CC	CC
chr2_16869475_G_T	GG	TT	GG	GG	GG	TG	TT	GG	GG	TG	GG	GG	GG	TG	GG	GG	GG	GG	GG	GG	GG	GG	TG	GG	TT	GG	GG	GG	TG	GG	GG	GG	GG	GG	GG	GG	GG	GG	GG	TG	GG	GG	GG	GG	GG	GG	GG	GG	GG
chr2_16900669_A_G	AA	AG	AA	AA	GG	AG	AG	AA	AG	AG	AG	AG	AA	AG	AG	AA	AA	AA	AA	AA	AA	AA	AG	AA	AA	AA	AA	GG	AA	AA	AA	AA	AA	AA	AA	AA	AG	AA	AA	GG	AA	AA	GG	AA	AA	AA	AA	AA	AA
chr2_16916164_A_C	AA	AC	AA	AA	AA	AC	AC	AA	AA	AA	AA	AA	AA	AA	AA	NA	AA	NA	AA	AA	NA	AA	AA	AA	CC	AA	AA	AA	AA	AA	AA	AA	AA	AA	AA	AA	AA	AA	AA	AA	AA	AA	AA	NA	AA	AA	AA	AA	AA
chr2_1702120_A_G	AA	AA	AA	AG	AG	AG	AG	AG	AG	AA	AG	AG	AG	AG	AG	AA	AA	AA	AA	AA	AA	AA	AA	AA	AA	AA	AG	AG	AA	AA	AA	AA	AA	AA	AA	AA	AG	AA	AA	AG	AA	AA	AG	AA	AG	AG	AA	AA	AG
chr2_17148717_A_G	GG	AG	GG	GG	GG	AG	AG	GG	GG	GG	GG	GG	GG	GG	GG	GG	GG	GG	GG	GG	GG	GG	GG	GG	AG	GG	GG	GG	GG	GG	GG	GG	GG	GG	GG	GG	GG	GG	GG	GG	GG	GG	GG	GG	GG	GG	GG	GG	GG
chr2_17149486_C_T	CC	TT	CC	CC	TC	TT	TT	CC	TC	TC	TC	TC	CC	TC	TC	CC	CC	CC	CC	CC	CC	CC	CC	CC	TT	CC	CC	CC	CC	CC	CC	CC	CC	CC	CC	CC	CC	CC	CC	CC	CC	CC	CC	CC	CC	CC	CC	CC	CC
chr2_17150032_A_G	GG	AA	GG	GG	AG	AA	AA	GG	AG	AG	AG	AG	GG	AG	AG	GG	GG	GG	GG	GG	GG	GG	AG	GG	AA	GG	GG	GG	GG	GG	GG	GG	GG	AG	GG	GG	GG	GG	GG	AG	AG	GG	GG	GG	GG	GG	NA	GG	AG
chr2_17184542_A_G	AA	GG	AA	AA	AG	GG	GG	AA	AG	AG	AG	AG	AA	AG	AG	AA	AA	AA	AA	AA	AA	AA	AA	AA	GG	AA	AA	AA	AA	AA	AA	AA	AA	AA	AA	AA	AA	AA	AA	AA	AA	AA	AA	AA	AA	AA	AA	AA	AA
chr2_17216929_G_T	GG	TG	GG	GG	GG	TG	TG	GG	GG	TG	GG	GG	TG	GG	GG	GG	GG	GG	GG	GG	GG	GG	GG	GG	TG	TT	TT	TT	GG	GG	GG	GG	GG	TT	GG	TT	TG	GG	GG	GG	TT	GG	GG	GG	GG	GG	GG	GG	TG
chr2_17275097_C_T	CC	TC	CC	TT	CC	CC	TC	TT	TC	TC	TC	TT	TC	TT	TC	CC	CC	CC	CC	CC	CC	CC	TC	CC	CC	CC	CC	CC	TC	CC	CC	CC	CC	CC	CC	CC	CC	CC	CC	NA	CC	CC	TT	CC	CC	TC	CC	CC	TC
chr2_17308518_C_T	CC	TC	CC	CC	TT	TC	TC	CC	TC	CC	TC	TC	CC	TC	TC	CC	CC	CC	CC	CC	CC	CC	CC	CC	TC	CC	CC	CC	CC	CC	CC	CC	CC	CC	CC	CC	CC	CC	CC	CC	CC	CC	CC	CC	CC	CC	CC	CC	CC
chr2_17340911_G_T	TT	GG	TT	TG	TG	TG	GG	GG	TG	GG	TG	GG	GG	TG	TG	TT	TT	TT	TT	TT	TT	TT	TG	TT	TG	TT	TT	TT	TT	TT	TT	TT	TT	TT	TT	TT	TT	TT	TT	NA	TT	TT	TT	TT	TT	TG	TT	TT	TG
chr2_17369631_A_G	AA	AA	AA	AA	AG	AG	AA	AA	AG	AA	AG	AA	AA	AG	AG	AA	AA	AA	AA	AA	NA	AA	AA	AA	AG	AA	AA	AA	AA	AA	AA	AA	AA	AA	AA	AA	AA	AA	AA	AA	AA	AA	AA	AA	AA	AA	AA	AA	AA
chr2_17400888_A_G	GG	AG	GG	GG	GG	GG	AG	GG	GG	GG	GG	GG	GG	GG	GG	GG	GG	GG	GG	GG	GG	GG	GG	GG	GG	GG	GG	GG	GG	GG	GG	GG	GG	GG	GG	GG	GG	GG	GG	GG	GG	GG	GG	GG	GG	GG	GG	GG	GG
chr2_17403109_G_T	GG	TG	GG	GG	GG	GG	TG	GG	GG	GG	GG	GG	GG	GG	GG	GG	GG	GG	GG	GG	GG	GG	GG	GG	GG	GG	GG	GG	GG	GG	GG	GG	GG	GG	GG	GG	GG	GG	GG	GG	GG	GG	GG	GG	GG	GG	GG	GG	GG
chr2_17436725_A_C	CC	CC	CC	AC	CC	CC	CC	AA	AC	AC	AC	AC	AC	AC	AC	NA	NA	NA	CC	AC	CC	CC	AC	AA	CC	CC	CC	CC	AA	CC	CC	AA	AA	CC	AC	CC	AC	CC	AA	CC	CC	CC	CC	NA	CC	AC	AA	AA	AC
chr2_17447263_C_T	TT	TT	TT	TT	TC	TC	TT	TT	TC	TT	TC	TC	TT	TC	TC	TT	TT	TT	TT	TT	TT	TT	TT	TT	TT	TT	TT	TT	TT	TT	TT	TT	TT	TT	TT	TT	TT	TT	TT	TT	TT	TT	TT	TT	TT	TT	TT	TT	TT
chr2_17448179_G_T	TT	TT	TT	TG	TT	TT	TT	GG	TG	TG	TG	TG	TG	TG	TG	TT	TT	TT	TT	TT	TT	TT	TG	TT	TT	TT	TT	TT	TT	TT	TT	TT	TT	TT	TT	TT	TT	TT	TT	TG	TT	TT	TT	TT	TT	TG	TT	TT	TG
chr2_17616602_C_T	CC	CC	CC	TC	CC	CC	CC	TT	TC	TC	TC	TC	TC	TC	TC	NA	NA	NA	CC	CC	CC	CC	CC	CC	CC	CC	CC	CC	CC	CC	CC	CC	CC	CC	CC	CC	CC	CC	CC	CC	CC	CC	CC	NA	CC	TC	CC	CC	TC
chr2_17647143_G_T	TG	TT	GG	GG	TT	TT	TT	GG	TG	TG	TG	TG	TG	TG	TG	NA	NA	NA	TT	TT	TT	TT	TG	TT	TT	TT	TT	TT	TT	TT	TG	TT	TT	TT	TT	TT	TT	TT	TT	TG	TT	TG	TT	NA	TT	TG	TT	TT	TG
chr2_17677589_A_G	AA	GG	AA	GG	AG	AA	GG	GG	AG	GG	AG	GG	AG	GG	AG	NA	NA	NA	AA	GG	AA	NA	AG	GG	GG	GG	NA	GG	GG	AA	AA	GG	GG	NA	GG	GG	GG	AA	GG	AA	NA	AA	GG	NA	AA	GG	GG	GG	GG
chr2_17694758_C_T	TC	TC	TC	TT	TT	TT	TT	TT	TT	TT	TT	TT	TT	TC	TT	TT	TT	TT	TT	TT	TT	TT	TT	TT	CC	TC	CC	CC	TT	TC	TC	TT	TT	CC	TT	CC	TT	TT	TT	TC	CC	TT	TT	TT	TT	TT	CC	TT	TT
chr2_17712162_C_T	CC	CC	CC	CC	TC	TT	CC	CC	TC	CC	TC	CC	CC	CC	TC	CC	CC	CC	CC	CC	CC	CC	CC	CC	CC	CC	CC	CC	CC	CC	CC	CC	CC	CC	CC	CC	CC	CC	CC	CC	CC	CC	NA	CC	CC	CC	CC	CC	CC
chr2_17743000_A_G	GG	GG	GG	AG	GG	GG	GG	AA	AG	AG	AG	AG	AA	AG	AG	AA	AA	AA	GG	GG	GG	GG	AA	AA	GG	GG	GG	GG	GG	GG	GG	AA	GG	GG	AG	GG	GG	GG	NA	AG	GG	GG	GG	AA	AA	AA	GG	GG	AG
chr2_17762787_C_T	CC	CC	CC	TC	CC	CC	CC	TT	TC	TC	TC	TC	TT	TC	TC	TT	TT	TT	CC	CC	CC	CC	TC	CC	CC	TT	CC	TT	CC	CC	CC	CC	TT	TT	CC	TT	TC	CC	CC	TT	TT	CC	TT	TT	CC	TC	TT	TC	TT
chr2_17771152_C_T	CC	CC	CC	TC	CC	CC	CC	TT	TC	TC	TC	TC	TT	TC	TC	CC	CC	CC	CC	CC	CC	CC	TT	TC	CC	TT	CC	TT	CC	CC	CC	CC	CC	TT	CC	TT	TC	CC	CC	TT	TT	CC	TT	CC	CC	TC	CC	CC	TT
chr2_17903397_A_C	AA	AC	AA	AC	AC	AC	AC	CC	AC	AC	AC	AC	AC	AC	AC	AA	AA	AA	AA	AA	AA	AA	AC	AA	AC	AA	AC	AA	AA	AA	AA	AA	AA	AA	AA	AA	AA	AA	AA	CC	AA	AA	AC	AA	AA	AC	AA	AA	AC
chr2_1793393_C_T	TT	CC	TT	TC	TC	TC	TC	TC	TC	CC	TC	CC	TC	TC	TC	NA	NA	NA	TT	TT	TT	TT	TT	TT	CC	TT	TT	TT	TT	TT	TT	TT	TT	TT	TT	TT	TT	TT	TT	TC	TT	TT	TT	NA	NA	TC	TT	TT	TC
chr2_17960025_A_G	GG	AA	GG	GG	AA	AA	AA	GG	AG	AG	AG	AG	AG	AG	AG	AA	AA	AA	AA	GG	GG	GG	GG	GG	AA	GG	NA	GG	GG	GG	GG	GG	GG	GG	GG	GG	GG	AG	GG	GG	GG	AG	GG	AA	GG	GG	GG	GG	GG
chr2_18006607_A_G	AA	GG	AA	AA	GG	GG	GG	AA	AG	AG	AG	AG	AA	AG	AG	AA	AA	AA	AA	AA	AA	AA	AA	AA	GG	AA	NA	AA	AA	AA	AA	AA	AA	AA	AA	AA	AA	AA	AA	AG	AA	AA	AA	AA	NA	AA	AA	AA	AA
chr2_18082219_C_T	CC	TT	CC	CC	TT	TT	TT	CC	TC	TC	TC	TC	CC	TC	TC	TT	TT	TT	NA	CC	CC	CC	CC	CC	TT	TC	CC	CC	CC	CC	CC	CC	CC	CC	CC	CC	CC	NA	CC	TC	CC	CC	CC	TT	CC	CC	CC	CC	TC
chr2_1808997_A_C	AA	AA	AA	AA	AA	AC	AA	AA	AA	AA	AA	AC	AA	AA	AA	NA	NA	NA	AA	AA	AA	AA	AA	AA	AC	AA	AA	AC	AA	AA	AA	AA	AA	AA	AA	AC	AA	AA	AA	AA	AA	AA	AA	NA	NA	AA	AA	AA	AA
chr2_18096204_C_T	TT	TT	TT	TC	TT	TC	TT	CC	TC	TC	TC	TC	TC	TC	TC	TT	TT	TT	TT	TT	NA	NA	TC	TT	TT	TT	TT	TT	TT	TT	TT	TT	TT	TT	TT	TT	TT	NA	TT	TT	TT	TT	TT	TT	TT	TC	TT	TT	TC
chr2_18116456_C_T	CC	TT	CC	CC	TT	TC	TT	CC	TC	TC	TC	CC	CC	TC	TC	NA	NA	NA	CC	CC	NA	NA	CC	CC	TC	CC	CC	NA	CC	CC	CC	NA	CC	CC	CC	CC	NA	NA	CC	CC	CC	CC	CC	NA	CC	CC	CC	CC	CC
chr2_1813865_C_T	CC	CC	CC	CC	CC	CC	CC	CC	TC	CC	TC	CC	CC	CC	CC	CC	CC	CC	CC	CC	CC	CC	CC	CC	CC	CC	CC	CC	CC	CC	CC	CC	CC	CC	CC	CC	CC	CC	CC	CC	CC	CC	CC	CC	CC	CC	CC	CC	TC
chr2_18145693_G_T	TT	TT	TT	TG	TT	TT	TT	GG	TG	TG	TG	TT	TG	TG	TG	TT	TT	TT	TT	TT	TT	TT	TT	TT	TT	TT	TT	TT	TT	TT	TT	TT	TT	TT	TT	TT	TT	TT	TT	TT	TT	TT	TT	TT	TT	TG	TT	TT	TG
chr2_18150017_C_T	CC	TT	CC	TC	TC	TC	TC	TT	TT	TT	TT	TT	TT	TT	TT	NA	NA	NA	CC	CC	CC	CC	CC	CC	TC	CC	CC	CC	CC	CC	CC	CC	CC	CC	CC	CC	CC	CC	CC	TC	CC	CC	CC	NA	CC	TC	CC	CC	TC
chr2_18192295_G_T	TT	TT	TT	TG	TT	TT	TT	GG	TG	TG	TG	TT	GG	TG	TG	TT	TT	TT	TT	TT	TT	TT	TT	TT	TT	TT	TT	TT	TT	TT	TT	TT	TT	TT	TT	TT	TT	TT	TT	TT	TT	TT	TT	TT	TT	TG	TT	TT	TG
chr2_18212051_A_G	GG	AA	GG	GG	AG	AA	AG	GG	AG	AG	AG	GG	GG	AG	AG	GG	GG	GG	GG	GG	GG	GG	AG	GG	AG	GG	GG	GG	GG	GG	GG	GG	GG	GG	GG	GG	GG	GG	GG	GG	GG	GG	GG	GG	GG	GG	GG	GG	GG
chr2_18229930_A_C	CC	AA	CC	CC	AC	AA	AC	CC	AC	AC	AC	AC	CC	AC	AC	NA	AA	NA	AA	AC	AA	AA	CC	CC	AC	CC	CC	CC	CC	AC	CC	CC	AA	NA	AC	CC	CC	AA	CC	CC	NA	AA	CC	NA	CC	CC	CC	CC	CC
chr2_18241571_C_T	CC	CC	CC	TC	CC	CC	CC	TT	TC	TC	TC	CC	TT	TC	TC	CC	CC	CC	CC	CC	CC	CC	CC	CC	CC	CC	CC	CC	CC	CC	CC	CC	NA	CC	CC	CC	CC	CC	CC	CC	CC	CC	CC	CC	CC	TC	CC	CC	TT
chr2_1826086_A_G	AA	GG	AA	AA	GG	GG	GG	AA	AA	GG	AG	AG	AG	AG	GG	AA	AA	AA	AA	AA	AA	AA	AA	AA	GG	AA	AA	AA	AA	AA	AA	AA	AA	AA	AA	AA	AA	AA	AA	AA	AA	AA	AA	AA	AA	AA	AA	AA	AA
chr2_18305755_C_T	TT	CC	TT	TC	TC	CC	CC	CC	TC	CC	TC	TC	TC	CC	TC	TT	TT	TT	TT	TT	TT	TT	TC	TT	TT	TT	TT	TT	TT	TT	TT	TT	TT	TT	TT	TT	TT	TT	TT	TT	TT	TT	TT	TT	TT	TC	TT	TT	TC
chr2_18360408_A_G	GG	GG	GG	GG	GG	GG	GG	GG	AG	GG	AG	GG	AG	GG	AG	GG	GG	GG	AA	GG	GG	GG	GG	GG	AA	GG	GG	GG	GG	GG	GG	GG	GG	GG	GG	GG	GG	AG	GG	AG	GG	AA	GG	GG	GG	GG	GG	GG	GG
chr2_18396759_A_G	GG	GG	GG	GG	GG	GG	GG	GG	GG	GG	GG	GG	AG	GG	GG	GG	GG	GG	GG	GG	GG	GG	GG	GG	GG	GG	GG	GG	GG	GG	GG	GG	GG	GG	GG	GG	GG	GG	GG	GG	GG	GG	GG	GG	GG	GG	GG	GG	GG
chr2_18400049_C_T	TT	TT	TT	TC	TT	TT	TT	CC	TC	TC	TC	TT	TC	TC	TC	TT	TT	TT	TT	TT	TT	TT	TT	TT	TT	TT	TT	TT	TT	TT	TT	TT	TT	NA	TT	NA	TT	TT	TT	TT	NA	TT	TT	TT	TT	TC	TT	TT	TC
chr2_18455249_A_G	AA	AA	AA	AG	AG	AA	AA	GG	AG	AG	AG	AG	GG	AG	AG	AA	AA	AA	AA	AA	AA	AA	AG	AA	AA	AA	AA	AA	AA	AA	AA	AA	AA	AA	AA	AA	AA	AA	AA	AG	AA	AA	AA	AA	AA	AG	AA	AA	AG
chr2_18456632_C_T	TT	TT	TT	TC	TC	TT	TT	CC	TC	TC	TC	TT	TC	TC	TC	TT	TT	TT	TT	TT	TT	TT	TC	TT	TT	TT	TT	TT	TT	TT	TT	TT	TT	TT	TT	TT	TT	TT	TT	TT	TT	TT	TT	TT	TT	TC	TT	TT	TC
chr2_18490893_G_T	GG	TT	GG	GG	TG	TT	TT	GG	TG	TG	TG	TG	GG	TG	TG	GG	GG	GG	GG	TG	GG	GG	GG	GG	TT	TT	TT	TT	TG	GG	GG	GG	TG	TT	GG	TT	TG	GG	TG	TG	TT	GG	TT	GG	GG	GG	GG	TT	TG
chr2_18523796_C_T	TT	TT	TT	TC	TC	TT	TT	CC	TC	TC	TC	TC	TC	TC	TC	TT	TT	TT	NA	TT	NA	TT	TC	TT	TT	TT	TT	TT	TT	TT	TT	TT	TT	TT	TT	TT	TT	NA	TT	TC	TT	TT	TT	TT	TT	TC	TT	TT	TC
chr2_18524257_A_G	AA	AA	AA	AG	AG	AA	AA	GG	AG	AG	AG	AG	GG	AG	AG	AA	AA	AA	AA	AA	AA	AA	AG	AA	AA	GG	AA	AA	AA	AA	AA	AA	AA	AA	AA	AA	AA	AA	AA	AG	AA	AA	AA	AA	AA	AG	AA	AA	AG
chr2_18588253_A_G	GG	AA	GG	GG	AG	AA	AA	GG	AG	AG	AG	AA	GG	AG	AG	GG	GG	GG	GG	GG	GG	GG	GG	GG	AA	GG	GG	GG	GG	GG	GG	GG	GG	GG	GG	GG	GG	GG	GG	AG	GG	GG	GG	GG	GG	GG	GG	GG	GG
chr2_18612075_A_G	AA	AA	AA	AG	AG	AA	AA	GG	AG	AG	AG	AG	GG	AG	AG	AA	AA	AA	AA	AA	AA	AA	AG	AA	AA	AA	AA	AA	AA	AA	AA	AA	AA	AA	AA	AA	AA	AA	AA	AG	AA	AA	AA	AA	AA	AG	AA	AA	AG
chr2_18617126_C_T	CC	CC	CC	TC	TC	CC	CC	TT	TC	TC	TC	TC	TT	TC	TC	CC	CC	CC	CC	CC	CC	CC	TC	CC	CC	CC	CC	CC	CC	CC	CC	CC	CC	CC	CC	CC	CC	CC	CC	TC	CC	CC	CC	CC	CC	TC	CC	CC	TC
chr2_1886798_A_G	GG	AA	GG	AG	AA	AA	AA	AG	AG	AG	AG	AG	AA	AG	AA	GG	GG	GG	GG	GG	GG	GG	GG	GG	AG	GG	GG	GG	GG	GG	GG	GG	GG	GG	GG	GG	GG	GG	GG	GG	GG	GG	GG	GG	GG	GG	GG	GG	GG
chr2_1919608_A_G	AA	AA	AA	AA	AG	AG	AG	AG	GG	AG	AG	AG	AA	GG	AG	GG	GG	GG	AA	GG	AA	GG	GG	GG	AG	GG	GG	GG	GG	AG	AA	GG	GG	GG	GG	GG	GG	AA	GG	GG	GG	AA	GG	GG	GG	GG	GG	GG	GG
chr2_1970704_C_T	TT	CC	TT	TC	TT	TC	TC	CC	CC	TC	TC	TC	TC	TC	TT	NA	NA	NA	TT	TT	TT	TT	TT	TT	TC	TT	CC	TT	TT	TT	TT	TT	TT	CC	TT	CC	TC	TT	TT	CC	CC	TT	CC	NA	TT	TC	TT	TT	CC
chr2_2012940_C_T	TT	TT	TT	TT	CC	TC	TC	TT	TT	TC	TC	TC	TC	TC	CC	TT	TT	TT	TT	TT	TT	TT	TT	TT	TC	TT	TT	TT	TT	TT	TT	TT	TT	TT	TT	TT	TT	TT	TT	TT	TT	TT	TT	TT	TT	TT	TT	TT	TT
chr2_2074802_A_G	AA	AA	AA	AA	AG	AG	AA	AA	AG	AG	GG	AG	AG	AG	AG	AA	NA	AA	AA	AA	AA	AA	AA	AA	AG	AA	AA	AA	AA	AA	AA	AA	AA	AA	AA	AA	AA	AA	AA	AG	AA	AA	AA	AA	NA	AA	AA	AA	AG
chr2_2107558_A_G	AA	AA	AA	AG	GG	AG	AA	GG	AG	AG	GG	AG	GG	AG	AG	GG	GG	GG	GG	AG	GG	AA	GG	GG	GG	GG	AA	AG	GG	AA	AA	GG	GG	GG	AG	GG	GG	GG	GG	AG	GG	GG	AG	GG	GG	AG	GG	GG	GG
chr2_2117505_A_G	GG	GG	GG	AG	GG	GG	GG	AA	AG	GG	GG	GG	AG	GG	GG	GG	GG	GG	AA	AG	AG	AA	GG	GG	GG	GG	GG	GG	GG	AG	GG	GG	GG	GG	AG	GG	GG	GG	GG	GG	GG	AG	GG	GG	GG	GG	GG	GG	AG
chr2_2123366_A_G	AA	AA	AA	AA	AA	AA	AA	AA	AA	AA	AA	AA	AA	AG	AA	AA	AA	AA	AA	AA	AA	AA	AA	AA	AA	AA	AA	AA	AA	AA	AA	AA	AA	AA	AA	AA	AA	AA	AA	AG	AA	AA	AA	AA	GG	AG	AA	AA	AA
chr2_2138984_G_T	GG	GG	GG	TG	TG	TG	GG	TT	TG	TG	TT	TG	TT	TT	TG	TT	TT	TT	GG	GG	GG	GG	GG	GG	TG	TG	TG	GG	GG	GG	GG	GG	GG	GG	GG	GG	GG	GG	GG	TG	GG	GG	GG	TT	GG	TG	GG	GG	TG
chr2_2172483_A_C	AA	CC	AA	AA	AC	CC	CC	AA	AA	AC	AA	AC	AA	AC	AC	AA	AA	AA	AA	AA	AA	AA	AA	AA	CC	AA	AA	AA	AA	AA	AA	AA	AA	AA	AA	AA	AA	AA	AA	AA	AA	AA	AA	AA	AA	AA	AA	AA	AA
chr2_2193000_C_T	CC	CC	CC	TC	TC	CC	CC	TT	CC	TC	TC	TC	TT	CC	TC	CC	CC	CC	CC	CC	CC	CC	CC	CC	CC	CC	CC	CC	CC	CC	CC	CC	TC	CC	CC	CC	CC	CC	CC	CC	CC	TC	CC	CC	CC	CC	CC	CC	CC
chr2_2200380_C_T	TT	CC	TT	TC	TC	CC	TC	CC	CC	TC	TC	TC	TC	CC	TT	TT	TT	TT	TT	TC	TT	CC	TT	TT	CC	TT	CC	TC	TT	TC	TT	TT	TT	TT	TC	TT	TT	TT	TT	TT	TT	TT	TT	TT	TT	TC	TT	TT	CC
chr2_2231932_A_G	AA	AA	AA	AG	AG	AA	AA	GG	AG	AA	AG	AA	AG	AG	AG	AA	AA	AA	AA	AA	AA	AA	AA	AA	AA	AA	AA	AA	AA	AA	AA	AA	AA	AA	AA	AA	AA	AA	AA	AG	AA	AA	AA	AA	AA	AG	AA	AA	AG
chr2_2266367_A_G	GG	GG	GG	GG	GG	GG	GG	GG	GG	GG	GG	GG	GG	AG	AG	GG	GG	GG	GG	GG	GG	GG	GG	GG	GG	GG	GG	GG	GG	GG	GG	GG	GG	GG	GG	GG	GG	GG	GG	AG	GG	GG	GG	GG	NA	AG	GG	GG	GG
chr2_2266506_C_T	CC	TT	CC	TC	TT	TT	TT	TT	TC	TT	TC	TT	TT	TT	TT	CC	CC	CC	CC	TC	CC	TT	CC	CC	TT	CC	CC	CC	CC	TC	CC	CC	CC	TT	TC	TC	CC	CC	CC	TC	TT	CC	CC	CC	TT	TC	CC	CC	CC
chr2_2294582_A_G	AA	AA	AA	AA	AA	AA	AA	AA	AG	AA	AG	AA	AA	AA	AG	AA	AA	AA	AA	AA	AA	AA	AA	AA	AA	AA	AA	AA	AA	AA	AA	AA	AA	AA	AA	AA	AA	AA	AA	AA	AA	AA	AA	AA	AA	AA	AA	AA	AG
chr2_2327659_A_G	AA	AA	AA	AA	AA	AA	AA	AG	GG	AG	AG	AA	AA	AG	AG	GG	GG	GG	AA	AA	AA	AA	AA	AA	AG	AA	GG	GG	AA	AA	AA	AA	AA	AA	AA	AA	AG	AA	AA	GG	AA	AA	GG	GG	AA	AG	AA	AA	GG
chr2_2350416_C_T	CC	TT	CC	CC	TT	TT	TT	CC	CC	TC	TC	TT	TC	TC	TC	CC	CC	CC	CC	CC	CC	CC	CC	CC	TC	CC	CC	CC	CC	CC	CC	CC	CC	CC	CC	CC	CC	CC	CC	CC	CC	CC	CC	CC	CC	CC	CC	CC	CC
chr2_235174_C_T	CC	CC	CC	TC	CC	CC	CC	CC	CC	CC	TC	CC	CC	CC	CC	NA	NA	NA	CC	CC	CC	CC	CC	CC	CC	CC	CC	CC	CC	CC	CC	CC	CC	CC	CC	CC	CC	CC	CC	CC	CC	CC	CC	NA	CC	CC	CC	CC	CC
chr2_2358066_C_T	TT	TT	TT	TC	TT	TT	TT	TC	TT	TC	TT	TT	TC	TT	TT	TT	TT	TT	TT	TT	TT	TT	TT	TT	TC	TC	TT	TT	TT	TT	TT	TT	TT	TT	TT	TT	TT	TT	TT	TC	TT	TT	CC	TT	CC	TT	TT	TT	TC
chr2_2387582_A_G	GG	GG	GG	GG	GG	GG	GG	GG	AG	GG	AG	GG	GG	GG	GG	GG	GG	GG	GG	GG	GG	GG	GG	GG	GG	GG	GG	GG	GG	GG	GG	GG	GG	GG	GG	GG	GG	GG	GG	AG	GG	GG	GG	GG	GG	GG	GG	GG	AG
chr2_2424500_A_G	GG	AA	GG	GG	AG	AA	AA	GG	GG	AA	AG	AA	AG	AG	AG	GG	GG	GG	GG	GG	GG	GG	GG	GG	AA	GG	GG	GG	GG	GG	GG	GG	GG	GG	GG	GG	GG	GG	GG	GG	GG	GG	GG	GG	GG	GG	GG	GG	GG
chr2_2425720_G_T	GG	TT	TT	GG	TT	TT	TT	GG	TG	TT	TG	TT	TG	TG	TG	GG	GG	GG	GG	TT	GG	NA	TT	TT	TT	GG	GG	GG	TT	TG	GG	TT	TT	GG	TT	GG	TG	GG	TT	GG	GG	GG	GG	GG	TT	GG	TT	TT	GG
chr2_2450199_C_T	CC	CC	CC	TC	CC	CC	CC	TT	TC	CC	TC	CC	TC	CC	TC	CC	CC	CC	CC	CC	CC	CC	CC	CC	CC	CC	CC	CC	CC	CC	CC	CC	CC	CC	CC	CC	CC	CC	CC	TC	CC	CC	CC	CC	CC	CC	CC	CC	TC
chr2_2486995_C_T	CC	CC	CC	CC	CC	CC	CC	TC	CC	CC	CC	CC	CC	CC	TC	TT	TT	TT	CC	CC	CC	CC	CC	CC	CC	CC	CC	CC	CC	CC	CC	CC	CC	CC	CC	CC	CC	CC	CC	CC	CC	CC	CC	TT	CC	CC	CC	CC	CC
chr2_2525554_C_T	TT	CC	TT	TT	CC	CC	CC	TT	TC	CC	TC	CC	TC	TC	TC	TT	TT	TT	NA	TT	NA	TT	TT	TT	CC	NA	NA	NA	TT	TT	TT	TT	NA	NA	TT	NA	TT	TT	TT	TT	NA	TT	NA	TT	TT	TT	TT	TT	TT
chr2_2574744_A_C	CC	CC	CC	AC	CC	CC	CC	AA	AC	CC	AC	CC	AC	AC	AC	CC	CC	CC	CC	CC	CC	CC	CC	CC	CC	CC	CC	CC	CC	CC	CC	CC	CC	CC	CC	CC	CC	CC	CC	AC	CC	CC	CC	CC	CC	AC	CC	CC	AC
chr2_2579624_A_G	AA	AA	AA	AG	AA	AA	AA	GG	AG	AA	AG	AA	AG	AG	AA	AA	AA	AA	AA	AA	AA	AA	AA	AA	AA	AA	AA	AA	AA	AA	AA	AA	AA	AA	AA	AA	AA	AA	AA	AG	AA	AA	AA	AA	AA	AG	AA	AA	AG
chr2_2608966_C_T	CC	CC	CC	TC	CC	CC	CC	TT	CC	CC	CC	CC	TC	CC	CC	CC	NA	CC	CC	CC	CC	CC	CC	CC	CC	CC	CC	CC	CC	CC	CC	NA	CC	CC	CC	CC	CC	CC	NA	CC	CC	CC	CC	CC	CC	CC	CC	CC	CC
chr2_2635299_A_G	AA	AA	AA	AA	AG	AA	AA	AA	AA	AA	AG	GG	AG	AG	AG	AA	AA	AA	AA	AA	AA	AA	AA	AA	AG	AG	AG	AG	AG	AA	AA	AG	AG	AG	AA	AG	AG	AA	AA	AA	AA	AA	AA	AA	AA	AA	AG	AA	AG
chr2_266133_C_T	CC	CC	CC	CC	CC	CC	CC	CC	CC	CC	CC	CC	TC	CC	CC	NA	NA	NA	CC	CC	CC	NA	CC	CC	CC	CC	CC	CC	CC	CC	CC	CC	CC	CC	CC	CC	CC	CC	CC	CC	CC	CC	CC	NA	CC	CC	CC	CC	CC
chr2_2664548_C_T	CC	TC	CC	CC	TC	TT	TT	CC	TC	TT	TC	TT	TC	TC	TC	CC	CC	CC	CC	CC	CC	CC	CC	CC	TT	CC	CC	CC	CC	CC	CC	CC	CC	CC	CC	CC	CC	CC	CC	CC	CC	CC	CC	CC	CC	CC	CC	CC	CC
chr2_2665647_A_G	GG	AG	GG	AG	AG	AA	AA	AA	AA	AA	AG	AA	AA	AA	AA	GG	GG	GG	GG	GG	GG	GG	GG	GG	AA	GG	GG	GG	GG	GG	GG	GG	GG	GG	GG	GG	GG	GG	GG	AG	GG	GG	GG	GG	GG	AG	GG	GG	AG
chr2_269208_A_G	GG	AA	GG	GG	AA	AA	AA	GG	AA	AA	AG	GG	GG	AA	AA	GG	GG	GG	GG	GG	GG	GG	GG	GG	AA	GG	GG	GG	GG	GG	GG	GG	GG	GG	GG	GG	GG	GG	GG	GG	GG	GG	GG	GG	GG	AG	GG	GG	AG
chr2_2711696_G_T	TT	TT	TT	TT	TT	TT	TT	TT	TT	TT	TG	TT	TT	TT	TT	NA	NA	NA	TT	TT	TT	TT	TT	TT	TT	TT	TT	TT	TT	TT	TT	TT	TT	TT	TT	TT	TT	TT	TT	TT	TT	TT	TT	NA	TT	TT	TT	TT	TT
chr2_2733262_A_G	GG	AG	GG	AG	AA	GG	AG	AA	AG	GG	AG	GG	AG	AG	AG	GG	GG	GG	AA	GG	AA	GG	GG	GG	AG	AA	AA	AA	GG	GG	GG	GG	AA	AA	GG	AA	AG	AA	GG	AA	AA	AA	AA	GG	GG	AG	AG	GG	AG
chr2_2760746_A_G	AA	AA	AA	AG	AA	AA	AA	AG	AA	AA	AA	AA	AG	AA	AA	AA	AA	AA	AA	AA	AA	AA	AA	AA	AA	AA	AA	AA	AA	AA	AA	AA	AA	AA	AA	AA	AA	AA	AA	AA	AA	AA	AA	AA	AA	AA	AA	AA	AA
chr2_2776308_C_T	TT	TT	TT	TT	TT	TT	TT	TT	TT	TT	TC	TT	TT	TT	TT	TT	TT	TT	TT	TT	TT	TT	TT	TT	TT	TT	TT	TT	TT	TT	TT	TT	TT	TT	TT	TT	TT	TT	TT	TT	TT	TT	TT	TT	TT	TT	TT	TT	TT
chr2_2811785_C_T	CC	TC	CC	CC	TT	TT	TC	CC	TC	CC	TC	CC	TC	TC	TC	CC	CC	CC	CC	CC	CC	CC	CC	CC	TT	CC	CC	CC	CC	CC	CC	CC	CC	CC	CC	CC	CC	CC	CC	CC	CC	CC	CC	CC	CC	CC	CC	CC	TC
chr2_2828762_A_G	AA	GG	AA	AA	GG	GG	AG	AA	GG	AG	AG	GG	AG	AG	GG	AA	AA	AA	AA	AA	AA	AA	AA	AA	GG	AA	AA	AA	AA	AA	AA	AA	AA	AA	AA	AA	AA	AA	AA	AA	AA	AA	AA	AA	AA	AA	AA	AA	AG
chr2_2885855_A_C	CC	CC	CC	AC	CC	CC	CC	AC	CC	CC	CC	CC	AC	AC	CC	CC	CC	CC	CC	CC	CC	CC	CC	CC	CC	CC	CC	CC	CC	CC	CC	CC	CC	CC	CC	CC	CC	CC	CC	CC	CC	CC	CC	CC	CC	AC	CC	CC	CC
chr2_2888876_C_T	TT	TT	TT	TC	TT	TT	TT	TC	TC	TT	TT	TT	TC	TC	TT	TT	TT	TT	TT	TT	TT	NA	TT	TT	TT	TT	TT	TT	TT	TT	TT	TT	TT	TT	TT	TT	TT	TT	TT	TT	TT	TT	TT	TT	TT	TC	TT	TT	TC
chr2_2920251_C_T	TT	TT	TT	TC	TT	TT	TT	TC	TT	TT	TC	TT	TC	TT	TT	TT	TT	TT	TT	TT	TT	TT	TT	TT	TT	TT	TT	TT	TT	TT	TT	TT	TT	TT	TT	TT	TT	TT	TT	TT	TT	TT	TT	TT	TT	TT	TT	TT	TT
chr2_2948635_A_G	GG	AG	GG	GG	AG	AA	AG	AG	GG	GG	AG	GG	AG	GG	AA	AA	AA	AA	GG	GG	GG	GG	GG	GG	AG	AG	GG	AA	GG	GG	GG	GG	GG	GG	GG	GG	AG	GG	GG	GG	GG	GG	GG	AA	AA	GG	GG	GG	GG
chr2_296224_A_G	AA	AA	AA	NA	AA	AA	AA	AA	AA	AA	AG	AA	AA	AA	AA	AA	AA	AA	AA	AA	AA	AA	AA	AA	AA	AA	AA	AA	AA	AA	AA	AA	AA	AA	AA	AA	AA	AA	AA	AA	AA	AA	AA	AA	AA	AA	AA	AA	AA
chr2_2966286_C_T	TT	TC	TT	TT	TT	TT	TT	TT	TC	TT	TC	TT	TT	TC	TT	TT	TT	TT	TT	TT	TT	TT	TT	TT	TT	TT	TT	TT	TT	TT	TT	TT	TT	TT	TT	TT	TT	TT	TT	TC	TT	TT	TT	TT	TT	TC	TT	TT	TC
chr2_2981861_A_G	AA	AA	AA	AA	AG	GG	AA	AA	AG	AA	AA	AA	AA	AA	AG	AA	AA	AA	AA	AA	AA	AA	AA	AA	AA	AA	AA	AA	AA	AA	AA	AA	AA	AA	AA	AA	AA	AA	AA	AA	AA	AA	AA	AA	AA	AA	AA	AA	AA
chr2_3012768_A_G	GG	GG	GG	GG	GG	GG	GG	GG	GG	GG	AG	GG	GG	GG	GG	GG	GG	GG	GG	GG	GG	GG	GG	GG	GG	GG	GG	GG	GG	GG	GG	GG	GG	GG	GG	GG	GG	GG	GG	GG	GG	GG	GG	GG	GG	GG	GG	GG	GG
chr2_3040529_C_T	TC	TT	CC	CC	TT	TT	TT	CC	TC	TT	TC	TT	TC	TC	TC	CC	CC	CC	CC	CC	CC	CC	CC	CC	TT	TT	CC	TT	CC	CC	TC	CC	CC	TC	CC	TT	TC	CC	CC	TC	TT	CC	TT	CC	CC	CC	CC	CC	TC
chr2_3106328_A_C	AA	CC	AA	AA	CC	CC	CC	AA	AA	CC	AC	CC	AC	AC	CC	AA	AA	AA	AA	AA	AA	AA	AA	AA	CC	AA	AA	AA	AA	AA	AA	AA	AA	AA	AA	AA	AA	AA	AA	AA	AA	AA	AA	AA	AA	AA	AA	AA	AA
chr2_3111428_C_T	CC	CC	CC	CC	CC	CC	CC	CC	CC	CC	TC	CC	CC	CC	CC	CC	CC	CC	CC	CC	CC	CC	CC	CC	CC	CC	CC	CC	CC	CC	CC	CC	CC	CC	CC	CC	CC	CC	CC	CC	CC	CC	CC	CC	CC	CC	CC	CC	CC
chr2_3114978_G_T	TT	TT	TT	TT	TT	TT	TT	TT	TG	TT	TT	TT	TT	TG	TT	TT	TT	TT	TT	TT	TT	TT	TT	TT	TT	TT	TT	TT	TT	TT	TT	TT	TT	TT	TT	TT	TT	TT	TT	TT	TT	TT	TT	TT	TT	TT	TT	TT	TG
chr2_3122942_G_T	GG	GG	TT	TG	GG	GG	GG	GG	TG	GG	GG	GG	GG	GG	TG	TT	TT	TT	TT	TT	TT	TT	TT	TT	GG	TT	TT	TT	TT	TT	GG	TT	TT	TT	TT	TT	TT	TT	TT	GG	TT	TT	TG	TT	TT	TG	TT	TT	TG
chr2_3134968_A_G	AA	AG	AA	AA	AG	AA	GG	AA	AG	AG	AA	GG	AA	AA	AA	AA	AA	AA	AA	AA	AA	AA	AA	AA	AG	AA	AA	AG	AA	AA	AA	AA	AA	GG	AA	GG	AG	AA	AA	NA	AA	AA	NA	AA	AA	AA	AA	AA	AG
chr2_3196395_A_G	GG	AG	GG	GG	AA	AA	GG	GG	GG	AG	AG	GG	AG	GG	AG	GG	GG	GG	GG	AG	GG	AA	GG	GG	AG	GG	GG	GG	GG	GG	GG	GG	GG	GG	AG	GG	GG	GG	GG	GG	GG	GG	GG	GG	GG	GG	GG	GG	GG
chr2_3200605_C_T	CC	CC	CC	TC	CC	CC	CC	CC	CC	CC	CC	CC	TC	CC	CC	CC	CC	CC	CC	CC	CC	NA	CC	CC	CC	CC	CC	CC	NA	NA	CC	CC	CC	CC	CC	CC	CC	CC	CC	CC	CC	CC	CC	CC	CC	CC	NA	CC	CC
chr2_3231574_C_T	TT	TT	TT	TC	TT	TT	TT	TT	TT	TT	TT	TT	TC	TT	TC	TT	TT	TT	TT	TT	TT	TT	TT	TT	TT	TT	TT	TT	TT	TT	TT	TT	TT	TT	TT	TT	TT	TT	TT	TT	TT	TT	TT	TT	TT	TC	TT	TT	TT
chr2_3274648_A_G	GG	AA	GG	GG	AA	AA	GG	GG	GG	AG	AG	GG	AG	GG	AG	GG	GG	GG	GG	GG	GG	GG	GG	GG	GG	GG	GG	GG	GG	GG	GG	GG	GG	GG	GG	GG	GG	GG	GG	GG	GG	GG	GG	GG	GG	GG	GG	GG	GG
chr2_3291471_A_G	GG	AA	GG	AG	AA	AA	AG	AA	AA	AG	AG	GG	AA	AA	AA	GG	GG	GG	GG	AG	GG	AA	GG	GG	GG	GG	GG	GG	GG	GG	GG	GG	GG	GG	AG	GG	GG	GG	GG	GG	GG	GG	AG	GG	GG	AG	GG	GG	AG
chr2_3457712_C_T	CC	CC	CC	TC	CC	CC	CC	TT	CC	CC	CC	CC	TC	CC	TC	CC	CC	CC	CC	CC	CC	CC	CC	CC	CC	CC	CC	CC	TT	CC	CC	CC	CC	CC	CC	CC	CC	CC	CC	CC	CC	CC	CC	CC	CC	TC	CC	CC	CC
chr2_3479229_C_T	CC	CC	CC	NA	CC	CC	CC	TT	CC	CC	TC	CC	TC	CC	TC	CC	CC	CC	CC	CC	CC	CC	CC	CC	CC	CC	CC	CC	CC	CC	CC	CC	CC	CC	CC	CC	CC	CC	CC	CC	CC	CC	CC	CC	CC	NA	CC	CC	CC
chr2_349619_A_G	AA	GG	AA	AA	GG	GG	GG	AG	GG	GG	AG	AG	AG	GG	GG	AA	AA	AA	AA	AA	AA	AA	AA	AA	GG	AA	AA	AA	AA	AA	AA	AA	AA	AA	AA	AA	AA	AA	AA	AG	AA	AA	AA	AA	AA	AG	AA	AA	AA
chr2_3510009_A_C	AA	AC	AA	AA	CC	CC	AA	AA	AA	AA	AC	AA	AC	AA	AC	AA	AA	AA	AA	AA	AA	AA	AA	AA	AA	AA	AA	AA	AA	AA	AA	AA	AA	AA	AA	AA	AA	AA	AA	AA	AA	AA	AA	AA	AA	AC	AA	AA	AA
chr2_3511534_A_C	CC	AA	CC	AC	AA	AA	AA	AA	CC	AA	AA	AA	AA	AC	AA	CC	CC	CC	CC	CC	CC	CC	CC	CC	AA	CC	CC	CC	CC	CC	CC	CC	CC	CC	CC	CC	CC	CC	CC	AC	CC	CC	CC	CC	CC	AC	CC	CC	CC
chr2_3572168_C_T	CC	CC	CC	TC	CC	CC	CC	CC	CC	CC	TC	CC	TC	CC	TC	CC	CC	CC	CC	CC	CC	CC	CC	CC	CC	CC	CC	CC	CC	CC	CC	CC	CC	CC	CC	CC	CC	CC	CC	TC	CC	CC	CC	CC	CC	TC	CC	CC	CC
chr2_3583487_C_T	TC	TT	TT	TC	TT	TT	TT	TT	TT	TT	TC	TT	TC	TT	TC	CC	CC	CC	TT	TC	TT	CC	TT	TT	TT	TT	TT	TT	TT	TT	TC	TT	TT	TT	TC	TT	TT	TT	TT	TC	TT	TT	TT	CC	TT	TC	TT	TT	TT
chr2_358571_A_G	AA	AA	AA	AA	AA	AA	AA	AA	AA	AA	AA	AG	AG	AA	AA	AA	AA	AA	AA	AA	AA	AA	AA	AA	AA	AA	AA	AA	AA	AA	AA	AA	AA	AA	AA	AA	AA	AA	AA	AA	AA	AA	AA	AA	AA	AA	AA	AA	AA
chr2_3604524_G_T	GG	GG	GG	GG	GG	GG	GG	GG	GG	GG	TG	GG	TG	TG	TG	NA	NA	NA	GG	GG	GG	GG	GG	GG	TT	GG	GG	GG	GG	GG	GG	GG	GG	GG	GG	GG	GG	GG	GG	GG	GG	GG	GG	NA	GG	GG	GG	GG	GG
chr2_3636589_C_T	CC	CC	CC	CC	CC	CC	CC	TT	CC	CC	TC	CC	TC	CC	TC	CC	CC	CC	CC	CC	CC	CC	CC	CC	CC	CC	CC	CC	CC	CC	CC	CC	CC	CC	CC	CC	CC	CC	CC	NA	CC	CC	CC	CC	CC	CC	CC	CC	CC
chr2_3663590_C_T	CC	CC	CC	TC	CC	CC	CC	TT	TC	CC	CC	CC	TC	CC	CC	CC	CC	CC	TT	TT	TC	NA	CC	CC	CC	CC	CC	CC	CC	CC	CC	CC	CC	CC	CC	CC	CC	TC	CC	TC	CC	TC	CC	CC	CC	TC	CC	TC	CC
chr2_3701523_G_T	GG	TG	GG	GG	TT	TT	TT	GG	GG	TT	TG	TT	TG	TG	TG	GG	GG	GG	GG	GG	GG	GG	GG	GG	TT	GG	GG	GG	GG	GG	GG	GG	GG	GG	GG	GG	GG	GG	GG	GG	GG	GG	GG	GG	GG	GG	GG	GG	GG
chr2_3737939_C_T	TT	CC	TT	TT	NA	CC	CC	TT	TT	NA	CC	CC	TC	NA	CC	TT	TT	TT	TT	TT	TT	TT	TT	TT	NA	TT	TT	TT	TT	TT	TT	TT	TT	TT	TT	TT	TT	TT	TT	TT	NA	TT	NA	TT	TT	TT	TT	TT	NA
chr2_3744081_C_T	CC	CC	CC	CC	CC	CC	CC	TT	CC	CC	CC	CC	CC	CC	CC	CC	CC	CC	CC	CC	CC	CC	CC	CC	CC	CC	CC	CC	CC	CC	CC	CC	CC	CC	CC	CC	CC	CC	CC	CC	CC	CC	CC	CC	CC	CC	CC	CC	CC
chr2_381365_A_G	GG	GG	GG	AG	GG	GG	GG	AG	GG	GG	GG	GG	GG	GG	GG	GG	GG	GG	AA	AG	GG	GG	AA	AA	GG	AA	AA	GG	GG	AG	GG	AA	AA	AG	AG	GG	AG	GG	AA	GG	AA	AA	AG	GG	GG	GG	AG	AA	GG
chr2_3816514_A_G	GG	AA	GG	AA	AA	AA	AA	AA	GG	AG	AG	AG	AG	AG	NA	GG	GG	GG	GG	GG	GG	NA	GG	GG	AA	GG	GG	GG	GG	GG	GG	GG	GG	GG	GG	GG	GG	GG	GG	GG	GG	GG	GG	GG	GG	AG	GG	GG	GG
chr2_3816583_C_T	TT	CC	TT	TT	CC	CC	CC	CC	TC	TC	CC	TC	CC	TC	CC	TT	TT	TT	TT	TT	TT	TT	TT	TT	CC	CC	CC	TC	TT	TT	TT	TT	NA	TT	TT	TT	TC	TT	TT	TC	TT	TT	TT	TT	TT	TC	TT	TT	TC
chr2_3854552_G_T	TT	GG	TT	TT	GG	GG	GG	GG	GG	GG	TG	GG	GG	GG	TG	TT	TT	TT	TT	TG	TT	TT	GG	GG	GG	GG	GG	GG	GG	TT	TT	GG	TT	GG	TG	GG	GG	TT	GG	TG	GG	TT	GG	TT	TT	TG	GG	GG	GG
chr2_3884541_A_G	GG	GG	NA	AG	GG	GG	GG	AA	AA	GG	AG	AG	AA	AG	AA	AA	AA	AA	GG	GG	GG	GG	GG	GG	GG	GG	GG	GG	GG	GG	GG	GG	GG	GG	GG	GG	GG	GG	GG	GG	GG	GG	AG	AA	GG	AG	GG	GG	GG
chr2_3892599_A_G	GG	AA	GG	GG	AA	AA	AA	AA	AG	AA	AG	AA	AA	AG	AG	AA	AA	AA	GG	GG	GG	GG	GG	GG	AA	GG	GG	GG	GG	GG	GG	GG	GG	NA	GG	AA	GG	GG	GG	GG	NA	GG	NA	AA	GG	GG	GG	GG	GG
chr2_3926249_A_C	AA	AA	AA	AA	AA	AA	AA	AA	AA	AA	AC	AA	AA	AA	AA	CC	CC	CC	AA	AA	AA	AA	AA	AA	AA	NA	AA	AA	AA	AA	AA	AA	AA	AA	AA	AA	AA	AA	AA	CC	AA	AA	NA	CC	AA	AC	AA	AA	AC
chr2_39272_C_T	CC	CC	CC	CC	CC	CC	CC	CC	TC	CC	TC	TC	CC	CC	TC	CC	CC	CC	CC	CC	CC	NA	CC	CC	CC	CC	CC	CC	CC	CC	CC	CC	CC	CC	CC	CC	CC	TC	CC	CC	CC	CC	CC	CC	CC	TC	CC	CC	CC
chr2_3948069_C_T	NA	TC	TT	TT	TC	TT	TT	TT	TT	TT	TC	TT	TC	TT	TC	TT	TT	TT	TT	TT	TT	TT	TT	TT	TC	TT	TT	TT	TT	TT	NA	TT	TT	TT	TT	TT	TT	TT	TT	TT	TT	TT	TT	TT	TT	TT	TT	TT	TT
chr2_3979499_G_T	GG	TT	GG	TG	TT	TT	TT	TT	GG	TT	TG	TT	TG	TG	TT	GG	GG	GG	GG	GG	GG	GG	GG	GG	TT	GG	GG	GG	GG	GG	GG	GG	GG	GG	GG	GG	GG	GG	GG	TG	GG	TG	GG	GG	GG	GG	GG	GG	GG
chr2_3980332_A_C	CC	CC	CC	CC	CC	CC	CC	CC	AA	CC	AC	CC	AC	AC	CC	CC	CC	CC	CC	CC	CC	CC	CC	CC	CC	AA	CC	AC	CC	CC	CC	CC	CC	CC	CC	CC	CC	CC	CC	CC	CC	CC	CC	CC	CC	AC	CC	CC	AC
chr2_4014240_A_G	GG	GG	GG	GG	GG	GG	GG	GG	AG	GG	GG	GG	AG	GG	GG	GG	GG	GG	GG	GG	GG	GG	GG	GG	GG	GG	GG	GG	GG	GG	GG	GG	GG	GG	GG	GG	GG	GG	GG	GG	GG	GG	GG	GG	GG	GG	GG	GG	GG
chr2_4041762_C_T	NA	TT	CC	CC	TT	TC	TT	CC	TT	TC	TC	TC	TT	TT	TT	NA	NA	NA	CC	CC	CC	CC	CC	CC	TT	CC	CC	CC	CC	CC	NA	CC	CC	CC	CC	CC	CC	CC	CC	CC	CC	CC	CC	NA	TT	CC	CC	CC	CC
chr2_4046046_A_G	GG	GG	GG	AG	GG	GG	GG	AA	GG	GG	GG	AG	GG	GG	GG	GG	GG	GG	GG	GG	GG	GG	GG	GG	GG	GG	GG	GG	GG	GG	GG	GG	GG	GG	GG	GG	GG	GG	GG	GG	GG	GG	GG	GG	GG	GG	GG	GG	GG
chr2_4067972_A_G	NA	GG	AA	AA	GG	GG	GG	AA	GG	AG	AG	AG	GG	GG	GG	NA	GG	NA	AA	AA	AA	AA	AA	AA	GG	AA	AA	AA	AA	AA	NA	AA	AA	AA	AA	AA	AA	AA	AA	AA	AA	AA	AA	NA	AA	AA	AA	AA	AA
chr2_4083041_C_T	CC	CC	CC	CC	CC	CC	CC	CC	CC	CC	TC	CC	CC	CC	CC	CC	CC	CC	CC	CC	CC	CC	CC	CC	CC	CC	CC	CC	CC	CC	CC	CC	CC	CC	CC	CC	CC	CC	CC	CC	CC	CC	CC	CC	CC	CC	CC	CC	CC
chr2_4122634_C_T	TT	CC	TT	TC	CC	CC	CC	CC	CC	CC	TC	CC	CC	CC	CC	CC	CC	CC	CC	TC	CC	CC	TT	TT	CC	CC	CC	CC	CC	TC	TT	TT	CC	CC	TC	CC	TC	CC	TT	CC	CC	CC	TC	CC	CC	TC	TT	TT	TC
chr2_4137690_A_G	AA	AA	AA	AA	AG	AA	AG	GG	AA	AA	AG	AG	AA	AA	AG	AA	AA	AA	AA	AA	AA	AA	AA	AA	AG	AA	AA	AA	AA	AA	AA	AA	AA	AA	AA	AA	AA	AA	AA	AA	AA	AA	AA	AA	AA	AG	AA	AA	AG
chr2_4199150_C_T	TT	CC	TT	TT	CC	CC	CC	TT	TC	CC	TC	TC	TC	TC	TC	TT	TT	TT	TT	TT	TT	TT	TT	TT	CC	TT	TT	TT	TT	TT	TT	TT	TT	TT	TT	TT	TT	TT	TT	TC	TT	TT	TT	TT	TT	TT	TT	TT	TT
chr2_4199795_A_G	AA	GG	AA	AA	GG	GG	GG	AA	AG	GG	AG	AG	AG	AG	AG	AA	AA	AA	AA	AA	AA	AA	AA	AA	GG	AA	AA	AA	AA	AA	AA	AA	AA	AA	AA	AA	AA	AA	AA	AG	AA	AA	AA	AA	AA	AA	AA	AA	AA
chr2_4227007_A_G	GG	GG	GG	AG	GG	GG	GG	GG	GG	GG	GG	AG	GG	GG	GG	AG	GG	AG	GG	GG	GG	GG	GG	GG	GG	GG	GG	GG	GG	GG	GG	GG	GG	GG	GG	GG	GG	GG	GG	GG	GG	GG	AG	AG	GG	GG	GG	GG	AG
chr2_422927_C_T	CC	CC	CC	TC	CC	CC	CC	CC	TT	CC	TT	CC	TC	CC	TC	CC	CC	CC	CC	CC	CC	CC	CC	CC	CC	CC	CC	CC	CC	CC	CC	CC	CC	CC	CC	CC	CC	CC	CC	NA	CC	CC	CC	CC	CC	CC	CC	CC	TC
chr2_424424_A_G	GG	AG	GG	AG	GG	GG	GG	AG	AA	GG	AG	AG	GG	AG	AG	GG	GG	GG	GG	GG	GG	GG	GG	GG	GG	GG	GG	GG	GG	GG	GG	GG	GG	GG	GG	GG	GG	GG	GG	AG	GG	GG	GG	GG	GG	AG	GG	GG	AG
chr2_4256659_A_G	GG	AA	GG	GG	AA	AG	AA	GG	GG	AG	AG	AG	AG	AG	AG	NA	NA	NA	GG	GG	GG	GG	GG	GG	AG	GG	GG	GG	GG	GG	GG	GG	NA	GG	GG	GG	GG	GG	GG	GG	GG	GG	GG	NA	GG	GG	GG	GG	GG
chr2_4277253_C_T	CC	TT	CC	CC	TT	TT	TT	CC	TC	TT	TC	TC	TC	TT	TC	TT	TT	TT	CC	CC	CC	CC	CC	CC	TT	TT	NA	TT	CC	CC	CC	CC	CC	NA	CC	CC	TC	CC	CC	TC	CC	CC	TT	TT	CC	CC	CC	CC	TC
chr2_4322402_A_C	CC	CC	CC	AC	AC	AC	CC	CC	CC	CC	CC	AA	CC	AC	CC	CC	CC	CC	CC	CC	CC	CC	CC	CC	CC	CC	CC	CC	CC	CC	CC	CC	NA	CC	CC	CC	CC	CC	CC	CC	CC	CC	CC	CC	CC	CC	CC	CC	CC
chr2_4354560_G_T	TT	GG	TT	TT	GG	GG	GG	TT	TG	TG	TG	TG	TG	GG	TG	TT	TT	TT	TT	TT	TT	TT	TT	TT	GG	TT	TT	TT	TT	TT	TT	TT	TT	TT	TT	TT	TT	TT	TT	TT	TT	TT	TT	TT	TT	TT	TT	TT	TT
chr2_4371560_G_T	GG	TT	GG	GG	TT	TT	TT	TT	TG	TT	TT	TG	TT	TT	TT	NA	NA	NA	GG	TT	GG	NA	TT	TT	TT	GG	GG	TG	GG	GG	GG	TG	GG	GG	NA	GG	GG	GG	TG	TT	GG	GG	TT	NA	NA	TT	GG	TT	TT
chr2_4407836_A_C	CC	AC	CC	CC	AA	AC	AC	CC	CC	AC	CC	CC	CC	NA	CC	CC	CC	CC	CC	CC	CC	CC	CC	CC	CC	CC	CC	CC	CC	CC	CC	CC	CC	CC	CC	CC	CC	CC	CC	CC	CC	CC	CC	CC	CC	CC	CC	CC	CC
chr2_4416953_A_G	GG	GG	GG	GG	GG	GG	GG	GG	AA	GG	GG	GG	GG	AG	GG	GG	GG	GG	GG	GG	GG	GG	GG	GG	GG	GG	GG	GG	GG	GG	GG	GG	GG	GG	GG	GG	GG	AG	GG	GG	GG	GG	GG	GG	GG	GG	GG	GG	GG
chr2_4431200_A_G	GG	GG	GG	GG	GG	GG	GG	AA	GG	GG	GG	GG	GG	GG	GG	GG	GG	GG	GG	GG	GG	GG	GG	GG	GG	GG	GG	GG	GG	GG	GG	NA	GG	GG	GG	GG	GG	GG	GG	AG	GG	GG	GG	GG	GG	AG	GG	GG	AG
chr2_4478881_A_G	AG	AA	AG	AA	AA	AG	AA	GG	GG	AG	AG	AA	AG	AG	AG	GG	GG	GG	GG	AA	GG	AA	AA	AA	AG	GG	GG	GG	AA	AA	AG	AA	AA	GG	AA	GG	NA	GG	AA	GG	GG	GG	GG	GG	AA	AG	AA	AA	GG
chr2_4504565_C_T	TT	CC	TC	TC	TC	TT	CC	TT	TT	CC	TC	TC	TC	TC	TC	TT	TT	TT	TC	CC	TC	CC	CC	NA	CC	TT	TC	TT	TT	TC	TT	NA	TT	TC	CC	TT	TT	TT	CC	TT	TT	TC	TT	TT	TT	TT	TT	TT	TT
chr2_4510461_A_C	CC	AA	CC	CC	AC	CC	AA	AA	AC	AA	AA	AC	AA	AC	AA	CC	CC	CC	CC	CC	CC	CC	CC	CC	AC	CC	AA	AC	CC	CC	CC	CC	CC	AC	CC	CC	AC	CC	CC	AC	CC	CC	CC	CC	CC	AC	CC	CC	AC
chr2_453380_A_G	GG	AA	GG	GG	AA	AA	AA	AA	AA	AA	AG	AG	AA	AA	AA	GG	GG	GG	GG	GG	GG	GG	GG	GG	AA	GG	GG	GG	GG	GG	GG	GG	GG	GG	GG	GG	GG	GG	GG	GG	GG	GG	GG	GG	GG	NA	GG	GG	GG
chr2_4572698_A_C	AA	AC	AA	AC	CC	CC	CC	AC	AC	AC	CC	AC	CC	CC	CC	AA	AA	AA	CC	AC	AC	AA	NA	NA	AA	AA	AA	AA	CC	AC	AA	NA	CC	AA	AC	AA	AA	AC	CC	AC	AA	CC	AA	AA	CC	AA	CC	CC	AA
chr2_4587514_A_C	CC	CC	CC	AC	CC	CC	CC	AC	AA	AC	AC	AC	AC	AC	CC	AA	AA	AA	CC	CC	CC	CC	CC	CC	CC	CC	AA	CC	AA	CC	CC	CC	AA	AA	CC	AA	CC	CC	CC	CC	AA	CC	AC	AA	CC	AC	AA	CC	AC
chr2_4603854_A_G	GG	GG	GG	GG	GG	GG	GG	AA	AA	GG	AG	GG	AG	AG	GG	GG	GG	GG	GG	GG	GG	GG	GG	GG	GG	GG	GG	GG	GG	GG	GG	GG	GG	GG	GG	GG	GG	GG	GG	GG	GG	GG	GG	GG	GG	AA	GG	GG	AG
chr2_4635464_A_G	AA	GG	AA	AA	GG	GG	GG	AG	AG	AG	AG	AG	AG	GG	AG	AA	GG	AA	AA	AA	AA	AA	AA	AA	GG	AA	AA	AA	AA	AA	AA	AA	AA	AA	AA	AA	AA	AA	AA	AA	AA	AA	AA	AA	AA	AA	AA	AA	AA
chr2_46846_A_C	CC	CC	CC	CC	CC	CC	CC	AC	AC	CC	AC	AC	CC	CC	AC	CC	CC	CC	CC	AC	CC	AA	CC	CC	CC	CC	CC	CC	CC	CC	CC	CC	CC	CC	AC	CC	CC	CC	CC	CC	CC	CC	CC	CC	CC	AC	CC	CC	CC
chr2_4696838_A_C	AA	AA	AA	NA	AA	AA	AA	AC	AC	AA	AA	AC	AA	AA	AA	NA	NA	NA	NA	AA	AA	AA	AA	AA	AA	AA	AA	AA	AA	AA	AA	AA	AA	AA	AA	AA	AA	AA	AA	AA	AA	NA	AA	NA	AA	AC	AA	AA	CC
chr2_4732593_A_C	CC	CC	CC	AC	CC	CC	CC	AA	AC	CC	CC	AC	CC	CC	CC	CC	CC	CC	CC	CC	CC	CC	CC	CC	CC	CC	CC	CC	CC	CC	CC	CC	CC	CC	CC	CC	CC	CC	CC	CC	CC	CC	CC	CC	CC	AC	CC	CC	AC
chr2_4734598_C_T	TT	TT	TT	TT	TT	TT	TT	TT	TT	TT	TC	TT	TC	TT	TC	TT	TT	TT	TT	TT	TT	TT	TT	TT	TT	TT	TT	TT	TT	TT	TT	TT	TT	TT	TT	TT	TT	TT	TT	TC	TT	TT	TT	TT	TT	TT	TT	TT	TT
chr2_4793297_C_T	TT	TT	TT	TT	TC	TC	TT	TT	TC	TC	TT	TT	TT	TC	TT	TT	TT	TT	TT	TT	TT	TT	TT	TT	TT	TT	TT	TT	TT	TT	TT	TT	TT	TT	TT	TT	TT	TT	TT	TT	TT	TT	TT	TT	TT	TT	TT	TT	TT
chr2_4824642_A_G	AA	AG	AA	AA	GG	AG	GG	AG	GG	AG	AG	AG	AG	GG	AG	AA	AA	AA	AA	AA	AA	AA	AA	AA	GG	AA	AA	AA	AA	AA	AA	AA	AA	AA	AA	AA	AA	AA	AA	AA	AA	AA	AA	AA	NA	AG	AA	AA	AG
chr2_4826364_C_T	TC	TC	TC	TC	CC	CC	CC	TC	TC	TC	TC	TC	TC	TC	TC	TT	TT	TT	CC	TT	CC	TT	CC	CC	CC	CC	TT	CC	CC	TC	TC	CC	TT	TC	TC	CC	TC	CC	CC	TC	CC	CC	CC	TT	CC	TC	CC	CC	CC
chr2_4852474_A_G	GG	GG	GG	GG	GG	GG	GG	AA	AG	GG	AG	GG	AG	GG	AG	GG	GG	GG	NA	GG	NA	GG	GG	GG	GG	GG	GG	GG	GG	GG	GG	GG	NA	GG	GG	GG	GG	NA	GG	AG	GG	NA	GG	GG	GG	AG	GG	GG	AG
chr2_486451_C_T	CC	TT	CC	CC	TT	TT	TT	CC	CC	TT	TC	CC	CC	TC	TC	CC	CC	CC	CC	CC	CC	CC	CC	CC	TT	CC	CC	CC	CC	CC	CC	CC	CC	CC	CC	CC	CC	CC	CC	CC	CC	CC	CC	CC	CC	CC	CC	CC	CC
chr2_4883183_C_T	TT	TC	TC	TC	CC	TC	CC	CC	CC	CC	TC	CC	TC	CC	TC	CC	CC	CC	CC	CC	CC	CC	CC	CC	TC	TC	TC	CC	CC	TC	TT	CC	CC	CC	CC	CC	CC	CC	CC	CC	CC	CC	TC	CC	TT	CC	CC	CC	CC
chr2_4883320_C_T	TT	TT	TT	TC	TT	TT	TT	TT	TC	TT	TT	TC	TT	TC	TT	TT	TT	TT	TT	TT	TT	TT	TT	TT	TT	TT	TT	TT	TT	TT	TT	TT	TT	TT	TT	TT	TT	TT	TT	TT	TT	TT	TT	TT	TT	TT	TT	TT	TT
chr2_5039647_C_T	CC	CC	CC	TC	CC	CC	CC	TT	TT	CC	TC	TC	TC	CC	TC	CC	CC	CC	CC	CC	CC	CC	CC	CC	CC	CC	CC	CC	CC	CC	CC	CC	CC	CC	CC	CC	CC	CC	CC	TC	CC	CC	CC	CC	CC	TC	CC	CC	TC
chr2_5047839_A_C	NA	CC	AA	AA	CC	CC	CC	AA	AA	AC	AC	AC	AC	AC	AC	AA	AA	AA	AA	AA	AA	AA	AA	AA	CC	AA	AA	AA	AA	AA	NA	AA	AA	AA	AA	AA	AA	AA	AA	AA	AA	AA	AA	AA	AA	AA	AA	AA	AA
chr2_5063635_C_T	CC	TC	CC	CC	TT	CC	TC	CC	CC	TC	CC	TC	CC	CC	CC	CC	CC	CC	CC	CC	CC	CC	CC	CC	CC	CC	CC	CC	CC	CC	CC	CC	CC	CC	CC	CC	CC	CC	CC	CC	CC	CC	CC	CC	CC	CC	CC	CC	CC
chr2_5064637_C_T	CC	TC	CC	CC	CC	TC	CC	CC	TC	CC	TC	CC	TT	TC	TC	CC	CC	CC	CC	CC	CC	CC	CC	CC	CC	CC	CC	CC	CC	CC	CC	CC	CC	CC	CC	CC	CC	CC	CC	CC	CC	CC	CC	CC	CC	CC	CC	CC	CC
chr2_5105885_G_T	GG	GG	GG	GG	GG	GG	GG	TG	TG	GG	GG	GG	GG	GG	TG	GG	GG	GG	GG	GG	GG	GG	GG	GG	GG	GG	GG	GG	GG	GG	GG	GG	GG	GG	GG	GG	GG	GG	GG	GG	GG	GG	GG	GG	GG	TG	GG	GG	TG
chr2_5133871_A_G	GG	AA	GG	GG	AA	AA	AA	AA	AG	AG	AA	AG	AA	AG	AA	NA	GG	NA	GG	GG	GG	GG	GG	GG	AA	GG	GG	GG	GG	GG	GG	GG	GG	GG	GG	GG	GG	GG	GG	AG	GG	GG	GG	NA	GG	AG	GG	GG	AG
chr2_5165704_C_T	CC	TC	CC	TC	CC	TT	TC	CC	CC	TC	TC	TC	TC	TC	TC	CC	CC	CC	CC	CC	CC	CC	CC	CC	TT	TC	TT	CC	CC	CC	CC	CC	CC	TC	CC	TC	TC	CC	CC	TC	TT	CC	TT	CC	CC	CC	CC	CC	CC
chr2_517596_C_T	TT	TT	TT	TC	TT	TT	TT	TT	TT	TT	TC	TC	TT	TT	TT	TT	TT	TT	TT	TT	TT	TT	TT	TT	TT	TT	TT	TT	TT	TT	TT	TT	TT	TT	TT	TT	TT	TT	TT	TT	TT	TT	TT	TT	TT	TT	TT	TT	TC
chr2_5193991_C_T	TT	TC	TT	TT	TT	TT	TT	TT	TT	TT	TC	TT	TC	TT	TC	TT	TT	TT	TT	TT	TT	TT	TT	TT	TT	TT	TT	TT	TT	TT	TT	TT	TT	TT	TT	TT	TT	TT	TT	TT	TT	TT	TT	TT	TT	TT	TT	TT	TT
chr2_5201898_C_T	TT	TT	TT	TC	TT	TT	TT	TT	TC	TT	TC	TC	TT	TC	TT	TT	TT	TT	TT	TT	TT	TT	TT	TT	TT	TT	TT	TT	TT	TT	TT	TT	TT	TT	TT	TT	TT	TT	TT	TT	TT	TT	TT	TT	TT	TT	TT	TT	TC
chr2_5236271_G_T	TT	TT	TT	TT	TT	TT	TT	TG	TG	TT	TG	TT	TT	TG	TG	TT	TT	TT	TT	TT	TT	TT	TT	TT	TT	TT	TT	TT	TT	TT	TT	TT	TT	TT	TT	TT	TT	TT	TT	TT	TT	TT	TT	TT	TT	TG	TT	TT	TT
chr2_5260293_C_T	TC	TT	CC	TC	TT	TT	TT	CC	TC	TT	TT	TT	TC	TT	TC	CC	CC	CC	CC	CC	CC	CC	CC	CC	TT	CC	CC	CC	CC	CC	TC	CC	CC	CC	CC	CC	CC	CC	CC	CC	CC	TC	CC	CC	CC	CC	CC	CC	TC
chr2_5279601_C_T	TT	TC	TT	TC	CC	CC	CC	TC	CC	CC	TC	CC	TC	CC	TT	NA	NA	NA	TT	TT	TT	TT	TT	TT	CC	TT	NA	TT	TT	TT	TT	TT	TT	TT	TT	TT	TT	NA	TT	TC	TT	TT	TT	NA	TT	TT	TT	TT	TC
chr2_5289880_C_T	CC	CC	CC	TC	CC	CC	CC	CC	CC	CC	CC	TC	CC	CC	CC	CC	CC	CC	CC	CC	CC	CC	CC	CC	CC	CC	CC	CC	CC	CC	CC	CC	CC	CC	CC	CC	CC	CC	CC	CC	CC	CC	CC	CC	CC	CC	CC	CC	CC
chr2_5376726_C_T	TT	TT	TT	TT	TT	TT	TT	TT	TC	TT	TC	TT	TT	TC	TT	TT	TT	TT	TT	TT	TT	TT	TT	TT	TT	NA	TT	CC	TT	TT	TT	TT	TT	TT	TT	TC	TC	TC	TT	TC	CC	TC	TC	TT	TT	TC	TT	TT	TT
chr2_5418217_A_C	CC	CC	CC	CC	CC	CC	CC	AC	AC	CC	CC	CC	AC	CC	CC	CC	CC	CC	CC	CC	CC	CC	CC	CC	CC	CC	CC	CC	CC	CC	CC	CC	CC	CC	CC	CC	CC	CC	CC	AC	CC	CC	CC	CC	CC	CC	CC	CC	AC
chr2_5430203_G_T	TG	NA	TT	TT	NA	NA	NA	GG	TG	NA	TT	TT	GG	NA	TT	TT	TT	TT	TT	TG	TT	TT	GG	TG	NA	TT	TT	TT	NA	TT	TG	TG	TT	TT	TG	TT	TG	TT	TG	TG	TT	TT	TT	TT	TT	TT	GG	TG	TG
chr2_543373_C_T	CC	CC	CC	TC	CC	CC	CC	TC	CC	CC	TC	CC	CC	TC	TC	TT	TT	TT	CC	TT	CC	TT	TT	TT	CC	CC	CC	CC	TT	TC	CC	TT	TT	CC	TT	CC	TC	CC	TT	TC	CC	CC	CC	TT	CC	TC	TT	TT	TC
chr2_5646321_C_T	TT	TC	TT	TT	TC	TC	TC	TT	TC	TT	TT	TC	TT	TC	TT	TT	TT	TT	TT	TT	TT	TT	TC	TT	TC	TT	TT	TT	TT	TT	TT	TT	TT	TT	TT	TT	TT	TT	TT	TT	TT	TT	TT	TT	TT	TT	TT	TT	TC
chr2_5662969_C_T	CC	TT	CC	TC	TT	TT	TT	TT	TC	TC	TT	TT	TT	TT	TT	CC	CC	CC	CC	CC	CC	CC	TC	CC	TT	CC	CC	CC	CC	CC	CC	CC	CC	CC	CC	CC	CC	CC	CC	CC	CC	CC	TT	CC	CC	TC	CC	CC	TC
chr2_5664339_G_T	TT	TG	TT	TG	NA	TG	TG	TG	TT	TG	TG	TT	TG	GG	TG	TT	TT	TT	TT	TT	TT	TT	TG	TT	GG	TT	TT	TT	TT	TT	TT	TT	TT	TT	TT	TT	TT	TT	TT	TT	TT	TT	TT	TT	TT	TT	TT	TT	TG
chr2_5695975_A_G	AA	GG	AA	AA	GG	GG	AG	AA	GG	AA	AA	GG	AA	AA	AA	AA	AA	AA	AA	AA	AA	AA	AA	AA	GG	AA	AA	AA	AA	AA	AA	AA	AA	AA	AA	AA	AA	AA	AA	AA	AA	AA	AA	AA	AA	AA	AA	AA	AA
chr2_5759393_A_G	AA	GG	AA	AG	GG	GG	GG	GG	AA	AG	AG	AG	GG	GG	AG	AA	AA	AA	AA	AA	AA	AA	AG	AA	GG	AA	AA	AA	AA	AA	AA	AA	AA	AA	AA	AA	AA	AA	AA	AA	AA	AA	AA	AA	AA	AA	AA	AA	AG
chr2_578645_C_T	CC	CC	CC	CC	CC	CC	CC	TC	CC	CC	CC	CC	CC	TC	TC	CC	CC	CC	CC	CC	CC	CC	CC	CC	CC	CC	CC	CC	TC	CC	CC	CC	CC	CC	CC	CC	CC	CC	CC	TC	CC	CC	CC	CC	CC	TC	CC	CC	CC
chr2_578893_A_G	GG	GG	GG	GG	GG	GG	GG	GG	GG	GG	GG	AG	AG	GG	GG	GG	GG	GG	GG	GG	GG	GG	GG	GG	GG	GG	GG	GG	GG	GG	GG	GG	GG	GG	GG	GG	GG	GG	GG	GG	GG	GG	GG	GG	GG	GG	GG	GG	GG
chr2_5815525_A_C	CC	CC	CC	AC	CC	CC	CC	AC	CC	CC	CC	CC	AA	CC	CC	CC	CC	CC	CC	CC	CC	NA	CC	CC	CC	CC	CC	CC	CC	CC	CC	CC	CC	CC	CC	CC	CC	CC	CC	CC	CC	CC	CC	CC	AA	CC	CC	CC	CC
chr2_5818402_A_C	AA	AC	AA	AA	AC	AC	AC	AA	AC	CC	CC	AA	AA	CC	CC	AA	AA	AA	AA	AA	AA	AA	AA	AA	AA	AA	AA	AA	AA	AA	AA	AA	AA	AA	AA	AA	AA	AA	AA	AC	AA	AA	AA	AA	AA	AC	AA	AA	NA
chr2_5873057_A_G	GG	AA	GG	GG	AA	AA	AA	AG	AA	AA	AG	AA	GG	AA	AG	GG	GG	GG	GG	GG	GG	GG	GG	GG	AA	GG	GG	GG	GG	GG	GG	GG	GG	GG	GG	GG	GG	GG	GG	AG	GG	GG	GG	GG	GG	GG	GG	GG	GG
chr2_5893947_A_G	GG	AG	GG	GG	AG	AG	AG	GG	AA	AA	AG	AG	GG	AA	AG	GG	GG	GG	GG	GG	GG	GG	GG	GG	GG	GG	GG	GG	GG	GG	GG	GG	GG	GG	GG	GG	GG	GG	GG	AA	GG	GG	NA	GG	GG	GG	GG	GG	GG
chr2_5917719_A_G	AA	AA	AA	AA	AA	AA	AA	AA	AA	AA	AG	AA	AG	AA	AG	AA	AA	AA	AA	AA	AA	AA	AA	AA	AA	AA	AA	AA	AA	AA	AA	AA	AA	AA	AA	AA	AA	AA	AA	AA	AA	AA	AA	AA	AA	AG	AA	AA	AA
chr2_5946698_A_C	CC	CC	CC	AC	CC	CC	CC	AC	CC	CC	AC	CC	AA	CC	AC	CC	CC	CC	NA	CC	NA	CC	AA	CC	CC	CC	AA	CC	CC	CC	CC	CC	CC	AA	CC	AA	CC	NA	CC	AC	AA	NA	AA	CC	NA	AC	CC	CC	AA
chr2_6006239_C_T	TC	TT	CC	TC	TT	TT	TT	TT	TC	TC	TT	TT	TT	TT	TT	TT	TT	TT	CC	CC	TT	CC	TC	CC	TT	TT	TT	TT	TC	CC	TC	TT	TT	TT	CC	TT	TC	CC	CC	TC	TT	CC	TT	TT	CC	TT	CC	CC	TT
chr2_6040324_A_G	AA	AA	AA	AG	AA	AA	AA	AG	AG	AG	AG	AA	AG	AA	AG	AA	AA	AA	AA	AA	AA	AA	AA	AA	AA	AA	AA	AA	AA	AA	AA	AA	AA	AA	AA	AA	AA	AA	AA	NA	AA	AA	AA	AA	AA	AG	AA	AA	AA
chr2_6041573_A_C	CC	AC	CC	CC	CC	CC	AC	CC	CC	CC	CC	CC	AC	CC	CC	CC	CC	CC	CC	CC	CC	CC	CC	CC	AA	CC	CC	CC	CC	CC	CC	CC	CC	CC	CC	CC	CC	CC	CC	CC	CC	CC	CC	CC	CC	CC	CC	CC	CC
chr2_604535_G_T	GG	GG	GG	TG	GG	GG	GG	TG	GG	GG	TG	TG	TG	TG	TG	GG	GG	GG	GG	GG	GG	GG	GG	GG	GG	GG	GG	GG	GG	GG	GG	GG	GG	GG	GG	GG	GG	GG	GG	GG	GG	GG	GG	GG	GG	TG	GG	GG	TT
chr2_6076899_C_T	CC	CC	CC	CC	TC	CC	CC	CC	TC	CC	CC	TC	CC	CC	CC	CC	CC	CC	CC	CC	CC	CC	CC	CC	CC	CC	CC	CC	CC	CC	CC	CC	CC	CC	CC	CC	CC	CC	CC	CC	CC	CC	CC	CC	CC	CC	CC	CC	CC
chr2_6101616_A_C	CC	AC	CC	CC	AC	AA	AC	CC	CC	CC	AC	CC	CC	AC	AC	CC	CC	CC	CC	CC	CC	CC	CC	CC	AA	CC	CC	CC	CC	CC	CC	CC	CC	CC	CC	CC	CC	CC	CC	CC	CC	CC	CC	CC	CC	CC	CC	CC	CC
chr2_6126937_A_G	AA	AA	AA	AA	AG	AA	AA	AG	AA	AG	AG	AA	AG	AG	AG	AA	AA	AA	AA	AG	AA	AA	AA	AA	AA	AA	AA	AG	AA	AA	AA	AA	AA	AA	AA	NA	GG	AA	AA	AA	AA	AA	AA	AA	AA	NA	AA	AG	AA
chr2_6129993_A_G	AA	AA	AA	AG	AA	AA	AA	AG	AG	AG	AA	AA	AG	AA	AA	AA	AA	AA	AA	AA	AA	AA	AA	AA	AA	AA	AA	AA	AA	AA	AA	AA	AA	AA	AA	AA	AA	AA	AA	AG	AA	AA	AA	AA	AA	AA	AA	AA	AA
chr2_6258157_A_G	GG	GG	GG	GG	AG	GG	AG	GG	AA	AG	GG	AG	AG	GG	GG	GG	GG	GG	GG	GG	GG	GG	GG	GG	GG	GG	GG	GG	GG	GG	GG	GG	GG	GG	GG	GG	GG	GG	GG	GG	GG	GG	GG	GG	GG	GG	GG	GG	GG
chr2_6280365_G_T	TT	TT	TT	TG	TT	TT	TT	TG	TT	TT	TT	TT	TG	TT	TT	TT	TT	TT	TT	TT	TT	TT	TT	NA	TT	TT	TT	TT	TT	TT	TT	TT	TT	TT	TT	TT	TT	TT	NA	TT	TT	TT	TT	TT	TT	TT	TT	TT	TT
chr2_6290550_A_G	AA	AA	AA	AG	AA	AA	AA	AG	AA	AA	AA	AA	AG	AA	AA	AA	AA	AA	AA	AA	AA	AA	AA	AA	AA	AA	AA	AA	AA	AA	AA	AA	AA	AA	AA	AA	AA	AA	AA	AA	AA	AA	AA	AA	AA	AA	AA	AA	AA
chr2_6313608_G_T	TT	TT	TT	TT	TG	TT	TG	TT	GG	TG	TT	TG	TT	TT	TT	TT	TT	TT	TT	TT	TT	TT	TT	TT	TT	TT	TT	TT	TT	TT	TT	TT	TT	TT	TT	TT	TT	TT	TT	TT	TT	TT	TT	TT	TT	TT	TT	TT	TT
chr2_6349261_C_T	TT	TC	TC	TT	TT	TT	TT	TT	TT	TT	TT	TT	TT	TC	TT	TT	TT	TT	TT	TT	TT	NA	TC	TT	CC	TT	TT	TT	TT	TT	TT	TT	TT	TT	NA	TT	TT	TT	TT	TT	TT	CC	TT	TT	TT	TT	TT	TT	TC
chr2_6350324_C_T	CC	TC	CC	TC	TT	TT	TT	TT	TT	TT	TC	TT	TC	TC	TC	CC	CC	CC	CC	CC	CC	CC	CC	CC	CC	CC	CC	CC	CC	CC	CC	CC	CC	CC	CC	CC	CC	CC	CC	TC	CC	CC	CC	CC	CC	CC	CC	CC	CC
chr2_6368443_A_G	AA	AG	AA	AA	AA	AA	AA	AA	AA	AA	AA	AA	AA	AG	AA	AA	AA	AA	AA	AA	AA	AA	AA	AA	GG	AA	AA	AA	AA	AA	AA	AA	AA	AA	AA	AA	AA	AA	AA	AG	AA	AA	AA	AA	AA	AA	AA	AA	AA
chr2_6381028_C_T	TT	TT	TT	TT	TC	CC	TC	TT	TT	TT	TT	TC	TT	TT	TT	TT	TT	TT	TT	TT	TT	TT	TT	TT	TT	TT	TT	TT	TT	TT	TT	TT	TT	TT	TT	TT	TT	TT	TT	TT	TT	TT	TT	TT	TT	TT	TT	TT	TT
chr2_6432724_C_T	TT	TC	TT	TC	CC	CC	CC	CC	CC	TC	TC	TC	CC	TC	TC	TT	TT	TT	TC	TC	TT	TT	TC	CC	CC	TT	CC	CC	CC	TT	TT	CC	TC	TT	TC	TT	CC	TT	CC	TC	TT	TC	TT	TT	CC	TC	CC	TC	TC
chr2_6501610_C_T	CC	CC	CC	TC	TC	CC	TC	TC	TT	TC	TT	TT	TC	CC	TT	CC	CC	CC	CC	CC	CC	CC	TC	CC	CC	CC	CC	CC	NA	CC	CC	CC	CC	CC	CC	CC	CC	CC	CC	TC	CC	CC	CC	CC	CC	TC	CC	CC	TC
chr2_6544843_A_G	GG	GG	GG	GG	AG	AG	AA	GG	AG	AA	AG	GG	GG	AG	AG	GG	GG	GG	GG	GG	GG	GG	GG	GG	GG	GG	GG	GG	GG	GG	GG	GG	GG	GG	GG	GG	GG	GG	GG	GG	GG	GG	GG	GG	GG	GG	GG	GG	GG
chr2_655133_A_C	AA	AC	AA	AA	CC	CC	AA	AC	CC	CC	AC	AA	CC	CC	CC	AA	AA	AA	AA	AA	AA	AA	AA	AA	AC	AA	AA	AA	AA	AA	AA	AA	AA	AA	AA	AA	AA	AA	AA	AA	AA	AA	AA	AA	AA	AC	AA	AA	AA
chr2_6553246_A_C	AA	AA	AA	AC	AA	AA	AA	AC	AA	AA	AA	AA	AC	AA	AA	AA	AA	AA	AA	AA	AA	AA	AA	AA	AA	AA	AA	AA	AA	AA	AA	AA	AA	AA	AA	AA	AA	AA	AA	AA	AA	AA	AA	AA	AA	AA	AA	AA	AA
chr2_6628241_A_G	GG	GG	GG	AG	GG	GG	GG	AG	GG	GG	GG	GG	AG	GG	GG	NA	NA	NA	GG	GG	GG	GG	GG	GG	GG	GG	NA	GG	GG	GG	GG	GG	GG	GG	GG	GG	GG	GG	GG	GG	GG	GG	GG	NA	GG	GG	GG	GG	GG
chr2_6703782_A_C	AA	AA	AA	AA	AC	AC	AC	AC	CC	CC	CC	AC	AC	AC	CC	AA	AA	AA	AA	AA	AA	AA	AC	AA	AA	AA	AA	NA	AA	AA	AA	AA	AA	AA	AA	AA	AA	AA	AA	AA	AA	AA	AA	AA	AA	AC	AA	AA	AC
chr2_670423_C_T	TT	CC	TT	TT	CC	CC	TC	TC	TT	CC	TC	TC	TC	TC	TC	TT	TT	TT	NA	TC	TT	CC	TT	TT	TC	TT	TT	TT	TT	TT	TT	TT	TT	TT	TC	TT	TT	TT	TT	TT	TT	TT	TT	TT	NA	TC	TT	TT	TT
chr2_6710849_C_T	CC	TT	CC	CC	CC	TC	CC	CC	CC	CC	CC	TC	CC	TC	CC	CC	CC	CC	CC	CC	CC	CC	CC	CC	TT	CC	CC	CC	CC	CC	CC	CC	CC	CC	CC	CC	CC	CC	CC	CC	CC	CC	CC	CC	NA	CC	CC	CC	CC
chr2_6727718_C_T	NA	TT	TT	TT	TC	TT	TC	TT	TC	TC	TC	TT	TT	TC	TC	TT	TT	TT	TT	TT	NA	TT	TT	TT	TT	TT	TT	TT	TT	TT	NA	TT	TT	TT	TT	TT	TT	NA	TT	TT	TT	TT	TT	TT	NA	TT	TT	TT	TT
chr2_6747516_C_T	CC	CC	CC	CC	CC	CC	CC	CC	TC	CC	TC	CC	CC	CC	TC	CC	CC	CC	CC	CC	CC	CC	CC	CC	CC	CC	CC	CC	CC	CC	CC	CC	CC	CC	CC	CC	CC	CC	CC	CC	CC	CC	CC	CC	CC	TC	CC	CC	CC
chr2_6754285_A_G	AA	AA	AA	AA	AA	AA	AA	AA	AG	AA	AG	AA	AG	AA	AG	AA	AA	AA	AA	AA	AA	NA	AA	AA	AA	AA	AA	AA	AA	AA	AA	AA	AA	AA	AA	AA	AA	AA	AA	AA	AA	AA	AA	AA	AA	AG	AA	AA	AA
chr2_6790442_C_T	CC	TT	CC	TC	TT	TT	TT	TC	TC	TT	TC	TC	TC	TT	TC	CC	CC	CC	CC	TC	CC	TT	CC	CC	TT	CC	CC	CC	CC	TC	CC	CC	CC	CC	TC	CC	CC	CC	CC	CC	CC	CC	CC	CC	CC	CC	CC	CC	TC
chr2_6819508_C_T	TT	TT	TT	TC	TT	TT	TT	NA	TC	TC	TC	TT	NA	NA	TT	TT	TT	TT	TT	TT	TT	TT	TT	TT	TT	TT	TT	TT	TT	TT	TT	TT	TT	TT	TT	TT	TT	TT	TT	TT	TT	TT	TT	TT	TT	TT	TT	TT	TT
chr2_6820223_C_T	TT	TT	TT	NA	TT	TT	TT	TC	TC	TC	TC	TT	TC	TC	TT	TT	TT	TT	TT	TT	TT	TT	TT	TT	TT	TT	TT	TT	TT	TT	TT	TT	TT	TT	TT	TT	TT	TT	TT	TT	TT	TT	TT	TT	TT	TT	TT	TT	TT
chr2_6864753_A_G	GG	GG	GG	AG	GG	AG	GG	AG	GG	GG	GG	AG	AG	GG	GG	GG	GG	GG	GG	GG	GG	GG	GG	GG	GG	GG	GG	GG	GG	GG	GG	GG	GG	GG	GG	GG	GG	GG	GG	GG	GG	GG	GG	GG	GG	GG	GG	GG	GG
chr2_6944394_A_G	AA	AA	AA	AA	AA	AA	AA	AA	AG	AG	AG	AA	AA	AG	AA	AA	AA	AA	AA	AA	AA	AA	AA	AA	AA	AA	AA	AA	AA	AA	AA	AA	AA	AA	AA	AA	AA	AA	AA	AA	AA	AA	AA	AA	AA	AA	AA	AA	AA
chr2_6976938_G_T	GG	GG	GG	GG	TG	GG	TG	GG	TG	TG	TG	GG	GG	TG	GG	GG	GG	GG	GG	GG	GG	GG	GG	GG	GG	GG	GG	GG	GG	GG	GG	GG	GG	GG	GG	GG	GG	GG	GG	GG	GG	GG	GG	GG	GG	GG	GG	GG	GG
chr2_6977110_C_T	CC	CC	CC	TC	CC	CC	CC	TC	TC	CC	CC	CC	TC	CC	TC	TT	TT	TT	CC	CC	CC	CC	CC	CC	CC	CC	CC	CC	CC	CC	CC	CC	CC	CC	CC	CC	CC	CC	CC	TC	CC	CC	CC	TT	CC	TC	CC	CC	CC
chr2_7006798_A_G	GG	AA	GG	GG	AA	AA	AA	AG	GG	AG	AG	AA	AG	AG	AG	GG	GG	GG	GG	GG	GG	GG	AG	GG	AA	AG	AA	GG	GG	GG	GG	GG	GG	AG	GG	GG	AG	GG	GG	GG	AG	GG	GG	GG	GG	GG	GG	GG	AA
chr2_7060869_A_G	GG	GG	GG	GG	GG	GG	GG	GG	AG	AG	AG	GG	GG	AG	GG	GG	GG	GG	GG	GG	GG	GG	GG	GG	GG	GG	GG	GG	GG	GG	GG	GG	GG	GG	GG	GG	GG	GG	GG	GG	GG	GG	GG	GG	GG	GG	GG	GG	GG
chr2_7070114_C_T	TT	TT	TT	TC	TT	TT	TT	TC	TT	TT	TT	TT	TC	TT	TT	TT	TT	TT	TT	TT	TT	TT	TT	TT	TT	TT	TT	TT	TT	TT	TT	TT	TT	TT	TT	TT	TT	TT	TT	TT	TT	TT	TT	TT	TT	TT	TT	TT	TC
chr2_7100711_C_T	TT	CC	TT	TT	CC	CC	CC	TT	TT	TC	TC	TC	TC	TC	TC	TT	TT	TT	TT	TT	TT	TT	TT	TT	CC	CC	CC	CC	TT	TT	TT	TT	TT	TT	TT	CC	TC	TT	TT	TC	TT	TT	CC	TT	TT	TC	TT	TT	TT
chr2_7128812_G_T	TT	TT	TT	TT	TT	TT	TT	TT	TG	TG	TG	TT	TT	TG	TG	TT	TT	TT	TT	TT	TT	TT	TT	TT	TT	TT	TT	TT	TT	TT	TT	TT	TT	TT	TT	TT	TT	TT	TT	TG	TT	TT	TT	TT	TT	TG	TT	TT	TT
chr2_7161346_A_G	GG	GG	GG	AG	AA	GG	AG	AA	AA	AG	AG	GG	AG	AG	AG	NA	NA	NA	GG	GG	GG	GG	GG	GG	GG	GG	GG	GG	GG	GG	GG	GG	GG	GG	GG	GG	GG	GG	GG	AG	GG	GG	GG	NA	GG	AG	GG	GG	AG
chr2_7195735_C_T	TT	TT	TT	TC	TT	TT	TT	TC	TC	TC	TC	TT	TC	TC	TT	TT	TT	TT	TT	TT	TT	TT	TT	TT	TT	TT	TT	TT	TT	TT	TT	TT	TT	TT	TT	TT	TT	TT	TT	TT	TT	TT	TT	TT	TT	TT	TT	TT	TT
chr2_7205677_A_C	CC	CC	CC	AC	CC	CC	CC	AC	CC	CC	CC	CC	CC	CC	CC	CC	CC	CC	CC	CC	CC	CC	CC	CC	CC	CC	CC	CC	CC	CC	CC	CC	CC	CC	CC	CC	CC	CC	CC	CC	NA	CC	CC	CC	CC	CC	CC	CC	CC
chr2_7255013_C_T	TT	TC	TT	TT	NA	TT	CC	TT	TT	TT	TT	TT	TT	TT	TT	NA	NA	NA	TT	TT	TT	TT	NA	NA	TC	TT	TT	TT	TT	TT	TT	TT	TT	TT	TT	TT	TT	TT	TT	TT	NA	TT	TT	NA	TT	TT	TT	TT	TT
chr2_7300456_A_G	GG	GG	GG	AG	GG	GG	GG	AG	AG	AG	AA	AG	AG	AG	AG	AA	AA	AA	GG	AG	GG	GG	GG	GG	GG	GG	GG	GG	GG	GG	GG	GG	GG	GG	GG	GG	GG	GG	AG	GG	GG	GG	GG	AA	GG	GG	GG	AG	AA
chr2_7304374_C_T	TT	TT	TT	TT	TT	TT	TT	TT	TC	TC	TC	TT	TT	TC	TT	TT	TT	TT	TT	TT	TT	TT	TT	TT	TT	TT	TT	TT	TT	TC	TT	TT	TT	TT	TT	TT	TT	TT	TT	TT	TT	TT	TT	TT	TT	TT	TT	TT	TT
chr2_732014_A_G	GG	GG	AG	AG	GG	GG	GG	GG	GG	GG	GG	AG	GG	AG	AG	AA	AA	AA	AA	AG	AA	GG	AA	AA	GG	AA	AA	AA	AA	AA	GG	AA	GG	AA	AG	AA	AA	AA	AA	AG	AA	GG	AA	AA	GG	AG	AA	AA	AG
chr2_7323453_A_G	GG	GG	GG	GG	GG	GG	GG	GG	AG	AG	AG	GG	GG	AG	GG	GG	GG	GG	GG	GG	GG	GG	GG	GG	GG	GG	GG	GG	GG	GG	GG	GG	GG	GG	GG	GG	GG	GG	GG	GG	GG	GG	GG	GG	GG	GG	GG	GG	GG
chr2_7333641_G_T	GG	TG	GG	GG	GG	GG	TG	GG	GG	GG	GG	GG	GG	GG	GG	GG	GG	GG	GG	GG	GG	GG	GG	GG	TG	GG	GG	GG	GG	GG	GG	GG	GG	GG	GG	GG	GG	GG	GG	GG	GG	GG	GG	GG	GG	GG	GG	GG	GG
chr2_7353061_C_T	CC	TC	CC	CC	CC	TT	CC	CC	CC	TC	CC	TC	CC	TC	CC	NA	NA	NA	CC	CC	CC	NA	CC	CC	TC	CC	NA	CC	CC	CC	CC	CC	CC	NA	CC	NA	CC	CC	CC	CC	NA	CC	CC	NA	CC	CC	TT	CC	CC
chr2_7384952_G_T	TT	TT	TT	TG	TT	TT	TT	TG	TT	TT	TT	TT	TT	TT	TT	TT	TT	TT	TT	TT	TT	TT	TT	TT	TT	TT	TT	TT	TT	TT	TT	TT	TT	TT	TT	TT	TT	TT	TT	TT	TT	TT	TT	TT	TT	TT	TT	TT	TT
chr2_7438920_G_T	TG	TT	GG	TG	GG	TT	GG	TG	GG	GG	GG	TT	GG	TG	GG	NA	NA	NA	GG	TG	GG	GG	TG	TT	TT	GG	GG	GG	TT	GG	TG	TT	GG	GG	TG	GG	TG	GG	TT	GG	GG	GG	GG	NA	GG	GG	TT	TT	GG
chr2_7474936_C_T	CC	CC	CC	TC	CC	CC	CC	TC	CC	CC	CC	CC	CC	CC	CC	CC	CC	CC	CC	CC	CC	CC	CC	CC	CC	CC	CC	CC	CC	CC	CC	CC	CC	CC	CC	CC	CC	CC	CC	CC	CC	CC	CC	CC	CC	CC	CC	CC	CC
chr2_7520864_C_T	TT	TT	TT	TT	TT	TT	TT	TT	TC	TT	TT	TT	TC	TT	TC	TT	TT	TT	TT	TT	TT	TT	TT	TT	TT	TT	TT	TT	TT	TT	TT	TT	TT	TT	TT	TT	TT	TT	TT	TC	TT	TT	TT	TT	TT	TT	TT	TT	TC
chr2_7539910_A_C	AC	CC	AA	AC	CC	CC	CC	CC	AC	AC	AC	CC	CC	AC	CC	AA	AA	AA	AA	AA	AA	AA	AA	NA	CC	AC	AA	CC	AA	AA	AC	NA	NA	CC	AA	CC	NA	AA	AA	AC	CC	AA	AA	AA	AA	AA	AA	NA	CC
chr2_7590649_A_C	CC	CC	CC	CC	AC	CC	CC	CC	AC	AC	AC	CC	CC	AC	CC	CC	CC	CC	CC	CC	CC	CC	CC	CC	CC	CC	CC	CC	CC	CC	CC	CC	CC	CC	CC	CC	CC	CC	CC	CC	CC	CC	CC	CC	CC	AC	CC	CC	CC
chr2_7598150_C_T	CC	CC	CC	CC	CC	CC	CC	CC	TC	CC	CC	CC	TT	CC	TC	CC	CC	CC	CC	TC	CC	CC	CC	CC	CC	TT	TT	CC	CC	CC	CC	CC	NA	CC	CC	TT	CC	CC	CC	TT	CC	CC	TT	CC	CC	TC	CC	CC	TC
chr2_763931_G_T	GG	TT	GG	GG	TT	TT	GG	GG	GG	TT	TG	GG	TG	TG	TG	NA	NA	NA	GG	GG	GG	GG	GG	GG	TT	GG	GG	GG	GG	GG	GG	GG	GG	GG	GG	GG	GG	GG	GG	GG	GG	GG	GG	NA	GG	GG	GG	GG	GG
chr2_7668447_A_G	GG	GG	GG	GG	GG	AG	GG	GG	GG	GG	GG	AG	GG	AG	GG	GG	GG	GG	GG	GG	NA	GG	GG	GG	AG	GG	GG	GG	GG	GG	GG	GG	GG	GG	GG	GG	GG	NA	GG	GG	GG	GG	GG	GG	GG	GG	GG	GG	GG
chr2_7723201_A_G	GG	GG	GG	AG	AA	GG	AA	AG	AA	AA	AG	AG	AA	AG	AG	NA	NA	NA	AG	GG	AA	NA	AA	AA	GG	AA	AA	GG	GG	GG	GG	GG	GG	GG	GG	AG	GG	AA	GG	AA	GG	GG	AA	NA	AA	AG	AA	GG	AA
chr2_7807926_C_T	CC	CC	CC	TC	CC	CC	CC	TT	CC	CC	CC	TC	CC	CC	CC	CC	CC	CC	CC	TC	CC	TT	CC	CC	CC	CC	CC	CC	CC	TC	CC	CC	CC	CC	TC	CC	CC	CC	CC	CC	CC	CC	CC	CC	CC	CC	CC	CC	CC
chr2_7838818_A_G	GG	GG	GG	AG	AG	GG	GG	AG	AA	AG	AA	AG	AA	AG	AA	GG	GG	GG	GG	GG	GG	NA	AG	GG	GG	GG	GG	GG	GG	GG	GG	GG	GG	GG	GG	GG	GG	GG	GG	AG	GG	GG	GG	GG	GG	AG	GG	GG	AG
chr2_7879961_G_T	TG	TT	TT	TT	TT	TT	TT	TT	TG	TT	TT	TT	TG	TT	TG	TT	TT	TT	GG	TG	TT	TT	TG	GG	TT	GG	GG	GG	GG	TT	TG	GG	TG	TT	TG	TT	GG	GG	GG	TG	TT	GG	TT	TT	TT	TT	GG	GG	TG
chr2_7905347_A_G	GG	AG	GG	GG	GG	AA	GG	GG	GG	GG	GG	AG	GG	AG	GG	GG	GG	GG	GG	GG	GG	GG	GG	GG	AG	GG	GG	GG	GG	GG	GG	GG	GG	GG	GG	GG	GG	GG	GG	GG	GG	GG	GG	GG	NA	GG	GG	GG	GG
chr2_7943169_A_C	AA	AA	AA	AC	AA	AA	AA	AC	AC	AC	AC	AC	AA	AC	AA	AA	AA	AA	AA	AA	AA	AA	AA	AA	AA	AA	AA	AA	AA	AA	AA	AA	AA	AA	AA	AA	AA	AA	AA	AA	AA	AA	AA	AA	AA	AC	AA	AA	AA
chr2_7969863_G_T	GG	GG	GG	GG	GG	TG	GG	TG	TG	TG	TG	TG	GG	TT	GG	GG	GG	GG	GG	GG	GG	GG	GG	GG	GG	NA	NA	GG	GG	GG	GG	GG	GG	GG	GG	GG	GG	GG	GG	GG	GG	GG	GG	GG	GG	TG	GG	GG	GG
chr2_7970900_C_T	TT	CC	TC	CC	CC	TC	CC	CC	TC	CC	CC	TC	TC	TC	TC	CC	CC	CC	CC	CC	CC	CC	CC	CC	CC	CC	CC	CC	CC	CC	TT	CC	CC	CC	CC	CC	CC	CC	CC	TC	CC	CC	CC	CC	CC	TC	CC	CC	TC
chr2_8001694_A_G	AA	AA	AA	AA	AA	AG	AA	AA	AG	AG	AG	AG	AA	GG	AA	AA	AA	AA	AA	AA	AA	AA	AA	AA	AG	AA	AA	NA	AA	AA	AA	NA	AA	AA	NA	AA	NA	AA	AA	AA	AA	AA	AA	AA	NA	AG	AA	AA	AA
chr2_8020992_A_C	CC	CC	CC	CC	CC	AC	CC	CC	CC	CC	CC	AC	CC	AC	CC	CC	CC	CC	CC	CC	CC	CC	CC	CC	AC	CC	CC	CC	CC	CC	CC	CC	CC	CC	CC	CC	CC	CC	CC	CC	CC	CC	CC	CC	CC	CC	CC	CC	CC
chr2_8021856_C_T	CC	CC	CC	CC	CC	CC	CC	CC	TC	TC	TC	CC	CC	TC	CC	CC	CC	CC	CC	CC	CC	CC	CC	CC	CC	CC	CC	CC	CC	CC	CC	CC	CC	CC	CC	CC	CC	CC	CC	CC	CC	CC	CC	CC	CC	TC	CC	CC	CC
chr2_80247_C_T	TT	TT	TT	TT	TT	TT	TT	TC	TT	TT	TT	TT	TT	TT	TT	TT	TT	TT	TT	TT	TT	TT	TT	TT	TT	TT	TT	TT	TT	TT	TT	TT	TT	TT	TT	TT	TT	TT	TT	TT	TT	TT	TT	TT	TT	TT	TT	TT	TT
chr2_8125688_A_G	GG	AG	GG	AG	AG	GG	AA	AG	AG	GG	GG	AG	AG	GG	AG	GG	GG	GG	GG	GG	GG	GG	GG	GG	AG	GG	GG	GG	GG	GG	GG	GG	GG	GG	GG	GG	GG	NA	GG	AG	GG	GG	GG	GG	GG	GG	GG	GG	AG
chr2_8163276_C_T	CC	CC	CC	TC	CC	CC	CC	TC	CC	CC	CC	TC	CC	CC	CC	CC	CC	CC	CC	CC	CC	CC	TC	CC	CC	CC	CC	CC	CC	CC	CC	CC	CC	CC	CC	CC	CC	CC	CC	CC	CC	CC	CC	CC	CC	CC	CC	CC	CC
chr2_8185167_C_T	CC	CC	CC	TC	CC	CC	CC	TC	CC	CC	CC	TC	CC	CC	CC	CC	CC	CC	CC	CC	CC	CC	CC	CC	CC	CC	CC	CC	CC	CC	CC	CC	CC	CC	CC	CC	CC	CC	CC	CC	CC	CC	CC	CC	CC	CC	CC	CC	CC
chr2_8227729_C_T	CC	CC	CC	NA	CC	CC	CC	TC	CC	CC	CC	TC	CC	CC	CC	CC	CC	CC	CC	CC	CC	CC	CC	CC	CC	CC	CC	CC	CC	CC	CC	CC	CC	CC	CC	CC	CC	CC	CC	CC	CC	CC	CC	CC	CC	CC	CC	CC	CC
chr2_8286942_A_C	AA	AA	AA	AA	AA	AC	AA	AA	AA	AA	AA	AC	AA	AC	AA	AA	AA	AA	AA	AA	AA	NA	AA	AA	AC	AA	NA	NA	AA	AA	AA	AA	AA	NA	NA	AA	AA	AA	AA	AA	AA	NA	AA	AA	NA	AA	AA	AA	AA
chr2_8288379_A_G	GG	GG	GG	GG	GG	GG	GG	GG	AG	AG	AG	GG	GG	AG	GG	GG	GG	GG	GG	GG	GG	GG	GG	GG	GG	GG	GG	GG	GG	GG	GG	GG	GG	GG	GG	GG	GG	GG	GG	GG	GG	GG	GG	GG	GG	AG	GG	GG	GG
chr2_8329307_C_T	TT	TT	TC	TT	TT	TT	TT	TC	TC	TT	TT	TT	CC	TT	TC	TT	TT	TT	TT	TT	TT	TT	CC	CC	TT	TT	TT	TT	CC	TT	TT	CC	TT	TT	TC	TT	TC	TT	TC	TC	TT	TT	TT	TT	TT	TT	TT	CC	TC
chr2_8347472_C_T	CC	CC	CC	CC	TC	TC	CC	CC	CC	CC	CC	TC	CC	TC	CC	CC	CC	CC	CC	CC	CC	CC	CC	CC	TC	CC	CC	CC	CC	CC	CC	CC	CC	CC	CC	CC	CC	CC	CC	CC	CC	CC	CC	CC	CC	CC	CC	CC	CC
chr2_836550_C_T	CC	CC	CC	CC	CC	CC	CC	CC	CC	CC	CC	CC	CC	CC	CC	CC	CC	CC	CC	TC	CC	TT	CC	CC	CC	CC	CC	CC	CC	CC	CC	CC	CC	CC	TC	CC	CC	CC	CC	CC	CC	CC	CC	CC	CC	CC	CC	CC	CC
chr2_836697_A_G	AG	GG	GG	AG	GG	GG	GG	AG	AA	GG	AG	AG	AA	AG	AG	GG	GG	GG	GG	GG	GG	GG	GG	GG	GG	AG	GG	GG	GG	AG	AG	GG	GG	GG	GG	GG	GG	GG	GG	GG	GG	GG	GG	GG	GG	AG	GG	GG	AG
chr2_8381864_C_T	CC	CC	CC	CC	TC	TC	CC	CC	TC	CC	CC	TC	TC	TC	TC	CC	CC	CC	CC	CC	CC	CC	CC	CC	TC	CC	CC	TC	CC	CC	CC	CC	CC	CC	CC	CC	CC	CC	CC	TT	CC	CC	TC	CC	CC	CC	CC	CC	TC
chr2_8438220_C_T	TT	TC	TC	TC	TC	TC	CC	TC	TC	TT	TC	TC	CC	TC	CC	NA	NA	NA	CC	TC	CC	CC	CC	TT	CC	CC	NA	NA	CC	TC	TT	TC	CC	CC	CC	CC	TT	CC	TC	CC	CC	CC	NA	NA	TT	TC	CC	NA	CC
chr2_8470895_A_G	GG	AG	GG	GG	AG	GG	AA	GG	GG	GG	AG	GG	AG	GG	AG	GG	GG	GG	GG	GG	GG	GG	GG	GG	AG	GG	GG	GG	GG	GG	GG	GG	GG	GG	GG	GG	GG	GG	GG	GG	GG	GG	GG	GG	GG	GG	GG	GG	GG
chr2_8538748_A_G	GG	GG	GG	AG	GG	GG	GG	AG	GG	GG	GG	AG	GG	GG	GG	GG	GG	GG	GG	GG	GG	GG	GG	GG	GG	GG	GG	GG	GG	GG	GG	GG	GG	GG	GG	GG	GG	GG	GG	GG	GG	GG	GG	GG	GG	GG	GG	GG	GG
chr2_856575_C_T	TT	TC	TT	TT	CC	CC	CC	TT	TT	CC	TC	TT	TT	TC	TC	NA	NA	NA	TT	TT	TT	TT	TT	TT	TC	TT	TT	TT	TT	TT	TT	TT	TT	TT	TT	TT	TT	TT	TT	TT	TT	TT	TT	NA	TT	TT	TT	TT	TT
chr2_8582944_A_G	GG	AG	GG	GG	AA	AG	AG	AG	GG	GG	AG	GG	GG	GG	AG	NA	NA	NA	GG	GG	GG	GG	GG	GG	GG	GG	GG	GG	GG	GG	GG	GG	GG	GG	GG	GG	GG	GG	GG	GG	GG	GG	GG	NA	GG	GG	GG	GG	GG
chr2_8585331_C_T	CC	CC	CC	CC	CC	CC	CC	CC	TC	TC	TC	CC	CC	TC	CC	CC	CC	CC	CC	CC	CC	CC	TC	CC	CC	CC	CC	CC	CC	CC	CC	CC	CC	CC	CC	CC	CC	CC	CC	CC	CC	CC	CC	CC	CC	TC	CC	CC	CC
chr2_8742380_G_T	GG	GG	GG	TG	TT	TT	TG	TT	TG	GG	TG	TT	TT	GG	TT	GG	GG	GG	TT	TG	GG	TT	GG	GG	TT	GG	GG	GG	GG	TG	GG	GG	GG	GG	TG	GG	GG	GG	GG	TG	GG	TG	GG	GG	GG	GG	GG	GG	TG
chr2_8757865_C_T	CC	TC	CC	CC	TT	TT	TC	CC	CC	TC	TC	TC	CC	CC	TC	CC	CC	CC	CC	CC	CC	CC	CC	CC	TT	CC	CC	CC	CC	CC	CC	CC	CC	CC	CC	CC	CC	CC	CC	CC	CC	CC	CC	CC	CC	CC	CC	CC	CC
chr2_879924_A_G	AA	NA	AA	AA	NA	AG	AA	AA	AA	AG	AG	AA	AA	AG	AG	AA	AA	AA	AA	AA	AA	AA	AA	AA	AG	AA	AA	AA	AA	AA	AA	AA	AA	AA	AA	AA	AA	AA	AA	AA	AA	AA	AA	AA	AA	AA	AA	AA	AA
chr2_8810865_C_T	TT	TT	TT	TT	CC	CC	TC	TT	TT	TT	TC	TC	TC	TT	TC	TT	TT	TT	TT	TT	TT	TT	NA	TT	CC	TT	CC	TT	NA	TT	TT	TT	TT	TT	TT	TT	TT	TT	TT	TT	TC	TT	TT	TT	TT	TT	TT	TT	TT
chr2_8828693_C_T	CC	CC	CC	TC	CC	CC	CC	TC	TC	CC	CC	TC	TC	CC	TC	CC	CC	CC	CC	CC	CC	CC	CC	CC	CC	CC	CC	CC	NA	CC	CC	NA	CC	CC	CC	CC	CC	CC	CC	TC	CC	CC	CC	CC	CC	CC	CC	NA	TC
chr2_883053_G_T	GG	TT	GG	GG	TT	TT	TG	TG	TT	TT	TG	GG	TG	TG	TG	GG	GG	GG	GG	GG	GG	GG	TG	GG	TT	TG	TG	GG	GG	GG	GG	TT	GG	TT	GG	TT	GG	GG	GG	GG	TT	GG	GG	GG	GG	GG	GG	GG	GG
chr2_8943456_A_G	AA	AA	AA	AA	AA	AA	AA	AA	AG	AG	AG	AA	AA	AG	AA	AA	AA	AA	AA	AA	AA	AA	AA	AA	AA	AA	AA	AA	AA	AA	AA	AA	AA	AA	AA	AA	AA	AA	AA	AA	AA	AA	AA	AA	AA	AG	AA	AA	AA
chr2_8971434_A_G	AA	AA	AA	AA	AA	AG	AG	AA	AA	AA	AA	AG	AA	AG	AA	AA	AA	AA	AA	AA	AA	AA	AA	AA	AG	AA	AA	AA	AA	AA	AA	AA	AA	AA	AA	AA	AA	AA	AA	AA	AA	AA	AA	AA	AA	AA	AA	AA	AA
chr2_8974123_A_C	AA	AA	AA	AA	AA	AA	AA	AA	AC	AC	AC	AA	AA	AC	AA	AA	AA	AA	AA	AA	AA	AA	AC	AA	AA	AA	AA	AA	AA	AA	AA	AA	AA	AA	AA	AA	AA	AA	AA	AA	AA	AA	AA	AA	AA	AC	AA	AA	AA
chr2_8975106_G_T	TG	TT	TG	TG	TT	TG	TG	TT	TG	TG	TG	TG	TT	GG	TT	TT	TT	TT	TT	TT	TT	TT	TG	TT	TG	GG	GG	GG	GG	TT	TG	TT	TT	TT	TT	TT	TG	TG	TT	TG	TG	TT	GG	TT	TT	GG	TT	TT	TG
chr2_9002325_A_C	CC	AC	CC	CC	AA	AA	AC	CC	CC	AC	AC	AC	CC	CC	AC	NA	NA	NA	CC	CC	CC	CC	CC	CC	AA	CC	CC	CC	CC	CC	CC	CC	CC	CC	CC	CC	CC	CC	CC	CC	CC	CC	CC	NA	CC	CC	CC	CC	CC
chr2_9135820_C_T	CC	CC	CC	TC	CC	CC	CC	TC	TC	CC	CC	TC	TC	CC	TC	CC	CC	CC	CC	CC	CC	CC	CC	CC	CC	CC	CC	CC	CC	CC	CC	CC	CC	CC	CC	CC	CC	CC	CC	TC	CC	CC	CC	CC	CC	CC	CC	CC	TC
chr2_9136972_A_C	AA	AC	AC	AA	AC	AA	AA	AC	AA	AA	AC	AC	AA	AA	AC	NA	NA	AA	AA	AC	AA	AA	CC	AC	AC	AA	CC	CC	CC	AA	AA	CC	AA	AA	AC	AA	AC	AA	CC	AA	AA	AA	AA	NA	AA	AC	CC	CC	AC
chr2_9143505_A_G	GG	GG	GG	GG	GG	GG	GG	GG	GG	GG	GG	GG	GG	GG	GG	GG	GG	GG	GG	GG	GG	GG	AG	GG	GG	GG	GG	GG	GG	GG	GG	GG	GG	GG	GG	GG	GG	GG	GG	GG	GG	GG	GG	GG	GG	GG	GG	GG	GG
chr2_915224_A_C	AA	AA	AA	AC	AA	AA	AA	AA	AA	AA	AC	AA	AA	AC	AC	AA	AA	AA	AA	AA	AA	AA	AA	AA	AA	AA	AA	AA	AA	AA	AA	AA	AA	AA	AA	AA	AA	AA	AA	AA	AA	AA	AA	AA	AA	AC	AA	AA	AC
chr2_9223164_C_T	CC	CC	CC	TC	CC	CC	CC	TT	TC	CC	CC	TC	TC	CC	TC	CC	CC	CC	CC	CC	CC	CC	CC	CC	CC	CC	CC	CC	CC	CC	CC	CC	CC	CC	CC	CC	CC	CC	CC	TC	CC	CC	CC	CC	CC	CC	CC	CC	TC
chr2_938214_C_T	TT	TT	TT	TC	TT	TT	TT	TT	TT	TT	TC	TT	TT	TT	TT	TT	TT	TT	TT	TT	TT	TT	TT	TT	TT	TT	TT	TT	TT	TT	TT	TT	TT	TT	TT	TT	TT	TT	TT	TT	TT	TT	TT	TT	TT	TT	TT	TT	TC
chr2_971913_A_G	AA	GG	AA	AA	GG	GG	AG	AG	AA	GG	AG	GG	AG	AG	AG	AA	AA	AA	AA	AA	AA	AA	AA	AA	GG	AA	AA	AA	AA	AA	AA	AA	AA	AA	AA	AA	AA	AA	AA	AG	AA	AA	AA	AA	AA	AA	AA	AA	AA
chr2_983238_C_T	CC	CC	CC	TC	CC	CC	CC	CC	CC	CC	TC	CC	CC	CC	CC	CC	CC	CC	CC	CC	CC	CC	CC	CC	CC	CC	CC	CC	CC	CC	CC	CC	CC	CC	CC	CC	CC	CC	CC	CC	CC	CC	CC	CC	CC	CC	CC	CC	TC
chr3_10009802_A_G	GG	AG	GG	GG	GG	GG	GG	AG	AG	GG	AG	AG	GG	AG	GG	NA	GG	NA	GG	AG	GG	GG	GG	GG	GG	GG	GG	GG	GG	GG	GG	GG	GG	GG	AG	GG	GG	GG	GG	GG	AG	GG	GG	NA	GG	AA	GG	GG	GG
chr3_10012810_A_G	AA	AA	AA	AA	AA	AA	AA	AG	AA	AA	AA	AA	GG	AA	AG	AA	AA	AA	AA	AA	AA	AA	AA	AA	AA	AA	AA	AA	AA	AA	AA	AA	AA	AA	AA	AA	AA	AA	AA	AA	AA	AA	AA	AA	AA	AA	AA	AA	AG
chr3_10044379_C_T	TT	TT	TC	TT	TC	TT	TT	TT	TT	TT	TT	TC	TT	TC	TT	NA	NA	NA	TT	TT	TT	TT	TT	TT	TT	TT	TT	TT	TT	TT	TT	TT	TT	TT	TT	TT	TT	TT	TT	TC	TT	TT	TT	NA	TT	TT	TT	TT	TT
chr3_10044942_A_C	AA	AA	AA	AC	AA	AA	AA	AA	AA	AA	AA	AA	AC	AA	AA	NA	AA	NA	AA	AA	AA	AA	AA	AA	AA	AA	AA	AA	AA	AA	AA	AA	AA	AA	AA	AA	AA	AA	AA	AA	AA	AA	AA	NA	AA	AA	AA	AA	AA
chr3_1019198_A_C	CC	AC	CC	AC	AC	AC	AC	AA	AA	AA	AA	AC	AA	AC	AA	CC	CC	CC	CC	NA	CC	CC	AC	AC	AC	AA	AA	AA	AA	CC	CC	AA	AC	AA	NA	AA	AA	AC	AA	AA	AA	CC	AA	CC	CC	AA	AA	AC	AA
chr3_1026112_G_T	TT	GG	TT	TT	GG	TG	TT	GG	GG	GG	GG	TG	GG	GG	TG	GG	GG	GG	TT	TT	TT	TT	TT	TT	GG	GG	GG	GG	TT	TT	TT	TT	TT	GG	TT	GG	TG	TT	TG	GG	GG	TT	GG	GG	TT	TG	TT	TT	GG
chr3_1039399_A_G	AA	AA	AA	AG	AA	AA	AG	AA	AA	AA	AA	AG	AA	AA	AG	AA	AA	AA	AA	AA	AA	AA	AA	AA	AA	AG	AA	AA	AA	AA	AA	AA	AA	AA	AA	AA	AA	AA	AA	AA	AA	AA	AA	AA	AA	AA	AA	AA	AA
chr3_10703967_G_T	TT	GG	TT	GG	TG	GG	TT	TG	TG	GG	GG	TT	TG	TG	GG	TT	TT	TT	TT	TT	TT	TT	TT	TT	GG	TT	TT	TT	TT	TT	TT	TT	TT	TT	TT	TT	TT	TT	TT	GG	TT	TT	TG	TT	TT	TG	TT	NA	TT
chr3_10713706_A_G	GG	GG	GG	GG	AG	GG	NA	GG	GG	GG	GG	AG	AG	AG	GG	GG	GG	GG	GG	GG	GG	GG	GG	GG	GG	GG	GG	GG	GG	GG	GG	GG	GG	GG	GG	GG	GG	GG	GG	GG	GG	GG	GG	GG	GG	GG	GG	GG	GG
chr3_10767284_A_G	GG	AG	GG	GG	AA	AG	AA	AG	AA	AA	AG	AA	GG	AA	AG	GG	GG	GG	GG	GG	GG	GG	GG	GG	AA	GG	GG	GG	GG	GG	GG	GG	GG	GG	GG	GG	GG	GG	GG	GG	GG	GG	GG	GG	GG	GG	GG	GG	NA
chr3_10781461_A_G	AA	AG	AA	AA	AA	AG	AG	GG	AG	AA	AG	AA	AA	AA	AG	AA	AA	AA	AA	AA	AA	AA	AA	AA	AA	AA	AA	AA	AA	AA	AA	AA	AA	AA	AA	AA	AA	AA	AA	NA	AA	AA	AA	AA	AA	AG	AA	AG	AA
chr3_10784037_G_T	TT	TG	TT	TT	GG	TG	TG	TT	TG	GG	TG	GG	TT	GG	TG	TT	TT	TT	TT	TT	TT	TT	TT	TT	GG	TT	TT	TT	TT	TT	TT	TT	TT	TT	TT	TT	TT	TT	TT	TT	TT	TT	TT	TT	TT	TT	TT	TT	TG
chr3_10844728_A_G	AA	AA	NA	GG	AG	AA	AA	AG	AG	AA	AA	GG	AG	GG	AA	AA	AA	AA	NA	AA	NA	AA	AA	AA	AA	AA	NA	AA	AA	NA	AA	AA	AA	AA	AA	AA	AA	NA	AA	AA	AA	NA	AA	AA	AA	AA	AA	AA	NA
chr3_10861993_G_T	GG	TG	GG	GG	TG	TG	TG	GG	TG	TT	TG	GG	GG	GG	TT	GG	GG	GG	GG	GG	GG	GG	GG	GG	TT	TT	GG	GG	GG	GG	GG	GG	GG	TG	GG	GG	GG	GG	GG	TG	TT	GG	GG	GG	GG	GG	GG	GG	GG
chr3_10903864_A_G	GG	AG	GG	AG	AG	AG	AG	GG	GG	GG	AG	AA	AG	AG	GG	AA	AA	AA	AG	AA	AA	GG	AA	AA	GG	AA	AA	AA	AA	GG	GG	AA	AG	AA	GG	AA	AA	GG	AA	AG	AA	AG	AG	AA	AA	AG	AA	AG	AG
chr3_10922298_A_G	GG	GG	GG	GG	GG	GG	GG	AG	GG	GG	GG	GG	GG	GG	GG	GG	GG	GG	GG	GG	GG	GG	GG	GG	GG	GG	AA	GG	GG	GG	GG	GG	GG	GG	GG	GG	GG	GG	GG	GG	GG	GG	GG	GG	GG	GG	GG	GG	GG
chr3_10923290_A_G	GG	GG	GG	GG	GG	GG	GG	GG	GG	GG	GG	GG	AG	GG	GG	GG	GG	GG	GG	GG	GG	GG	GG	GG	GG	GG	GG	GG	GG	GG	GG	GG	GG	GG	GG	GG	GG	GG	GG	GG	GG	GG	GG	GG	AA	GG	GG	GG	GG
chr3_10961604_A_C	AA	AA	AA	AA	AA	AA	AA	AC	AA	AA	AA	AA	CC	AA	AA	AA	AA	AA	AA	AA	AA	AA	AC	AC	AA	AA	AA	AA	AA	AA	AA	AA	AA	AA	AA	AA	AA	AA	AA	AA	AA	AA	AA	AA	AA	AA	AA	AA	AA
chr3_10962318_C_T	CC	TC	CC	CC	CC	CC	CC	TC	TC	CC	CC	CC	CC	TC	TC	CC	CC	CC	CC	CC	CC	CC	CC	CC	CC	CC	CC	CC	CC	CC	CC	CC	CC	CC	CC	CC	CC	CC	CC	CC	CC	CC	CC	CC	CC	CC	CC	CC	CC
chr3_10999911_A_C	AA	AA	AA	AA	CC	AC	AA	AA	CC	AC	AA	AA	AA	CC	AC	AA	AA	AA	AA	AA	AA	AA	AA	AA	CC	AA	AA	AA	AA	AA	AA	AA	AA	AA	AA	AA	AA	AA	AA	AC	AA	AA	AA	AA	AA	AA	AA	AA	AC
chr3_11140085_C_T	CC	CC	CC	CC	CC	CC	CC	CC	CC	CC	CC	CC	CC	TC	CC	CC	CC	CC	CC	CC	CC	CC	CC	CC	CC	CC	CC	CC	CC	CC	CC	CC	CC	CC	CC	CC	CC	CC	CC	TC	CC	CC	CC	CC	CC	CC	CC	CC	NA
chr3_11151860_A_G	AA	GG	AA	AA	AA	AG	AG	AA	AA	GG	GG	GG	AA	AA	AG	AA	AA	AA	AA	AA	AA	AA	AA	AA	AA	AA	AA	AA	AA	AA	AA	AA	AA	AA	AA	AA	AA	AA	AA	AA	AA	AA	AA	AA	AA	AG	AA	AA	AA
chr3_11159524_A_G	AA	GG	AG	AG	GG	GG	GG	AG	AG	GG	GG	GG	AG	AG	AG	GG	GG	GG	GG	AG	GG	GG	AA	AA	GG	AA	AA	NA	AA	NA	AA	AA	AA	AA	AA	AA	AA	GG	AA	AA	AG	GG	NA	GG	NA	AG	GG	AA	AA
chr3_11182998_A_G	AA	AA	AA	AA	GG	GG	AG	AG	GG	AA	AA	AA	AG	GG	AG	GG	GG	GG	AA	AA	AA	AA	AA	AA	GG	AA	AA	AA	AA	AA	AA	AA	AA	AA	AA	AA	AA	AA	AA	AG	AA	AA	AA	GG	AA	AA	AA	AA	AG
chr3_11197334_C_T	TT	TT	TT	TT	TT	TT	TT	TC	TT	TT	TT	TT	TC	TT	TT	TT	TT	TT	TT	TT	TT	TT	TT	TT	TT	TT	TT	TT	TT	TT	TT	TT	TT	TT	TT	TT	TT	TT	TT	TT	TT	TT	TT	TT	TT	TT	TT	TT	TT
chr3_11238850_G_T	GG	GG	GG	GG	GG	GG	GG	TG	GG	GG	GG	GG	GG	GG	GG	GG	GG	GG	GG	GG	GG	GG	GG	GG	GG	GG	TT	GG	GG	GG	GG	GG	GG	GG	GG	GG	GG	GG	GG	GG	GG	GG	GG	GG	GG	GG	GG	GG	GG
chr3_11295332_C_T	TT	TC	TT	TT	TT	CC	TC	TC	TC	CC	CC	CC	TC	TC	CC	TT	TT	TT	TT	TT	TT	TT	TT	TT	CC	TT	TT	TT	TT	TT	TT	TT	TT	TT	TT	TT	TT	TT	TT	TT	TT	TT	TT	TT	TT	TC	TT	TT	NA
chr3_11666874_C_T	CC	CC	CC	CC	CC	CC	TT	CC	TC	CC	CC	CC	CC	CC	CC	CC	CC	CC	CC	CC	CC	CC	CC	CC	CC	CC	CC	CC	CC	CC	CC	CC	CC	CC	CC	CC	CC	CC	CC	CC	CC	CC	CC	CC	CC	CC	CC	CC	CC
chr3_11672220_A_C	CC	CC	CC	AC	CC	CC	CC	AC	CC	CC	CC	AC	AC	CC	CC	CC	CC	CC	NA	CC	NA	CC	CC	CC	CC	CC	CC	CC	CC	CC	CC	CC	CC	CC	CC	CC	CC	NA	CC	CC	CC	CC	CC	CC	NA	CC	CC	CC	CC
chr3_11687812_G_T	TT	TG	TT	TT	GG	TG	TT	TT	TT	TG	TT	TG	TG	TG	TT	TT	TT	TT	TT	TT	TT	TT	TT	TT	TT	TT	TT	TT	TT	TT	TT	TT	TT	TT	TT	TT	TT	TT	TT	TT	TT	TT	TT	TT	TT	TT	TT	TT	TT
chr3_11702596_A_G	AA	GG	AA	AG	GG	GG	AA	NA	AA	AG	AG	GG	GG	GG	AG	AA	AA	AA	AA	AG	AA	AA	GG	GG	GG	GG	GG	GG	AG	AA	AA	GG	GG	GG	AG	GG	AA	AA	GG	GG	GG	AA	GG	AA	AA	AG	GG	AG	AG
chr3_11703031_C_T	TT	TT	TT	TC	TT	TT	TT	TT	TT	TT	TT	TT	TC	TT	TT	TT	TT	TT	TT	TT	TT	TT	TT	TT	TT	TT	TT	TT	TT	TT	TT	TT	TT	TT	TT	TT	TC	TT	TT	TT	TT	TT	TT	TT	TT	TT	TT	TT	TC
chr3_1242683_A_G	AA	AA	AA	AG	AA	AA	AG	AA	AA	AA	AG	AA	AA	AA	GG	NA	NA	NA	AA	AA	AA	AA	AA	AA	AA	AA	AA	AA	AA	AA	AA	AA	AA	AA	AA	AA	AA	AA	AA	AA	AA	AA	AA	NA	AA	AA	AA	AA	AA
chr3_1271560_C_T	TT	TC	CC	TT	TT	TT	TT	TC	TC	TT	TC	TC	CC	TT	TT	CC	CC	CC	TT	TC	TC	TT	TC	CC	TT	CC	CC	CC	CC	TC	TT	TC	CC	CC	TC	CC	CC	TC	CC	CC	CC	TC	CC	CC	TT	TC	CC	TC	CC
chr3_1284509_A_G	AA	AA	AA	AA	AA	AA	AA	AG	AG	AA	AA	AA	AA	AA	AA	AA	AA	AA	AA	AA	AA	AA	AA	AA	AG	AA	AA	AA	AA	AA	AA	AA	AA	AA	AA	AA	AA	AA	AA	AA	AA	AA	AA	AA	AA	AA	AA	AA	AA
chr3_1307969_A_C	AA	AA	AA	AA	AA	AC	AC	AA	AA	AC	AA	CC	AA	CC	AA	AA	AA	AA	AA	AA	AA	AA	AA	AA	AA	AA	AA	AA	AA	AA	AA	AA	AA	AA	AA	AA	AA	AA	AA	AA	AA	AA	AA	AA	AA	AA	AA	AA	AA
chr3_1320707_C_T	TT	TC	TT	TC	TT	TT	TC	TC	TC	TT	CC	TT	CC	TT	CC	TT	TT	TT	TT	TT	TT	TT	TT	TT	TT	TT	TT	TT	TT	TT	TT	TT	TT	TT	TT	TT	TT	TT	TT	TC	TT	TT	TT	TT	TT	TC	TT	TT	TC
chr3_1335413_A_C	CC	AC	CC	CC	CC	CC	CC	AC	AC	CC	CC	CC	AA	CC	CC	CC	CC	CC	CC	CC	CC	CC	CC	CC	CC	CC	CC	CC	CC	CC	CC	CC	CC	CC	CC	CC	CC	CC	CC	AC	CC	CC	CC	CC	CC	CC	CC	CC	CC
chr3_1358572_G_T	GG	GG	GG	GG	GG	GG	GG	GG	GG	TG	GG	TG	GG	TT	GG	GG	GG	GG	GG	GG	GG	GG	GG	GG	GG	GG	GG	GG	GG	GG	GG	GG	GG	GG	GG	GG	GG	GG	GG	GG	GG	GG	GG	GG	GG	GG	GG	GG	GG
chr3_1362562_G_T	GG	GG	GG	GG	GG	GG	GG	GG	GG	GG	TG	GG	GG	GG	GG	GG	GG	GG	GG	GG	GG	GG	GG	GG	GG	GG	GG	GG	GG	GG	GG	GG	GG	GG	GG	GG	GG	GG	GG	GG	GG	GG	GG	GG	GG	TG	GG	GG	TG
chr3_1436981_A_G	AG	GG	GG	GG	GG	GG	GG	GG	GG	GG	AG	GG	GG	GG	GG	GG	GG	GG	GG	GG	GG	GG	GG	GG	GG	GG	AA	GG	GG	GG	AG	GG	GG	GG	GG	GG	GG	GG	GG	GG	AG	GG	GG	GG	GG	AG	GG	GG	AG
chr3_1442283_C_T	TT	TT	TT	TC	TT	TT	TC	TT	TT	TT	TT	TT	TT	TT	TC	TT	TT	TT	TT	TT	TT	TT	TT	TT	TT	TT	TT	TC	TT	TT	TT	TT	TT	CC	TT	TT	TC	TT	TT	TC	TC	TT	TC	TT	TT	TT	TT	TT	TT
chr3_14573785_A_G	GG	AA	GG	GG	AA	AA	AA	GG	AA	AA	AA	AA	GG	AA	AG	GG	GG	GG	GG	AG	GG	GG	AA	AA	AA	GG	NA	AA	GG	GG	GG	AA	AG	AG	AG	GG	AG	GG	AA	AA	NA	GG	AA	GG	GG	AG	GG	AA	AG
chr3_14579673_A_C	AA	CC	AA	AC	CC	CC	CC	CC	CC	CC	CC	CC	AC	CC	CC	AA	AA	AA	AA	AA	AA	AA	AA	AA	CC	AA	CC	CC	CC	AA	AA	AA	AA	AC	AA	AC	AA	AA	AA	CC	CC	AA	CC	AA	AA	AC	CC	AA	CC
chr3_14580700_A_G	GG	AA	GG	GG	AA	AA	AA	NA	AA	AA	AA	AA	GG	AA	AA	NA	NA	NA	GG	GG	GG	GG	GG	GG	AA	NA	AA	AA	AG	GG	GG	GG	GG	AG	GG	AG	GG	GG	GG	AA	AA	GG	AA	NA	GG	AG	GG	GG	AA
chr3_1480217_C_T	TT	TC	NA	TT	TT	TC	TT	TT	TT	TC	TT	TT	TT	TT	TT	TT	TT	TT	TT	TT	TT	TT	TT	TT	TC	TT	TT	TT	TT	TT	TT	TT	TT	TT	TT	TT	TT	TT	TT	TT	TT	TT	TT	TT	TT	TT	TT	TT	TT
chr3_1495511_A_G	AA	AG	AA	AG	AG	GG	GG	AG	AG	AG	AG	AG	AA	AA	GG	NA	NA	NA	AA	AA	AA	AA	AA	AA	GG	GG	GG	GG	AG	AA	AA	AA	AA	GG	AG	GG	AG	AA	AG	GG	GG	AA	GG	NA	AA	AA	GG	AA	AG
chr3_1521234_C_T	CC	CC	CC	CC	CC	CC	CC	CC	CC	CC	TT	CC	CC	CC	TC	CC	CC	CC	TC	CC	CC	CC	CC	CC	CC	TC	TT	TC	CC	CC	CC	CC	TT	TT	CC	TT	TC	CC	CC	TC	TT	CC	TT	CC	CC	TC	CC	CC	TT
chr3_1523291_C_T	CC	CC	CC	TC	CC	CC	TC	TC	TC	CC	CC	TC	CC	CC	TC	TT	TT	TT	TC	CC	CC	CC	CC	CC	TC	CC	CC	CC	CC	CC	CC	CC	CC	CC	CC	CC	CC	CC	CC	CC	CC	TC	TT	TT	CC	CC	CC	CC	CC
chr3_1549536_C_T	CC	TC	CC	TC	TT	TC	TT	CC	CC	TC	TC	TT	CC	TT	TT	CC	CC	CC	CC	CC	CC	CC	CC	CC	TC	TT	CC	TC	TT	CC	CC	CC	CC	CC	CC	CC	CC	CC	CC	TC	CC	CC	CC	CC	CC	CC	CC	CC	CC
chr3_1575451_A_G	GG	AG	GG	AG	AG	AA	AG	GG	GG	AG	AG	AG	GG	AG	AA	GG	GG	GG	GG	GG	GG	GG	GG	GG	AG	GG	GG	GG	GG	AG	GG	GG	GG	GG	GG	GG	GG	GG	GG	GG	GG	GG	GG	GG	GG	GG	GG	GG	GG
chr3_1600410_A_G	GG	GG	GG	AG	GG	GG	AG	GG	GG	GG	AA	GG	GG	GG	AA	GG	GG	GG	GG	GG	GG	GG	GG	GG	GG	GG	GG	GG	GG	GG	GG	GG	GG	GG	GG	GG	GG	GG	GG	AG	GG	GG	GG	GG	NA	AG	GG	GG	AG
chr3_1628436_A_G	GG	GG	GG	GG	GG	GG	GG	GG	GG	GG	GG	GG	GG	GG	GG	GG	GG	GG	GG	GG	GG	GG	GG	GG	GG	GG	GG	GG	GG	GG	GG	GG	GG	GG	GG	GG	GG	GG	GG	AG	GG	GG	GG	GG	GG	GG	GG	GG	GG
chr3_16341764_C_T	TC	TT	TT	TC	TT	TT	TT	TT	TT	TT	TT	TT	TC	TT	TC	TT	TT	TT	CC	TC	TC	CC	TT	TT	TT	TT	TT	TT	TT	CC	TC	TT	TC	TT	TT	TT	TT	TT	TT	TT	TT	CC	TT	TT	TT	TT	TT	TT	TT
chr3_16341944_A_C	AA	AA	AA	AA	AA	AA	AA	AA	AA	AA	AA	AA	AC	AA	AA	AA	AA	AA	AA	AA	AA	AA	AA	AA	AA	AA	AA	AA	AA	AA	AA	AA	AA	AA	AA	AA	AA	AA	AA	AA	AA	AA	AA	AA	AA	AA	AA	AA	AA
chr3_16344837_A_G	GG	AG	GG	GG	AG	AA	GG	GG	AG	AA	GG	AA	AG	AG	AG	AA	AA	AA	GG	GG	GG	GG	GG	GG	AG	GG	GG	GG	GG	GG	GG	GG	GG	AG	GG	GG	GG	GG	GG	AG	GG	GG	GG	AA	GG	GG	GG	GG	GG
chr3_16378142_A_G	AA	AA	AA	AG	AA	AA	AA	AA	AA	AA	AA	AA	GG	AA	AG	AA	AA	AA	AA	AA	AA	AA	AA	AA	AA	AA	AA	AA	AA	AA	AA	AA	AA	AA	AA	AA	AA	AA	AA	AA	AA	AA	AA	AA	AA	AA	AA	AA	AG
chr3_16381418_A_G	AA	GG	AG	AA	GG	GG	GG	GG	GG	GG	GG	GG	AG	GG	GG	AA	AA	AA	AA	AG	AA	GG	GG	GG	GG	GG	GG	GG	GG	AA	AA	NA	GG	GG	GG	GG	GG	AA	GG	GG	AG	AA	GG	AA	AA	GG	GG	GG	AA
chr3_16420484_C_T	CC	CC	CC	TC	CC	CC	CC	CC	CC	CC	CC	CC	TC	CC	CC	CC	CC	CC	CC	CC	CC	CC	CC	CC	CC	CC	CC	CC	CC	CC	CC	CC	CC	CC	CC	CC	CC	CC	CC	CC	CC	CC	CC	CC	CC	CC	CC	CC	TC
chr3_16431576_A_C	AA	AA	AA	AC	AA	AA	AA	AA	AA	AA	AA	AA	AC	AA	AA	AA	AA	AA	AA	AA	AA	AA	AA	AA	AA	AA	AA	AA	AA	AA	AA	AA	AA	AA	AA	AA	AA	AA	AA	AA	AA	AA	AA	AA	AA	AA	AA	AA	CC
chr3_16437361_A_C	AA	AA	AA	AC	AA	AA	AA	AC	AA	AA	AA	AA	AC	AA	AA	AA	AA	AA	AA	AA	AA	AA	AA	AA	AA	CC	CC	CC	AA	AA	AA	AA	AA	CC	AA	CC	AC	AA	AA	AC	CC	AA	CC	AA	AA	AA	AA	AA	AC
chr3_1652982_G_T	GG	TG	GG	TG	TG	GG	TG	TG	TG	TG	GG	TG	GG	TG	TG	GG	GG	GG	GG	GG	GG	GG	GG	GG	TG	GG	GG	GG	GG	GG	GG	GG	GG	GG	GG	GG	GG	GG	GG	GG	GG	GG	GG	GG	GG	GG	GG	GG	GG
chr3_16593567_A_G	GG	GG	GG	AG	GG	GG	GG	AG	GG	GG	GG	GG	AG	GG	GG	GG	GG	GG	GG	GG	GG	GG	GG	GG	GG	GG	GG	GG	GG	GG	GG	GG	GG	GG	GG	GG	GG	GG	GG	GG	GG	GG	GG	GG	GG	GG	GG	GG	AG
chr3_16717391_C_T	CC	CC	CC	TC	TC	TT	CC	TT	TC	CC	CC	TC	TC	CC	TC	CC	CC	CC	CC	NA	CC	NA	CC	CC	TC	CC	CC	CC	CC	CC	CC	CC	CC	CC	NA	TC	CC	CC	NA	CC	CC	CC	CC	CC	CC	CC	CC	CC	TC
chr3_1672399_C_T	CC	TC	CC	TC	CC	TC	CC	TC	TC	TC	CC	CC	TT	CC	TC	CC	CC	CC	CC	CC	CC	CC	CC	CC	TC	CC	CC	CC	CC	CC	CC	CC	CC	CC	CC	CC	CC	CC	CC	CC	CC	CC	CC	CC	CC	CC	CC	CC	CC
chr3_1680734_C_T	TT	CC	TT	TC	CC	CC	CC	TC	TC	CC	TT	CC	CC	CC	TC	TT	TT	TT	TT	TT	TT	TT	TT	TT	TC	TT	TT	TT	TT	TT	TT	TT	TT	TT	TT	TT	TT	TT	TT	TT	TT	TT	TT	TT	TT	TT	TT	TT	TT
chr3_16863619_A_G	GG	AG	GG	GG	AG	AA	GG	GG	AG	GG	GG	AG	GG	AG	GG	NA	NA	NA	GG	GG	GG	GG	GG	GG	AG	GG	GG	GG	GG	GG	GG	GG	GG	GG	GG	GG	GG	GG	GG	GG	GG	GG	GG	NA	GG	GG	GG	GG	GG
chr3_16945908_A_G	GG	AA	AG	AG	AA	AA	AA	AA	AA	AA	AA	AA	AA	AA	AA	GG	GG	GG	GG	GG	GG	GG	AG	GG	AA	GG	GG	AG	GG	GG	GG	GG	GG	AA	GG	AA	GG	GG	GG	AG	GG	GG	GG	GG	GG	AG	AG	GG	AG
chr3_16946190_A_G	AA	AG	AA	AA	AG	AA	GG	AA	AA	AA	GG	AG	AA	AG	AG	NA	NA	NA	AA	AA	AA	AA	AA	AA	AG	AA	NA	AA	AA	AA	AA	AA	AA	AA	AA	AA	AA	AA	AA	AA	AA	AA	AA	NA	AA	AG	AA	AA	AA
chr3_16951631_A_G	GG	AG	GG	NA	AG	GG	AA	AG	GG	GG	AA	AG	AG	AG	AG	AA	NA	AA	GG	GG	GG	NA	GG	GG	AG	GG	GG	AG	GG	GG	GG	GG	AG	GG	GG	NA	GG	GG	GG	AG	NA	GG	AA	AA	GG	AG	GG	GG	GG
chr3_16980757_C_T	CC	TC	CC	CC	TC	CC	TT	TC	CC	CC	TT	TC	TC	TC	TC	CC	CC	CC	CC	CC	CC	CC	CC	CC	TC	CC	CC	CC	CC	CC	CC	CC	CC	CC	CC	CC	CC	CC	CC	CC	CC	CC	CC	CC	CC	TC	CC	CC	TC
chr3_17217402_G_T	GG	GG	GG	TG	GG	GG	GG	TT	GG	GG	GG	GG	TT	GG	GG	GG	GG	GG	GG	GG	GG	GG	GG	GG	GG	GG	GG	GG	GG	GG	GG	GG	GG	GG	GG	GG	GG	GG	GG	GG	GG	GG	GG	GG	GG	GG	GG	GG	GG
chr3_1722578_A_G	GG	AA	GG	GG	AA	AA	AA	AA	AA	AA	AA	AA	AA	AA	AG	GG	GG	GG	GG	GG	GG	GG	GG	GG	AA	GG	GG	GG	GG	GG	GG	GG	GG	GG	GG	GG	GG	GG	GG	GG	GG	GG	GG	GG	GG	AG	GG	GG	AG
chr3_1724872_A_C	NA	AA	CC	AC	AA	CC	CC	AA	AA	AA	AC	AC	AA	CC	AA	NA	NA	NA	CC	CC	CC	CC	CC	CC	AC	CC	CC	CC	CC	CC	NA	CC	CC	NA	CC	NA	CC	CC	CC	CC	CC	NA	CC	NA	CC	AA	CC	CC	AC
chr3_17270399_C_T	TT	TT	TT	TT	TT	TT	TT	TC	TT	TT	TT	TT	CC	TT	TT	TT	NA	TT	TT	TT	NA	TT	TT	NA	TT	TT	NA	TT	TT	TT	TT	TT	TT	TT	TT	TT	TT	NA	TT	TT	TT	TT	TT	TT	TT	TT	TT	TT	TT
chr3_17273727_A_G	GG	GG	GG	AG	GG	GG	GG	AA	AG	NA	GG	AG	AA	GG	GG	GG	GG	GG	GG	GG	GG	GG	GG	GG	GG	AA	GG	GG	GG	GG	GG	GG	GG	GG	GG	GG	GG	GG	GG	AA	GG	AG	AG	GG	GG	GG	GG	GG	AG
chr3_17274011_A_G	GG	AA	AG	AA	AG	AA	AA	AA	AG	AG	AA	AA	AA	AA	AA	GG	GG	GG	AA	AG	AG	AA	GG	AG	AA	AA	GG	AG	AA	AG	GG	AG	GG	GG	AG	GG	AG	AG	GG	AA	GG	AA	AA	GG	AG	AA	AA	GG	AA
chr3_17300633_C_T	TT	CC	TT	TT	TC	TC	TT	TT	CC	CC	TC	CC	TT	CC	CC	TT	TT	TT	TT	TT	TT	TT	TT	TT	CC	TT	TT	TT	TT	TT	TT	TT	TT	TT	TT	TT	TT	TT	TT	TC	TT	TT	TT	TT	TT	TT	TT	TT	TT
chr3_17495701_A_C	CC	AC	CC	CC	CC	CC	CC	CC	CC	CC	CC	CC	AA	CC	CC	CC	CC	CC	CC	CC	CC	NA	CC	CC	CC	CC	CC	CC	CC	CC	CC	CC	CC	CC	CC	NA	CC	CC	CC	CC	CC	CC	CC	CC	CC	CC	CC	CC	CC
chr3_17520102_C_T	CC	TC	CC	CC	CC	CC	CC	CC	CC	CC	CC	CC	TC	CC	CC	TC	CC	TC	CC	CC	CC	CC	CC	CC	CC	CC	CC	CC	CC	CC	CC	CC	CC	CC	CC	CC	CC	CC	CC	CC	CC	CC	CC	TC	CC	CC	CC	CC	TC
chr3_1761193_G_T	GG	TG	GG	GG	TT	GG	GG	GG	GG	TT	GG	TT	GG	TG	GG	GG	GG	GG	GG	GG	GG	GG	GG	GG	GG	GG	GG	GG	GG	GG	GG	GG	GG	GG	GG	GG	GG	GG	GG	GG	GG	GG	GG	GG	GG	GG	GG	GG	GG
chr3_1772769_C_T	TT	TC	TT	TT	CC	TT	TT	TT	TT	CC	TT	CC	TT	TC	TT	TT	TT	TT	TT	TT	TT	TT	TT	TT	TT	TT	TT	TT	TT	TT	TT	TT	TT	TT	TT	TT	TT	NA	TT	TT	TT	TT	TT	TT	TT	TT	TT	TT	TT
chr3_17800427_A_G	GG	AG	GG	AG	AG	AG	AA	GG	GG	GG	AG	GG	AG	GG	GG	GG	GG	GG	GG	GG	GG	GG	GG	GG	GG	GG	GG	GG	GG	GG	GG	GG	GG	GG	GG	GG	GG	GG	GG	GG	GG	GG	NA	GG	GG	AG	GG	GG	GG
chr3_17820622_C_T	TT	TT	TT	TT	TT	TT	TT	TC	TT	TT	TT	TT	TT	TT	TT	TT	TT	TT	TT	TT	TT	TT	TT	TT	TT	TT	TT	TT	TT	TT	TT	TT	TT	TT	TT	TT	TT	TT	TT	TT	TT	TT	TT	TT	TT	TT	TT	TT	TT
chr3_17878823_A_G	AA	AA	AA	AA	AA	AA	AA	AA	AG	AA	AA	AA	AA	AG	AA	AA	AA	AA	AA	AA	AA	AA	AA	AA	AA	AA	AA	AA	AA	AA	AA	AA	AA	AA	AA	AA	AA	AA	AA	AA	AA	AA	AA	AA	AA	AA	AA	AA	AA
chr3_17878951_G_T	GG	TG	GG	GG	GG	GG	GG	GG	GG	GG	GG	GG	TG	GG	GG	GG	GG	GG	GG	GG	GG	GG	GG	GG	GG	GG	NA	NA	GG	GG	GG	GG	GG	GG	GG	GG	GG	GG	GG	GG	GG	GG	GG	GG	GG	GG	GG	GG	GG
chr3_17882474_A_G	GG	AG	GG	GG	GG	GG	GG	GG	GG	GG	GG	GG	AG	GG	GG	GG	GG	GG	GG	GG	GG	GG	GG	GG	GG	GG	GG	GG	GG	GG	GG	GG	GG	GG	GG	GG	GG	GG	GG	GG	GG	GG	GG	GG	GG	GG	GG	GG	GG
chr3_1789456_G_T	GG	TG	GG	TG	GG	TT	TG	TT	TT	GG	TG	GG	TT	TG	TT	GG	GG	GG	GG	GG	GG	GG	GG	GG	TT	GG	GG	GG	GG	GG	GG	GG	GG	GG	GG	GG	GG	GG	GG	TG	GG	GG	GG	GG	GG	GG	GG	GG	GG
chr3_17947210_A_G	GG	AG	GG	GG	AA	AA	AA	GG	GG	AG	AA	AA	GG	GG	AG	GG	GG	GG	GG	GG	GG	GG	GG	GG	AA	GG	GG	GG	GG	GG	GG	GG	GG	GG	GG	GG	GG	GG	GG	GG	GG	GG	GG	GG	GG	AG	GG	GG	GG
chr3_17955706_C_T	CC	TC	CC	CC	TT	TC	TC	CC	TC	CC	CC	TT	CC	TC	CC	CC	CC	CC	CC	CC	CC	CC	CC	CC	CC	CC	CC	CC	CC	CC	CC	CC	CC	CC	CC	CC	CC	CC	CC	CC	CC	CC	CC	CC	CC	CC	CC	CC	CC
chr3_17985343_A_G	GG	GG	GG	AG	GG	GG	GG	AG	GG	GG	GG	GG	AG	GG	GG	NA	NA	NA	GG	GG	GG	GG	GG	GG	GG	GG	GG	GG	GG	AG	GG	GG	GG	GG	GG	GG	GG	GG	GG	GG	GG	GG	GG	NA	GG	GG	GG	GG	AG
chr3_18009357_A_G	GG	GG	GG	GG	GG	GG	GG	GG	AG	GG	GG	GG	GG	AG	AG	NA	NA	NA	GG	AG	GG	AA	GG	GG	GG	AA	AA	AA	GG	AG	GG	GG	GG	AA	AG	AA	AG	GG	GG	AG	AA	GG	AA	NA	GG	GG	GG	GG	AA
chr3_1815436_C_T	TT	TC	TT	TT	TT	TT	TT	TC	TC	TT	TT	TT	TC	TT	TT	TT	TT	TT	TT	TT	TT	TT	TT	TT	TT	TT	TT	TT	TC	TT	TT	TT	TT	TT	TT	NA	TT	TT	TT	TT	TT	TT	TT	TT	TT	TC	TT	TT	TC
chr3_18346272_C_T	CC	TC	CC	CC	CC	CC	TC	CC	CC	CC	TC	TT	CC	TC	TC	CC	CC	CC	CC	CC	CC	CC	CC	CC	TC	CC	NA	CC	CC	CC	CC	CC	CC	CC	CC	CC	CC	CC	CC	CC	CC	CC	CC	CC	CC	CC	CC	CC	CC
chr3_18349893_C_T	CC	CC	CC	TC	CC	CC	CC	TC	CC	CC	CC	CC	TC	CC	CC	CC	CC	CC	CC	CC	CC	CC	CC	CC	CC	CC	CC	CC	CC	CC	CC	CC	CC	CC	CC	CC	CC	CC	CC	CC	CC	CC	CC	CC	CC	CC	CC	CC	CC
chr3_18356034_A_G	GG	AA	GG	GG	AA	AG	AG	GG	AG	AA	AG	AA	AG	AA	AA	GG	GG	GG	GG	GG	GG	GG	GG	GG	AA	GG	GG	GG	GG	GG	GG	GG	GG	GG	GG	GG	GG	GG	GG	GG	GG	GG	GG	GG	GG	GG	GG	GG	GG
chr3_1838068_C_T	CC	TC	CC	CC	CC	CC	CC	TC	TC	CC	CC	CC	TC	CC	CC	CC	CC	CC	CC	CC	CC	CC	CC	CC	CC	CC	CC	CC	CC	CC	CC	CC	CC	CC	CC	CC	CC	CC	CC	CC	CC	CC	CC	CC	CC	CC	CC	CC	CC
chr3_18408810_C_T	CC	TC	CC	TC	TT	TT	TC	TC	TC	TT	TT	TT	CC	TT	TT	CC	CC	CC	CC	CC	CC	CC	CC	CC	TT	CC	TT	TT	CC	CC	CC	CC	CC	TT	CC	TT	TC	CC	CC	TT	TT	CC	TT	CC	CC	TC	CC	CC	CC
chr3_18452444_A_G	AA	AA	AA	AA	GG	GG	AG	AA	AA	AG	AG	AA	AA	AA	AA	AA	AA	AA	AA	AA	AA	AA	AA	AA	AG	AA	AA	AA	AA	AA	AA	AA	AA	AA	AA	AA	AA	AA	AA	AA	AA	AA	AA	AA	AA	AG	AA	AA	AA
chr3_18460170_C_T	CC	TT	CC	CC	TT	TT	TT	CC	TC	TC	TT	TT	TC	TC	TT	CC	NA	CC	CC	CC	TC	TC	CC	CC	TT	CC	CC	CC	NA	CC	CC	CC	CC	TC	CC	CC	CC	CC	CC	CC	CC	TT	CC	CC	CC	TC	CC	CC	CC
chr3_18461496_C_T	TT	TC	TT	TT	TT	TT	TT	TC	TT	TT	TC	CC	TC	TC	TC	NA	NA	NA	TT	TT	CC	TT	TT	TT	TC	NA	TT	TT	TT	TT	TT	TT	TT	TT	TT	TT	TT	CC	TT	TT	TT	TT	NA	NA	NA	TT	TT	TT	CC
chr3_1872299_C_T	TT	TC	TT	TT	TT	TT	TT	TC	TC	TT	TT	TT	TC	TT	TT	TT	TT	TT	TT	TT	TT	TT	TT	TT	TT	TT	TT	TT	TT	TT	TT	TT	TT	TT	TT	TT	TT	TT	TT	TT	TT	TT	TT	TT	TT	TT	TT	TT	TT
chr3_18911910_A_C	CC	CC	CC	CC	CC	CC	CC	CC	AC	CC	CC	CC	CC	CC	CC	CC	CC	CC	CC	CC	CC	CC	CC	CC	CC	CC	CC	CC	CC	CC	CC	CC	NA	CC	CC	CC	CC	CC	NA	CC	CC	CC	CC	CC	CC	CC	CC	NA	CC
chr3_18936610_C_T	CC	TC	CC	CC	CC	CC	CC	TC	CC	CC	CC	CC	TC	CC	TC	CC	CC	CC	CC	CC	CC	CC	CC	CC	CC	CC	CC	CC	CC	CC	CC	CC	CC	CC	CC	CC	CC	CC	CC	TC	CC	CC	CC	CC	CC	CC	CC	CC	CC
chr3_18944025_C_T	CC	TC	CC	CC	CC	CC	TC	CC	TC	CC	TC	TC	CC	TC	TC	CC	CC	CC	CC	CC	CC	CC	CC	CC	TC	CC	NA	CC	CC	CC	CC	CC	CC	NA	CC	CC	CC	CC	CC	CC	CC	CC	NA	CC	CC	CC	CC	CC	CC
chr3_19070804_A_C	AA	CC	AA	AC	AA	AA	AA	AC	AA	AA	AC	AC	AC	AC	CC	AA	AA	AA	AA	AA	AA	AA	AA	AA	AC	NA	AA	AA	AA	AA	AA	AA	AA	AA	AA	AA	AA	AA	AA	AC	AA	AA	AA	AA	AA	AA	AA	AA	AA
chr3_19088266_G_T	TT	TT	TT	TT	GG	GG	TG	TT	GG	GG	TG	TT	TT	TT	TT	TT	TT	TT	TT	TT	TT	TT	TT	TT	TG	TT	TT	TT	TT	TT	TT	TT	TT	TT	TT	TT	TT	TT	TT	TT	TT	TT	TT	TT	TT	TG	TT	TT	TT
chr3_19132857_C_T	CC	CC	CC	CC	CC	CC	CC	TC	CC	CC	CC	CC	TC	CC	TC	CC	CC	CC	CC	CC	CC	CC	CC	CC	CC	CC	CC	CC	CC	CC	CC	CC	CC	CC	CC	CC	CC	CC	CC	CC	CC	CC	CC	CC	CC	CC	CC	CC	CC
chr3_19135995_G_T	GG	GG	GG	GG	GG	GG	GG	TG	GG	GG	GG	GG	TG	GG	TG	GG	GG	GG	GG	GG	GG	GG	GG	GG	GG	GG	GG	GG	GG	GG	GG	GG	GG	GG	GG	GG	GG	GG	GG	GG	GG	GG	GG	GG	GG	GG	GG	GG	TG
chr3_19137319_G_T	TT	TT	TT	TT	GG	GG	TG	TT	GG	GG	TG	TT	TT	TT	TT	TT	TT	TT	TT	TT	TT	TT	TT	TT	TG	TT	TT	TT	TT	TT	TT	TT	TT	TT	TT	TT	TT	TT	TT	TT	NA	TT	TT	TT	TT	TG	TT	TT	TT
chr3_19174055_C_T	CC	CC	CC	TC	CC	CC	TC	CC	CC	CC	CC	TC	CC	TC	CC	CC	CC	CC	CC	CC	CC	CC	CC	CC	CC	CC	CC	CC	CC	CC	CC	CC	CC	CC	CC	CC	CC	CC	CC	CC	CC	CC	CC	CC	CC	CC	CC	CC	CC
chr3_19176311_A_C	CC	CC	CC	CC	CC	CC	CC	AC	CC	CC	CC	CC	AC	CC	AC	CC	CC	CC	CC	AC	CC	AA	CC	CC	CC	CC	CC	CC	CC	AC	CC	CC	CC	CC	AC	CC	CC	CC	CC	CC	CC	CC	CC	CC	CC	CC	CC	CC	CC
chr3_19195612_A_G	GG	GG	GG	GG	AA	AA	AG	GG	AA	AA	AG	GG	GG	GG	GG	GG	GG	GG	GG	GG	GG	GG	GG	GG	AG	GG	GG	GG	GG	GG	GG	GG	GG	GG	GG	GG	GG	GG	GG	GG	GG	GG	GG	GG	GG	AG	GG	GG	GG
chr3_19209269_A_C	CC	CC	CC	NA	CC	CC	AC	AC	CC	CC	CC	AC	AC	AC	AC	NA	NA	NA	CC	CC	CC	CC	CC	CC	CC	CC	CC	CC	CC	CC	CC	CC	CC	CC	CC	CC	CC	CC	CC	AC	CC	CC	CC	NA	NA	CC	CC	AC	CC
chr3_19236009_C_T	CC	CC	CC	CC	TT	TT	TC	CC	TT	TT	TC	CC	CC	CC	CC	CC	CC	CC	CC	CC	CC	CC	CC	CC	TC	CC	CC	CC	CC	CC	CC	CC	CC	CC	CC	CC	CC	NA	CC	CC	CC	CC	CC	CC	CC	NA	CC	CC	CC
chr3_19265041_C_T	CC	CC	CC	CC	TT	TT	TC	CC	TT	TT	TC	CC	CC	CC	CC	CC	CC	CC	CC	CC	CC	CC	CC	CC	TC	CC	CC	CC	CC	CC	CC	CC	CC	CC	CC	CC	CC	CC	CC	CC	CC	CC	CC	CC	CC	TC	CC	CC	CC
chr3_19281512_A_C	CC	CC	CC	CC	CC	CC	CC	AC	CC	CC	CC	CC	AC	CC	AC	CC	CC	CC	CC	CC	CC	CC	CC	CC	CC	CC	CC	CC	CC	CC	CC	CC	CC	CC	CC	CC	CC	CC	CC	CC	CC	CC	CC	CC	CC	CC	CC	CC	CC
chr3_19286107_A_G	GG	GG	GG	GG	AA	AA	AG	GG	AA	AA	AG	GG	GG	GG	GG	GG	GG	GG	GG	GG	GG	GG	GG	GG	AG	GG	GG	GG	GG	GG	GG	GG	GG	GG	GG	GG	GG	GG	GG	GG	GG	GG	GG	GG	GG	AG	GG	GG	GG
chr3_1933627_C_T	CC	CC	CC	CC	CC	CC	CC	TC	CC	CC	CC	CC	CC	CC	CC	NA	NA	NA	CC	CC	CC	CC	CC	CC	CC	CC	NA	CC	CC	CC	CC	CC	CC	CC	CC	CC	CC	CC	CC	CC	CC	CC	CC	NA	CC	CC	CC	CC	CC
chr3_1934488_A_G	GG	AG	GG	GG	AA	GG	GG	GG	GG	AG	GG	AA	GG	GG	GG	GG	GG	GG	GG	GG	GG	GG	GG	GG	GG	GG	GG	GG	GG	GG	GG	GG	GG	GG	GG	GG	GG	GG	GG	GG	GG	GG	GG	GG	GG	GG	GG	GG	GG
chr3_1945559_C_T	TT	TT	TT	TT	TT	TT	TT	TC	TC	TT	TC	TT	TC	TT	TC	NA	NA	NA	TT	TT	TT	TT	TT	TT	TC	TT	TT	TT	TT	TT	TT	TT	TT	TT	TT	TT	TT	NA	TT	TT	TT	TT	TT	NA	TT	TT	TT	TT	TT
chr3_1973273_C_T	CC	TC	CC	CC	CC	CC	CC	CC	TC	CC	CC	CC	TC	CC	CC	TT	TT	TT	CC	CC	CC	CC	TC	TC	CC	CC	CC	CC	TC	TT	CC	CC	TT	CC	CC	TT	CC	CC	TC	CC	CC	TC	TC	TT	TT	TT	CC	TC	TC
chr3_1976084_A_C	CC	AC	CC	CC	CC	CC	CC	CC	AC	CC	CC	CC	AC	CC	CC	CC	CC	CC	CC	CC	CC	CC	CC	CC	CC	CC	CC	CC	CC	CC	CC	CC	CC	CC	CC	CC	CC	CC	CC	CC	CC	CC	CC	CC	CC	AC	CC	CC	AC
chr3_2024611_A_C	AA	AC	AA	AA	CC	AA	AC	AC	AC	AC	CC	CC	AC	AA	AC	AC	AA	AC	AA	AA	AA	AA	AA	AA	AC	AA	AA	AA	AA	AA	AA	AA	AA	AA	AA	AA	AA	AA	AA	AC	AA	AA	AA	AC	AA	AA	AA	AA	AA
chr3_2060971_G_T	GG	GG	GG	GG	GG	TT	NA	GG	GG	TG	GG	GG	GG	TT	GG	GG	GG	GG	GG	GG	GG	GG	GG	GG	NA	GG	GG	GG	GG	GG	GG	GG	GG	GG	GG	GG	GG	GG	GG	GG	GG	GG	GG	GG	GG	TG	GG	GG	GG
chr3_2069314_C_T	TT	TC	TT	TT	CC	CC	TC	TC	TC	CC	TC	CC	TC	CC	TC	TT	TT	TT	TT	TT	TT	TT	TT	TT	CC	NA	TT	TT	TT	TT	TT	TT	TT	TT	TT	TT	TT	TT	TT	TC	TT	TT	TT	TT	TT	TT	TT	TT	TT
chr3_2079453_A_G	AA	AG	AA	AG	AA	AA	AA	AG	AG	AA	AA	AA	AG	AA	AG	NA	NA	NA	AA	AA	AA	AA	AA	AA	AA	AA	AA	AA	AA	AA	AA	AA	AA	GG	AA	GG	AA	AA	AA	AA	AA	AA	GG	NA	AA	AG	AA	AA	AG
chr3_2105620_A_G	AA	AG	AA	AG	AA	AA	AA	AG	AG	AA	AA	AA	AG	AA	AG	AA	AA	AA	AA	AA	AA	AA	AA	AA	AA	GG	AA	AA	AA	AA	AA	AA	AA	AG	AA	AA	AA	AA	AA	AA	AG	AA	AA	AA	AA	AG	AA	AA	GG
chr3_2132458_A_C	AA	AC	AA	AC	AA	AA	AA	AC	AC	AA	AA	AA	AC	AA	AC	CC	CC	CC	AA	AA	AA	AA	AA	AA	AA	AA	AA	AA	AA	AA	AA	AA	AA	AA	AA	AA	AA	AA	AA	AA	AA	AA	AA	CC	AA	AC	AA	AA	AC
chr3_2159367_A_G	GG	AG	GG	GG	AA	AA	AA	AG	GG	AA	AG	AA	GG	AA	GG	GG	GG	GG	GG	GG	GG	GG	GG	NA	AG	GG	GG	GG	GG	GG	GG	GG	GG	GG	GG	GG	GG	GG	GG	GG	GG	GG	GG	GG	GG	GG	GG	GG	GG
chr3_2214392_A_C	AA	CC	AA	AC	AC	CC	AA	AC	CC	AA	AC	AA	CC	AC	CC	AA	AA	AA	AA	AA	AA	AA	AA	AA	CC	AA	AA	AA	AA	AA	AA	AA	AA	AA	AA	AA	AA	AA	AA	AC	AA	AA	AA	AA	AA	AC	AA	AA	AC
chr3_2223282_C_T	CC	CC	CC	TC	CC	CC	CC	CC	CC	CC	CC	CC	CC	CC	CC	CC	CC	CC	CC	CC	CC	CC	CC	TC	CC	CC	CC	CC	TC	CC	CC	CC	TC	CC	TC	CC	CC	CC	TC	CC	CC	CC	CC	CC	CC	CC	TT	CC	TC
chr3_2240244_C_T	TT	TT	TT	TT	TC	TT	CC	TT	TT	CC	TT	CC	TT	TC	TT	TT	TT	TT	NA	TT	TT	TT	TT	TT	TT	TT	TT	TT	TT	TT	TT	TT	TT	TT	TT	TT	TT	TT	TT	TT	TT	TT	TT	TT	TT	TT	TT	TT	TT
chr3_2248686_C_T	CC	TT	CC	TC	TT	TT	TT	TC	TT	TT	TT	TT	TT	TT	TT	CC	CC	CC	CC	CC	CC	CC	CC	CC	TT	CC	CC	CC	CC	CC	CC	CC	CC	CC	CC	CC	CC	CC	CC	TC	CC	CC	CC	CC	CC	TC	CC	CC	CC
chr3_2315761_A_C	AA	AC	AA	AA	CC	CC	CC	AC	AC	CC	CC	CC	AC	CC	AC	AA	AA	AA	AA	AA	AA	AA	AA	AA	CC	AA	AA	AA	AA	AA	AA	AA	AA	AA	AA	AA	AA	AA	AA	AC	AA	AA	AA	AA	AA	AA	AA	AA	AA
chr3_2319611_C_T	CC	TC	CC	CC	TT	TT	TT	TC	TC	TT	TT	TT	TC	TT	TC	CC	CC	CC	CC	CC	CC	CC	CC	CC	TT	CC	CC	CC	CC	CC	CC	CC	CC	CC	CC	CC	CC	CC	CC	TC	CC	CC	CC	CC	CC	CC	CC	TC	CC
chr3_2374898_C_T	CC	TC	CC	CC	TC	TT	TC	CC	CC	TT	TC	TT	CC	TT	CC	CC	CC	CC	CC	CC	CC	CC	CC	CC	TC	CC	NA	CC	CC	CC	CC	CC	CC	CC	CC	CC	CC	CC	CC	CC	CC	CC	CC	CC	CC	CC	CC	CC	CC
chr3_2375279_C_T	TT	TT	TT	TT	TT	TT	TT	TC	TC	TT	TC	TT	TC	TT	TC	TT	TT	TT	TT	TT	TT	TT	TT	TT	TC	TT	TT	TT	TT	TT	TT	TT	TT	TT	TT	TT	TT	TT	TT	TC	TT	TT	TT	TT	TT	TT	TT	TT	TT
chr3_2391407_C_T	TT	TT	TT	TT	TT	TT	TT	TC	TT	TT	TT	TT	TT	TT	TT	TT	TT	TT	TT	TT	TT	TT	TT	TT	TT	TT	TT	TT	TT	TT	TT	TT	TT	TT	TT	TT	TT	TT	TT	TT	TT	TT	TT	TT	TT	TT	TT	TT	TC
chr3_2394412_G_T	TT	TG	TT	TT	GG	GG	GG	TT	TT	GG	TG	GG	TT	GG	TT	TT	TT	TT	TT	TT	TT	TT	TT	TT	TG	TT	TT	TT	TT	TT	TT	TT	TT	TT	TT	TT	TT	TT	TT	TT	TT	TT	TT	TT	TT	TT	TT	TT	TT
chr3_2415247_A_G	AA	GG	AA	AA	GG	GG	AG	AA	GG	GG	AG	GG	AG	GG	AG	NA	NA	NA	AA	AA	AA	AA	AA	AA	GG	AA	AA	AA	AA	AA	AA	AA	AA	AA	AA	AA	AA	AA	AA	AA	AA	AA	AA	NA	AA	AG	AA	AA	AA
chr3_2416033_G_T	GG	GG	GG	GG	TT	GG	GG	GG	GG	TT	GG	TG	GG	TG	GG	GG	GG	GG	GG	GG	GG	GG	GG	GG	TG	GG	GG	GG	GG	GG	GG	GG	GG	GG	GG	GG	GG	GG	GG	GG	GG	GG	GG	GG	GG	GG	GG	GG	GG
chr3_2471840_C_T	CC	TC	CC	CC	CC	CC	CC	CC	TT	CC	CC	CC	TC	CC	TC	CC	CC	CC	CC	CC	CC	CC	CC	CC	TC	CC	CC	CC	CC	CC	CC	CC	CC	CC	CC	CC	CC	CC	CC	CC	CC	CC	CC	CC	CC	TC	CC	CC	CC
chr3_24923_C_T	TT	TT	TT	TT	TC	TT	CC	TT	TT	NA	TC	TT	TC	TT	TT	TT	TT	TT	TT	TT	TT	TT	TT	TT	TT	CC	CC	CC	TT	TT	TT	TT	TT	CC	TT	CC	TC	TT	TT	TC	CC	TT	CC	TT	TT	TC	TT	TT	TC
chr3_2500597_A_G	AA	AA	AA	AA	GG	GG	GG	AA	AA	GG	AA	AG	AA	AG	AA	AA	AA	AA	NA	AA	AA	AA	AA	AA	AG	AA	AA	AA	AA	AA	AA	AA	AA	AA	AA	AA	AA	AA	AA	AA	AA	AA	AA	AA	NA	AA	AA	AA	AA
chr3_2527181_A_G	GG	AG	GG	GG	GG	AA	AA	AG	AA	AG	AG	GG	AG	GG	AG	GG	GG	GG	GG	GG	GG	GG	GG	GG	AA	GG	GG	AG	GG	NA	GG	GG	GG	GG	GG	AA	AG	GG	GG	GG	GG	GG	GG	GG	GG	AA	GG	AG	AG
chr3_2550388_C_T	TT	TT	TT	TC	TT	TT	TT	TC	TT	TT	TC	TT	TC	TT	TC	NA	NA	NA	TT	TT	TT	TT	TT	TT	TT	TT	NA	NA	TT	TT	TT	TT	TT	TT	TT	NA	TT	TT	TT	TC	NA	TT	TT	NA	NA	TT	TT	TT	CC
chr3_2570558_A_G	GG	AG	GG	GG	GG	AA	AA	GG	GG	AG	AG	AG	GG	AG	GG	GG	GG	GG	GG	GG	GG	GG	GG	GG	AG	GG	GG	GG	GG	GG	GG	GG	GG	GG	GG	GG	GG	GG	GG	GG	GG	GG	GG	GG	AA	GG	GG	GG	GG
chr3_257067_A_G	GG	AG	GG	GG	GG	GG	GG	AA	AG	GG	AA	AG	AA	AG	AG	GG	GG	GG	GG	GG	GG	GG	GG	GG	GG	GG	GG	GG	GG	GG	GG	GG	GG	GG	GG	GG	GG	GG	GG	AG	GG	GG	GG	GG	GG	AG	GG	GG	AG
chr3_2582243_A_G	AA	AG	AG	AG	AA	GG	GG	GG	AG	AG	GG	AA	GG	AA	GG	AA	AA	AA	AA	AA	AA	AA	AA	AA	GG	AA	AA	AA	AA	GG	AA	AA	AA	AA	AA	AA	AA	AA	AA	AG	AA	AA	AA	AA	AA	AG	AA	AA	AG
chr3_2607749_A_G	GG	GG	GG	GG	AA	AA	AA	GG	GG	AA	GG	AG	GG	AG	GG	GG	GG	GG	GG	GG	GG	GG	GG	GG	AG	GG	GG	GG	GG	GG	GG	GG	GG	GG	GG	GG	GG	GG	GG	GG	GG	GG	GG	GG	GG	GG	GG	GG	GG
chr3_2620261_A_G	AA	AA	AA	AA	GG	GG	GG	AA	AA	GG	AA	AG	AA	AG	AA	AA	AA	AA	AA	AA	AA	AA	AA	AA	AG	AA	AA	AA	AA	AA	AA	AA	AA	AA	AA	AA	AA	AA	AA	AA	AA	AA	AA	AA	AA	AA	AA	AA	AA
chr3_2634543_C_T	CC	TC	CC	TC	TT	TT	TT	TC	CC	TT	TC	TT	TC	TT	TC	CC	CC	CC	CC	CC	CC	CC	CC	CC	TC	CC	CC	CC	CC	CC	CC	CC	CC	CC	CC	CC	CC	CC	CC	TC	CC	CC	CC	CC	CC	CC	CC	CC	CC
chr3_2661131_C_T	CC	CC	NA	CC	CC	CC	CC	CC	CC	CC	TC	CC	CC	CC	TC	CC	CC	CC	CC	CC	CC	CC	CC	CC	CC	CC	CC	CC	CC	NA	CC	CC	CC	CC	CC	CC	CC	CC	CC	CC	CC	CC	CC	CC	CC	CC	CC	CC	CC
chr3_2671605_C_T	TT	CC	TT	TT	CC	CC	CC	TC	CC	CC	TT	CC	TC	CC	TC	TT	TT	TT	TT	TT	TT	TT	TT	TT	CC	TT	TT	TT	TT	TT	TT	TT	TT	TT	TT	TT	TT	TT	TT	TT	TT	TT	TT	TT	TT	TC	TT	TT	TC
chr3_2687664_A_C	AA	AC	AA	AC	AA	AA	AA	CC	AC	AA	AC	AA	CC	AA	CC	AA	AA	AA	AA	AA	AA	AA	AA	AA	AC	AA	AA	AA	AA	AA	AA	AA	AA	AA	AA	AA	AA	AA	AA	AC	AA	AA	AA	AA	AA	AC	AA	AA	AC
chr3_2715818_A_G	GG	AG	GG	GG	GG	GG	GG	GG	AG	GG	GG	GG	AG	GG	GG	GG	GG	GG	GG	GG	GG	NA	GG	GG	AG	GG	GG	GG	GG	GG	GG	GG	GG	GG	GG	GG	GG	GG	GG	GG	GG	GG	GG	GG	GG	AG	GG	GG	GG
chr3_2725982_C_T	CC	TC	CC	CC	TT	TT	TT	CC	CC	TT	CC	TT	CC	TT	CC	CC	CC	CC	CC	CC	CC	CC	CC	CC	TC	CC	CC	CC	CC	CC	CC	CC	CC	CC	CC	CC	CC	CC	CC	CC	CC	CC	CC	CC	CC	CC	CC	CC	CC
chr3_2765691_C_T	TT	TT	TT	TT	TT	TT	TT	TT	TT	TT	TC	TT	TT	TT	TT	TT	TT	NA	TT	TT	TT	TT	TT	TT	TT	TT	TT	NA	TT	TT	TT	NA	TT	TT	TT	TT	NA	TT	TT	TT	TT	TT	TT	NA	TT	TT	TT	TT	TC
chr3_2771077_A_C	AA	AC	AA	AA	CC	CC	CC	AA	AA	CC	AA	CC	AA	CC	AA	AA	AA	AA	AA	AA	AA	AA	AA	AA	AC	AA	AA	AA	AA	AA	AA	AA	AA	AA	AA	AA	AA	AA	AA	AA	AA	AA	AA	AA	AA	AA	AA	AA	AA
chr3_277845_C_T	TT	TC	TT	TT	TT	TT	TT	CC	TC	TT	CC	TC	CC	TC	TC	TT	TT	TT	TT	TT	TT	TT	TT	TT	TT	TT	TT	TT	TT	TT	TT	TT	TT	TT	TT	TT	TT	TT	TT	TC	TT	TT	TT	TT	TT	TC	TT	TT	TC
chr3_2823198_A_C	CC	AC	CC	CC	AA	AA	AA	CC	CC	AA	CC	AA	CC	AA	CC	NA	NA	NA	CC	CC	CC	CC	CC	CC	AC	CC	CC	CC	CC	NA	CC	CC	NA	CC	CC	CC	CC	CC	CC	CC	CC	CC	CC	NA	CC	CC	NA	CC	CC
chr3_2841435_C_T	TT	CC	TC	TT	TT	CC	CC	TT	TC	TC	TC	TC	TC	TC	TT	CC	CC	CC	TT	TT	TT	TT	TC	TC	TC	CC	CC	CC	TT	TC	TT	TT	CC	CC	TC	CC	TC	TT	CC	TC	CC	TT	CC	CC	CC	TC	TT	CC	TC
chr3_2865739_C_T	TT	TC	TT	TT	TT	CC	CC	TT	TC	TT	TT	TT	TC	TT	TT	NA	NA	NA	TT	TT	TT	TT	TT	TT	TC	TT	TT	TT	TT	TT	TT	TT	TT	TT	TT	TT	TT	TT	TT	TT	TT	TT	TT	NA	TT	TC	TT	TT	TT
chr3_2876741_C_T	CC	CC	CC	TC	CC	CC	CC	TC	CC	CC	TC	CC	TC	CC	TT	CC	CC	CC	CC	CC	CC	CC	CC	CC	CC	CC	CC	CC	CC	CC	CC	CC	CC	CC	CC	CC	CC	CC	CC	TC	CC	CC	CC	CC	CC	CC	CC	CC	CC
chr3_2897518_C_T	CC	TC	CC	CC	TT	TT	TT	TC	TC	TT	TC	TC	CC	TT	CC	CC	CC	CC	CC	CC	CC	CC	CC	CC	TC	CC	CC	CC	CC	CC	CC	CC	CC	CC	CC	CC	CC	CC	CC	CC	CC	CC	CC	CC	CC	CC	CC	CC	CC
chr3_2920716_A_G	AA	AG	AA	AA	AA	AA	AA	AA	AG	AA	AA	AA	AG	AA	AA	AA	AA	AA	AA	AA	AA	AA	AA	AA	AG	AA	AA	AA	AA	AA	AA	AA	AA	AA	AA	AA	AA	AA	AA	AA	AA	AA	AA	AA	AA	AG	AA	AA	AA
chr3_2925093_A_C	AA	AC	AA	AA	AA	AA	AA	AA	AC	AA	AC	AC	AC	AA	AC	AA	AA	AA	AA	AA	NA	AA	AA	AA	AC	AA	AA	AA	AA	AA	AA	AA	AA	AA	AA	AA	AA	NA	AA	AA	AA	NA	AA	AA	NA	AC	AA	AA	AA
chr3_2949498_C_T	TT	TC	TT	TT	TT	TT	TT	TT	TC	TT	TT	TT	TC	TT	TT	TT	TT	TT	TT	TT	TT	TT	TT	TT	TC	TT	TT	TT	TT	TT	TT	TT	TT	TT	TT	TT	TT	TT	TT	TT	TT	TT	TT	TT	TT	TC	TT	TT	TT
chr3_2974591_A_G	AA	AA	AA	AA	AA	AA	AA	AA	AG	AA	AA	AA	AG	AA	AG	AA	AA	AA	AA	AA	AA	AA	AA	AA	AA	AA	AA	AA	AA	AA	AA	AA	AA	AA	AA	AA	AA	AA	AA	AA	AA	AA	AA	AA	AA	AA	AA	AA	AA
chr3_2977354_A_G	AA	AA	AA	AA	AA	GG	AA	AG	AA	AA	GG	GG	AG	AA	AG	NA	NA	NA	AA	AA	AA	AA	AA	AA	AG	AA	AA	AA	AA	AA	AA	AA	AA	AA	AA	AA	AA	AA	AA	AG	AA	AA	AA	NA	AA	AA	AA	AA	AA
chr3_3005112_A_G	AA	GG	AA	AA	GG	GG	GG	AA	GG	GG	AG	GG	AG	GG	AG	AA	AA	AA	AA	AA	AA	NA	AA	AA	GG	AA	AA	NA	AA	AA	AA	AA	AA	NA	AA	AA	AA	AA	AA	GG	AA	AA	AG	AA	AA	AG	AA	AA	AA
chr3_3006386_A_G	GG	GG	GG	AG	GG	GG	GG	GG	GG	GG	GG	GG	AG	GG	GG	GG	GG	GG	GG	GG	GG	GG	GG	GG	GG	GG	GG	GG	GG	GG	GG	GG	GG	GG	GG	GG	GG	GG	GG	GG	GG	GG	GG	GG	GG	GG	GG	GG	AG
chr3_3020528_C_T	CC	CC	CC	CC	CC	CC	CC	CC	CC	CC	CC	CC	CC	CC	CC	TT	TT	TT	CC	CC	CC	CC	CC	CC	CC	CC	CC	CC	CC	CC	CC	CC	CC	CC	CC	CC	CC	CC	CC	TC	CC	CC	CC	TT	CC	CC	CC	CC	CC
chr3_3030621_C_T	TT	CC	TC	TC	CC	CC	CC	TC	CC	CC	TC	CC	CC	CC	TC	CC	CC	CC	TC	TT	TT	TT	TT	TT	CC	CC	CC	CC	TC	TT	TT	TT	CC	CC	TT	TC	TC	TT	TT	CC	CC	TT	CC	CC	CC	TC	TT	TT	CC
chr3_3052034_A_G	AA	AA	AA	GG	AA	AA	AA	AG	AA	AA	AG	AA	AA	AA	AG	AA	AA	AA	NA	AA	NA	NA	AA	AA	AA	NA	AA	NA	AA	AA	AA	AA	AA	AA	AA	AA	AA	NA	AA	NA	AA	NA	AA	AA	AA	AA	AA	AA	NA
chr3_3070543_A_G	GG	AG	GG	AG	GG	GG	GG	GG	AA	GG	GG	GG	AG	GG	AG	GG	GG	GG	GG	GG	GG	GG	GG	GG	AG	GG	GG	GG	GG	GG	GG	GG	GG	GG	GG	GG	GG	GG	GG	AG	GG	GG	GG	GG	GG	AG	GG	GG	AG
chr3_3083557_A_G	AG	AA	AG	AG	GG	AA	GG	GG	AA	AG	AG	AA	AA	AG	AG	AA	AA	AA	GG	GG	GG	GG	AG	AG	AA	AG	GG	GG	GG	GG	AG	AG	NA	AA	GG	AA	GG	GG	GG	AA	AA	GG	AG	AA	AA	AG	AA	GG	AG
chr3_3109307_C_T	TC	TC	TC	TC	TT	CC	TC	CC	TC	TC	CC	TC	TT	TC	TC	CC	CC	CC	TC	CC	TT	CC	CC	CC	TC	CC	CC	TT	CC	TC	TC	CC	CC	TC	CC	CC	TC	TT	CC	TC	CC	CC	CC	CC	CC	TT	CC	CC	TC
chr3_311463_G_T	TT	TT	TT	TT	TG	TG	TT	TT	TT	TT	TT	TT	TT	TT	TT	TT	TT	TT	TT	TT	TT	TT	TT	TT	TT	GG	GG	GG	TT	TT	TT	TT	TT	NA	TT	GG	TG	TT	TT	TG	GG	TT	NA	TT	TT	TT	TT	TT	TG
chr3_3144062_G_T	TT	TT	TT	TT	TT	TT	TT	TG	TT	TT	TT	TT	TT	TT	TT	TT	TT	TT	TT	TT	TT	TT	TT	TT	TT	TT	TT	TT	TT	TT	TT	TT	TT	TT	TT	TT	TT	TT	TT	TT	TT	TT	TT	TT	TT	TT	TT	TT	TT
chr3_3162239_C_T	CC	TC	CC	TC	CC	TT	CC	TC	TT	CC	TC	TC	TT	TC	TC	CC	CC	CC	CC	CC	CC	CC	CC	CC	TT	CC	TT	CC	CC	CC	CC	CC	CC	CC	CC	TT	CC	CC	CC	TT	CC	CC	TT	CC	CC	TC	CC	CC	TC
chr3_3170380_C_T	CC	TC	CC	TC	CC	CC	CC	CC	TC	CC	CC	CC	TT	CC	CC	CC	CC	CC	CC	TT	CC	NA	TT	TT	TC	CC	CC	CC	TT	CC	CC	TT	CC	CC	CC	CC	TC	CC	CC	TC	CC	CC	CC	CC	TT	TT	TT	TT	TC
chr3_3191016_A_G	AA	AG	AA	AA	GG	GG	AG	AA	AA	AG	AG	GG	AA	GG	AA	AA	AA	AA	AA	AA	AA	AA	AA	AA	AG	NA	AA	AA	AA	AA	AA	AA	AA	AA	AA	AA	AA	AA	AA	AA	AA	AA	AA	AA	AA	AA	AA	AA	AA
chr3_3213514_G_T	GG	TG	GG	GG	GG	GG	GG	GG	GG	GG	TG	GG	TG	GG	GG	GG	GG	GG	GG	GG	GG	GG	GG	GG	GG	GG	GG	GG	GG	GG	GG	GG	GG	GG	GG	GG	GG	GG	GG	GG	GG	GG	GG	GG	GG	GG	GG	GG	GG
chr3_3220272_A_G	AA	AG	AA	AA	AA	AA	AA	GG	AG	AA	AG	AA	GG	AA	GG	GG	GG	GG	GG	GG	GG	GG	AA	AA	AG	AA	AA	AA	GG	AA	AA	AG	GG	AG	AG	GG	AA	GG	AA	GG	AA	GG	GG	GG	GG	AG	GG	AG	AA
chr3_3220444_C_T	TT	TC	TT	TT	TT	TT	TT	TT	TT	TT	TC	TT	TT	TT	TT	TT	TT	TT	TT	TT	TT	TT	TT	TT	TT	TT	TT	TT	TT	TT	TT	TT	TT	TT	TT	TT	TT	TT	TT	TT	TT	TT	TT	TT	TT	TT	TT	TT	TT
chr3_3243826_A_G	GG	GG	GG	GG	GG	GG	GG	AG	GG	GG	GG	GG	GG	GG	GG	GG	GG	GG	GG	GG	GG	GG	GG	GG	GG	GG	GG	GG	GG	GG	GG	GG	GG	GG	GG	GG	GG	GG	GG	GG	GG	GG	GG	GG	GG	GG	GG	GG	GG
chr3_3268056_A_G	GG	AG	GG	AG	AA	AA	AA	AA	AG	AA	AG	AA	AA	AA	AA	AA	AA	AA	GG	GG	GG	GG	GG	GG	AA	AA	GG	AA	GG	GG	GG	GG	GG	GG	GG	AG	AG	GG	GG	AA	GG	GG	AA	AA	AG	AG	GG	GG	AA
chr3_3269668_A_G	AA	AA	AA	AA	GG	GG	AG	AA	AA	AG	AA	GG	AA	GG	AA	AA	AA	AA	AA	AA	AA	AA	AA	AA	AG	AA	AA	AA	AA	AA	AA	AA	AA	AA	AA	AA	AA	AA	AA	AA	AA	AA	AA	AA	AA	AA	AA	AA	AA
chr3_3308114_C_T	CC	TC	CC	CC	CC	CC	CC	CC	CC	CC	TC	CC	CC	CC	CC	CC	CC	CC	CC	CC	CC	CC	CC	CC	CC	CC	CC	CC	CC	CC	CC	CC	CC	CC	CC	CC	CC	CC	CC	CC	CC	CC	CC	CC	CC	CC	CC	CC	CC
chr3_3334282_C_T	TT	TC	TT	TT	TT	TT	TT	TT	TC	TT	TT	TT	TC	TT	TT	TT	TT	TT	TT	TT	TT	TT	TT	TT	TC	TT	TT	TT	TT	TT	TT	TT	TT	TT	TT	TT	TT	TT	TT	TT	TT	TT	TT	TT	TT	TC	TT	TT	TT
chr3_3365960_A_G	GG	AA	GG	GG	AA	AA	AG	AG	AG	AG	AG	AA	AG	AA	AG	GG	GG	GG	GG	GG	GG	GG	GG	GG	AA	GG	GG	GG	GG	GG	GG	GG	GG	GG	GG	GG	GG	GG	GG	AG	GG	GG	GG	GG	GG	AG	GG	GG	GG
chr3_3366191_A_G	AG	GG	AG	AG	GG	GG	AG	AG	AG	AG	AG	GG	AG	GG	AG	GG	GG	GG	GG	GG	GG	GG	GG	GG	GG	GG	GG	GG	GG	AG	AG	GG	GG	GG	GG	GG	GG	GG	GG	GG	GG	GG	GG	GG	GG	AG	GG	GG	AG
chr3_3400592_A_G	GG	GG	GG	AG	GG	GG	GG	AG	AG	GG	AG	GG	AA	GG	AG	GG	GG	GG	GG	GG	GG	GG	GG	GG	AG	GG	GG	GG	GG	GG	GG	GG	GG	GG	GG	GG	GG	GG	GG	GG	GG	GG	GG	GG	GG	AG	GG	GG	AG
chr3_3425695_A_C	AA	AA	AA	CC	AA	AA	AA	AC	AC	AA	AC	AA	CC	AA	AC	AA	AA	AA	AA	AA	AA	AA	AA	AA	AC	AA	AA	AA	AA	AA	AA	AA	AA	AA	AA	AA	AA	AA	AA	AC	AA	AA	AA	AA	AA	AC	AA	AA	AC
chr3_3428350_A_G	GG	AG	GG	GG	AA	AA	AG	AA	GG	AG	AG	AA	AA	AA	AG	GG	GG	GG	GG	GG	GG	GG	GG	GG	AA	GG	GG	GG	GG	GG	GG	GG	GG	GG	GG	GG	GG	GG	GG	AG	GG	GG	GG	GG	GG	AG	GG	GG	GG
chr3_3460123_A_G	AA	AA	AA	AG	AA	AA	AA	AA	AG	AA	AG	AA	AA	AA	GG	NA	NA	NA	AA	AA	AA	AA	AA	AA	AA	AA	AA	AA	AA	AA	AA	AA	AA	AA	AA	AA	AA	AA	AA	AG	AA	AA	AA	NA	AA	AA	AA	AA	AA
chr3_3469758_A_G	GG	GG	GG	GG	AA	AA	AG	GG	GG	AA	GG	AA	GG	AA	GG	NA	NA	NA	GG	GG	GG	GG	GG	GG	AG	GG	GG	GG	NA	GG	GG	GG	GG	GG	GG	GG	GG	GG	GG	GG	GG	GG	GG	NA	GG	GG	NA	GG	GG
chr3_3479237_A_C	AA	AA	AA	AA	CC	CC	AC	AA	AA	AC	AA	CC	AA	CC	AA	AA	AA	AA	AA	AA	AA	AA	AA	AA	AC	AA	AA	AA	AA	AA	AA	AA	AA	AA	AA	AA	AA	AA	AA	AA	AA	AA	AA	AA	AA	AA	AA	AA	AA
chr3_3500588_A_G	GG	AG	GG	GG	GG	GG	GG	GG	AG	GG	GG	GG	AG	GG	GG	GG	GG	GG	GG	GG	GG	GG	GG	GG	GG	GG	GG	GG	GG	GG	GG	GG	GG	GG	GG	GG	GG	GG	GG	GG	GG	GG	GG	GG	GG	GG	GG	GG	GG
chr3_3532524_C_T	CC	TC	CC	CC	TT	TT	TT	CC	TC	TC	TC	CC	CC	CC	TT	TC	TC	TC	CC	CC	CC	CC	CC	CC	TC	CC	CC	CC	CC	CC	CC	CC	CC	CC	CC	CC	CC	CC	CC	TC	CC	CC	CC	TC	CC	CC	CC	CC	CC
chr3_354781_A_C	CC	CC	CC	AC	CC	CC	CC	CC	AC	CC	AC	CC	CC	CC	AC	CC	CC	CC	CC	CC	CC	CC	CC	CC	AC	CC	CC	CC	CC	CC	CC	CC	CC	CC	CC	CC	CC	CC	CC	CC	CC	CC	CC	CC	CC	AC	CC	CC	CC
chr3_3570125_A_G	GG	AA	AA	AA	AG	AA	AG	NA	GG	AG	GG	AA	NA	GG	GG	NA	NA	NA	AA	AG	AA	GG	AA	AA	GG	AG	GG	AA	AA	GG	GG	AA	AA	GG	AG	GG	AA	AA	AA	AG	GG	AA	AA	NA	GG	AA	AG	AA	GG
chr3_3614685_C_T	TT	TC	TT	TT	TT	TT	TT	TT	TT	TT	TT	TT	TC	TT	TT	TT	TT	TT	TT	TT	TT	TT	TT	TT	TC	TT	TT	TT	TT	TT	TT	TT	TT	TT	TT	TT	TT	TT	TT	TT	TT	TT	TT	TT	TT	TT	TT	TT	TC
chr3_3618780_A_C	AA	AA	AA	AA	AA	AA	AA	AA	AC	AC	AA	AA	AA	AC	AA	AA	AA	AA	AA	AA	AA	AA	AA	AA	AA	AA	AA	AA	AA	AA	AA	AA	AA	AA	AA	AA	AA	AA	AA	AA	AA	AA	AA	AA	AA	AA	AA	AA	AA
chr3_3631393_C_T	CC	CC	CC	CC	CC	CC	CC	CC	TC	TC	CC	CC	CC	TC	CC	CC	CC	CC	CC	CC	CC	CC	CC	CC	CC	CC	CC	CC	CC	CC	CC	CC	CC	CC	CC	CC	CC	CC	CC	CC	CC	CC	CC	CC	CC	CC	CC	CC	CC
chr3_3639855_C_T	CC	CC	CC	TC	CC	CC	CC	TT	CC	CC	CC	CC	TC	TC	CC	NA	NA	NA	CC	CC	CC	CC	CC	CC	CC	CC	CC	CC	CC	CC	CC	CC	CC	CC	CC	CC	CC	CC	CC	CC	CC	CC	CC	NA	CC	TC	CC	CC	CC
chr3_3665847_C_T	CC	TC	CC	CC	TT	TC	TT	CC	CC	TC	CC	CC	CC	CC	CC	CC	CC	CC	CC	CC	CC	CC	CC	CC	CC	CC	CC	CC	CC	CC	CC	CC	CC	CC	CC	CC	CC	CC	CC	TC	CC	CC	CC	CC	CC	CC	CC	CC	CC
chr3_3666831_A_G	AG	AA	GG	AG	AA	AA	AA	GG	AA	AA	AA	AG	AG	AA	AA	AA	AA	AA	GG	GG	GG	GG	GG	GG	AA	GG	GG	AA	GG	GG	AG	GG	GG	GG	GG	GG	AG	GG	GG	AA	AG	GG	AA	AA	GG	AG	GG	GG	AG
chr3_3770531_C_T	TC	CC	CC	TC	CC	CC	CC	TT	CC	CC	CC	TC	TC	CC	CC	TT	TT	TT	TT	TC	TT	CC	CC	TC	CC	CC	CC	CC	CC	TT	TC	TT	TC	CC	TC	CC	TC	TT	TC	CC	CC	NA	CC	TT	CC	TT	CC	TT	CC
chr3_3770709_C_T	CC	CC	CC	TC	CC	CC	CC	TT	CC	CC	CC	TC	TC	CC	CC	CC	CC	CC	CC	TC	CC	CC	CC	CC	CC	CC	CC	CC	CC	CC	CC	TC	TC	CC	CC	CC	TC	CC	CC	CC	CC	CC	CC	CC	CC	TC	CC	TC	CC
chr3_379409_A_G	AA	GG	AA	AA	AG	AG	GG	GG	AG	GG	GG	AG	GG	GG	AG	NA	NA	NA	AA	AA	AA	AA	AA	AA	AG	AA	AA	AA	AA	AA	AA	AA	AA	AA	AA	AA	AA	AA	AA	AG	AA	AA	AA	NA	AA	AG	AA	AA	AG
chr3_3798186_C_T	TT	TT	TT	TC	TT	TT	TT	CC	TT	TT	TT	TT	TC	TT	TT	TT	TT	TT	TT	TT	TT	TT	TT	TT	TT	TT	TT	TT	TT	TT	TT	TT	NA	TT	TT	TT	TT	TT	TT	TT	TT	TT	TT	TT	TT	TC	TT	TT	TT
chr3_3823434_A_G	GG	AA	GG	GG	AA	AG	AA	GG	AA	AA	AA	AG	GG	AA	AA	GG	GG	GG	GG	GG	GG	GG	GG	GG	AG	AG	GG	GG	GG	GG	GG	GG	GG	AG	GG	AA	GG	GG	GG	GG	AG	GG	AA	GG	GG	GG	GG	GG	GG
chr3_3824312_C_T	CC	TT	CC	TC	TT	TC	TT	TT	TT	TT	TT	TC	TC	TT	TT	TT	TT	TT	CC	CC	CC	CC	CC	CC	TC	CC	TC	CC	CC	CC	CC	CC	CC	CC	CC	CC	CC	CC	CC	CC	CC	CC	CC	TT	CC	TC	CC	CC	CC
chr3_3855262_A_G	GG	AA	GG	GG	AA	AA	AA	GG	AA	AA	AA	AG	GG	AA	AA	GG	GG	GG	GG	GG	GG	GG	GG	GG	AA	GG	GG	GG	GG	GG	GG	GG	GG	GG	GG	GG	GG	GG	GG	AG	GG	GG	GG	GG	GG	GG	GG	GG	GG
chr3_3869027_A_G	AA	AA	AA	AA	AA	AA	AA	AA	AA	AA	AA	AA	AG	AA	AA	AA	AA	AA	AA	AA	AA	AA	AA	AA	AA	AA	AA	AA	AA	AA	AA	AA	AA	AA	AA	AA	AA	AA	AA	AA	AA	AA	AA	AA	AA	AA	AA	AA	NA
chr3_3877259_A_G	GG	GG	GG	GG	GG	GG	GG	GG	GG	GG	GG	GG	AG	GG	GG	GG	GG	GG	GG	GG	GG	GG	GG	GG	AG	GG	GG	GG	GG	GG	GG	GG	GG	GG	GG	GG	GG	GG	GG	GG	GG	GG	GG	GG	GG	GG	GG	GG	AG
chr3_3918094_A_G	AA	GG	AA	AA	GG	GG	GG	AA	GG	GG	GG	AA	AA	GG	GG	GG	GG	GG	AA	AA	AG	NA	AA	AA	GG	AA	AA	AA	AA	AA	AA	AA	AA	AA	AA	AG	AA	AG	AA	AG	AA	AA	AA	GG	GG	AA	AA	AG	AA
chr3_3948287_C_T	TT	TT	TT	TT	TT	TT	TT	TT	TT	TT	TT	TT	TT	TT	TT	CC	CC	CC	TT	TT	TT	TT	TT	TT	TC	TT	TT	TT	TT	TT	TT	TT	TT	TT	TT	TT	TT	TT	TT	TT	TT	TT	TT	CC	TT	TT	TT	TT	TT
chr3_3967815_A_G	GG	GG	GG	AG	AG	GG	AG	AA	AG	AG	AA	GG	AG	AG	AG	GG	GG	GG	GG	GG	GG	GG	GG	GG	AG	GG	GG	GG	GG	GG	GG	GG	GG	GG	GG	GG	GG	GG	GG	GG	GG	GG	GG	GG	GG	AG	GG	GG	GG
chr3_4019328_C_T	TT	TC	TT	TT	TT	TT	TT	TT	TC	TT	TT	TT	TC	TT	TT	TT	TT	TT	NA	TT	NA	TT	TT	TT	TC	TT	TT	TT	TT	TT	TT	TT	TT	TT	TT	NA	TT	NA	TT	TT	TT	TT	TT	TT	TT	TT	TT	TT	TC
chr3_4036840_C_T	TT	TC	TT	CC	TT	TC	TC	CC	TT	TC	TT	TC	TC	CC	TT	TT	TT	TT	TT	TT	TT	TT	TT	TT	TC	TT	TT	NA	TT	TT	TT	TT	TT	TT	TT	TT	TT	TT	TT	TT	TT	TT	TT	TT	TT	TC	TT	TT	TT
chr3_4062013_C_T	CC	TC	CC	CC	CC	CC	CC	CC	TC	CC	CC	CC	CC	CC	CC	CC	CC	CC	CC	CC	CC	CC	CC	CC	CC	CC	CC	CC	CC	CC	CC	CC	CC	CC	CC	CC	CC	CC	CC	CC	CC	CC	CC	CC	CC	CC	CC	CC	CC
chr3_4089074_A_G	GG	GG	GG	GG	GG	GG	GG	GG	GG	GG	GG	AG	AG	AG	GG	GG	GG	GG	GG	GG	GG	GG	GG	GG	AG	GG	GG	GG	GG	GG	GG	GG	GG	AG	GG	AA	GG	GG	GG	GG	GG	GG	AG	GG	GG	GG	GG	GG	AG
chr3_4118227_A_C	CC	AC	CC	AC	CC	CC	AC	AA	AC	CC	CC	AA	AA	AC	CC	CC	CC	CC	CC	CC	CC	CC	CC	CC	AC	CC	CC	CC	CC	CC	CC	CC	CC	CC	CC	CC	CC	CC	CC	CC	CC	CC	CC	CC	CC	AC	CC	CC	AC
chr3_4141326_G_T	GG	TG	GG	TG	GG	GG	GG	TT	TG	GG	GG	GG	TT	GG	GG	GG	GG	GG	GG	GG	GG	GG	GG	GG	TG	GG	GG	GG	GG	GG	GG	GG	GG	GG	GG	GG	GG	GG	GG	GG	GG	GG	GG	GG	GG	TG	GG	GG	TG
chr3_4166954_C_T	CC	CC	CC	TC	CC	CC	CC	TT	CC	CC	CC	CC	TT	CC	CC	CC	CC	CC	CC	CC	CC	CC	CC	CC	TC	CC	CC	CC	CC	CC	CC	CC	CC	CC	CC	CC	CC	CC	CC	CC	CC	CC	CC	CC	CC	TC	CC	CC	TC
chr3_4173854_C_T	TT	TC	TT	TT	CC	CC	CC	TT	TC	CC	CC	CC	TT	CC	CC	CC	CC	CC	TT	TT	TT	TT	NA	NA	TC	TT	TT	TC	TT	TT	TT	TT	TT	TC	TT	TT	TC	TT	TT	TC	TT	TT	TT	CC	TT	TT	TT	TT	TT
chr3_4196090_A_C	AA	AA	AA	AC	AA	AA	AA	CC	AA	AA	AA	AC	AC	AA	AA	AA	AA	AA	AA	AA	AA	AA	AA	AA	AC	AA	AA	AA	AA	AA	AA	AA	AA	AA	AA	AA	AA	AA	AA	AA	AA	AA	AA	AA	AA	AC	AA	AA	AA
chr3_4218968_C_T	CC	CC	CC	TC	CC	CC	CC	TT	CC	CC	CC	CC	TC	TC	CC	CC	CC	CC	CC	CC	CC	CC	CC	CC	TC	CC	CC	CC	CC	CC	CC	CC	CC	CC	CC	CC	CC	CC	CC	CC	CC	CC	CC	CC	CC	TC	CC	CC	CC
chr3_4221419_G_T	GG	TT	GG	GG	TT	TT	TT	GG	TT	TT	TT	TT	TG	TG	TT	GG	GG	GG	GG	GG	GG	GG	GG	GG	TG	GG	GG	GG	GG	GG	GG	GG	GG	GG	GG	GG	GG	GG	GG	TG	GG	GG	GG	GG	GG	GG	TG	GG	TG
chr3_424268_A_C	AA	AC	AA	AA	AA	AA	AA	AC	AC	AA	CC	AC	CC	AC	AC	AA	AA	AA	AA	AA	AA	AA	AA	AA	AA	AA	AA	AA	AA	AA	AA	AA	AA	AA	AA	AA	AA	AA	AA	AC	AA	AA	AA	AA	AA	AC	AA	AA	AC
chr3_4301377_A_G	GG	AA	GG	AG	AA	AA	AA	AA	AA	AA	AA	AA	AA	AA	AA	GG	GG	GG	GG	GG	GG	GG	GG	GG	AA	GG	GG	GG	GG	GG	GG	GG	GG	GG	GG	GG	GG	GG	GG	AG	GG	GG	GG	GG	GG	AG	GG	GG	AG
chr3_4327502_C_T	TT	TT	TT	TT	TC	CC	TC	TT	TT	TC	CC	TT	TT	TC	CC	TT	TT	TT	TT	TT	TT	TT	TT	TT	CC	TT	TT	TT	TT	TT	TT	TT	TT	TT	TT	TT	TT	TT	TT	TT	TT	TT	TT	TT	TT	TT	TT	TT	TT
chr3_4354008_A_G	GG	AG	GG	AG	AG	AA	AA	AA	AG	AG	AA	GG	GG	AG	AA	GG	GG	GG	AG	AG	AG	GG	GG	AG	AA	AA	AA	AA	AG	GG	GG	GG	AA	AA	GG	AA	AA	AG	GG	AA	AA	AA	AA	GG	GG	AG	AG	GG	AG
chr3_4377894_C_T	CC	CC	CC	NA	CC	CC	CC	CC	CC	CC	CC	CC	TC	TC	CC	CC	CC	CC	CC	CC	CC	CC	CC	CC	TC	CC	CC	CC	CC	CC	CC	CC	CC	CC	CC	CC	CC	CC	CC	CC	CC	CC	CC	CC	CC	CC	CC	CC	CC
chr3_4416763_A_G	GG	AG	NA	GG	AA	AA	AA	GG	AG	AA	AA	AA	GG	AG	AA	NA	NA	NA	AA	GG	AA	GG	GG	GG	AG	GG	GG	GG	GG	AG	GG	GG	GG	GG	GG	GG	AG	AA	GG	NA	GG	AA	GG	NA	GG	GG	GG	GG	GG
chr3_4460021_C_T	CC	TC	CC	TC	CC	CC	CC	TT	TC	CC	CC	CC	TC	CC	CC	TT	TT	TT	CC	CC	CC	CC	CC	CC	CC	CC	CC	CC	CC	CC	CC	CC	CC	CC	CC	CC	CC	CC	CC	CC	CC	CC	CC	TT	CC	TC	CC	CC	TC
chr3_4466725_C_T	TT	TC	TT	TT	CC	CC	CC	CC	TC	CC	CC	CC	TT	TC	CC	TT	TT	TT	TT	TT	TT	TT	TT	TT	TC	TT	TT	TT	TT	TT	TT	TT	TT	TT	TT	TT	TT	TT	TT	TC	TT	TT	TT	TT	CC	TC	TT	TT	TT
chr3_446933_C_T	TT	TT	TT	TT	TT	TT	TT	TC	TT	TT	TT	TT	TT	TT	TT	TT	TT	TT	TT	TT	TT	TT	TT	TT	TT	TT	TT	TT	TT	TT	TT	TT	TT	TT	TT	TT	TT	TT	TT	TT	TT	TT	TT	TT	TT	TT	TT	TT	TT
chr3_4483700_A_G	GG	GG	GG	GG	GG	GG	GG	GG	GG	GG	GG	GG	GG	GG	GG	GG	GG	GG	GG	GG	GG	GG	GG	GG	AG	GG	GG	GG	GG	GG	GG	GG	GG	GG	GG	GG	GG	GG	GG	GG	GG	GG	GG	GG	GG	GG	GG	GG	GG
chr3_4484755_C_T	TT	TC	TT	TT	CC	CC	CC	TT	TC	CC	CC	TC	TT	TC	CC	TT	TT	TT	TT	TT	TT	TT	TT	TT	TC	TT	TT	TT	TT	TT	TT	TT	TT	TT	TT	TT	TT	TT	TT	TC	TT	TT	TT	TT	TT	TT	TT	TT	TT
chr3_4516020_A_G	GG	AG	GG	GG	AA	GG	AG	GG	GG	AA	AA	GG	GG	AG	AA	GG	GG	GG	GG	GG	GG	GG	GG	GG	GG	GG	GG	GG	GG	GG	GG	GG	GG	GG	GG	GG	GG	GG	GG	AG	GG	GG	GG	GG	GG	GG	GG	GG	GG
chr3_4520158_A_G	AA	AG	AA	AA	AA	AA	AA	AA	AG	AA	AA	AG	GG	AG	AA	AA	AA	AA	AA	AA	AA	AA	AA	AA	AA	AA	AA	AA	AA	AA	AA	AA	AA	AA	AA	AA	AA	AA	AA	AA	AA	AA	AA	AA	AA	AA	AA	AA	AA
chr3_4803686_G_T	TT	TT	TT	TT	TT	GG	TT	GG	TG	TT	TT	TT	TG	TT	TT	TT	TT	TT	TT	TT	TT	TT	TT	TT	TG	TT	TT	TT	TT	TT	TT	TT	TT	TT	TT	TT	TT	TT	TT	TT	TT	TT	TT	TT	TT	TG	TT	TT	TT
chr3_4817506_C_T	TT	TT	TT	TT	TT	TT	TT	CC	TT	TT	TT	TC	TT	TT	TT	NA	NA	NA	TT	TT	TT	TT	TT	TT	TT	TT	TT	TT	TT	TT	TT	TT	TT	TT	TT	TT	TT	TT	TT	TT	TT	TT	TT	NA	TT	TC	TT	TT	TT
chr3_4831550_C_T	TT	TT	TT	TT	CC	TT	TC	CC	TT	CC	TC	TC	TC	TC	TC	TT	TT	TT	TT	TT	TT	TT	TT	TT	TC	TT	TT	TT	TT	TT	TT	TT	TT	TT	TT	TT	TT	TT	TT	TT	TT	TT	TT	TT	TT	TC	TT	TT	TC
chr3_4869008_A_C	AA	CC	AA	AA	AA	AA	AA	AA	AC	AA	AA	AC	AC	AA	AC	AA	AA	AA	AA	AA	AA	AA	AA	AA	CC	AA	AA	AC	AA	AA	AA	AA	AA	AC	AA	AA	AC	AA	AA	AA	CC	AA	AA	AA	AA	AA	AA	AA	AC
chr3_4910939_C_T	TT	TC	TT	TC	CC	CC	CC	CC	TT	CC	CC	TC	TC	TC	CC	TT	TT	TT	TT	TT	TT	TT	TT	TT	TC	TT	TT	TT	TT	TT	TT	TT	TT	TT	TT	TT	TT	TT	TT	TT	TT	TT	TT	TT	TT	TC	TT	TT	TC
chr3_4914028_A_C	AA	AC	CC	AC	CC	CC	CC	CC	AA	CC	CC	AC	AC	AC	CC	NA	NA	NA	AA	AA	AA	AA	CC	CC	AC	CC	CC	AC	AC	AA	AA	CC	AC	CC	AA	CC	AC	AA	CC	AC	CC	AA	CC	NA	CC	CC	AA	CC	CC
chr3_5053543_A_G	GG	GG	GG	GG	GG	GG	GG	GG	AG	GG	GG	GG	GG	GG	GG	GG	GG	GG	GG	GG	GG	GG	AA	AG	AG	GG	AG	GG	GG	GG	GG	AA	GG	GG	AG	GG	AG	GG	GG	AG	GG	GG	AA	GG	GG	AG	GG	AG	GG
chr3_5062300_A_C	CC	CC	CC	AC	CC	CC	CC	AA	CC	CC	CC	AC	AC	CC	CC	CC	CC	CC	CC	CC	CC	CC	CC	CC	CC	CC	CC	CC	CC	CC	CC	CC	CC	CC	CC	CC	CC	CC	CC	CC	CC	CC	CC	CC	CC	AC	CC	CC	CC
chr3_5072023_G_T	GG	GG	GG	TG	TG	GG	TT	TT	GG	TT	TG	TG	TG	TG	TG	NA	NA	NA	GG	GG	GG	GG	GG	GG	GG	GG	GG	GG	GG	GG	GG	GG	GG	GG	GG	GG	GG	GG	GG	GG	GG	GG	GG	NA	GG	TG	GG	GG	GG
chr3_5094434_C_T	TT	TT	TT	TT	TT	TT	TT	TT	TT	TT	TT	TT	TC	TC	TT	TT	TT	TT	TT	TT	TT	NA	TT	TT	TT	TT	TT	TT	TT	TT	TT	TT	TT	TT	TT	TT	TT	TT	TT	TT	TT	TT	TT	TT	TT	TT	TT	TT	TT
chr3_5116559_A_G	GG	AG	GG	AG	GG	GG	GG	AG	AG	GG	GG	AA	GG	GG	GG	GG	GG	GG	GG	GG	GG	GG	NA	NA	GG	GG	GG	GG	GG	GG	GG	NA	GG	GG	GG	GG	GG	GG	GG	GG	GG	GG	GG	GG	GG	AG	GG	NA	GG
chr3_5121011_G_T	TT	TG	TT	TT	TG	TT	GG	TT	TT	GG	TG	TT	TT	TG	TG	NA	NA	NA	TT	TT	TT	TT	TT	TT	TT	NA	TT	TT	TT	TT	TT	TT	TT	NA	TT	TT	TT	TT	TT	TG	TT	TT	TT	NA	TT	TT	TT	TT	TT
chr3_5141218_G_T	GG	GG	GG	TG	GG	GG	GG	TG	GG	GG	GG	TG	TG	GG	GG	GG	GG	GG	GG	GG	GG	GG	GG	GG	GG	GG	GG	GG	GG	GG	GG	GG	GG	GG	GG	GG	GG	GG	GG	GG	GG	GG	GG	GG	GG	TG	GG	GG	GG
chr3_5202339_A_G	AA	AG	AA	AA	GG	GG	GG	AG	AG	GG	GG	AA	AA	GG	GG	AA	AA	AA	AA	AA	AG	AA	AA	AA	AG	AA	AA	AA	AA	AA	AA	AA	AG	AA	AA	AA	AA	AA	AA	AG	NA	AA	AA	AA	GG	AA	AA	AA	AA
chr3_5218171_A_G	AA	AG	AA	AA	AA	AA	AA	AA	AG	AA	AA	AG	AG	AA	AA	AA	AA	AA	AA	AA	AA	AA	AA	AA	AA	AA	AA	AA	AA	AA	AA	AA	AA	AA	AA	AA	AA	AA	AA	AA	AA	AA	AA	AA	AA	AA	AA	AA	AA
chr3_5226681_G_T	GG	TT	GG	GG	TT	TT	TT	GG	TG	TT	TG	TG	GG	TG	GG	GG	GG	GG	GG	GG	GG	GG	GG	GG	TG	GG	GG	GG	GG	GG	GG	GG	GG	GG	GG	GG	GG	GG	GG	TG	GG	GG	GG	GG	GG	GG	GG	GG	GG
chr3_5260605_C_T	TT	TT	TT	TT	TT	TT	TT	TC	TT	TT	TT	TC	CC	TT	TC	NA	NA	NA	TT	TT	TT	TT	TT	TT	TC	TT	TT	TT	TT	TT	TT	TT	TT	TT	TT	TT	TT	TT	TT	TT	TT	TT	TT	NA	TT	TC	TT	TT	TC
chr3_5267545_A_C	AA	AC	AA	AA	AC	CC	AA	AC	AC	AA	AC	AA	AA	AC	AA	AA	AA	AA	AA	AA	AA	AA	AA	AA	AC	AA	AA	AA	AA	AA	AA	AA	AA	AA	AA	AA	AA	AA	AA	NA	AA	AA	AA	AA	AA	AA	AA	AA	AA
chr3_5280555_A_G	AA	AG	AA	AA	AG	GG	AG	AG	AG	AA	AG	AA	AA	AG	AA	AA	AA	AA	AA	AA	AA	AA	AA	AA	AG	AA	AA	AA	AA	AA	AA	AA	AA	AA	AA	AA	AA	AA	AA	AG	AA	AA	AA	AA	AA	AA	AA	AA	AA
chr3_5308382_A_C	CC	CC	CC	CC	CC	CC	CC	CC	CC	CC	CC	CC	AC	CC	AC	CC	CC	CC	CC	CC	CC	CC	CC	CC	AC	CC	CC	CC	CC	CC	CC	CC	CC	CC	CC	CC	CC	CC	CC	CC	CC	CC	CC	CC	CC	CC	CC	CC	AC
chr3_532608_A_G	AA	AG	AA	AG	AA	AG	AA	GG	AG	AA	GG	AG	GG	AG	GG	GG	GG	GG	AA	AA	AA	AA	AA	AA	AA	GG	GG	GG	AA	AA	AA	AA	AG	GG	AA	GG	AG	AA	AA	GG	GG	AA	GG	GG	AA	AG	AA	AA	GG
chr3_5366491_A_G	GG	AA	GG	AA	AA	AA	AA	AA	AA	AA	AA	AG	AG	AA	AG	GG	NA	GG	AA	AG	AA	GG	AA	AA	AG	AA	AA	AA	AA	GG	GG	AA	GG	AA	AG	AA	AA	AG	AA	AA	AA	AA	AA	GG	AA	GG	AG	AA	AG
chr3_5407657_G_T	GG	TT	GG	GG	TG	GG	TG	TT	TT	TT	TT	GG	TG	TG	TT	GG	GG	GG	GG	GG	GG	GG	GG	GG	TG	GG	GG	GG	GG	GG	GG	GG	GG	GG	GG	GG	GG	GG	GG	TG	GG	GG	GG	GG	GG	GG	GG	GG	TG
chr3_5413110_C_T	CC	TC	CC	CC	CC	CC	CC	TC	TC	TT	TC	CC	TC	CC	TC	CC	CC	CC	CC	CC	TC	CC	CC	CC	TC	CC	CC	CC	CC	CC	CC	CC	CC	CC	CC	CC	CC	TT	CC	CC	CC	CC	CC	CC	CC	CC	CC	CC	TC
chr3_5463233_A_G	AA	AG	AA	AA	GG	GG	GG	AG	AA	AA	AA	AA	AA	AG	AA	AA	AA	AA	AA	AA	AA	AA	AA	AA	AG	AA	AA	AA	AA	AA	AA	AA	AA	AA	AA	AA	AA	AA	AA	AG	AA	AA	AA	AA	AA	AA	AA	AA	AA
chr3_5518964_A_G	GG	GG	GG	GG	GG	GG	GG	AG	GG	AA	AG	AG	GG	GG	GG	GG	GG	GG	GG	GG	GG	GG	GG	GG	GG	GG	NA	GG	GG	GG	GG	GG	GG	GG	GG	GG	GG	GG	GG	AG	AG	GG	GG	GG	GG	GG	GG	GG	GG
chr3_5519531_A_G	GG	GG	GG	AG	GG	GG	GG	AG	GG	GG	AG	AG	GG	AG	AG	GG	GG	GG	GG	GG	GG	GG	GG	GG	GG	GG	GG	GG	GG	GG	GG	GG	GG	GG	GG	GG	GG	GG	GG	GG	GG	GG	GG	GG	GG	GG	GG	GG	GG
chr3_5555880_C_T	TT	TT	TT	TT	TT	TT	TT	TT	TT	TT	TC	TT	TT	TC	TC	TT	TT	TT	TT	TT	TT	TT	TT	TT	TT	TT	TT	TT	TT	TT	TT	TT	TT	TT	TT	TT	TT	TT	TT	TT	TT	TT	TT	TT	TT	TT	TT	TT	TT
chr3_5567252_C_T	TT	TC	TT	TC	TT	TT	TT	CC	CC	TT	TC	CC	CC	TC	CC	TT	TT	TT	TT	TT	TT	TT	TT	TT	TC	TT	TT	TT	NA	TT	TT	TT	NA	TT	TT	TT	TT	NA	TT	TC	TT	TT	TT	TT	TT	TT	TT	TT	TC
chr3_5571836_C_T	TC	TC	TC	TT	TC	TC	CC	TC	TC	CC	TC	TC	TC	TC	TC	CC	CC	CC	TC	CC	CC	CC	CC	CC	TC	CC	CC	CC	CC	TC	TC	CC	CC	TC	CC	CC	CC	CC	CC	CC	CC	TT	CC	CC	CC	TC	CC	TC	CC
chr3_5590123_A_G	GG	AG	GG	GG	AA	AG	AA	GG	GG	AA	AA	AG	GG	AA	AG	AA	AA	AA	GG	GG	AG	GG	GG	GG	GG	AG	AA	GG	GG	NA	GG	AG	AA	GG	GG	GG	GG	GG	AG	AA	GG	GG	AG	AA	GG	GG	GG	GG	AG
chr3_5650961_A_G	AA	AG	AA	AA	AG	AG	AA	AA	AA	AA	AA	AG	AA	AA	AA	AA	AA	AA	AA	AA	AA	AA	AA	AA	AA	AA	AA	AA	AA	AA	AA	AA	AA	AA	AA	AA	AA	AA	AA	AG	AA	AA	AA	AA	AA	AG	AA	AA	AA
chr3_566927_A_G	GG	AG	GG	GG	AA	GG	AA	AA	AG	GG	AA	AA	AA	AG	AG	AA	AA	AA	GG	GG	GG	GG	GG	GG	GG	GG	AA	GG	GG	GG	GG	GG	GG	AA	GG	AA	GG	GG	GG	AG	AA	GG	AG	AA	GG	AG	GG	GG	AG
chr3_5670142_C_T	CC	CC	CC	CC	CC	CC	CC	TC	CC	CC	CC	TC	CC	CC	CC	CC	CC	CC	CC	CC	CC	CC	CC	CC	CC	CC	CC	CC	CC	CC	CC	CC	CC	CC	CC	CC	CC	CC	CC	CC	CC	CC	CC	CC	CC	CC	CC	CC	CC
chr3_5677935_C_T	TT	TT	TT	TT	TT	TT	TT	TT	TT	TT	TT	TT	TC	TT	TC	TT	TT	TT	TT	TT	TT	TT	TT	TT	TC	TT	TT	TT	TT	TT	TT	TT	TT	TT	TT	TT	TT	TT	TT	TT	TT	TT	TT	TT	TT	TT	TT	TT	TC
chr3_5704269_A_G	AA	AG	AA	AA	AG	GG	AG	AA	AA	AG	GG	AA	AA	GG	AG	AA	AA	AA	AA	AA	AA	AA	AA	AA	AG	AA	AA	AA	AA	AA	AA	AA	AA	AA	AA	AA	AA	AA	AA	AA	AA	AA	AA	AA	AA	AA	AA	AA	AA
chr3_574803_A_G	GG	GG	GG	AG	GG	GG	GG	AG	GG	GG	AG	AG	GG	AG	AA	GG	GG	GG	AG	GG	AG	GG	GG	GG	GG	AA	GG	GG	GG	GG	GG	GG	GG	AA	GG	GG	GG	GG	GG	GG	AA	GG	GG	GG	GG	GG	GG	GG	AG
chr3_5762693_C_T	CC	CC	CC	CC	CC	CC	CC	CC	CC	CC	CC	CC	TC	CC	TC	CC	NA	CC	CC	CC	CC	CC	CC	CC	TC	CC	CC	CC	CC	CC	CC	NA	CC	CC	CC	CC	CC	CC	CC	CC	CC	NA	CC	CC	CC	CC	CC	CC	TC
chr3_5766112_A_G	AG	GG	GG	GG	GG	GG	GG	GG	GG	GG	GG	GG	AG	GG	AG	AA	NA	AA	GG	GG	GG	GG	AG	GG	AG	GG	GG	GG	GG	GG	AG	AA	NA	GG	GG	GG	AG	GG	AG	GG	GG	GG	GG	AA	AA	GG	GG	GG	AG
chr3_5808599_A_G	GG	AG	GG	AG	AA	AA	AA	AG	GG	AA	AG	AA	AG	AA	AG	GG	GG	GG	GG	GG	GG	GG	GG	GG	AA	GG	GG	GG	GG	GG	GG	GG	GG	GG	GG	GG	GG	GG	GG	GG	GG	GG	GG	GG	GG	GG	GG	GG	AG
chr3_5814305_A_G	AA	AG	AA	AA	AA	AA	AA	AG	GG	AA	AG	AA	AG	AA	AG	AA	AA	AA	AA	AA	AA	AA	AA	AA	AA	AG	AG	AA	AA	AA	AA	AA	AA	AA	AA	AA	AA	AA	AA	AG	AA	AA	AA	AA	NA	AG	AA	AA	AA
chr3_5857795_A_C	NA	AC	AA	AA	AA	AA	AA	CC	CC	AA	AA	AA	AC	AA	AC	AA	AA	AA	AA	AA	AA	AA	AA	AA	AA	NA	AA	NA	AC	NA	NA	AA	CC	AA	AA	AA	AA	AA	AA	AC	AA	AA	AA	AA	AA	AA	AA	AA	AA
chr3_5869867_G_T	GG	TG	TG	GG	GG	GG	TG	GG	GG	GG	TG	GG	GG	GG	GG	NA	NA	NA	TT	TG	TT	TT	GG	GG	GG	GG	GG	GG	TT	GG	GG	GG	GG	TG	TG	TG	GG	TT	GG	GG	TG	NA	GG	NA	GG	GG	GG	GG	GG
chr3_5873102_A_G	AG	AG	GG	AA	AA	AA	AG	AA	AA	AA	AG	AA	AA	AA	AG	GG	GG	GG	GG	AG	GG	GG	AA	AA	AA	AA	AA	AA	GG	GG	AG	AA	AA	AA	AG	AA	AA	GG	AA	AA	AA	GG	AA	GG	AA	AG	AG	AA	AA
chr3_5914662_C_T	CC	TC	CC	CC	CC	CC	CC	CC	TC	CC	CC	CC	TT	CC	CC	CC	CC	CC	CC	CC	CC	CC	CC	CC	TC	CC	CC	CC	CC	CC	CC	CC	CC	CC	CC	CC	CC	CC	CC	CC	CC	CC	CC	CC	CC	TC	CC	CC	TC
chr3_5917111_A_G	GG	AG	GG	GG	GG	GG	GG	AG	AG	GG	GG	GG	AA	GG	AG	GG	GG	GG	GG	GG	GG	GG	GG	GG	AG	GG	GG	GG	GG	GG	GG	GG	GG	GG	GG	GG	GG	GG	GG	GG	GG	GG	GG	GG	GG	AG	GG	GG	AG
chr3_5942463_C_T	TT	TC	TT	TT	CC	CC	TC	TT	CC	CC	CC	TC	TT	TC	CC	NA	NA	NA	TT	TT	TT	TT	TT	TT	TC	TT	TT	TT	TT	TT	TT	TT	TT	TT	TT	TT	TT	TT	TT	TT	TT	TT	TT	NA	TT	TT	TT	TT	TT
chr3_595713_A_G	AA	AG	AA	AG	AA	AA	AA	AG	AG	AA	AA	AG	GG	AA	AG	AA	AA	AA	AA	AA	AA	AA	AA	AA	AA	AA	AA	AA	AA	AA	AA	AA	AA	AA	AA	AA	AA	AA	AA	AG	AA	AA	AA	AA	AA	AA	AA	AA	AA
chr3_5965820_A_G	AA	AG	AA	AA	GG	GG	GG	AG	GG	GG	GG	AG	AG	GG	GG	GG	GG	GG	AA	AG	AA	GG	AA	AA	GG	AA	AA	AA	AA	AA	AA	AA	AA	AA	AG	AA	AA	AA	AA	AG	AA	AA	AA	GG	AA	AG	AA	AA	AA
chr3_5968917_C_T	CC	TC	CC	CC	CC	CC	CC	CC	CC	CC	CC	CC	TC	CC	CC	TT	TT	TT	CC	TC	CC	TT	CC	CC	CC	CC	CC	CC	TC	CC	CC	CC	TC	CC	TC	CC	CC	CC	CC	CC	TC	CC	CC	TT	CC	TC	TT	CC	TC
chr3_5994579_C_T	CC	TC	CC	CC	TT	TT	TT	CC	TT	TT	TT	TC	CC	TC	TT	CC	CC	CC	CC	CC	CC	CC	NA	NA	TC	CC	CC	CC	CC	CC	CC	NA	CC	CC	CC	CC	CC	CC	NA	TC	CC	CC	CC	CC	CC	CC	CC	NA	CC
chr3_6013378_C_T	CC	TC	CC	TC	CC	CC	CC	TT	CC	CC	CC	TC	TC	CC	CC	CC	CC	CC	CC	CC	CC	CC	CC	CC	TC	CC	CC	CC	CC	CC	CC	CC	CC	CC	CC	CC	CC	CC	CC	CC	CC	CC	CC	CC	CC	NA	CC	CC	TC
chr3_6065579_C_T	TT	TT	TT	TT	TT	TT	TT	TT	TC	TT	TC	CC	TT	TC	TC	TT	TT	TT	TT	CC	TT	NA	CC	CC	TT	TT	TT	TT	CC	TT	TT	CC	TT	TT	CC	TT	TC	TT	CC	TC	TC	TT	CC	TT	NA	TT	CC	CC	TT
chr3_6074070_C_T	CC	CC	CC	TT	CC	CC	CC	TT	CC	CC	CC	CC	CC	CC	CC	CC	CC	CC	CC	CC	CC	CC	NA	CC	CC	TT	CC	CC	TT	CC	CC	CC	CC	CC	CC	CC	CC	CC	TT	CC	CC	CC	CC	CC	CC	TC	TT	NA	TC
chr3_6117585_A_G	AA	AG	AA	AA	GG	GG	GG	AA	GG	GG	GG	GG	AA	GG	GG	AA	AA	AA	AA	AA	AA	AA	AA	AA	AG	AA	AA	AA	AA	AA	AA	AA	AA	AA	AA	AA	AA	AA	AA	AG	AA	AA	AA	AA	AA	AA	AA	AA	AG
chr3_6173673_A_C	AA	CC	AA	AA	CC	CC	CC	AA	CC	CC	CC	CC	CC	CC	CC	CC	CC	CC	AC	AC	AC	AA	CC	CC	CC	CC	CC	CC	CC	AA	AA	CC	AC	CC	AC	CC	CC	CC	CC	CC	CC	AA	CC	CC	AC	AA	CC	CC	CC
chr3_6179234_A_G	GG	GG	GG	GG	GG	GG	GG	AG	GG	GG	GG	GG	GG	GG	GG	NA	NA	NA	GG	GG	GG	NA	GG	GG	AG	GG	GG	GG	GG	GG	GG	NA	GG	GG	NA	GG	GG	GG	GG	GG	GG	GG	GG	NA	GG	AG	GG	GG	GG
chr3_6197402_G_T	GG	TG	GG	GG	GG	GG	GG	NA	GG	GG	GG	GG	TT	GG	GG	NA	GG	NA	GG	GG	GG	GG	GG	GG	GG	GG	NA	GG	NA	GG	GG	NA	GG	GG	GG	GG	GG	GG	GG	GG	GG	GG	GG	NA	GG	GG	GG	GG	TG
chr3_6208949_A_G	AG	AG	GG	GG	AA	AA	AA	GG	AG	AG	AA	AG	GG	AG	AA	GG	GG	GG	AA	GG	AG	GG	AG	AG	AG	AG	GG	GG	GG	AG	AG	GG	AG	GG	AG	GG	GG	GG	GG	AG	GG	AG	GG	GG	AA	GG	AG	GG	GG
chr3_621609_C_T	CC	TC	TC	CC	CC	CC	CC	TT	TC	CC	CC	TC	TT	CC	CC	NA	NA	NA	TC	TT	CC	TT	TT	TT	CC	CC	CC	CC	TT	CC	CC	TT	TT	CC	TT	CC	TC	CC	TT	TC	CC	TC	CC	NA	TT	CC	TT	TT	CC
chr3_6216902_C_T	TT	TC	CC	TC	TT	TT	TT	CC	TC	TC	TT	TT	CC	TC	TC	TT	TT	TT	TT	TT	TT	TT	TT	TT	TT	TT	TT	TT	TC	CC	TT	TT	TC	TT	TT	TT	TT	TT	TC	TT	NA	TT	TT	TT	TT	TC	CC	TT	TT
chr3_6232647_C_T	CC	TC	CC	CC	TT	TT	TT	CC	TC	TC	TT	TT	CC	TC	TC	TT	TT	TT	CC	CC	CC	CC	CC	CC	TC	CC	TC	TC	CC	CC	CC	CC	CC	CC	CC	CC	CC	CC	CC	TC	CC	CC	CC	TT	CC	CC	CC	CC	CC
chr3_624754_C_T	CC	TC	CC	TC	CC	CC	CC	TT	TT	CC	TC	TC	TT	CC	TC	CC	CC	CC	TC	CC	TC	CC	CC	CC	TC	CC	CC	CC	CC	CC	CC	CC	CC	CC	CC	CC	CC	TT	CC	TC	CC	TC	CC	CC	CC	TC	CC	CC	CC
chr3_6265708_C_T	NA	CC	CC	CC	CC	CC	CC	TC	TC	CC	CC	CC	CC	TC	CC	CC	CC	CC	CC	CC	CC	CC	CC	CC	CC	CC	CC	NA	CC	NA	NA	CC	CC	CC	CC	CC	TC	CC	CC	CC	CC	CC	CC	CC	CC	TT	CC	CC	CC
chr3_6281901_A_G	AA	AA	AA	AA	AA	AA	AA	AA	AA	AA	AA	AA	AA	AA	AA	AA	AA	AA	AA	AA	AA	AA	AA	AA	AG	AA	NA	AA	AA	AA	AA	AA	AA	AA	AA	AA	AA	AA	AA	AA	AA	AA	AA	AA	AA	AA	AA	AA	AA
chr3_635257_G_T	TT	TT	TT	TT	TT	TT	TT	TT	TT	TT	TT	TT	TT	TT	TT	GG	GG	GG	TT	TT	TT	TT	TT	TT	TT	TT	TT	TT	TT	TT	TT	TT	TT	TT	TT	TT	TT	TT	TT	TT	TT	TT	TT	GG	TT	TT	TT	TT	TT
chr3_6361577_A_C	CC	AA	CC	AC	AA	AA	AA	AC	AA	AC	AA	AC	AC	AA	AA	CC	CC	CC	CC	CC	CC	CC	CC	CC	AC	CC	CC	CC	CC	CC	CC	CC	CC	CC	CC	CC	CC	CC	CC	CC	AC	CC	CC	CC	CC	CC	CC	CC	AA
chr3_6364472_C_T	TT	TC	TT	TC	TT	TT	TT	TC	TC	TT	TT	TC	CC	TC	TT	TT	TT	TT	TT	TT	TT	TT	TT	TT	TT	TT	TT	TT	TT	TT	TT	TT	TT	TT	TT	TT	TT	TT	TT	TC	TT	TT	TT	TT	TT	TT	TT	TT	TC
chr3_6425122_A_C	AC	CC	CC	CC	CC	CC	CC	AC	CC	CC	CC	CC	CC	CC	CC	NA	NA	NA	CC	CC	CC	CC	CC	CC	AC	CC	CC	CC	CC	CC	AC	CC	CC	CC	CC	CC	CC	CC	CC	CC	CC	CC	CC	NA	NA	AC	CC	CC	CC
chr3_6478859_C_T	TT	TC	TT	TC	TC	TC	TC	CC	CC	CC	TC	CC	CC	TC	TC	NA	NA	NA	TT	TT	TT	TT	TT	TT	TC	TT	TT	TT	TT	TT	TT	TT	TT	TT	TT	TT	TT	TT	TT	TC	TT	TT	TT	NA	TT	TC	TT	TT	TC
chr3_6479610_C_T	TT	TT	TT	TC	TT	TT	TT	CC	TT	TT	TT	TT	TT	TT	TT	TT	TT	TT	TT	TT	TT	TT	TT	TT	TT	TT	TT	TT	TT	TT	TT	TT	TT	TT	TT	TT	TT	TT	NA	TT	TT	TT	TT	TT	TT	TC	TT	TT	TT
chr3_6493834_G_T	TT	TT	TT	TT	TT	TT	TT	TT	TT	TT	TT	TT	TT	TT	TT	NA	TT	NA	TT	TT	TT	TT	TT	TT	TG	TT	TT	TT	TT	TT	TT	TT	TT	TT	TT	TT	TT	TT	TT	TT	TT	TT	TT	NA	TT	TT	TT	TT	TT
chr3_6498521_C_T	TT	TC	TT	TT	TC	TC	TC	TT	TT	TT	TC	TT	TT	TC	TC	TT	TT	TT	TT	TT	TT	TT	TT	TT	TC	TT	TT	TT	TT	TT	TT	TT	TT	TT	TT	TT	TT	TT	TT	TT	TT	TT	TT	TT	NA	TT	TT	TT	TT
chr3_6512337_G_T	TT	TG	TT	TT	TT	TT	TT	TT	TG	TT	TT	TT	TG	TT	TT	TT	TT	TT	NA	TT	NA	NA	TT	TT	TT	TT	TT	TT	TT	TT	TT	TT	NA	TT	TT	TT	TT	NA	NA	TT	TT	NA	TT	TT	TT	TT	TT	NA	TG
chr3_6519604_C_T	TT	TT	TT	TT	TT	TT	TT	TC	TT	TT	TT	TT	TT	TT	TT	TT	TT	TT	TT	TT	TT	TT	TT	TT	TT	NA	TT	TT	TT	TT	TT	TT	TT	TT	TT	TT	TT	TT	TT	TT	TT	NA	TT	TT	TT	TC	TT	TT	TT
chr3_6551533_C_T	TT	TC	TT	TC	CC	CC	CC	TC	TC	CC	CC	TC	TT	CC	CC	TT	TT	TT	TT	TT	TT	NA	TT	TT	TC	TT	NA	TT	TT	TT	TT	TT	TT	TT	TT	TT	TT	TT	TT	CC	TT	TT	CC	TT	TT	TT	TT	TT	TT
chr3_6567365_C_T	CC	CC	CC	TC	TC	TC	TC	CC	TC	TC	TC	CC	CC	TC	CC	CC	CC	CC	CC	CC	CC	CC	CC	CC	CC	TC	TT	TT	CC	TT	CC	CC	CC	TT	CC	CC	TC	CC	CC	TT	TC	CC	TT	CC	CC	CC	CC	CC	CC
chr3_6573568_C_T	CC	CC	CC	CC	TC	TC	TC	CC	TC	TC	TC	CC	CC	TC	CC	CC	CC	CC	CC	CC	CC	CC	CC	CC	CC	NA	NA	NA	CC	NA	CC	CC	CC	CC	CC	CC	CC	CC	CC	TC	CC	CC	CC	CC	NA	CC	CC	CC	CC
chr3_6590909_C_T	CC	CC	CC	CC	TC	TC	TC	CC	TC	TC	TC	CC	CC	TC	CC	CC	CC	CC	CC	CC	CC	CC	CC	CC	CC	CC	CC	CC	CC	CC	CC	CC	CC	CC	CC	CC	CC	CC	CC	TC	CC	CC	CC	CC	CC	CC	CC	CC	CC
chr3_6633827_C_T	TT	TC	TT	TT	TT	TC	TT	TT	TT	TT	TC	TT	TT	TC	TC	TT	TT	TT	TT	TT	TT	TT	TT	TT	TC	TT	TT	TT	TT	TT	TT	TT	TT	TT	TT	TT	TT	TT	TT	TT	TT	TT	TT	TT	TT	TT	TT	TT	TT
chr3_6684744_G_T	GG	TG	GG	GG	GG	TT	TG	GG	GG	GG	TG	TG	GG	TG	TG	NA	NA	NA	GG	GG	GG	GG	GG	GG	GG	GG	GG	GG	GG	GG	GG	GG	GG	GG	GG	GG	GG	GG	GG	GG	GG	GG	GG	NA	GG	GG	GG	GG	GG
chr3_6687573_G_T	GG	GG	GG	GG	GG	GG	GG	TG	GG	GG	GG	TG	TG	GG	GG	GG	GG	GG	GG	GG	GG	GG	GG	GG	GG	GG	GG	GG	GG	GG	GG	GG	GG	GG	GG	GG	GG	GG	GG	GG	GG	GG	GG	GG	GG	TG	GG	GG	TG
chr3_6704749_C_T	CC	CC	CC	CC	TT	CC	CC	CC	CC	CC	CC	CC	TC	CC	CC	CC	CC	CC	CC	CC	CC	CC	CC	CC	CC	CC	CC	CC	CC	CC	CC	CC	CC	CC	CC	CC	CC	CC	CC	TC	CC	CC	CC	CC	CC	CC	CC	CC	CC
chr3_673928_C_T	TT	TT	TT	TC	TT	TT	TT	TC	TT	TT	TC	TT	TT	TT	TC	TT	TT	TT	TT	TT	TT	TT	TT	TT	TT	TT	TT	TT	TT	TT	TT	TT	TT	TT	TT	TT	TT	TT	TT	TT	TT	TT	TT	TT	TT	TC	TT	TT	TT
chr3_675355_C_T	CC	CC	CC	CC	TT	CC	TC	CC	CC	CC	TC	TC	CC	TC	TC	CC	CC	CC	CC	CC	CC	CC	CC	CC	CC	CC	CC	CC	CC	CC	CC	CC	CC	CC	CC	CC	CC	CC	CC	CC	CC	CC	CC	CC	CC	CC	CC	CC	TC
chr3_6764550_A_C	AA	AA	AA	AA	AA	AA	AA	AA	AC	AA	AC	AA	AA	AC	AC	AA	AA	AA	AA	AA	NA	AA	AA	AA	AA	NA	NA	AA	AA	NA	AA	AA	AA	NA	AA	NA	AA	AA	AA	CC	NA	AA	AA	AA	AA	AA	AA	AA	AA
chr3_6771630_C_T	TT	TT	TT	TT	TT	TT	TT	TC	TT	TT	TT	TT	TT	TT	TT	TT	TT	TT	TT	TT	TT	TT	TT	TT	TT	TT	TT	TT	TT	TT	TT	TT	TT	TT	TT	TT	TT	TT	TT	TT	TT	TT	TT	TT	TT	TT	TT	TT	TT
chr3_6787047_C_T	TT	TC	TT	TC	TT	TT	TT	CC	TC	TT	TT	TC	CC	TT	TT	TT	TT	TT	TT	TC	TT	TT	TC	CC	TC	TT	CC	TC	CC	TT	TT	CC	CC	TT	TC	TT	TC	TT	CC	TT	TT	TT	TT	TT	TT	TC	CC	CC	TT
chr3_6811622_A_G	GG	GG	GG	GG	GG	GG	AG	AG	AG	AA	AG	GG	GG	GG	AG	GG	GG	GG	GG	GG	GG	GG	GG	GG	NA	GG	GG	GG	GG	GG	GG	GG	GG	GG	GG	GG	GG	GG	GG	AG	GG	GG	GG	GG	GG	GG	GG	GG	GG
chr3_6812820_C_T	TT	CC	TT	TC	TC	CC	CC	TC	TC	CC	CC	TC	TC	CC	CC	TT	TT	TT	TT	TT	TT	TT	TT	TT	CC	TC	CC	TT	TT	TT	TT	TT	TT	TT	TT	TT	TT	TT	TT	TC	TT	TT	TT	TT	TT	TT	TT	TT	TT
chr3_6857515_G_T	GG	GG	GG	GG	GG	GG	TG	TG	GG	GG	GG	GG	GG	GG	TG	GG	GG	GG	GG	GG	GG	GG	GG	GG	TG	GG	GG	GG	GG	GG	GG	GG	GG	GG	GG	GG	GG	GG	GG	GG	GG	GG	GG	GG	GG	GG	GG	GG	GG
chr3_6907296_A_G	AA	AG	AA	AA	AG	GG	AG	AA	AA	AA	AG	AA	AA	GG	AG	AA	AA	AA	AA	AA	AA	AA	AA	AA	AA	AA	AA	AA	AA	AA	AA	AA	AA	AA	AA	AA	AA	AA	AA	AA	AA	AA	AA	AA	AA	AA	AA	AA	AA
chr3_6987820_A_G	AA	AG	AA	AA	AG	AA	AG	AG	AA	AA	AG	AG	AG	AA	AG	AA	AA	AA	AA	AA	AA	AA	AA	AA	AA	AA	AA	AA	AA	AA	AA	AA	AA	AA	AA	AA	AA	AA	AA	AA	AA	AA	AA	AA	AA	AA	AA	AA	AA
chr3_7003964_C_T	TT	TT	TT	TT	TC	TT	TC	TT	TT	TT	TT	TC	TT	TC	TT	TT	TT	TT	TT	TT	TT	TT	TT	TT	TT	TT	TT	TT	TT	TT	TT	TT	TT	CC	TT	CC	TT	TT	TT	TC	CC	TT	TC	TT	CC	TT	TT	TT	TT
chr3_702832_G_T	TT	TT	TT	TT	TT	TT	TT	TT	TG	TT	TT	TT	TT	TT	TT	TT	TT	TT	TT	TT	TT	TT	TT	TT	TG	TT	TT	TT	TT	TT	TT	TT	TT	TT	TT	TT	TT	TT	TT	TT	TT	TT	TT	TT	TT	TT	TT	TT	TT
chr3_7077998_A_G	AA	AA	AA	AA	AG	AA	AG	GG	AA	AA	AA	AG	GG	AA	AA	AA	AA	AA	AA	AA	AA	AA	AA	AA	AA	AA	AA	AA	AA	AA	AA	AA	AA	AA	AA	AA	AA	AA	AA	AA	AA	AA	AA	AA	AA	AG	AA	AA	AG
chr3_7083442_C_T	TT	TT	TT	TT	TC	TT	TC	TT	TT	TT	TT	TT	TT	TT	TT	TT	TT	TT	TT	TT	TT	TT	TT	TT	TT	TT	TT	TT	TT	TT	TT	TT	TT	TT	TT	TT	TT	TT	TT	TT	TT	TT	TT	TT	TT	TT	TT	TT	TT
chr3_7105466_A_C	CC	AA	CC	CC	AC	AA	AC	AC	CC	CC	CC	CC	CC	AA	CC	CC	CC	CC	CC	CC	CC	CC	CC	CC	AC	CC	CC	CC	CC	CC	CC	CC	CC	CC	CC	CC	CC	CC	CC	CC	CC	CC	CC	CC	CC	CC	CC	CC	CC
chr3_7114900_C_T	CC	CC	CC	CC	CC	CC	CC	CC	CC	CC	TC	CC	TC	CC	CC	CC	CC	CC	CC	CC	CC	NA	CC	CC	CC	NA	CC	CC	NA	CC	CC	CC	CC	CC	CC	CC	CC	CC	CC	CC	CC	CC	NA	CC	CC	CC	NA	CC	TC
chr3_7116858_C_T	TT	TT	TT	TT	TT	TT	TT	TT	TT	TT	TT	TT	TC	TT	TT	TT	TT	TT	TT	TT	TT	TT	TT	TT	TT	TT	TT	TT	TT	TT	TT	TT	TT	TT	TT	TT	TT	TT	TT	TT	TT	TT	TT	TT	TT	TT	TT	TT	TC
chr3_7129347_C_T	TT	TT	TC	TT	TT	TT	TT	TT	TC	CC	TC	TT	TT	TT	TC	TT	TT	TT	TT	TT	TT	TT	TT	TT	TT	CC	CC	CC	TT	TT	TT	TT	TT	TT	TT	TC	TC	TT	TT	CC	TT	TT	TC	TT	TT	TT	TT	TT	TT
chr3_7157449_A_G	AG	GG	AA	AG	GG	GG	GG	AG	GG	GG	AG	GG	AA	GG	GG	AA	AA	AA	AA	AA	AA	AA	AA	AA	GG	GG	GG	GG	GG	AG	AG	AA	AA	GG	AA	GG	AG	AA	AA	GG	GG	GG	GG	AA	AA	AA	GG	AA	GG
chr3_7169249_A_G	GG	AA	GG	AG	AA	AG	AA	AG	AA	AA	AG	AA	AA	AA	AA	GG	GG	GG	GG	GG	GG	GG	GG	GG	AG	AA	AG	AA	GG	GG	GG	GG	GG	AA	GG	AG	AG	GG	GG	GG	GG	GG	GG	GG	GG	GG	GG	GG	AA
chr3_7177650_C_T	CC	NA	CC	CC	CC	TT	CC	CC	NA	CC	TT	CC	CC	NA	NA	CC	CC	CC	CC	CC	CC	CC	CC	CC	TT	CC	CC	CC	CC	CC	CC	CC	CC	CC	CC	CC	CC	CC	CC	TC	CC	CC	CC	CC	CC	CC	CC	CC	CC
chr3_720644_C_T	CC	TC	CC	CC	TT	TT	TC	CC	TC	TT	TC	TC	CC	TT	TC	CC	CC	CC	CC	CC	CC	CC	CC	CC	TT	CC	TT	CC	TC	CC	CC	CC	CC	TT	CC	TT	TC	CC	CC	CC	TT	CC	CC	CC	CC	CC	CC	CC	TT
chr3_7223431_A_G	AA	AA	GG	AG	AA	AG	AA	AA	AA	AA	AG	GG	GG	AA	AA	GG	GG	GG	GG	GG	GG	GG	AG	AG	AG	GG	GG	GG	GG	AG	AA	GG	AG	GG	GG	GG	GG	AG	GG	GG	GG	GG	GG	GG	GG	GG	AG	AG	GG
chr3_7223618_C_T	CC	CC	TT	TC	CC	TC	CC	CC	CC	CC	CC	CC	TC	CC	CC	CC	CC	CC	CC	TC	CC	CC	TC	TC	TC	TT	TT	TT	TT	TT	CC	TT	CC	TT	TC	TT	TT	CC	TT	TT	TT	CC	TT	CC	CC	TC	TT	TC	TC
chr3_724399_C_T	TT	TC	TT	TT	TT	TT	TT	TC	TC	TT	TC	CC	CC	TC	TC	TT	TT	TT	TT	NA	TT	NA	TT	TT	TT	TT	TT	TT	TT	TT	TT	TT	TT	TT	TT	TT	TT	TT	TT	TC	TT	TT	TT	TT	TT	TT	TT	TT	TC
chr3_7295874_C_T	CC	CC	TC	TC	CC	CC	CC	TT	CC	CC	TC	TC	TC	CC	CC	TC	CC	TC	TC	CC	CC	CC	CC	TC	CC	CC	CC	CC	CC	CC	CC	CC	CC	CC	CC	CC	CC	CC	CC	CC	CC	CC	CC	TC	CC	CC	CC	CC	TC
chr3_7321251_A_G	AA	GG	AA	AA	GG	GG	GG	AA	GG	GG	NA	GG	AA	GG	GG	AA	AA	AA	AA	AA	AA	AA	AA	AA	GG	AA	AA	AA	AA	AA	AA	AA	AA	GG	AA	GG	AA	AA	AA	AG	AG	AA	AA	AA	AA	AA	AA	AA	AA
chr3_7321451_A_C	CC	CC	CC	AC	CC	CC	CC	AA	CC	CC	AC	CC	AA	CC	CC	CC	CC	CC	CC	CC	CC	CC	CC	CC	CC	CC	CC	CC	CC	CC	CC	CC	CC	CC	CC	CC	CC	CC	CC	CC	CC	CC	CC	CC	CC	AC	CC	NA	AC
chr3_7344716_A_G	AA	AA	AA	AA	AA	AG	AG	AA	AG	GG	AG	AA	AA	AA	GG	AA	AA	AA	NA	AA	AA	AA	AA	AA	AG	AA	AA	AA	AA	NA	AA	AA	AA	AA	AA	AA	AA	AA	AA	AG	AA	AA	AA	AA	AA	AA	AA	AA	AA
chr3_7356750_A_C	CC	CC	CC	CC	CC	AC	AC	CC	AC	AA	AC	CC	CC	CC	AA	CC	CC	CC	CC	CC	CC	CC	CC	CC	AC	CC	CC	CC	CC	CC	CC	CC	CC	CC	CC	CC	CC	CC	CC	AC	CC	CC	CC	CC	CC	CC	CC	CC	CC
chr3_7387881_A_C	AA	AA	AA	AA	AA	AA	AA	AA	AA	AA	AC	AA	AA	AA	AA	AA	AA	AA	AA	AA	AA	NA	AA	AA	AA	AA	AA	AA	AA	AA	AA	AA	AA	AA	AA	AA	AA	AA	AA	AA	AA	AA	AA	AA	AA	AA	AA	AA	AA
chr3_7441660_A_G	AA	GG	AA	AG	GG	AG	AG	GG	GG	AA	GG	GG	GG	GG	AG	AA	AA	AA	AA	AA	AA	AA	AA	AA	AG	AA	AA	AG	AA	AA	AA	AA	AA	AA	AA	AA	AG	AA	AA	AA	AA	AA	AA	AA	NA	AG	AA	AA	AG
chr3_7468704_A_C	CC	CC	CC	CC	CC	CC	CC	CC	CC	CC	CC	CC	AC	CC	CC	CC	CC	CC	CC	CC	CC	CC	CC	CC	CC	CC	CC	CC	CC	CC	CC	CC	CC	CC	CC	CC	CC	CC	CC	CC	CC	CC	CC	CC	CC	CC	CC	CC	CC
chr3_7470797_C_T	CC	CC	CC	CC	CC	CC	CC	CC	CC	CC	CC	CC	TC	CC	CC	CC	CC	CC	CC	CC	CC	CC	CC	CC	CC	CC	CC	CC	CC	CC	CC	CC	CC	CC	CC	CC	CC	CC	CC	CC	CC	CC	CC	CC	CC	CC	CC	CC	CC
chr3_7472539_C_T	CC	CC	CC	CC	TC	CC	TC	CC	CC	TC	TC	CC	CC	CC	CC	CC	CC	CC	CC	TC	CC	CC	CC	CC	CC	CC	CC	CC	CC	CC	CC	CC	CC	CC	CC	CC	CC	CC	CC	CC	CC	CC	CC	CC	CC	CC	CC	CC	CC
chr3_7515038_A_G	GG	GG	GG	AG	GG	GG	GG	GG	GG	GG	GG	GG	AA	GG	GG	GG	GG	GG	GG	GG	GG	GG	GG	GG	GG	GG	GG	GG	GG	GG	GG	GG	GG	GG	GG	GG	GG	GG	GG	GG	GG	GG	AG	GG	GG	GG	GG	GG	AG
chr3_7521147_A_G	AA	GG	AA	AA	AG	AG	AG	AA	GG	AA	AG	AA	AA	GG	GG	AA	AA	AA	AA	AA	AA	AA	AA	AA	AG	AA	AA	AA	AA	AA	AA	AA	AA	AA	AA	AA	AA	AA	AA	AA	AA	AA	AA	AA	AA	AA	AA	AA	AA
chr3_753960_C_T	CC	TC	CC	CC	CC	TC	CC	CC	CC	TC	CC	CC	CC	CC	CC	CC	CC	CC	CC	CC	CC	CC	CC	CC	CC	CC	CC	CC	CC	CC	CC	CC	CC	CC	CC	CC	CC	CC	CC	CC	CC	CC	CC	CC	CC	CC	CC	CC	CC
chr3_755127_A_G	GG	GG	GG	GG	AA	GG	AG	AG	AG	GG	GG	GG	GG	GG	GG	AA	AA	AA	GG	GG	GG	GG	GG	GG	AG	GG	GG	GG	GG	GG	GG	GG	GG	GG	GG	GG	GG	GG	GG	GG	GG	GG	GG	AA	GG	GG	GG	GG	GG
chr3_7557487_C_T	CC	TT	CC	CC	TC	TT	TT	TT	TT	TT	TT	TC	TT	TT	TT	CC	CC	CC	CC	CC	CC	CC	CC	CC	TT	CC	TT	CC	CC	CC	CC	CC	CC	CC	CC	CC	CC	CC	CC	TC	CC	CC	CC	CC	CC	TC	CC	CC	CC
chr3_7564141_A_G	AA	AA	AA	AA	AG	AG	AG	AA	AG	GG	AA	AG	AA	AA	AA	AA	AA	AA	AA	AA	AA	AA	AA	AA	AG	AA	AA	AA	AA	AA	AA	AA	AA	AA	AA	AA	AA	AA	AA	AG	AA	AA	AA	AA	AA	AA	AA	AA	AA
chr3_757149_A_G	GG	AG	GG	AG	AA	GG	AA	AA	AA	GG	AA	AA	AA	AG	AA	GG	GG	GG	GG	GG	GG	GG	GG	GG	AG	AA	GG	AA	GG	GG	GG	GG	GG	AA	GG	AA	AG	GG	GG	AG	AA	GG	GG	GG	GG	AG	GG	GG	AA
chr3_7581783_A_C	CC	CC	CC	CC	CC	CC	CC	AA	CC	CC	CC	CC	CC	CC	CC	CC	CC	CC	CC	CC	CC	CC	CC	CC	CC	CC	CC	CC	CC	CC	CC	CC	CC	CC	CC	CC	CC	CC	CC	CC	CC	CC	CC	CC	CC	CC	CC	CC	CC
chr3_7602978_A_G	AA	AA	AA	AA	AA	AA	AA	AA	AA	AA	AA	AG	AG	AA	AA	NA	NA	NA	AA	AA	AA	AA	AA	NA	AA	AA	AA	AA	AA	AA	AA	AA	AA	AA	AA	AA	AA	AA	AA	AA	AA	AA	AA	NA	AA	AG	NA	AA	AA
chr3_7663630_C_T	TT	TT	TT	TT	TT	TT	TC	NA	TC	CC	TT	TC	TT	TC	TC	NA	TT	NA	TT	TT	TT	TT	TT	TT	CC	TT	TT	TT	TT	TT	TT	TT	TT	NA	TT	TT	TT	TT	TT	TT	TT	TT	TT	TT	TT	TT	TT	TT	TT
chr3_7699740_C_T	TT	TT	TT	TT	TT	TT	TT	TT	TT	TT	TT	TC	NA	TT	TT	TT	TT	TT	TT	TT	TT	TT	TT	TT	TT	TT	TT	TT	TT	TT	TT	TT	TT	TT	TT	TT	TT	TT	TT	TT	TT	TT	TT	TT	TT	TC	TT	TT	TT
chr3_7713842_C_T	TT	TC	TT	TT	CC	CC	TC	NA	TC	TT	CC	NA	TT	CC	CC	TT	TT	TT	TT	TT	TT	TT	TT	TT	TT	TT	TT	TT	TT	TT	TT	TT	TT	TT	TT	TT	TT	TT	TT	TC	TT	TT	TT	TT	NA	TT	TT	TT	TT
chr3_78057_A_G	GG	AA	GG	GG	GG	GG	GG	AA	AG	AA	AA	AG	AG	AG	AA	GG	GG	GG	GG	GG	GG	GG	GG	GG	AG	GG	GG	GG	GG	GG	GG	GG	GG	AA	GG	AA	AG	GG	GG	AG	AA	GG	AG	GG	GG	AG	GG	GG	AG
chr3_78728_A_C	CC	AC	CC	CC	CC	CC	CC	CC	CC	AA	CC	CC	CC	CC	CC	CC	CC	CC	CC	CC	CC	CC	CC	CC	AC	CC	CC	CC	CC	CC	CC	CC	CC	CC	CC	CC	CC	CC	CC	CC	CC	CC	CC	CC	CC	CC	CC	CC	CC
chr3_8254703_A_G	GG	GG	GG	GG	GG	GG	GG	AA	GG	GG	GG	GG	GG	GG	GG	GG	GG	GG	GG	GG	GG	GG	GG	GG	GG	GG	GG	GG	GG	GG	GG	GG	GG	GG	GG	GG	GG	GG	GG	GG	GG	GG	GG	GG	GG	GG	GG	GG	GG
chr3_8257244_C_T	CC	CC	CC	CC	TC	CC	CC	CC	TC	CC	CC	CC	CC	TT	TC	CC	CC	CC	CC	CC	CC	CC	CC	CC	TT	CC	CC	CC	CC	CC	CC	CC	CC	CC	CC	CC	CC	CC	CC	CC	CC	CC	CC	CC	CC	CC	CC	CC	CC
chr3_8261333_C_T	CC	TT	CC	CC	TC	TT	TT	TT	TC	TT	TT	TC	TC	TC	TT	CC	CC	CC	CC	CC	CC	CC	CC	CC	CC	TT	CC	TC	CC	CC	CC	CC	CC	TT	CC	TT	CC	CC	CC	TC	TT	CC	CC	CC	CC	TC	CC	CC	CC
chr3_8487675_A_C	AA	CC	AA	AA	CC	CC	CC	CC	CC	CC	CC	AC	AC	CC	CC	AA	AA	AA	AA	AA	AA	AA	AA	AA	CC	AA	AA	AA	AA	AA	AA	AA	AA	AA	AA	AA	AA	AA	AA	AC	AA	AA	AA	AA	AA	AC	AA	AA	AA
chr3_8490674_A_C	CC	CC	CC	AC	CC	CC	CC	CC	CC	CC	CC	CC	CC	CC	CC	CC	CC	CC	CC	CC	CC	CC	CC	CC	CC	CC	CC	CC	CC	CC	CC	CC	CC	CC	CC	CC	CC	CC	CC	CC	CC	CC	CC	CC	CC	CC	CC	CC	CC
chr3_8507666_A_G	AA	AA	AA	AG	AA	AA	AA	AA	AA	AA	AA	AG	AG	AA	AA	AA	AA	AA	AA	AA	AA	AA	AA	AA	AA	AA	AA	AA	AA	AA	AA	AA	AA	AA	AA	AA	AA	AA	AA	AA	AA	AA	AA	AA	AA	AA	AA	AA	AG
chr3_8513977_C_T	CC	TT	CC	CC	TT	TT	TT	TT	TT	TT	TT	TC	TC	TT	TT	CC	CC	CC	CC	CC	CC	CC	CC	CC	TT	CC	CC	TT	CC	CC	CC	CC	CC	CC	CC	CC	TC	CC	CC	TC	CC	CC	CC	CC	CC	TC	CC	CC	CC
chr3_8534531_A_G	AA	GG	AA	AA	GG	GG	GG	GG	GG	GG	GG	AG	AG	GG	GG	AA	AA	AA	AA	AA	AA	AA	AA	AA	GG	AA	AA	AA	AA	AA	AA	AA	AA	AA	AA	AA	AA	AA	AA	AG	AA	AA	AA	AA	AA	AG	AA	AA	AA
chr3_8560755_A_G	AA	GG	AA	AA	GG	GG	GG	GG	GG	GG	GG	AG	AG	GG	GG	AA	AA	AA	AA	AA	AA	AA	AA	AA	GG	AA	AA	AA	AA	AA	AA	AA	AA	AA	AA	AA	AA	AA	AA	AG	AA	AA	AA	AA	AA	AG	AA	AA	AA
chr3_8560917_C_T	CC	TT	CC	CC	TT	TT	TT	TT	TT	TT	TT	TC	TC	TT	TT	TT	TT	TT	CC	CC	CC	CC	CC	CC	TT	CC	CC	CC	CC	CC	CC	CC	CC	CC	CC	CC	CC	CC	CC	TC	CC	CC	CC	TT	CC	TC	CC	CC	CC
chr3_8585080_A_C	CC	AA	CC	CC	AA	AA	AA	AA	AA	AA	AA	AC	AC	AA	AA	AA	AA	AA	CC	CC	CC	CC	CC	CC	AA	CC	CC	NA	CC	CC	CC	CC	CC	CC	CC	CC	CC	CC	CC	AC	CC	CC	CC	AA	CC	AC	CC	CC	CC
chr3_8613819_C_T	CC	CC	CC	TC	CC	CC	CC	CC	CC	CC	CC	TC	TC	CC	CC	CC	CC	CC	CC	CC	CC	CC	CC	CC	CC	CC	CC	CC	CC	CC	CC	CC	NA	CC	CC	CC	CC	CC	CC	CC	CC	CC	CC	CC	CC	CC	CC	CC	TC
chr3_8614042_G_T	TT	TT	TT	TG	TT	TT	TT	TT	TT	TT	TT	TG	TG	TT	TT	TT	TT	TT	TT	TT	TT	TT	TT	TT	TT	TT	TT	TT	TT	TT	TT	TT	TT	TT	TT	TT	TT	TT	TT	TT	TT	TT	TT	TT	TT	TT	TT	TT	TG
chr3_862634_C_T	TT	TT	TT	TT	TT	TT	TT	TC	TC	TT	TT	TT	TT	TT	TT	TT	TT	TT	TT	TT	TT	TT	TT	TT	TC	TT	TT	TT	TT	TT	TT	TT	TT	TT	TT	TT	TT	TT	TT	TT	TT	TT	TT	TT	TT	TT	TT	TT	TT
chr3_8653220_C_T	CC	TT	CC	CC	TT	TC	TT	TT	TT	TT	TT	CC	CC	TC	TT	CC	CC	CC	CC	CC	CC	CC	CC	CC	TT	CC	TC	CC	CC	CC	CC	CC	CC	CC	CC	CC	CC	CC	CC	TC	TC	CC	CC	CC	CC	TC	CC	CC	CC
chr3_8663064_C_T	CC	CC	CC	TT	CC	CC	CC	CC	CC	CC	CC	TC	TT	TC	CC	NA	NA	NA	TT	CC	TT	CC	TT	TT	CC	TT	CC	TC	CC	CC	CC	TC	CC	TC	TC	CC	TC	TT	TT	CC	CC	TT	NA	NA	CC	TC	CC	TC	TT
chr3_8670592_C_T	TT	CC	TT	TT	CC	CC	CC	CC	CC	CC	CC	TC	TT	CC	CC	TT	TT	TT	TT	TT	TT	TT	TT	TC	CC	TT	CC	TT	TT	TT	TT	TT	TT	TT	TT	TT	TT	TT	TC	TC	TT	TT	TT	TT	TT	TC	TT	TT	TT
chr3_8686024_A_G	AA	GG	AA	AA	GG	AG	GG	GG	GG	GG	GG	AA	AA	GG	AG	AA	AA	AA	AA	AA	AA	AA	AA	AA	GG	AG	AG	GG	AA	AA	AA	AA	AA	AA	AA	AA	AA	AA	AA	GG	AA	AA	GG	AA	AA	AG	AA	AA	AG
chr3_8818908_C_T	CC	CC	CC	CC	CC	CC	CC	CC	CC	CC	CC	TC	TC	TC	CC	NA	NA	NA	CC	TC	CC	CC	CC	NA	CC	CC	CC	CC	TT	NA	CC	TC	TC	CC	TC	CC	CC	CC	TT	CC	CC	CC	NA	NA	CC	CC	TT	TT	CC
chr3_882419_A_G	AG	AG	AG	AG	AA	AA	NA	AG	AG	AA	AG	AA	GG	AG	GG	GG	GG	GG	AG	GG	AG	GG	AG	AG	AA	GG	GG	GG	AG	AG	AG	GG	AG	GG	AG	GG	AG	AG	GG	GG	GG	AG	GG	GG	AG	AA	GG	AG	GG
chr3_8827121_A_G	AA	GG	AA	AA	GG	GG	AG	AA	AG	GG	GG	AG	AA	AG	AG	AA	AA	AA	AA	AA	AA	AA	AA	AA	AA	AA	AA	AA	AA	AA	AA	AA	AA	AA	AA	AA	AA	AA	AA	AG	AA	AA	AA	AA	AA	AG	AA	AA	AA
chr3_890554_A_G	GG	GG	GG	GG	GG	GG	GG	AA	AA	GG	GG	GG	NA	GG	GG	GG	GG	GG	GG	GG	GG	GG	GG	GG	AG	GG	GG	GG	GG	GG	GG	GG	GG	GG	GG	GG	GG	GG	GG	NA	GG	GG	GG	GG	GG	GG	GG	GG	GG
chr3_9120595_A_G	AA	AA	AA	AA	AA	AG	AA	GG	AA	AA	AA	AA	AG	AG	AG	AA	AA	AA	AA	AA	AA	AA	AA	AA	AA	AA	AA	AA	AA	AA	AA	AA	AA	AA	AA	AA	AA	AA	AA	AA	AA	AA	AA	AA	AA	AA	AA	AA	AG
chr3_9168917_G_T	TG	GG	GG	GG	GG	GG	GG	GG	GG	GG	GG	GG	TG	GG	GG	GG	GG	GG	GG	TG	GG	TT	GG	GG	GG	TT	TG	TT	TG	GG	TG	TG	GG	TG	TG	GG	TG	GG	GG	TG	GG	GG	TT	GG	GG	GG	TG	GG	TG
chr3_91970_G_T	TT	GG	TT	TT	TT	TT	TT	GG	TG	GG	GG	TG	GG	TG	GG	GG	GG	GG	TG	TG	GG	GG	GG	GG	TG	GG	GG	GG	GG	TT	TT	TG	GG	GG	GG	GG	GG	GG	GG	GG	GG	TG	GG	GG	GG	TG	GG	TG	GG
chr3_9218016_A_G	GG	GG	GG	GG	GG	GG	AG	GG	GG	GG	GG	GG	GG	GG	GG	GG	GG	GG	GG	GG	GG	GG	GG	GG	GG	GG	GG	GG	GG	GG	GG	GG	GG	GG	GG	GG	GG	GG	GG	AG	GG	GG	GG	GG	GG	AG	GG	GG	GG
chr3_921819_A_G	GG	AG	GG	GG	GG	GG	GG	AG	AG	GG	GG	GG	AA	GG	GG	GG	GG	GG	GG	GG	GG	GG	GG	GG	GG	GG	GG	GG	GG	GG	GG	GG	GG	GG	GG	GG	GG	GG	GG	AG	GG	GG	GG	GG	GG	GG	GG	GG	GG
chr3_9311802_A_G	GG	GG	GG	GG	GG	AA	GG	GG	GG	AA	AA	AG	GG	GG	AG	GG	GG	GG	GG	GG	GG	GG	GG	GG	AG	GG	GG	GG	GG	GG	GG	GG	GG	GG	GG	GG	GG	GG	GG	GG	GG	GG	GG	GG	GG	GG	GG	GG	GG
chr3_9313244_A_C	CC	CC	CC	CC	CC	CC	CC	AA	CC	CC	CC	CC	CC	CC	CC	CC	CC	CC	CC	CC	CC	CC	CC	CC	CC	CC	CC	AC	CC	CC	CC	CC	CC	CC	CC	CC	CC	CC	CC	CC	CC	CC	CC	CC	CC	CC	CC	CC	CC
chr3_937626_C_T	CC	CC	CC	TC	CC	CC	TC	CC	CC	CC	TC	CC	CC	CC	TC	CC	CC	CC	CC	CC	CC	CC	CC	CC	CC	TC	CC	CC	CC	CC	CC	CC	CC	CC	CC	CC	TC	CC	CC	CC	CC	CC	CC	CC	TT	TC	CC	CC	TC
chr3_9412542_A_G	GG	GG	GG	GG	GG	GG	GG	AA	GG	GG	GG	AG	AG	GG	GG	AA	AA	AA	AG	GG	GG	GG	GG	GG	GG	GG	GG	GG	GG	GG	GG	GG	GG	AA	GG	AA	GG	AG	GG	GG	AA	GG	AG	AA	GG	GG	GG	GG	GG
chr3_9422531_G_T	GG	GG	GG	GG	GG	GG	GG	GG	GG	GG	GG	GG	GG	GG	GG	NA	NA	NA	GG	GG	GG	GG	GG	GG	GG	GG	GG	GG	TG	GG	GG	GG	GG	GG	GG	TG	GG	GG	GG	GG	TG	GG	GG	NA	GG	GG	TG	GG	GG
chr3_9430388_A_C	AA	CC	AA	AA	AC	AA	CC	AA	AC	AC	AC	AC	AA	AC	AA	AA	AA	AA	AA	AA	AA	NA	AA	AA	AC	AA	AA	AA	AA	AA	AA	AA	AA	AA	AA	AA	AA	AA	AA	AA	AA	AA	AA	AA	AA	AC	AA	AA	AA
chr3_9442034_G_T	TT	GG	TT	TT	GG	GG	GG	TT	GG	GG	GG	TG	TT	GG	TG	NA	NA	NA	TT	TT	TT	TT	TT	TT	GG	TT	TT	TT	TT	TT	TT	TT	TT	TT	TT	TT	TT	TT	TT	TG	TT	NA	TT	NA	TT	NA	TT	TT	TT
chr3_9523559_C_T	TT	TT	TT	TT	TT	TT	TC	CC	TT	TT	TT	TT	TT	TT	TC	TT	TT	TT	TT	TT	TT	TT	TT	TT	TT	TT	TT	TT	TT	TT	TT	TT	TT	TT	TT	TT	TT	TT	TT	TT	TT	TT	TT	TT	TT	TT	TT	TT	TT
chr3_9524678_G_T	GG	TG	TT	TT	TG	TT	TT	TT	TT	TT	TT	TT	TT	TG	TT	TT	TT	TT	TT	TT	GG	TT	TT	TG	TT	TT	TT	TT	TT	TT	GG	TT	TT	TT	TT	TT	TT	TG	TT	TT	TT	TT	TT	TT	TT	TT	TT	TT	TT
chr3_9541810_A_G	GG	AG	GG	GG	AG	GG	GG	GG	GG	GG	GG	GG	GG	AG	AG	GG	GG	GG	GG	GG	GG	GG	GG	GG	GG	GG	GG	GG	GG	GG	GG	GG	GG	GG	GG	GG	GG	GG	GG	GG	GG	GG	GG	GG	GG	GG	GG	GG	GG
chr3_9561036_G_T	GG	TG	GG	GG	TG	TT	TG	GG	GG	GG	GG	GG	GG	TT	TG	GG	GG	GG	GG	GG	GG	GG	GG	GG	TT	GG	GG	GG	GG	GG	GG	GG	GG	GG	GG	GG	GG	GG	GG	GG	GG	GG	GG	GG	GG	GG	GG	GG	TG
chr3_9595874_A_G	GG	AG	GG	GG	AG	AA	AG	GG	GG	GG	GG	GG	GG	AA	AG	GG	GG	GG	GG	GG	GG	GG	GG	GG	AA	GG	GG	GG	GG	GG	GG	GG	GG	NA	GG	NA	GG	GG	GG	GG	GG	GG	GG	GG	GG	GG	GG	GG	AG
chr3_9609135_A_G	GG	AG	GG	GG	AG	AA	AG	GG	GG	GG	GG	GG	AG	AA	AG	GG	GG	GG	GG	GG	GG	NA	GG	GG	AA	GG	GG	GG	GG	GG	GG	GG	NA	GG	NA	GG	GG	GG	GG	GG	GG	GG	GG	GG	GG	GG	GG	GG	AG
chr3_9611495_A_C	CC	AC	CC	CC	AC	CC	CC	CC	CC	CC	CC	CC	CC	AC	AC	CC	CC	CC	CC	CC	CC	CC	CC	CC	CC	CC	CC	CC	CC	CC	CC	CC	CC	CC	AC	CC	CC	CC	CC	CC	CC	CC	CC	CC	CC	CC	CC	CC	CC
chr3_968604_G_T	GG	GG	GG	GG	GG	GG	GG	GG	GG	GG	TT	TG	GG	TG	TG	GG	GG	GG	GG	GG	GG	GG	GG	GG	GG	GG	GG	GG	TG	GG	GG	TG	GG	GG	GG	GG	GG	GG	GG	GG	TT	GG	GG	GG	GG	TG	GG	GG	TG
chr3_9699399_C_T	CC	CC	NA	CC	CC	TT	TC	CC	CC	CC	CC	CC	CC	TC	CC	NA	NA	NA	CC	CC	CC	NA	CC	CC	TT	CC	CC	CC	CC	CC	CC	CC	CC	CC	CC	CC	CC	CC	CC	CC	CC	CC	CC	NA	CC	CC	CC	CC	CC
chr3_9704632_C_T	CC	CC	CC	TC	CC	CC	CC	CC	CC	CC	CC	CC	TC	CC	CC	CC	CC	CC	CC	CC	CC	CC	CC	CC	CC	CC	CC	CC	CC	CC	CC	CC	CC	CC	CC	CC	CC	CC	CC	CC	CC	TC	CC	CC	CC	CC	CC	CC	TC
chr3_972948_C_T	TT	TC	TT	TT	TT	TT	TT	TC	TC	NA	TT	TT	CC	TT	TT	TT	TT	TT	TT	TT	TT	TT	TT	TT	TT	TT	TT	TT	TT	TT	TT	TT	TC	TT	TT	TT	TT	TT	TT	TC	TT	TT	TT	TT	TT	TT	TT	TT	TT
chr3_993879_A_G	AA	AA	AA	AA	AA	AA	AA	AG	AG	AA	AA	AA	AA	AA	AA	AA	AA	AA	AA	AA	AA	AA	AA	AA	AG	AA	AA	AA	AA	AA	AA	AA	AA	AA	AA	AA	AA	AA	AA	AA	AA	AA	AA	AA	AA	AA	AA	AA	AA
chr3_9989675_A_G	AA	AA	AA	AA	AG	AA	GG	AA	AA	AA	AA	AA	AA	AA	AA	AA	AA	AA	AA	AA	NA	AA	AA	AA	AA	NA	AA	AA	AA	AA	AA	AA	AA	AA	AA	AA	AA	NA	AA	AA	AA	AA	AA	AA	AA	AA	AA	AA	AA
chr3_9992068_C_T	TT	TT	TT	TC	TT	TT	TT	TT	TT	TT	TT	TT	TC	TT	TT	TT	TT	TT	TT	TT	TT	TT	TT	TT	TT	TT	TT	TT	TT	TT	TT	NA	TT	TT	TT	TT	TT	TT	NA	TT	TT	NA	TT	TT	TT	TT	TT	TT	TT
chr3_random_105416_C_T	CC	CC	CC	CC	CC	CC	CC	TC	CC	CC	CC	CC	CC	CC	CC	CC	CC	CC	CC	CC	CC	CC	CC	CC	CC	CC	CC	CC	CC	CC	CC	CC	CC	CC	CC	CC	CC	CC	CC	CC	CC	CC	CC	CC	CC	CC	CC	CC	CC
chr3_random_233171_C_T	TT	CC	TT	TC	CC	CC	CC	TC	CC	CC	CC	CC	TC	CC	TC	CC	CC	CC	TT	TT	TT	TT	TT	TT	CC	TT	TT	TT	TT	TT	TT	TT	TT	TC	TT	TC	TT	TT	TT	TT	CC	TT	TT	CC	TT	TC	TT	TT	TC
chr3_random_234728_C_T	TT	CC	TT	TC	CC	CC	CC	TC	CC	CC	CC	CC	TC	CC	TC	TT	TT	TT	TT	TT	TT	TT	TT	TT	CC	TT	CC	TT	TT	TT	TT	TT	TT	TT	TT	TT	TT	TT	TT	TT	TT	TT	TT	TT	TT	TC	TT	TT	TC
chr3_random_235211_C_T	CC	CC	CC	CC	TC	CC	CC	CC	TC	CC	CC	CC	CC	TT	CC	NA	NA	NA	CC	CC	CC	CC	CC	CC	CC	CC	CC	CC	CC	CC	CC	CC	TC	CC	TC	CC	CC	CC	TC	CC	CC	TC	CC	NA	CC	CC	CC	CC	CC
chr3_random_237500_A_C	CC	CC	CC	CC	CC	CC	CC	AC	CC	CC	CC	CC	CC	CC	CC	CC	CC	CC	CC	CC	CC	CC	CC	CC	CC	CC	CC	CC	CC	CC	CC	CC	CC	CC	CC	CC	CC	CC	CC	CC	CC	CC	CC	CC	CC	CC	CC	CC	CC
chr3_random_294211_A_G	AA	AA	AA	AA	AA	AA	AA	AA	AA	AA	AA	AA	AG	AA	AG	AA	AA	AA	AA	AA	AA	AA	AA	AA	AA	AG	AA	GG	AA	AA	AA	AA	AG	AA	AA	AA	GG	AA	AA	AG	AA	AA	GG	AA	AA	AA	AA	AA	AG
chr3_random_310437_C_T	CC	CC	CC	TC	CC	CC	CC	TT	CC	CC	CC	CC	CC	CC	CC	NA	NA	NA	CC	CC	CC	CC	CC	CC	CC	CC	CC	CC	CC	CC	CC	CC	CC	TT	CC	TC	CC	CC	CC	CC	TT	CC	CC	NA	CC	CC	CC	CC	CC
chr3_random_313001_A_C	AA	AA	AA	AC	AA	AA	AA	CC	AA	AA	AA	AA	AA	AA	AA	CC	CC	CC	AA	AA	AA	AA	AA	AA	AA	AA	AA	AA	AA	AA	AA	AA	AA	AA	AA	AA	AA	AA	AA	AA	AA	AA	AA	CC	AA	AA	AA	AA	AA
chr3_random_317475_A_G	GG	AA	GG	GG	AG	AA	AA	GG	AG	AA	AA	AA	GG	GG	AG	NA	NA	NA	GG	GG	GG	GG	GG	GG	AA	GG	GG	GG	GG	GG	GG	GG	GG	GG	GG	GG	GG	GG	GG	GG	GG	GG	GG	NA	GG	AG	GG	GG	GG
chr3_random_360091_C_T	TT	TT	TT	TT	TT	TT	TT	CC	TT	TT	TT	TT	TC	TT	TT	TT	TT	TT	TT	TT	TT	TT	TT	TT	TT	TT	TT	TT	TT	TT	TT	TT	TT	TT	TT	TT	TT	TT	TT	TT	TT	TT	TT	TT	TT	TT	TT	TT	TT
chr3_random_360754_A_G	AA	GG	NA	AA	AG	GG	GG	AA	AG	GG	GG	GG	AA	AA	AG	AA	AA	AA	AA	AA	AA	AA	AA	AA	GG	AA	AA	AA	AA	AA	AA	AA	AA	AA	AA	AA	AA	NA	AA	AA	AA	AA	AA	AA	AA	AG	AA	AA	AA
chr3_random_401923_G_T	TT	GG	TT	TT	GG	GG	GG	TT	GG	GG	GG	GG	TT	GG	TG	TT	TT	TT	TT	TT	TT	TT	TT	TT	GG	TT	TT	TT	TT	TT	TT	TT	TT	TT	TT	TT	TT	TT	TT	TG	TT	TT	TT	TT	TT	TG	TT	TT	TT
chr3_random_408443_C_T	TT	TT	TT	TT	TT	TT	TT	TT	TT	TT	TT	TT	TC	TT	TC	TT	TT	TT	TT	TT	TT	TT	TT	TT	TT	TT	TT	TT	TT	TT	TT	TT	TT	TT	TT	TT	TT	TT	TT	TT	TT	TT	TT	TT	TC	TT	TT	TT	TT
chr3_random_452230_A_G	GG	GG	GG	GG	GG	GG	AG	GG	AG	AG	AG	GG	GG	GG	GG	GG	GG	GG	GG	GG	GG	GG	GG	GG	AA	GG	GG	GG	GG	GG	GG	GG	GG	GG	GG	GG	GG	GG	GG	GG	GG	GG	GG	GG	GG	AG	GG	GG	GG
chr3_random_457900_C_T	CC	CC	CC	TC	CC	CC	CC	TC	CC	CC	CC	CC	CC	CC	CC	NA	NA	NA	CC	CC	CC	CC	CC	CC	CC	CC	CC	CC	CC	CC	CC	CC	CC	CC	CC	CC	CC	CC	CC	CC	CC	CC	CC	NA	CC	CC	CC	CC	TC
chr3_random_536297_C_T	CC	TT	CC	CC	TC	TT	TT	CC	TT	TT	TC	CC	CC	CC	CC	TC	CC	TC	CC	CC	CC	CC	CC	CC	TT	CC	CC	CC	CC	CC	CC	CC	CC	NA	CC	CC	CC	CC	CC	TC	CC	CC	CC	TC	CC	TC	CC	CC	CC
chr3_random_536351_C_T	CC	CC	CC	CC	CC	CC	CC	CC	CC	CC	CC	CC	TC	CC	CC	CC	TT	CC	CC	CC	CC	CC	CC	CC	CC	CC	CC	CC	TC	TC	CC	CC	CC	CC	CC	CC	CC	CC	CC	CC	CC	CC	CC	CC	CC	CC	TC	CC	CC
chr3_random_544942_G_T	GG	TT	GG	TG	TT	TT	TT	TT	TT	TT	TT	TG	TG	TT	TG	GG	GG	GG	GG	GG	GG	GG	GG	GG	TT	GG	GG	GG	GG	GG	GG	GG	GG	GG	GG	GG	GG	GG	GG	TG	GG	GG	GG	GG	GG	TG	GG	GG	TG
chr3_random_674759_A_C	CC	CC	CC	AC	CC	CC	CC	CC	CC	CC	CC	CC	AA	CC	CC	AA	AA	AA	CC	AC	CC	AA	CC	CC	CC	AA	AA	AA	AA	CC	CC	AA	AC	AA	AA	AC	AC	CC	AC	AC	AA	CC	AA	AA	CC	CC	AA	CC	AA
chr3_random_681043_A_C	CC	AA	CC	CC	AA	AA	AA	AC	AA	AA	AA	AA	AC	AA	AA	CC	CC	CC	CC	AC	CC	CC	AA	AC	AA	AA	CC	AA	AA	CC	CC	AA	NA	AA	AC	AA	AA	CC	AA	AC	AA	CC	CC	CC	CC	AC	AA	CC	AA
chr3_random_684789_A_C	CC	CC	CC	CC	CC	CC	CC	CC	CC	CC	CC	CC	AC	CC	CC	CC	CC	CC	CC	AC	CC	CC	AC	AC	CC	AA	CC	AA	CC	CC	CC	AA	AA	AC	CC	CC	AA	CC	AC	CC	CC	CC	CC	CC	CC	CC	CC	AA	AC
chr3_random_699760_A_C	CC	AC	CC	CC	CC	CC	CC	AC	CC	CC	AC	CC	CC	AC	AC	CC	CC	CC	CC	CC	CC	CC	CC	CC	CC	CC	CC	CC	CC	CC	CC	CC	CC	CC	CC	CC	CC	CC	CC	AC	CC	CC	CC	CC	CC	CC	CC	CC	CC
chr3_random_718727_C_T	TT	TC	TT	TT	CC	TT	CC	TT	CC	CC	TC	CC	TT	TC	TC	TT	TT	TT	TT	TT	TT	TT	TT	TT	CC	TT	TT	TT	TT	TT	TT	TT	TT	TT	TT	TT	TT	TT	TT	TT	TT	TT	TT	TT	TT	TC	TT	TT	TT
chr3_random_719235_C_T	CC	TC	CC	CC	TT	CC	TT	CC	TT	TT	TC	TT	CC	TC	TC	CC	CC	CC	CC	CC	CC	CC	CC	CC	TT	CC	CC	CC	CC	CC	CC	CC	CC	CC	CC	CC	CC	CC	CC	CC	CC	CC	CC	CC	CC	TC	CC	CC	CC
chr3_random_742421_A_G	GG	GG	GG	GG	GG	GG	GG	AG	GG	GG	GG	GG	GG	GG	GG	AG	GG	AG	GG	GG	GG	GG	GG	GG	GG	GG	GG	GG	GG	GG	GG	GG	GG	GG	GG	GG	GG	GG	GG	GG	GG	GG	GG	AG	GG	GG	GG	GG	GG
chr3_random_744936_C_T	TT	TC	TT	TT	TT	TT	TT	TC	TT	TT	TC	TT	TC	TC	TC	NA	NA	NA	TT	TT	TT	TT	CC	TC	TT	TT	TT	TC	TC	TT	TT	TC	TC	TT	TC	TT	TC	TT	TT	CC	TT	TC	TT	NA	CC	TT	TC	TT	TT
chr3_random_763263_A_G	GG	AG	GG	GG	AA	GG	AA	GG	AA	AA	AG	AA	GG	AG	GG	GG	GG	GG	GG	GG	GG	GG	GG	GG	AA	GG	GG	GG	GG	GG	GG	GG	GG	GG	GG	GG	GG	GG	GG	GG	GG	GG	GG	GG	GG	AG	GG	GG	GG
chr3_random_777423_C_T	CC	TC	CC	CC	TT	CC	TT	CC	TT	TT	NA	TT	CC	TC	CC	CC	CC	CC	CC	CC	CC	CC	CC	CC	TT	CC	CC	CC	CC	CC	CC	CC	CC	CC	CC	CC	CC	CC	CC	CC	CC	CC	CC	CC	CC	TC	CC	CC	CC
chr3_random_836081_C_T	CC	TT	CC	CC	TT	TT	TT	CC	TT	TT	TT	TT	TC	TT	TC	CC	CC	CC	CC	CC	CC	CC	CC	CC	TT	CC	CC	CC	CC	CC	CC	CC	CC	CC	CC	CC	CC	CC	CC	CC	CC	CC	CC	CC	CC	TC	CC	CC	CC
chr3_random_902922_C_T	CC	TT	CC	CC	TT	CC	TT	CC	TT	TT	TT	TT	TC	TT	TT	CC	CC	CC	CC	CC	CC	CC	CC	CC	TT	CC	CC	CC	CC	CC	CC	CC	CC	CC	CC	CC	CC	CC	CC	CC	CC	CC	CC	CC	CC	TC	CC	CC	CC
chr3_random_908211_A_G	GG	AA	GG	GG	AA	GG	AA	GG	AA	AA	AA	AA	AG	AA	AA	GG	GG	GG	GG	GG	GG	GG	GG	GG	AA	GG	GG	GG	GG	GG	GG	GG	GG	GG	GG	GG	GG	GG	GG	GG	GG	GG	GG	GG	GG	AG	GG	GG	GG
chr3_random_918985_C_T	TT	CC	TT	TT	CC	TT	CC	TT	CC	CC	CC	CC	TC	CC	CC	TT	TT	TT	TT	TT	TT	TT	TT	TT	CC	TT	TT	TT	TT	TT	TT	TT	TT	TT	TT	TT	TT	TT	TT	TT	TT	TT	TT	TT	TT	TC	TT	TT	TT
chr3_random_930161_A_G	GG	GG	GG	GG	GG	GG	GG	AA	GG	GG	GG	GG	GG	GG	GG	AA	AA	AA	GG	GG	GG	GG	GG	GG	GG	GG	GG	GG	GG	GG	GG	NA	GG	GG	GG	GG	GG	GG	GG	GG	GG	GG	GG	AA	GG	GG	GG	GG	GG
chr3_random_967237_A_G	GG	GG	GG	GG	GG	GG	GG	AA	GG	GG	GG	GG	GG	GG	GG	GG	NA	GG	GG	AA	GG	GG	AA	AA	GG	GG	GG	GG	AA	GG	GG	AA	AG	GG	AA	GG	AG	GG	AA	GG	GG	GG	GG	GG	GG	GG	AG	AA	GG
chr4_10021568_G_T	GG	GG	GG	GG	GG	GG	GG	GG	TG	TG	TG	TT	TG	GG	TG	GG	GG	GG	GG	GG	GG	GG	GG	GG	GG	GG	GG	GG	GG	GG	GG	GG	GG	GG	GG	GG	GG	GG	GG	TG	GG	GG	GG	GG	GG	TG	GG	GG	TG
chr4_1016653_A_G	AG	AA	AA	AA	AA	AA	AA	AA	AA	AA	AA	AA	AA	AA	AA	AA	AA	AA	AA	AA	AA	AA	AA	AA	AA	AA	AA	AA	AA	AA	AG	AA	AA	AA	AA	AA	AA	AA	AA	AA	AA	AA	AA	AA	AA	AA	AA	AA	AA
chr4_10368454_C_T	CC	CC	CC	CC	CC	CC	CC	CC	CC	CC	CC	CC	CC	CC	CC	NA	NA	NA	CC	CC	CC	NA	CC	CC	CC	CC	CC	CC	CC	CC	CC	CC	CC	CC	CC	CC	CC	CC	CC	CC	CC	CC	CC	NA	CC	CC	CC	CC	CC
chr4_10375425_A_G	GG	GG	GG	GG	GG	GG	GG	GG	GG	GG	GG	GG	GG	GG	GG	GG	GG	GG	GG	GG	GG	GG	GG	GG	GG	GG	GG	GG	GG	GG	GG	GG	GG	GG	GG	GG	GG	GG	GG	GG	GG	GG	GG	GG	GG	GG	GG	GG	GG
chr4_10404817_C_T	TT	CC	TT	TC	TC	CC	CC	CC	TC	TC	CC	CC	TC	CC	CC	NA	NA	NA	TT	TT	TT	TT	TC	TT	CC	TT	TT	TT	TT	TT	TT	TT	TT	TT	TT	TT	TT	TT	TT	TC	TT	TT	TT	NA	TT	TC	TT	TT	TT
chr4_10405419_A_G	GG	GG	GG	GG	AG	AA	AG	AG	GG	AG	GG	GG	GG	AA	GG	GG	GG	GG	GG	GG	GG	GG	GG	GG	AA	GG	GG	GG	GG	GG	GG	GG	GG	GG	GG	GG	GG	GG	GG	GG	GG	GG	GG	GG	GG	GG	GG	GG	GG
chr4_1050262_A_G	AA	AG	AA	AA	AG	GG	GG	AA	AA	AG	AA	AG	AA	GG	AA	AA	AA	AA	AA	AA	AA	AA	AA	AA	GG	AA	AA	AA	AA	AA	AA	AA	AA	AA	AA	AA	AA	AA	AA	NA	AA	AA	AA	AA	AA	AA	AA	AA	AA
chr4_10518984_C_T	TT	TT	TT	TT	TT	TT	TT	TT	TC	TT	TC	TT	TT	TT	TC	TT	TT	TT	TT	TT	TT	TT	TT	TT	TT	TT	TT	TT	TT	TT	TT	TT	TT	TT	TT	TT	TT	TT	TT	TC	TT	TT	TT	TT	TT	TC	TT	TT	TT
chr4_10520938_A_G	AA	AA	AA	AA	AA	AA	AA	AA	AG	AA	AG	AA	AA	AA	AG	AA	AA	AA	AA	AA	AA	AA	AA	AA	AA	AA	AA	AA	AA	AA	AA	AA	AA	AA	AA	AA	AA	AA	AA	AG	AA	AA	AA	AA	AA	AG	AA	AA	AA
chr4_10609751_A_G	AA	GG	AA	AA	GG	GG	GG	AG	AG	AG	AA	AA	AA	GG	AA	AA	AA	AA	AA	AA	NA	AA	AA	AA	GG	AA	AA	AA	AA	AA	AA	AA	AA	AA	AA	AA	AA	NA	AA	AA	AA	AA	AA	AA	AA	AA	AA	AA	AA
chr4_10626644_A_C	CC	CC	CC	CC	CC	CC	CC	CC	AC	CC	AA	CC	CC	CC	AA	CC	CC	CC	CC	CC	CC	CC	AA	NA	CC	CC	CC	CC	CC	CC	CC	NA	CC	CC	CC	CC	CC	CC	NA	AC	CC	NA	CC	CC	CC	AC	CC	NA	CC
chr4_10642786_G_T	GG	TG	GG	GG	TT	TT	TT	TG	TT	TT	TT	TT	TT	TT	TT	GG	GG	GG	TT	TG	GG	GG	TT	TT	TT	GG	TT	TG	TT	GG	GG	TG	TT	TT	TG	TG	TT	NA	TT	TT	TT	TT	TT	GG	TT	TT	TT	TT	TT
chr4_10658785_A_G	AA	AA	AA	AA	AA	AA	AA	AA	AG	AA	AG	AA	AA	AA	AG	AA	AA	AA	AA	AA	AA	AA	AA	AA	AA	AA	AA	AA	AA	AA	AA	AA	AA	AA	AA	AA	AA	AA	AA	AG	AA	AA	AA	AA	AA	AG	AA	AA	AA
chr4_10736079_C_T	TT	TT	TT	TT	TT	TT	TT	TT	TT	TC	TT	TT	TC	TT	TT	TT	TT	TT	TT	TT	TT	TT	TT	TT	TT	CC	CC	CC	TT	TT	TT	TT	TT	CC	TT	CC	TC	TT	TT	TT	CC	TT	TT	TT	TT	TT	TT	TT	TT
chr4_1086516_A_G	GG	AG	GG	GG	GG	GG	GG	AG	GG	GG	AG	GG	GG	GG	AG	GG	GG	GG	GG	GG	GG	GG	GG	GG	GG	GG	GG	GG	GG	GG	GG	GG	GG	GG	GG	GG	GG	GG	GG	GG	GG	GG	GG	GG	GG	GG	GG	GG	AG
chr4_10883502_C_T	TT	TT	TT	TC	TT	TT	TT	TC	TC	TT	CC	CC	TC	TT	CC	TT	TT	TT	TT	TT	TT	TT	TC	TT	TT	TT	TT	TT	TT	TT	TT	TT	TT	TT	TT	TT	TT	TT	TT	NA	TT	TT	TT	TT	TT	TC	TT	TT	TC
chr4_10913217_G_T	GG	GG	GG	TT	GG	GG	GG	TG	TG	GG	TT	TT	TG	GG	TT	GG	GG	GG	GG	GG	GG	GG	TG	GG	GG	GG	GG	GG	GG	GG	GG	GG	GG	GG	GG	GG	GG	GG	GG	TG	GG	GG	GG	GG	GG	TG	GG	GG	TG
chr4_11009201_A_C	CC	AC	CC	CC	AA	AA	AA	AC	AC	AA	CC	CC	CC	AC	CC	CC	CC	CC	CC	CC	CC	CC	CC	CC	AA	CC	CC	CC	CC	CC	CC	CC	CC	CC	CC	CC	CC	CC	CC	CC	CC	CC	NA	CC	CC	CC	CC	CC	CC
chr4_11091087_C_T	TT	CC	TT	NA	CC	CC	CC	CC	CC	CC	TC	CC	TC	CC	TC	TT	TT	TT	TT	TT	TT	TT	TT	TT	CC	TC	CC	CC	TT	TT	TT	TT	TT	TT	TT	TT	TT	TT	TT	CC	TT	TT	CC	TT	TT	TC	TT	TT	TC
chr4_11131156_C_T	CC	CC	CC	CC	CC	CC	CC	CC	CC	CC	CC	CC	TC	CC	CC	CC	CC	CC	CC	CC	CC	CC	CC	CC	CC	CC	CC	CC	CC	CC	CC	CC	CC	CC	CC	CC	CC	CC	CC	CC	CC	CC	CC	CC	CC	CC	CC	CC	CC
chr4_11138853_A_C	CC	CC	CC	CC	AC	AA	AA	AC	AC	AC	CC	CC	CC	CC	CC	NA	NA	NA	CC	CC	CC	CC	CC	CC	AA	CC	CC	CC	CC	CC	CC	CC	CC	CC	CC	CC	CC	CC	CC	CC	CC	CC	CC	NA	CC	CC	CC	CC	CC
chr4_1121101_A_G	AA	AA	AA	AG	AA	AA	AA	AG	AA	AA	AA	AG	AG	AA	AA	AA	AA	AA	AA	AA	AA	AA	AA	AA	AA	AA	AA	AA	AA	AA	AA	AA	AA	AA	AA	AA	AA	AA	AA	AA	AA	AA	AA	AA	AA	AA	AA	AA	AA
chr4_11493009_C_T	TT	TC	TT	TT	TT	TT	TT	TT	TC	TT	TC	CC	TT	TT	TC	TT	TT	TT	TT	TT	TT	TT	TT	NA	TT	TT	TT	TT	TT	TT	TT	NA	TT	TT	TT	TT	TT	TT	NA	TC	TT	TT	TT	TT	TT	TC	NA	TT	TT
chr4_1159403_A_C	AA	CC	AA	AC	CC	CC	CC	CC	CC	CC	CC	CC	CC	CC	CC	AA	AA	AA	AA	AA	AA	AA	AC	AA	CC	CC	AA	CC	AA	AA	AA	CC	AA	AA	AC	AA	CC	AA	CC	CC	AC	AA	AC	AA	AA	AC	AA	AC	AC
chr4_11867261_A_G	GG	AA	GG	GG	GG	GG	AG	AG	GG	GG	GG	GG	GG	GG	GG	AA	AA	AA	GG	GG	GG	GG	GG	GG	GG	GG	GG	GG	GG	GG	GG	GG	GG	GG	GG	GG	GG	GG	GG	GG	GG	GG	GG	AA	GG	GG	GG	GG	GG
chr4_11875434_A_G	NA	AA	AA	AA	AA	AA	AA	AA	AA	AA	AA	AA	AG	AA	AA	AA	AG	AA	AA	AA	AA	AA	AA	AA	AA	AA	AG	AA	AA	AA	NA	AA	AA	AA	AA	AA	AA	AA	AA	AA	AA	AA	AA	AA	AA	AA	AA	AA	AA
chr4_11909002_G_T	TT	TT	TT	TG	TG	TT	TT	TT	TT	TT	TT	TT	TG	TT	TT	NA	NA	NA	TT	TT	TT	TT	TT	TT	TT	TT	TT	TT	TT	TT	TT	TT	TT	TT	TT	TT	TT	TT	TT	TT	TT	TT	TT	NA	TT	TT	TT	TT	TT
chr4_11925916_C_T	TT	TT	TT	TT	TT	TT	TT	TT	TT	TT	TT	TT	TT	TT	TT	TT	TT	TT	TT	TT	TT	TT	TT	TT	TT	TT	TT	TT	TT	TT	TT	TT	TT	TT	TT	TT	TT	TT	TT	TT	TT	TT	TT	TT	TT	TT	TT	TT	TC
chr4_11927359_C_T	CC	TC	CC	CC	NA	TC	TC	TT	TC	TC	CC	CC	CC	TC	CC	CC	CC	CC	CC	CC	CC	CC	CC	CC	TC	CC	CC	CC	CC	CC	CC	CC	CC	CC	CC	CC	CC	CC	CC	CC	CC	CC	CC	CC	CC	CC	CC	CC	CC
chr4_1192897_C_T	CC	TC	CC	TC	TT	TT	TT	TC	TC	TC	CC	TT	TT	TT	CC	CC	CC	CC	CC	CC	CC	CC	CC	CC	TT	CC	CC	CC	CC	CC	CC	CC	CC	CC	CC	CC	CC	CC	CC	TC	CC	CC	CC	CC	CC	CC	CC	CC	CC
chr4_12096247_A_G	AA	AA	AA	AA	AA	AA	AA	AA	AA	AA	AA	AA	AG	AA	AA	AA	AA	AA	AA	AA	AA	NA	AA	AA	AA	AA	AA	AA	AA	AA	AA	AA	AA	AA	AA	AA	AA	AA	AA	AA	AA	AA	AA	AA	NA	AA	AA	AA	AA
chr4_12137532_A_G	GG	GG	GG	GG	GG	GG	GG	GG	AG	GG	AA	AA	GG	GG	AA	GG	NA	GG	GG	GG	GG	GG	AG	GG	GG	GG	GG	AG	GG	GG	GG	NA	GG	AG	GG	GG	GG	GG	GG	AG	GG	GG	GG	GG	GG	AG	GG	GG	GG
chr4_12152934_A_C	CC	CC	CC	AC	AA	AA	AA	AA	AC	AA	CC	CC	AC	AA	CC	NA	NA	NA	CC	CC	CC	CC	CC	CC	AA	CC	CC	CC	CC	CC	CC	CC	CC	CC	CC	CC	CC	CC	CC	CC	CC	CC	CC	NA	CC	CC	CC	CC	CC
chr4_12154064_A_G	AA	AA	AA	AA	AA	AA	AA	AA	AG	AA	GG	GG	AA	AA	GG	AA	AA	AA	AA	AA	AA	NA	AG	AA	AA	AA	AA	AA	AA	AA	AA	AA	AA	AA	AA	AA	AA	AA	AA	GG	NA	AA	NA	AA	AA	AG	AA	AA	AA
chr4_12205473_A_G	GG	GG	GG	GG	GG	GG	GG	GG	AG	GG	AG	GG	GG	GG	AG	GG	GG	GG	GG	GG	NA	GG	GG	GG	GG	GG	GG	GG	GG	GG	GG	GG	GG	GG	GG	GG	GG	NA	GG	AG	GG	GG	GG	GG	GG	AG	GG	GG	GG
chr4_1228620_A_G	GG	GG	GG	AG	GG	GG	GG	AG	GG	GG	GG	AG	AA	GG	GG	NA	NA	NA	GG	GG	GG	GG	GG	GG	GG	GG	GG	GG	GG	GG	GG	GG	GG	GG	GG	GG	GG	GG	GG	GG	GG	GG	GG	NA	GG	GG	GG	GG	GG
chr4_12967362_G_T	GG	TT	GG	GG	TG	GG	TG	TG	TG	TG	GG	GG	TG	TT	GG	GG	GG	GG	GG	GG	GG	GG	GG	GG	GG	GG	GG	GG	GG	GG	GG	GG	GG	GG	GG	GG	GG	GG	GG	GG	GG	GG	GG	GG	GG	GG	NA	GG	GG
chr4_1299324_C_T	CC	TC	CC	CC	CC	CC	CC	TC	TC	CC	TC	CC	CC	CC	TT	CC	CC	CC	CC	CC	CC	CC	CC	CC	CC	CC	CC	CC	CC	CC	CC	CC	CC	CC	CC	CC	CC	CC	CC	TC	CC	CC	CC	CC	CC	TC	CC	CC	CC
chr4_13019513_A_C	CC	CC	CC	CC	CC	CC	CC	CC	CC	CC	CC	CC	AC	CC	CC	CC	CC	CC	CC	CC	CC	CC	CC	CC	CC	CC	CC	CC	CC	CC	CC	CC	CC	CC	CC	CC	CC	CC	CC	CC	CC	CC	CC	CC	CC	CC	NA	CC	AC
[truncated: 11,541 more rows]
[truncated: 22 more columns]

## Sheet: Genotype_file2
	AES5	LAP	LIN	AES	TEU	VSD	LAC	CAR	SYR	LAG	PIN	LAS	GRE	VSF	GAM	MUS3	MUS2	MUS4	BER8	CHA	CIN1	CAN	LON	LON2	VSO	THU	ARM	COI	TRE	SIM	AES	RIP4	MON	PIA	DOA1	DAV	AMU	CIN2	ACE	THU2	ROM	BER1	PEN	MUS5	RUB	LAB	ARZ	RUP1	YES
[truncated: 12,971 more rows]
[truncated: 22 more columns]
