# Supplementary material for: Species relationships within the genus Vitis based on molecular and morphological data
Source: PLoS One. 2023 Jul 31;18(7):e0283324. doi: 10.1371/journal.pone.0283324 (PMC10389703; doi:10.1371/journal.pone.0283324)
Supplement: S1 Data — (ZIP) [file pone.0283324.s016.zip › TC1A.fasta]

>TC1A_AES
ATTTGAAGCTTAGATTCTTGGAAAGTTAATTTTGAAGTGCTGAAAAAGGGGTCCTAGTATGCTTGCTTGATTCATCGATTTCTTTTGGCTCTTGGATAGAATGAGAGCAAAATGGAATGAAATTGTGTTTAAAAAATTGTTAAATTTGAATTTCCTTGAAGAAATTTTTTGAGCATTTCTGTGTGCTTGCAAAGAATGTAATGGATGTGGATCTTTGACTTCACAGAATTTGTGTTGTGCTTCATTCTGAAAGAAAATACAAAGGTGTATCAGCAGTGATTTGTGTGAAATCATATATTTTTCAAGGAATTT
>TC1A_AMU
ATTTGAAGCTTAGATTCTTGGAAAGTTAATTTTGAAGTGCCGAAAAAGGGGTCCTAGTATGCTTGCTTGATTCATCGATTTCTTTTGGCTCTTGGATAGAATGAGAGCAAAATGGAATGAAATTGTGTTTAAAAAATTGTTAAATTTGAATKTCCTTGAAGAAATTTTTTGAGCATTTCTGTGTGCTTGCAAAGAATGTAATGGATGTGGATCTTTGACTTCACAGAATTTGTGTTATGCTTCATTCTGAAAGAAAATACAAAGGTGTATCAGCAGTGATTTGTGTGAAATCATATATTTTTCAAGGAATTT
>TC1A_ARM
ATTTGAAGCTTAGATTCTTGGAAAGTTAATTTTGAAGTGCCGAAAAAGGGGTCCTAGTATGCTTGCTTGATTCATCGATTTCTTTTGGCTCTTGGATAGAATGAGAGCAAAATGGAATGAAATTGTGTTTAAAAAATTGTTAAATTTGAATTTCCTTGAAGAAATTTTTTTAGCATTTCTGTGTGCTTGCAAAGAATGTAATGGATGTGGATCTTTGACTTCACAGAATTTGTGGTATGCTTCATTCTGAAAGAAAATACAAAGGTGTATCAGCAGTGATTTGTGTGAAATCATATATTTTTCAAGGAATTT
>TC1A_ARZ
ATTTGAAGCTTAGATTCTTGGAAAGTTAATTTTGAAGTGCTGAAAAAGGGGTCCTAGTATGCTTGCTTGATTCATCGATTTCTTTTGGCTCTTGGATAGAATGAGAGCAAAATGGAATGAAATTGTGTTTAAAAAATTGTAAAATTTGAATTTCCTTGAAGAAATTTTTTGAGCATTTCTGTGTGCTTGCAAAGAATGTAATGGGTGTGGATCTTTGACTTCACAGAATTTGTGTTGTGCTTCATTCTGAAAGAAAATACAAAGGTGTATCAGCAGTGATTTGTGTGAAATCATATATTTTTCAAGGAATTT
>TC1A_BAL
ATTTGAAGCTTAGATTCTTGGAAAGTTAATTTTGAAGTGCCGAAAAAGGGGTCCTAGCATGCTTGCTTGATTCATCGATTTCTTTTGGCTCTTGGATAGAATGAGAGCAAAATGGAATGAAATTGTGTTTAAAAAATTGTTAAATTTGAATTTCCTTGAAGAAATTTTTTGAGCATTTCTGTGTGCTTGCAAAGAATGTAATGGATGTGGATCTTTGACTTCACAGAATTTGTGTTATGCTTCATTCTGAAAGAAAATACAAAGGTGTATCAGCAGTGATTTGTGTGAAATCATATATTTTTCAAGGAATTT
>TC1A_BER1
ATTTGAAGCTTAGATTCTTGGAAAGTTAATTTTGAAGTGCTGAAAAAGGGGTCCTAGTATGCTTGCTTGATTCATCGATTTCTTTTGGTTCTTGGATAGAATGAGAGCAAAATGGAATGAAATTGTGTTTAAAAAATTTTAAAATTTGAATTTCCTTGAAGAAATTTTTTGAGCATTTCTGTGTGCTTGCAAAGAATGTAATGGATGTGGATCTTTGACTTCACMGAATTTGTGTTGTGCTTCATTCTGAAAGAAAATACAAAGGTGTATCAGCAGTGATTTGTGTGAAATCATATATTTTTCAAGGAATTT
>TC1A_BER2
ATTTGAAGCTTAGATTCTTGGAAAGTTAATTTTGAAGTGCTGAAAAAGGGGTCCTAGTATGCTTGCTTGATTCATCGATTTCTTTTGGTTCTTGGATAGAATGAGAGCAAAATGGAATGAAATTGTGTTTAAAAAATTTTAAAATTTGAATTTCCTTGAAGAAATTTTTTGAGCATTTCTGTGTGCTTGCAAAGAWTGTAATGGATGTGGATCTTTGACTTCACAGAATTTGTGTTGTGCTTCATTCTGAAAGAAAATACAAAGGTGTATCAGCAGTGATTTGTGTGAAATCATATATTTTTCAAGGAATTT
>TC1A_BER3
ATTTGAAGCTTAGATTCTTGGAAAGTTAATTTTGAAGTGSTGAAAAAGGGGTCCTAGTATGCTTGCTTGATTCATCGATTTCTTTTGGYTCTTGGATAGAATGAGAGCAAAATGGAATGAAATTGTGTTTAAAAAATTKTAAAATTTGAATTTCCTTGAAGAAATTTTTTGAGCATTTCTGTGTGCTTGCAAAGAATGTAATGGRTGTGGATCTTTGACTTCACAGAATTTGTGTTGTGCTTCATTCTGAAAGAAAATACAAAGGTGTATCAGCAGTGATTTGTGTGAAATCATATATTTTTCAAGGAATTT
>TC1A_BER4
ATTTGAAGCTTAGATTCTTGGAAAGYTAATTTTGAAGTGCTGAAAAAGGGRTCCTAGTATGCTTGCTTGATTCATCGATTTCTTTTGGYTCTTGGATAGAATGAGAGCAAAATGGAATGAAATTGTGTTTAAAAAATTKTAAAATTTGAATTTCCTTGAAGAAATTTTTTGAGCATTTCTGTGTGCTTGCAAAGAATGTAATGGATGTGGATCTTTGACTTCACAGAATTTGTGTYGTGCTTCATTCTGAAAGAAAATACAAAGGTGTATCAGCAGTGATTTGTGTSAAATCATATATTTTTCAAGGAATTT
>TC1A_BER5
ATTTGAAGCTTAGATTCTTGGAAAGCTAATTTTGAAGTGCTGAAAAAGGGATCCTAGTATGCTTGCTTGATTCATCGATTTCTTTTGGCTCTTGGATAGAATGAGAGCAAAATGGAATGAAATTGTGTTTAAAAAATTGTAAAATTTGAATTTCCTTGAAGAAATTTTTTGAGCATTTCTGTGTGCTTGCAAAGAATGTAATGGATGTGGATCTTTGACTTCACAGAATTTGTGTYGTGCTTCATTCTGAAAGAAAATACAAAGGTGTATCAGCAGTGATTTGTGTSAAATCATATATTTTTCAAGGAATTT
>TC1A_BER6
ATTTGAAGCTTAGATTCTTGGAAAGTTAATTTTGAAGTGCTGAAAAAGGGGTCCTAGTATGCTTGCTTGATTCATCGATTTCTTTTGGYTCTTGGAYAGAATGAGAGCAAAATGGAWTGAAATTGTGTTTAAAAAATTKTWAAATTTGAATTTCCTTGAAGAAATTTTTTGAGCATTTCTGTGTGCTTGCAAAGAATGTAATGGATGTGGATCTTTGACTTCACAGAATTTGTGTTGTGCTTCATTCTGAAAGAAAATACAAAGGTGTATCAGCAGTGATTTGTGTGAAATYATATATTTTTCAAGGAATTT
>TC1A_BER8
ATTTGAAGCTTAGATTCTTGGAAAGTTAATTTTGAAGTGCTGAAAAAGGGGTCCTAGTATGCTTGCTTGATTCATCGATTTCTTTTGGTTCTTGGATAGAATGAGAGCAAAATGGAATGAAATTGTGTTTAAAAAATTTTAAAATTTGAATTTCCTTGAAGAAATTTTTTGAGCATTTCTGTGTGCTTGCAAAGAATGTAATGGATGTGGATCTTTGACTTCACAGAATTTGTGTTGTGCTTCATTCTGAAAGAAAATACAAAGGTGTATCAGCAGTGATTTGTGTGAAATCATATATTTTTCAAGGAATTT
>TC1A_BER9
ATTTGAAGCTTAGATTCTTGGAAAGTTAATTTTGAAGTGCTGAAAAAGGGGTCCTAGTATGCTTGCTTGATTCATCGATTTCTTTTGGTTCTTGGATAGAATGAGAGCAAAATGGAATGAAATTGTGTTTAAAAAATTTTAAAATTTGAATTTCCTTGAAGAAATTTTTTGAGCATTTCTGTGTGCTTGCAAAGAATGTAATGGATGTGGATCTTTGACTTCACAGAATTTGTGTTGTGCTTCATTCTGAAAGAAAATACAAAGGTGTATCAGCAGTGATTTGTGTGAAATCATATATTTTTCAAGGAATTT
>TC1A_BET
ATTTGAAGCTTAGATTCTTGGAAAGTTAATTTTGAAGTGCCGAAAAAGGGGTCCTAGTATGCTTGCTTGATTCATCGATTTCTTTTGGCTCTTGGATAGAATGAGAGCAAAATGGAATGAAATTGTGTTTAAAAAWTTGTTAAATTTGAATTTCCTTGAAGAAATTTTTTGAGCATTTCTGTGTGCTTGCAAAGAATGTAATGGATGTGGATCTTTGACTTCACAGAATTTGTGTTATGCTTCATTCTGAAAGAAAATACAAAGGTGTATCAGCAGTGATTTGTGTGAAATCATATATTTTTCAAGGAATTT
>TC1A_CAL
ATTTGAAGCTTAGATTCTTGGAAAGTTTATTTTGAAGTGCTGAAAAAGGGGTCCTAGTATGCTTGCTTGATTCATCGATTTCTTTTGGCTCTTGGATAGAATGAGAGCAAAATGGAATGAAATTGTGTTTAAAAAATTGTTAAATTTGAATTTCCTTGAAGAAATTTTTTGAGCATTTCTGTGTGCTTGCAAAGAATGTAATGGATGTGGATCTTTGACTTCACAGAATTTGTGTTCTGCTTCATTCTGAAAGAAAATACAAAGGTGTATCAGCAGTGATTTGTGTGAAATCATATATTTTTCAAGGAATTT
>TC1A_CAN
ATTTGAAGCTTAGATTCTTGGAAAGTTAATTTTGAAGTGCTGAATAAGGGGTCCTAGTATGCTTGCTTGATTCATCGATTTCTTTTGGCTCTTGGATAGAATGAGAGCAAAATRGWATGAAATTGTGTTTAAAAAATTGTTAAATTTGAATTTCCTTGAAGAAATTTTTTGAGCATTTCTGTGTGCTTGCAAAGAATGTAATGGATGTGAATCTTTGACTTCACAGAATTTGTGTTGTGCTTCATTCTGAAAGAAAATACAAAAGTGTATCAGCAGTGATTTGTGTGAAATCATATATTTTTCAAGGAATTT
>TC1A_CHA
ATTTGAAGCTTAGATTCTTGGAAAGYTARTTTTGAAGTGCTGAAWAAGGGRTCCTAGTATGCTTGCTTGATTCATCGATTTCTTTTGGCTCTTGGATAGAATGAGAGCAAAATGGAATGAAATTGTGTTTAAAAAATTGTWAAATTTGAATTTCCTTGAAGAAATTTTTTGAGCATTTCTGTGTGCTTGCAAAGAATGTAATGGATGTGGATCTTTGACTTCACAGAATTTGTGTTGTGCTTCATTCTGAAAGAAAATACAAARGTGTATCAGCAGTGATTTGTGTGAAATCATATATTTTTCAAGGAATTT
>TC1A_CIN2
ATTTGAAGCTTAGATTCTTGGAAAGCTAATTTTGAAGTGCTGAAAAAGGGATCCTAGTATGCTTGCTTGATTCATCGATTTCTTTTGGCTCTTGGATAGAATGAGAGCAAAATGGAATGAAATTGTGTTTAAAAAATTGTAAAATTTGAATTTCCTTGAAGAAATTTTTTGAGCATTTCTGTGTGCTTGCAAAGAATGTAATGGATGTGGATCTTTGACTTCACAGAATTTGTGTCGTGCTTCATTCTGAAAGAAAATACAAAGGTGTATCAGCAGTGATTTGTGTGAAATCATATATTTTTCAAGGAATTT
>TC1A_CIN3
ATTTGAAGCTTAGATTCTTGGAAAGCTAATTTTGAAGTGCTGAAAAAGGGATCCTAGTATGCTTGCTTGATTCATCGATTTCTTTTGGCTCTTGGATAGAATGAGAGCAAAATGGAATGAAATTGTGTTTAAAAAATTGTAAAATTTGAATTTCCTTGAAGAAATTTTTTGAGCATTTCTGTGTGCTTGCAAAGAATGTAATGGATGTGGATCTTTGACTTCACAGAATTTGTGTCGTGCTTCATTCTGAAAGAAAATACAAAGGTGTATCAGCAGTGATTTGTGTGAAATCATATATTTTTCAAGGAATTT
>TC1A_CIN1
ATTTGAAGCTTAGATTCTTGGAAAGCTAATTTTGAAGTGCTGAAAAAGGGATCCTAGTATGCTTGCTTGATTCATCGATTTCTTTTGGCTCTTGGATAGAATGAGAGCAAAATGGAATGAAATWGTGTTTAAAAAATTGTAAAATTTGAATTTCCTTGAAGAAATTTTTTGAGCATTTCTGTGTGCTTGCAAAGAATGTAATGGATGTGGATCTTTGACTTCACAGAATTTGTGTCGTGCTTCATTCTGAAAGAAAATACAAAGGTGTATCAGCAGTGATTTGTGTGAAATCATATATTTTTCAAGGAATTT
>TC1A_COI
ATTTGAAGCTTAGATTCTTGGAAAGTTAATTTTGAAGTGCCGAAAAARGGGTCCTAGTATGCTTGCTTGATTCATCGATTTCTTTTGGCTCTTGGAYAGAATGAGAGCAAAATGGAATGAAATTGTGTTTAAAAAATTGTTAAATTTGAATTTCCTTGAAGAAATTTTTTGAGCATTTCTGTGTGCTTGCAAAGAATGTAATGGATGTGGATCTTTGACTTCACAGAATTTGTGTTATGCTTCATTCTGAAAGAAAATACAAAGGTGTATCAGCAGTGATTTGTGTGAAATCATATATTTTTCAAGGAATTT
>TC1A_COR
ATTTGAAGCTTAGATTCTTGGAAAGTTAATTTTGAAGTGCTGAAAAAGGGGTCCTAGTATGCTTGCTTGATTCATCGATTTCTTTTGGCTCTTGGATAGAATGAGAGCAAAATGGAATGAAATTGTGTTTAAAAAATTGTWAAATTTGAATTTCCTTGAAGAAATTTTTTGAGCATTTCTGTRTGCTTGCAAAGAATGTAATGGATGTGGATCTTTGACTTCACAGAATTTGTGTTGTGCTTCATTCTGAAAGAAAATRCAAAGGTGTATCAGCAGTGATTTGTGTGAAATCATATATTTTTCAAGGAATTT
>TC1A_DOA2
ATTTGAAGSTTAGATTCTTGGAAAGCTAATTTTGAAGTGCTGAAAAAGGGATCCTAGTATGCTTGCTTGATTCATCGATTTCTTTTGGCTCTTGGATAGAATGAGAGCAAAMTRGAATGAAATTGTGTTTAAAAAATTGTAAAATTTGAATTTCCTTGAAGAAATTTTTTGAGCATTTCTGTGTGCTTGCAAAGAATGTAATGGATGTGGATCTTTGACTTCACAGAATTTGTGTTGTGCTTCATTCTGAAAGAAAATACAAAGGTGTATCAGCAGTGATTTGTGTGAAATCATATATTTTTCAAGGAATTT
>TC1A_DOA1
ATTTGAAGCTTAGATTCTTGGAAAGTTAATTTTGAAGTGSTGAAWAAGGGGTCCTAGTATGCTTGCTTGATTCATCGATTTCTTTTGGCTCTTGGATAGAATGAGAGCAAAATGGWATGAAATTGTGTTTAAAAAATTGTWAAATTTGAATTTCCTTGAAGAAATTTTTTGAGCATTTCTGTGTGCTTGCAAAGAATGTAATGGATGTGGATCTTTGACTTCACAGAATTTGTGTTGTGCTTCATTCTGAAAGAAAATACAAAGGTGTATCAGCAGTGATTTGTGTGAAATCATATATTTTTCAAGGAATTT
>TC1A_FLE
ATTTGAAGCTTAGATTCTTGGAAAGTTAATTTTGAAGTGCCGAAAAAGGGGTCCTAGTATGCTTGCTTGATTCATCGATTTCTCTTGGCTCTTGGATAGAATGAAAGCAAAATGGAATGAAATTGTGTTTAAAAAATTGTTAAATTTGAATTTCCTTGAAAATTTTTTTTGAGCATTTCTGTGTGCTTGCAAAGAATGTAATGGATGTGGATCTTTGACTTCACAGAATTTGTGTTATACTTCATTCTGAAAGAAAATACAAAGGTGTATCAGCCATGATTTGTGTGAAATCATATATTTTCCAAGGAATTT
>TC1A_GIR
ATTTGAAGCTTAGATTCTTGGAAAGYTAATTTTGAAGTGCTGAAAAAGGGRTCCTAGTATGCTTGCTTGATTCATCGATTTCTTTTGGCTCTTGGATAGAATGAGAGCAAAATGGAATGAAATTGTGTTTAAAARATTGTAAAATTTGAATTTCCTTGAAGAAWTTTTTTGAGCATTTCTGTGTGCTTGCAAAGAATGTAATGGRTGTGGATCTTTGACTTCACAGAATTTGTGTTGTGCTTCATTCTGAAAGAAAATACAAAGGTGTATCAGCAGTGATTTGTGTGAAATCAYATATTTTTCAAGGAATTT
>TC1A_LON
ATTTGAAGSTTAGATTCTTGGAAAGYTAATTTTGAAGTGSTGAAAAAGGGRTCCTAGTATGCTTGCTTGATTCATCGATTTCTTTTGGCTCTTGGATAGAATGAGAGCAAAATRGAATGAAATTGTGTTTAAAAAATTGTAAAATTTGAATTTCCTTGAAGAAATTTTTTGAGCATTTCTGTGTGCTTGCAAAGAATGTAATGGRTGTGGATCTTTGACTTCACAGAATTTGTGTTGTGCTTCATTCTGAAAGAAAATACAAAGGTGTATCAGCASTGATTTGTGTGAAATCATATATTTTTCAAGGAATTT
>TC1A_MON
ATTTGAAGCTTAGATTCTYGGAAAGTTAATTTTGAAGTGCTGAAAAAGGGGTCCTAGTATGCTTGCTTGATTCATCGATTTCTTTTGGCTCTTGGATAGAATGAGAGCAAAATGGAATGAMATTGTGKTTAAWAAATTGTYAAATTTGAATTTCCTTGAAGAAATTTTTTGAGCATTTCTGTGTGCTTGCAAAGAATGTAATGGATGTGGATCTTTGACTTCACAGAATTTGTGKTGTGCTTCATTCTGAAAGAAAATACAAAGGTGTATCAGCAGTGATTTGTGTGAAATCATATATTTTTCAAGGAATTT
>TC1A_MUS
ATTTGAAGCTTAGATTCTTGGAAAGTTAATTTTGAAGTGCTGAAAAAGGGGTCCTACTATGCTTGCTTGATTCATCGATTTCTTTTGGCTCTTGGATAGAATGAGAGCAAAATGGAATGAAATTGTGTTTAATAAATTGTTAAATTTGAATTTCCTTGAAAAWWWTTTTTGAGCATTTCTGTGTGCTTGCAAAGAATGTAATGGATGTGGATCTTTGACTTCACAGAATTTGTGTTGTGCTTCATTCTGAAAGAAAATACAAAGGTGTTTCAGCAGTGATTTGTGTGAAATCATATATTTTTCAAGGAATTT
>TC1A_PEN
ATTTGAAGCTTAGATTCTTGGAAAGTTAATTTTGAAGTGCCGAAAAAGGGGTCCTAGTATGCTTGYTTGATTCATCGATTTCTTTTGGCTCTTGGATAGAATGAGAGCAAAATGGAATGAAATTGTGTTTAAAAAATTGTTAAATTTGAATTTCCTTGAAGAAATTTTTTKAGCATTTCTGTGTGCTTGCAAAGAATGYAATGGATGTGGATCTTTGACTTCACAGAATTTGTGTTATGCTTCATTCTGAAAGAAAATACAAAGGTGTATCAGCAGTGATTTGTGTGAAATCATATATTTTTCAAGGAATTT
>TC1A_PIA
ATTTGAAGCTTAGATTCTTGGAAAGYTAATTTTGAAGTGCYGAAAAAGGGRTCCTAGTATGCTTGCTTGATTCATCGATTTCTTTTGGCTCTTGGATAGAATGAGAGCAAAATGGAATGAAATTGTGTTTAAAARATTGTWAAATTTGAATTTCCTTGAAGAAATTTTTTGAGCATTTYTGTRTGCTTGCAAAGAATGTAATGGATGTGGATCTTTGACTTCACAGAATTTGTGTTRTGCTTCATTCTGAAAKAAAATACAAAGGTGTATCAGCAGTGATTTGTGTGAAATCATATATTTTTCAAGGAATTT
>TC1A_RIP1
ATTTGAAGCTTAGATTCTTGGAAAGTTAATTTTGAAGTGCTGAAAAAGGGGTCCTAGTATGCTTGCTTGATTCATCGATTTCTTTTGGCTCTTGGATAGAATGAGAGCAAAATGGAATGAAATTGTGTTTAAAAAATTGTAAAATTTGAATTTCCTTGAAGAAATTTTTTGAGCATTTCTGTGTGCTTGCAAAGAATGTAATGGGTGTGGATCTTTGACTTCACAGAATTTGTGTTGTGCTTCATTCTGAAAGAAAATACAAAGGTGTATCAGCAGTGATTTGTGTGAAATCATATATTTTTCAAGGAATTT
>TC1A_RIP2
ATTTGAAGCTTAGATTCTTGGAAAGTTAATTTTGAAGTGGTGAAAAAGGGGTCCTAGTATGCTTGCTTGATTCATCGATTTCTTTTGGCTCTTGGATAGAATGAGAGCAAAATGGAATGAAATTGTGTTTAAAAAATTGTAAAATTTGAATTTCCTTGAAGAAATTTTTTGAGCATTTCTGTGTGCTTGCAAAGAATGTAATGGGTGTGGATCTTTGACTTCACAGAATTTGTGTTGTGCTTCATTCTGAAAGAAAATACAAAGGTGTATCAGCAGTGATTTGTGTGAAATCATATATTTTTCAAGGAATTT
>TC1A_RIP3
ATTTGAAGCTTAGATTCTTGGAAAGTTAATTTTGAAGTGGTGAAAAAGGGGTCCTAGTATGCTTGCTTGATTCATCGATTTCTTTTGGCTCTTGGATAGAATGAGAGCAAAATGGAATGAAATTGTGTTTAAAAAATTGTAAAATTTGAATTTCCTTGAAGAAATTTTTTGAGCATTTCTGTGTGCTTGCAAAGAATGTAATGGGTGTGGATCTTTGACTTCACAGAATTTGTGTTGTGCTTCATTCTGAAAGAAAATACAAAGGTGTATCAGCAGTGATTTGTGTGAAATCATATATTTTTCAAGGAATTT
>TC1A_RIP4
ATTTGAAGCTTAGATTCTTGGAAAGTTAATTTTGAAGTGGTGAAAAAGGGGTCCTAGTATGCTTGCTTGATTCATCGATTTCTTTTGGCTCTTGGATAGAATGAGAGCAAAATGGAATGAAATTGTGTTTAAAAAATTGTAAAATTTGAATTTCCTTGAAGAAATTTTTTGAGCATTTCTGTGTGCTTGCAAAGAATGTAATGGGTGTGGATCTTTGACTTCACAGAATTTGTGTTGTGCTTCATTCTGAAAGAAAATACAAAGGTGTATCAGCAGTGATTTGTGTGAAATCATATATTTTTCAAGGAATTT
>TC1A_RIP5
ATTTGAAGCTTAGATTCTTGGAAAGTTAATTTTGAAGTGCTGAAAAAGGGGTCCTAGTATGCTTGCTTGATTCATCGATTTCTTTTGGCTCTTGGATAGAATGAGAGCAAAATGGAATGAAATTGTGTTTAAAAAATTGTAAAATTTGAATTTCCTTGAAGAAATTTTTTGAGCATTTCTGTGTGCTTGCAAAGAATGTAATGGGTGTGGATCTTTGACTTCACAGAATTTGTGTTGTGCTTCATTCTGAAAGAAAATACAAAGGTGTATCAGCAGTGATTTGTGTGAAATCATATATTTTTCAAGGAATTT
>TC1A_RIP6
ATTTGAAGCTTAGATTCTTGGAAAGYTARTTTTGAAGTGSTGAAAAAGGGRTCCTAGTATGCTTGCTTGATTCATCGATTTCTTTTGGCTCTTGGATAGAATGAGAGCAAAATRGAATGAAATTGTGTTTAAAAAATTGTAAAATTTGAATTTCCTTGAAGAAATTTTTTGAGCATTTCTGTGTGCTTGCAAAGAATGTAATGGRTGTGGATCTTTGACTTCACAGAATTTGTGTTGTGCTTCATTCTGAAAGAAAATACAAAGGTGTATCAGCAGTGATTTGTGTGAAATCATATATTTTTCAAGGAATTT
>TC1A_RIP7
ATTTGAAGCTTAGATTCTTGGAAAGYTARTTTTGAAGTGCTGAAAAAGGGRTCCTAGTATGCTTGCTTGATTCATCGATTTCTTTTGGCTCTTGGATAGAATGAGAGCAAAATRGAATGAAATTGTGTTTAAAAAATTGTAAAATTTGAATTTCCTTGAAGAAATTTTTTGAGCATTTCTGTGTGCTTGCAAAGAATGTAATGGRTGTGGATCTTTGACTTCACAGAATTTGTGTTGTGCTTCATTCTGAAAGAAAATACAAAGGTGTATCAGCAGTGATTTGTGTGAAATCATATATTTTTCAAGGAATTT
>TC1A_RIP8
ATTTGAAGCTTAGATTCTTGGAAAGTTAATTTTGAAGTGSTGAAAAAGGGGTCCTAGTATGCTTGCTTGATTCATCGATTTCTTTTGGCTCTTGGATAGAATGAGAGCAAAATGGAATGAAATTGTGTTTAAAAAATTGTAAAATTTGAATTTCCTTGAAGAAATTTTTTGAGCATTTCTGTGTGCTTGCAAAGAATGTAATGGGTGTGGATCTTTGACTTCACAGAATTTGTGTTGTGCTTCATTCTGAAAGAAAATACAAAGGTGTATCAGCAGTGATTTGTGTGAAATCATATATTTTTCAAGGAATTT
>TC1A_RIP9
ATTTGAAGCTTAGATTCTTGGAAAGTTAATTTTGAAGTGSTGAAAAAGGGGTCCTAGTATGCTTGCTTGATTCATCGATTTCTTTTGGCTCTTGGATAGAATGAGAGCAAAATGGAATGAAATTGTGTTTAAAAAATTGTAAAATTTGAATTTCCTTGAAGAAATTTTTTGAGCATTTCTGTGTGCTTGCAAAGAATGTAATGGGTGTGGATCTTTGACTTCACAGAATTTGTGTTGTGCTTCATTCTGAAAGAAAATACAAAGGTGTATCAGCAGTGATTTGTGTGAAATCATATATTTTTCAAGGAATTT
>TC1A_ROM
ATTTGAAGCTTAGATTCTTGGAAAGTTAATTTTGAAGTGCCGAAAAAGGGGTCCTAGTATGCTTGCTTGATTCATCGATTTCTTTTGGCTCTTGGATAGAATGAGAGCAAAATGGAATGAAATTGTGTTTAAAAAATTGTTAAATTTGAATTTCCTTGAAGAAATTTTTTGAGCATTTCTGTGTGCTTGCAAAGAATGTAATGGATGTGGATCTTTGACTTCACAGAATTTGTGTTATGCTTCATTCTGAAAGAAAATACAAAGGTGTATCAGCAGTGATTTGTGTGAAATCATATATTTTTCAAGGAATTT
>TC1A_RUB
ATTTGAAGCTTAGATTCTTGGAAAGTTAATTTTGAAGTGCTGAAAAAGGGGTCCTAGTATGCTTGCTTGATTCATCGATTTCTTTTGGCTCTTGGATAGAATGAGAGCAAAATGGAATGAAATTGTGTTTAAAAAATTGTAAAATTTGAATTTCCTTGAAGAAATTTTTTGAGCATTTCTGTGTGCTTGCAAAGAATGTAATGGATGTGGATCTTTGACTTCACAGAATTTGTGTTGTGCTTCATTCTGAAAGAAAAWACAAAGGTGTATCAGCAGTGATTTGTGTGAAATCATATATTTTTCAAGGAATTT
>TC1A_RUP1
ATTTGAAGCTTAGATTCTTGGAAAGTTAATTTTGAAGTGGTGAAAAAGGGGTCCTAGTATGCTTGCTTGATTCATCGATTTCTTTTGGCTCTTGGATAGAATGAGAGCAAAATGGAATGAAATTGTGTTTAAAAAATTGTAAAATTTGAATTTCCTTGAAGAAATTTTTTGAGCATTTCTGTGTGCTTGCAAAGAATGTAATGGGTGTGGATYTTTGACTTCACAGAATTTGTGTTGTGCTTCATTCTGAAAGAAAATACAAAGGTGTATCAGCAGTGATTTGTGTGAAATCATATATTTTTCAAGGAATTT
>TC1A_RUP2
ATTTGAAGCTTAGATTCTTGGAAAGTTAATTTTGAAGTGSTGAAAAAGGGGTCCTAGTATGCTTGCTTGATTCATCGATTTCTTTTGGCTYTTGGATAGAATGAGAGCAAAATGGAATGAAATTGTGTTTAAAAAATTGTAAAATTTGAATTTCCTTGAAGAAATTTTTTGAGCATTTCTGTGTRCTTGCAAAGAATGTAATGGRTGTGGATCTTTGACTTCACAGAATTTGTGTTGTGCTTCATTCTGAAAGAAAATACAAAGGTGTATCAGCAGTGATTTGTGTGAAATCATATATTTTTCAAGGAATTT
>TC1A_RUP3
ATTTGAAGCTTAGATTCTTGGAAAGCTAATTTTGAAGTGCTGAAAAAGGGATCCTAGTATGCTTGCTTGATTCATCGATTTCTTTTGGCTCTTGGATAGAATGAGAGCAAAATAGAATGAAATTGTGTTTAAAAAATTGTAAAATTTGAATTTCCTTGAAGAAATTTTTTGAGCATTTCTGTGTGCTTGCAAAGAATGTAATGGATGTGGATCTTTGACTTCACAGAATTTGTGTTGTGCTTCATTCTGAAAGAAAATACAAAGGTGTATCAGCAGTGATTTGTGTGAAATCATATATTTTTCAAGGAATTT
>TC1A_RUP4
ATTTGAAGCTTAGATTCTTGGAAAGYTAATTTTGAAGTGSTGAAAAAGGGRTCCTAGTATGCTTGCTTGATTCATCGATTTCTTTTGGCTCTTGGATAGAATGAGAGCAAAATGGAATGAAATTGTGTTTAAAAAATTGTAAAATTTGAATTTCCTTGAAGAAATTTTTTGAGCATTTCTGTGTGCTTGCAAAGAATGTAATGGRTGTGGATCTTTGACTTCACAGAATTTGTGTTGTGCTTCATTCTGAAAGAAAATACAAAGGTGTATCAGCAGTGATTTGTGTGAAATCATATATTTTTCAAGGAATTT
>TC1A_RUP5
ATTTGAAGCTTAGATTCTTGGAAAGYTARTTTTGAAGTGCTGAAAAAGGGRTCCTAGTATGCTTGCTTGATTCATCGATTTCTTTTGGCTCTTGGATAGAATGAGAGCAAAATRGAATGAAATTGTGTTTAAAAAATTGTAAAATTTGAATTTCCTTGAAGAAATTTTTTGAGCATTTCTGTGTGCTTGCAAAGAATGTAATGGRTGTGGATCTTTGACTTCACAGAATTTGTGTTGTGCTTCATTCTGAAAGAAAATACAAAGGTGTATCAGCAGTGATTTGTGTGAAATCATATATTTTTCAAGGAATTT
>TC1A_RUP6
ATTTGAAGCTTAGATTCTTGGAAAGTTAATTTTGAAGTGSTGAAAAAGGGGTCCTAGTATGCTTGCTTGATTCATCGATTTCTTTTGGCTYTTGGATAGAATGAGAGCAAAATGGAATGAAATTGTGTTTAAAAAATTGTAAAATTTGAATTTCCTTGAAGAAATTTTTTGAGCATTTCTGTGTRCTTGCAAAGAATGTAATGGRTGTGGATCTTTGACTTCACAGAATTTGTGTTGTGCTTCATTCTGAAAGAAAATACAAAGGTGTATCAGCAGTGATTTGTGTGAAATCATATATTTTTCAAGGAATTT
>TC1A_SIM
ATTTGAAGCTTAGATTCTTGGAAAGTTAATTTTGAAGTGCTGAAAAAGGGGTCCTAGTATGCTTGCTTGATTCATCGATTTCTTTTGGCTCTTGGATAGAATGAGAGCAAAATGGAATGAAATTGTGTTTAAAAAATTGTAAAATTTGAATTTCCTTGAAGAAATTTTTTGAGCATTTCTGTRTGCTTGCAAAGAATGTAATGGATGTGGATCTTTGACTTCACAGAATTTGTGTTGTGCTTCATTCTGAAAGAAAATACAAAGGTGTATCAGCAGTGATTTGTGTGAAATCATATATTTTTCAAGGAATTT
>TC1A_THU
ATTTGAAGCTTAGATTCTTGGAAAGTTAATTTTGAAGTGCCGAAAAARGGGTCCTAGTATGCTTGCTTGATTCATCGATTTCTTTTGGCTCTTGGATAGAATGAGAGCAAAATGGAATGAAATTGTGTTTAAAAAATTGTTAAATTTGAATTTCCTTGAAGAAATTTTTTGAGCATTTCTGTGTGCTTGCAAAGAATGTAATGGATGTGGATCTTTGACTTCACAGAATTTGTGTTATGCTTCATTCTGAAAGAAAATACAAAGGTGTATCAGCAGTGATTTGTGTGAAATCATATATTTTTCAAGGAATTT
>TC1A_CAB
ATTTGAAGCTTAGATTCTTGGAAAGCTAATTTTGAAGTGCTGAAAAAGGGATCCTAGTATGCTTGCTTGATTCATCGATTTCTTTTGGCTCTTGGATAGAATGAGAGCAAAATGGAATGAAATTGTGTTTAAAARATTGTAAAATTTGAATTTCCTTGAAGAAATTTTTTGAGCATTTYTGTRTGCTTGCAAAGAATGTAATGGATGTGGATCTTTGACTTCACAGAATTTGTGTTGTGCTTCATTCTGAAAKAAAATACAAAGGTGTATCAGCAGTGATTTGTGTGAAATCATATATTTTTCAAGGAATTT
>TC1A_CAR
ATTTGAAGCTTAGATTCTTGGAAAGCTAATTTTGAAGTGCTGAAAAAGGGATCCTAGTATGCTTGCTTGATTCATCGATTTCTTTTGGCTCTTGGATAGAATGAGAGCAAAATGGAATGAAATTGTGTTTAAAAGATTGTAAAATTTGAATTTCCTTGAAGAAATTTTTTGAGCATTTCTGTGTGCTTGCAAAGAATGTAATGGATGTGGATCTTTGACTTCACAGAATTTGTGTTGTGCTTCATTCTGAAAGAAAATACAAAGGTGTATCAGCAGTGATTTGTGTGAAATCATATATTTTTCAAGGAATTT
>TC1A_CIN
ATTTGAAGCTTAGATTCTTGGAAAGCTAATTTTGAAGTGCTGAAAAAGGGATCCTAGTATGCTTGCTTGATTCATCGATTTCTTTTGGCTCTTGGATAGAATGAGAGCAAAATGGAATGAAATTGTGTTTAAAAAATTGTAAAATTTGAATTTCCTTGAAGAAATTTTTTGAGCATTTCTGTGTGCTTGCAAAGAATGTAATGGATGTGGATCTTTGACTTCACAGAATTTGTGTTGTGCTTCATTCTGAAAGAAAATACAAAGGTGTATCAGCAGTGATTTGTGTGAAATCATATATTTTTCAAGGAATTT
>TC1A_FOL
ATTTGAAGCTTAGATTCTTGGAAAGCTAATTTTGAAGTGCTGAAAAAGRGATCCTAGTATGCTTGCTTGATTCATCGATTTCTTTTGGCTCTTGGATAGAATGAGAGCAAAATGGAATGAAATTGTGTTTAAAARATTGTAAAATTTGAATTTCCTTGAAGAAATTTTTTGAGCATTTYTGTRTGCTTGCAAAGAATGTAATGGATGTGGATCTTTGACTTCACAGAATTTGTGTTGTGCTTCATTCTGAAAKAAAATACAAAGGTGTATCAGCAGTGATTTGTGTGAAATCATATATTTTTCAAGGAATTT
>TC1A_GAM
ATTTGAAGCTTAGATTCTTGGAAAGCTAATTTTGAAGTGCTGAAAAAGRGATCCTAGTATGCTTGCTTGATTCATCGATTTCTTTTGGCTCTTGGATAGAATGAGAGCAAAATGGAATGAAATTGTGTTTAAAARATTGTAAAATTTGAATTTCCTTGAAGAAATTTTTTGAGCATTTYTGTRTGCTTGCAAAGAATGTAATGGATGTGGATCTTTGACTTCACAGAATTTGTGTTGTGCTTCATTCTGAAAKAAAATACAAAGGTGTATCAGCAGTGATTTGTGTGAAATCATATATTTTTCAAGGAATTT
>TC1A_GRE
ATTTGAAGCTTAGATTCTTGGAAAGCTAATTTTGAAGTGCTGAAAAAGGGATCCTAGTATGCTTGCTTGATTCATCGATTTCTTTTGGCTCTTGGATAGAATGAGAGCAAAATGGAATGAAATTGTGTTTAAAAGATTGTAAAATGTGAATTTCCTTGAAGAAATTTTTTGAGCATTTCTGTGTGCTTGCAAAGAATGTAATGGATGTGGATCTTTGACTTCACAGAATTTGTGTTGTGCTTCATTCTGAAAGAAAATACAAAGGTGTATCAGCAGTGATTTGTGTGAAATCATATATTTTTCAAGGAATTT
>TC1A_PIN
ATTTGAAGCTTAGATTCTTGGAAAGCTAATTTTGAAGTGCTGAAAAAGGGATCCTAGTATGCTTGCTTGATTCATCGATTTCTTTTGGCTCTTGGATAGAATGAGAGCAAAATGGAATGAAATTGTGTTTAAAAGATTGTAAAATTTGAATTTCCTTGAAGAAATTTTTTGAGCATTTYTGTRTGCTTGCAAAGAATGTAATGGATGTGGATCTTTGACTTCACAGAATTTGTGTTGTGCTTCATTCTGAAAKAAAATACAAAGGTGTATCAGCAGTGATTTGTGTGAAATCATATATTTTTCAAGGAATTT
>TC1A_SYR
ATTTGAAGCTTAGATTCTTGGAAAGCTAATTTTGAAGTGCTGAAAAAGGGATCCTAGTATGCTTGCTTGATTCATCGATTTCTTTTGGCTCTTGGATAGAATGAGAGCAAAATGGAATGAAATTGTGTTTAAAAGATTGTAAAATTTGAATTTCCTTGAAGAAATTTTTTGAGCATTTTTGTATGCTTGCAAAGAATGTAATGGATGTGGATCTTTGACTTCACAGAATTTGTGTTGTGCTTCATTCTGAAATAAAATACAAAGGTGTATCAGCAGTGATTTGTGTGAAATCATATATTTTTCAAGGAATTT
>TC1A_LAG
ATTTGAAGCTTAGATTCTTGGAAAGCTAATTTTGAAGTGCTGAAAAAGGGATCCTAGTATGCTTGCTTGATTCATCGATTTCTTTTGGCTCTTGGATAGAATGAGAGCAAAATGGAATGAAATTGTGTTTAAAAGATTGTAAAATTTGAATTTCCTTGAAGAAATTTTTTGAGCATTTTTGTATGCTTGCAAAGAATGTAATGGATGTGGATCTTTGACTTCACAGAATTTGTGTTGTGCTTCATTCTGAAATAAAATACAAAGGTGTATCAGCAGTGATTTGTGTGAAATCATATATTTTTCAAGGAATTT
>TC1A_VSF
ATTTGAAGCTTAGATTCTTGGAAAGCTAATTTTGAAGTGCTGAAAAAGGGATCCTAGTATGCTTGCTTGATTCATCGATTTCTTTTGGCTCTTGGATAGAATGAGAGCAAAATGGAATGAAATTGTGTTTAAAAGATTGTAAAATTTGAATTTCCTTGAAGAAATTTTTTGAGCATTTTTGTATGCTTGCAAAGAATGTAATGGATGTGGATCTTTGACTTCACAGAATTTGTGTTGTGCTTCATTCTGAAATAAAATACAAAGGTGTATCAGCAGTGATTTGTGTGAAATCATATATTTTTCAAGGAATTT
>TC1A_TEU
ATTTGAAGCTTAGATTCTTGGAAAGCTAATTTTGAAGTGCTGAAAAAGGGATCCTAGTATGCTTGCTTGATTCATCGATTTCTTTTGGCTCTTGGATAGAATGAGAGCAAAATGGAATGAAATTGTGTTTAAAAGATTGTAAAATTTGAATTTCCTTGAAGAAATTTTTTGAGCATTTTTGTATGCTTGCAAAGAATGTAATGGATGTGGATCTTTGACTTCACAGAATTTGTGTTGTGCTTCATTCTGAAATAAAATACAAAGGTGTATCAGCAGTGATTTGTGTGAAATCATATATTTTTCAAGGAATTT
>TC1A_LAC
ATTTGAAGCTTAGATTCTTGGAAAGCTAATTTTGAAGTGCTGAAAAAGGGATCCTAGTATGCTTGCTTGATTCATCGATTTCTTTTGGCTCTTGGATAGAATGAGAGCAAAATGGAATGAAATTGTGTTTAAAAGATTGTAAAATTTGAATTTCCTTGAAGAAATTTTTTGAGCATTTTTGTATGCTTGCAAAGAATGTAATGGATGTGGATCTTTGACTTCACAGAATTTGTGTTGTGCTTCATTCTGAAATAAAATACAAAGGTGTATCAGCAGTGATTTGTGTGAAATCATATATTTTTCAAGGAATTT
>TC1A_LAS
ATTTGAAGCTTAGATTCTTGGAAAGCTAATTTTGAAGTGCTGAAAAAGGGATCCTAGTATGCTTGCTTGATTCATCGATTTCTTTTGGCTCTTGGATAGAATGAGAGCAAAATGGAATGAAATTGTGTTTAAAAGATTGTAAAATTTGAATTTCCTTGAAGAAATTTTTTGAGCATTTTTGTATGCTTGCAAAGAATGTAATGGATGTGGATCTTTGACTTCACAGAATTTGTGTTGTGCTTCATTCTGAAATAAAATACAAAGGTGTATCAGCAGTGATTTGTGTGAAATCATATATTTTTCAAGGAATTT
>TC1A_LAP
ATTTGAAGCTTAGATTCTTGGAAAGCTAATTTTGAAGTGCTGAAAAAGGGATCCTAGTATGCTTGCTTGATTCATCGATTTCTTTTGGCTCTTGGATAGAATGAGAGCAAAATGGAATGAAATTGTGTTTAAAAGATTGTAAAATKTGAATTTCCTTGAAGAAATTTTTTGAGCATTTYTGTRTGCTTGCAAAGAATGTAATGGATGTGGATCTTTGACTTCACAGAATTTGTGTTGTGCTTCATTCTGAAAKAAAATACAAAGGTGTATCAGCAGTGATTTGTGTGAAATCATATATTTTTCAAGGAATTT
>TC1A_VSD
ATTTGAAGCTTAGATTCTTGGAAAGCTAATTTTGAAGTGCTGAAAAAGGGATCCTAGTATGCTTGCTTGATTCATCGATTTCTTTTGGCTCTTGGATAGAATGAGAGCAAAATGGAATGAAATTGTGTTTAAAAGATTGTAAAATTTGAATTTCCTTGAAGAAATTTTTTGAGCATTTTTGTATGCTTGCAAAGAATGTAATGGATGTGGATCTTTGACTTCACAGAATTTGTGTTGTGCTTCATTCTGAAATAAAATACAAAGGTGTATCAGCAGTGATTTGTGTGAAATCATATATTTTTCAAGGAATTT
>TC1A_TRE
ATTTGAAGCTTAGATTCTTGGAAAGTTAATTTTGAAGTGCTGAAAAAGGGGTCCTAGTATGCTTGCTTGATTCATCGATTTCTTTTGGCTCTTGGATAGAATGAGAGCAAAATGGAATGAAATTGTGTTTAAAAAATTGTAAAATTTGAATTTCCTTGAAGAAATTTTTTGAGCATTTCTGTGTGCTTGCAAAGAATGTAATGGGTGTGGATCTTTGACTTCACAGAATTTGTGTTGTGCTTCATTCTGAA?????????????????????????????????????????????????????????????
>TC1A_TRE2
ATTTGAAGCTTAGATTCTTGGAAAGTTAATTTTGAAGTGCTGAAAAAGGGGTCCTAGTATGCTTGCTTGATTCATCGATTTCTTTTGGCTCTTGGATAGAATGAGAGCAAAATGGAATGAAATTGTGTTTAAAAAATTGTAAAATTTGAATTTCCTTGAAGAAATTTTTTGAGCATTTCTGTGTGCTTGCAAAGAATGTAATGGGTGTGGATCTTTGACTTCACAGAATTTGTGTTGTGCTTCATTCTGAA?????????????????????????????????????????????????????????????
>TC1A_AES2
ATTTGAAGCTTAGATTCTTGGAAAGTTAATTTTGAAGTGCTGAAAAAGGGGTCCTAGTATGCTTGCTTGATTCAKCGATTTCTTTTGGCTCTTGGATAGAATGAGAGCAAAATGGAATGAAATTGTGTTTAAAAAATTGTAAAATTTGAATTTCCTTGAAGAAATTTTTTGAGCATTTCTGTGTGCTTGCAAAGAATGTAATGGATGTGGATCTTTGACTTCACAGAATTTGTGTTGTGCTTCATTCTGAA?????????????????????????????????????????????????????????????
>TC1A_AES3
ATTTGAAGCTTAGATTCTTGGAAAGTTAATTTTGAAGTGCTGAAAAAGGGGTCCTAGTATGCTTGCTTGATTCATCGATTTCTTTTGGCTCTTGGATAGAATGAGAGCAAAATGGAATGAAACTGTGTTTAAAAAATTGTAAAATTTGAATTTCCTTGAAGAAATTTTTTGAGCATTTCTGTGTGCTTGCAAAGAATGTAATGGATGTGGATCTTTGACTTCACAGAATTTGTGTTGTGCTTCATTCTGAA?????????????????????????????????????????????????????????????
>TC1A_THU2
ATTTGAAGCTTAGATTCTTGGAAAGYTAATTTTGAAGTGCYGAAAAAGGGRTCCTAGTATGCTTGCTTGATTCATCGATTTCTTTTGGCTCTTGGATAGAATGAGAGCARAATGGAATGAAATTGTGTTTAAAAAATTGTAAAATTTGAATTTCCTTGAAGAAATTTTTTGAGCATTTCTGTGTGCTTGCAAAGAATGYAATRGATGTGGATCTTTGACTTCACAGAATTTGTGTTGTGCTTCATTCTGAA?????????????????????????????????????????????????????????????
>TC1A_YES
ATTTGAAGCTTAGATTCTTGGAAAGYTAATTTTGAAGTGCYGAAAAAGGGRTCCTAGTATGCTTGCTTGATTCATCGATTTCTTTTGGCTCTTGGATAGAATGAGAGCAAAATGGAATGAAATTGTGTTTAAAARATTGTAAAATTTGAATTTCCTTGAAGAAATTTTTTGAGCATTTCTGTGTGCTTGCAAAGAATGTAATGGATGTGGATCTTTGACTTCACAGAATTTGTGTTGTGCTTCATTCTGAA?????????????????????????????????????????????????????????????
>TC1A_MUS2
ATTTGAAGCTTAGATTCTTGGAAAGTTAATTTTGAAGTGCTGAAAAAGGGGTCCTACTATGCTTGCTTGATTCATCGATTTCTTTTGGCTCTTGGATAGAATGAGAGCAAAATGGAATGAAATTGTGTTTAATAAATTGTTAAATTTGAATTTCCTTGAAAWTTTTTTTTGAGCATTTCTGTGTGCTTGCAAAGAATGTAATGGATGTGGATCTTTGACTTCACAGAATTTGTGTTGTGCTTCATTCTGAA?????????????????????????????????????????????????????????????
