# Supplementary material for: Species relationships within the genus Vitis based on molecular and morphological data
Source: PLoS One. 2023 Jul 31;18(7):e0283324. doi: 10.1371/journal.pone.0283324 (PMC10389703; doi:10.1371/journal.pone.0283324)
Supplement: S1 Data — (ZIP) [file pone.0283324.s016.zip › TC1B.fasta]

>TC1B_COR
CAACAACAGAATAAYTTTGASCTGACYTTAAGCAACCTCTAAATTKTAACAACAAAGCCTATTGTMTTGCAGATTCAATTTATCATTGGAAATTAAAATGCATTGCATTACCAACAGGTTCTCCTAGAWGCTTCYRAAAAAAGACTCAATGACAYGACATGTAAATATTTGCACACCAAATATGCATTCAAAGAARTAAATTGGATTACTTRTTARTGATGCRTGCTTCAYTCTTATCATTCCTTCTCAGTTTASAACAGAACACTATGTTCAGAACACRCCTTTTTTTGGTTGYAGTTACTAATATAAAATTCAACTAATTA
>TC1B_TEU
CAACAACAGAAGAACTTTGACCTGACTTTAAGCAACCTCGAAATTTTAACAACAAAGCCTATTGTATTGCAGATTCAATTTATCATTGGAAATTAAAATGCATTGTATTACCAACAGGTTCTCCTAGATGCTTCTAAAAAAAGACTCAATGACATGACATGTAAATATTTGCACACCAAATATGCATTCAAAGAAATAAATTGGATTACTTATTAATGATGCATGCTTCATTCTTATCATTCCTTCTCAGTTTACAACAGAACACTATGTTCAGAACACACCTTTTTTTGGTTGTAGTTACTAATATAAAATTCAACTAATTA
>TC1B_FLE
CAACAACAGAAGAACTTTGASCTGACTTTAAGCAACCTCTAAATTKTAACAACAAAGCCTWTTGTMTTGCAGATTCAATTTATCATTGGAAATTAAAATGCATTGCATTACCAACAGGTTCTCCTAGAWGCTTCTAAAAAAAGACTCAATGACATGACATGTAAATATTTGCACACCAAATATGCATTCAAAGAARTAMATTGGATTACTTRTTAATGATGCATGCTTCAYTCTTATCATTCCTTCTCAGTTTACAACAGAACACTATGTTCAGAACACACCTTTTTTTGGTTGTAGTTACTAATATAAAATTCAACTAATTA
>TC1B_BER6
CAACAACAGAAGAACTTTGACCTGACTTTAAGCAACCTCTAAATTKTAACAACAAAGCCTATTGTMTTGCAGATTCAATTTATCATTGGAAATTAAAATGCATTGCATTACCAACAGGTTCTCCTAGATGCTTCTAAAAAAAGACTCAATGACATGACWTGTAAATATTTGCACACCAAATATGCATTCAAAGAAATAAATTGGATTACTTGYTAATGATGCATGYTTCACTCTTATCATTCCTTCTCAGTTTACAACAGAACACTATGTTCAGAACAMACCTTTTTTTGGTTRTAGTTACTAATATAAAATTCAACTAATTA
>TC1B_RIP5
CAACAACAGAAGAACTTTGACCTGACTTTAAGCAACCTCTAAATTTTAACAACAAAGCCTATTGTATTGCAGATTCAATTTATCATTGGAAATTAAAATGCATTGCATTACCAACAGGTTCTCCTAGATGCTTCAAAAAAAAGACTCAATGACATGACATGTAAATATTTGCACACCAAATATGCATTCAAAGAAATAAATTGGATTACTTATTAATGATGCATGCTTCATTCTTATCATTCCTTCTCAGTTTACAACAGAACACTATGTTCAGAACGCACCTTTTTTTGGTTGTAGTTACTAATATAAAATTCAACTAATTA
>TC1B_DAV
CAACAACAGAAGAACTTTGAGCTGACTTTAAGCAACCTCTAAATTGTAACAACAAAGCCTATTGTCTTGCAGATTCAATTTATCATTGGAAATTAAAATGCATTGCATTACCAACAGGTTCTCCTAGAAGCTTCTAAAAAAAGACTCAATGACATGACATGTAAATATTTGCACACCAAATATGCATTCAAAGAAGTAAATTGGATTACTTGTTAATGATGCATGCTTCACTCTTATCATTCCTTCTCAGTTTAGAACAGAACACTATGTTCAGAACACACCTTTTTTTGGTTGTAGTTACTAATATAAAATTCAACTAATTA
>TC1B_ARZ
CAACAACAGAAGAACTTTGACCTGACTTTAAGCAACCTCTAAATTTTAACAACAAAGCCTATTGTATTGCAGATTCAATTTATCATTGGAAATTAAAATGCATTGCATTACCAACAGGTTCTCCTAGATGCTTCAAAAAAAAGACTCAATGACATGACATGTAAATATTTGCACACCAAATATGCATTCAAAGAAATAAATTGGATTACTTATTAATGATGCATGCTTCATTCTTATCATTCCTTCTCAGTTTACAACAGAACACTATGTTCAGAACACACCTTTTTTTGGTTGTAGTTACTAATATAAAATTCAACTAATTA
>TC1B_GRE
CAACAACAGAAGAACTTTGACCTGACTTTAAGCGACCTCTAAATTTTAACAACAAAGCCTATTGTATTGCAGATTCAATTTATCATTGGAAATTAAAATGCATTGCATTACCAACAGGTTCTCCTAGATGCTTCTAAAAAAAGATTCAATGACATGACATGTAAATATTTGCACACCAAATATGCATTCAAAGAAATAAATTGGATTACTTATTAATGATGCATGCTTCATTCTTATCATTCCTTCTCAGTTTACAACAGAACACTATGTTCAGAACACACCTTTTTTTGGTTATAGTTACTAATATAAAATTCAACTAATTA
>TC1B_RUB
CAACAACAGAAGAACTTTGACCTGACTTTAAGCAACCTCTAAATTTTAACAACAAAGCCTATTGTATTGCAGATTCAATTTATCATTGGAAATTAAAATGCATTGCATTACCAACAGGTTCTCCTAGATGCTTCTAAAAAAAGACTCAATGACATGACATGTAAATATTTGCACACCAAATATGCATTCAAAGAAATAAATTGGATTACTTATTAATGATGCATGCTTCATTCTTATCATTCCTTCTCAGTTTACAACAGAACACTATGTTCAGAACACACCTTTTTTTGGTTGTAGTTACTAATATAAAATTCAACTAATTA
>TC1B_CIN3
CAAMAACAGAAGAACTTTGACCTGACTTTAAGCAACCTCTAAATTTTAACAACAAAGCCTATTGTATTGCAGATTCAATTTATCATTGGAAATTAAAATGCATTGCATTACCAACAGGTTCTCCTAGATGCTTCTAAAAAAAGACTCAATGACATGACATGTAAATATTTGCACACCAAATATGCATTCAAAGAAATAAATTGGATTACTTATTAATGATGCATGCTTCATTCTTATCATTCCTTCTCAGTTTACAACAGAACACTATGTTCAGAACACACCTTTTTTTGGTTGTAGTTACTAATATAAAATTCAACTAATTA
>TC1B_PEN
CAACAACAGAAGAACTTTGAGCTGACTTTAAGCAACCTCTAAATTGTAACAACAAAGCCTATTGTCTTGCAGATTCAATTTATCATTGGAAATTAAAATGCATTGCATTACCAACAGGTTCTCCTAGAAGCTTCTAAAAAAAGACTCAATGACATGACATGTAAATATTTGCACACCAAATATGCATTCAAAGAAGTAAATTGGATTACTTGTTARTGATGCATGCTTCACTCTTATCATTCCTTCTCAGTTTAGAACAGAACACTATGTTCAGAACACACCTTTTTTTGGTTGTAGTTACTAATATAAAATTCAACTAATTA
>TC1B_RIP2
CAACAACAGAAGAACTTTGACCTGACTTTAAGCAACCTCTAAATTTTAACAACAAAGCCTATTGTATTGCAGATTCAATTTATCATTGGAAATTAAAATGCATTGCATTACCAACAGGTTCTCCTAGATGCTTCAAAAAAAAGACTCAATGACATGACATGTAAATATTTGCACACCAAATATGCATTCAAAGAAATAAATTGGATTACTTATTAATGATGCATGCTTCATTCTTATCATTCCTTCTCAGTGTACAACAGAACACTATGTTCAGAACACACCTTTTTTTGGTTGTAGTTACTAATATAAAATTCAACTAATTA
>TC1B_LAS
CAACAACAGAAGAACTTTGACCTGACTTTAAGCAACCTCGAAATTTTAACAACAAAGCCTATTGTATTGCAGATTCAATTTATCATTGGAAATTAAAATGCATTGTATTACCAACAGGTTCTCCTAGATGCTTCTAAAAAAAGACTCAATGACATGACATGTAAATATTTGCACACCAAATATGCATTCAAAGAAATAAATTGGATTACTTATTAATGATGCATGCTTCATTCTTATCATTCCTTCTCAGTTTACAACAGAACACTATGTTCAGAACACACCTTTTTTTGGTTGTAGTTACTAATATAAAATTCAACTAATTA
>TC1B_LAB
CAACAACAGAAGAACTTTGACCTGACTTTAAGCAACCTCTAAATTTTAACAACAAAGMSTATTGTATTGCAGATTCAATTTATCATTGGAAATTAAAATGCATTGCATTACCAACAGGTTCTCCTAGATGCTTCTAAAAAAAGACTCAATGACATGACATGTAAATATTTGCACACCAAATATGCATTCAAAGAAATAMATTGGATTACTTATTAATGATGCATGCTTCATTCTTATCATTCCTTCTCAGTTTACAACAGAACACTATGTTCAGAACACACCTTTTTTTGGTTGTAGTTACTAATATAAAATTCAACTAATTA
>TC1B_BER9
CAACAACAGAAGAACTTTGACCTGACTTTAAGCAACCTCTAAATTTTAACAACAAAGCCTATTGTATTGCAGATTCAATTTATCATTGGAAATTAAAATGCATTGCATTACCAACAGGTTCTCCTAGATGCTTCTAAAAAAAGACTCAATGACATGACTTGTAAATATTTGCACACCAAATATGCATTCAAAGAAATAAATTGGATTACTTGTTAATGATGCATGCTTCACTCTTATCATTCCTTCTCAGTTTACAACAGAACACTATGTTCAGAACACACCTTTTTTTGGTTGTAGTTACTAATATAAAATTCAACTAATTA
>TC1B_PIN
CAACAACAGAAGAACTTTGACCTGACTTTAAGCAACCTCTAAATTTTAACAACAAAGCCTATTGTATTGCAGATTCAATTTATCATTGGAAATTAAAATGCATTGYATTACCAACAGGTTCTCCTAGATGCTTCTAAAAAAAGACTCAATGACATGACATGTAAATATTTGCACACCAAATATGCATTCAAAGAAATAAATTGGATTACTTATTAATGATGCATGCTTCATTCTTATCATTCCTTCTCAGTTTACAACAGAACACTATGTTCAGAACACACCTTTTTTTGGTTGTAGTTACTAATATAAAATTCAACTAATTA
>TC1B_CAB
CAACAACARAAGAACTTTGACCTGACTTTAAGCAACCTCTAAATTTTAACAACAAAGCCTATTGTATTGCAGATTCAATTTATCATTGSAAATTAAAATGCATTGYATTACCAACAGGTTCTCCTAGATGCTTCTAAAAAAAGACTCAATGACATGACATGTAAATATTTGCACACCAAATATGCATTCAAAGAAATAAATTGGATTACTTATTAATGATGCATGCTTCATTCTTATCATTCCTTCTCAGTTTACAACAGAACACTATGTTCAGAACACACCTTTTTTTGGTTGTAGTTACTAATATAAAATTCAACTAATTA
>TC1B_RUP1
CAACAACAGAAGAACTTTGACCTGACTTTAAGCAACCTCTAAATTTTAACAACAAAGCCTATTGTATTGCAGATTCAATTTATCATTGGAAATTAAAATGCATTGCATTACCAACAGGTTCTCCTAGATGCTTCAAAAAAAAGACTCAAYGACATGACATGTAAATATTTGCACACCAAATATGCATTCAAAGAAATAAATTGGATTACTTATTAATGATGCATGCTTCATTCTTATCATTCCTTCTCAGTTTACAACAGAACACTATGTTCAGAACACACCTTTTTTTGGTTGTAGTTACTAATATAAAATTCAACTAATTA
>TC1B_MON
CAACAACAGAATAACTTTGACCTGACTTTAAGCAACCTCTAAATTKTAACAACAAAGCCTATTGTMTTGCAGATTCAATTTATCATTGGAAATTAAAATGCATTGCATTACCAACAGGTTCTCCTAGATGCTTCTAAAAAAAGAYTCAATGACATGACATGTAAATATTTGCACACCAAATATGCATTCAAAGAAATAAATTGGATTACTTRTTARTGATGCATGYTTCAYTCTTATCATTCCTTCTCAGTTTACAACAGAACACTATGTTCAGAACAMACCTTTTTTTGGTTRTAGTTACTAATATAAAATTCAACTAATTA
>TC1B_RIP7
CAACAACAGAAGAACTTTGACCTGACTTTAAGCAACCTCTAAATTTTAACAACAAAGCCTATTGTATTGCAGATTCAATTTATCATTGGAAATTAAAATGCATTGCATTACCAACAGGTTCTCCTAGATGCTTCWAAAAAAAGACTCAATGACATGACATGTAAATATTTGCACACCAAATATGCATTCAAAGAAATAMATTGGATTACTTATTAATGATGCATGCTTCATTCTTATCATTCCTTCTCAGTTTACAACAGAACACTATGTTCAGAACRCACCTTTTTTTGGTTGTAGTTACTAATATAAAATTCAACTAATTA
>TC1B_SYR
CAACAACAGAAGAACTTTGACCTGACTTTAAGCAACCTCGAAATTTTAACAACAAAGCCTATTGTATTGCAGATTCAATTTATCATTGGAAATTAAAATGCATTGTATTACCAACAGGTTCTCCTAGATGCTTCTAAAAAAAGACTCAATGACATGACATGTAAATATTTGCACACCAAATATGCATTCAAAGAAATAAATTGGATTACTTATTAATGATGCATGCTTCATTCTTATCATTCCTTCTCAGTTTACAACAGAACACTATGTTCAGAACACACCTTTTTTTGGTTGTAGTTACTAATATAAAATTCAACTAATTA
>TC1B_CHA
CAACAACAGAAGAACTTTGACCTGACTTTAAGCAACCTCTAAATTTTAACAACAAAGCCTATTGTATTGCAGATTCAATTTATCATTGGAAATTAAAATGCATTGCATTACCAACAGGTTCTCCTAGATGCTTCTAAAAAAAGACTCAATGACATGACATGTAAATATTTGCACACCAAATATGCATTCAAAGAAATAMATTGGATTACTTRTTAATGATGCATGCTTCAYTCTTATCATTCCTTCTCAGTTTACAACAGAACACTAYGTTCAGAACAMACCTTTTTTTGGTTGTAGTTACTAATATAAAATTCAACTAATTA
>TC1B_BER8
CAACAACAGAAGAACTTTGACCTGACTTTAAGCAACCTCTAAATTTTAACAACAAAGCCTATTGTATTGCAGATTCAATTTATCATTGGAAATTAAAATGCATTGCATTACCAACAGGTTCTCCTAGATGCTTCTAAAAAAAGACTCAATGACATGACTTGTAAATATTTGCACACCAAATATGCATTCAAAGAAATAAATTGGATTACTTGTTAATGATGCATGCTTCACTCTTATCATTCCTTCTCAGTTTACAACAGAACACTATGTTCAGAACACACCTTTTTTTGGTTGTAGTTACTAATATAAAATTCAACTAATTA
>TC1B_PIA
CAACAACAGAAGAACTTTGASCTGACTTTAAGCAACCTCTAAATTKTAACAACAAAGCCTATTGTMTTGCAGATTCAATTTATCATTGGAAATTAAAATGCATTGCATTACCAACAGGTTCTCCTAGAWGCTTCTAAAAAAAGACTCAATGACATGACATGTAAATATTTGCACACCAAATATGCATTCAAAGAAATAAATTGGATTACTTRTTAATGATGCATGCTTCAYTCTTATCATTCCTTCTCAGTTTASAACAGAACACTATGTTCAGAACACACCTTTTTTTGGTTGTAGTTACTAATATAAAATTCAACTAATTA
>TC1B_FOL
CAACAACAGAAGAACTTTGACCTGACTTTAAGCAACCTCKAAATTTTAACAACAAAGCCTATTGTATTGCAGATTCAATTTATCATTGGAAATTAAAATGCATTGYATTACCAACAGGTTCTCCTAGATGCTTCTAAAAAAAGACTCAATGACATGACATGTAAATATTTGCACACCAAATATGCATTCAAAGAAATAAATTGGATWACTTATTAATGATGCATGCTTCATTCTTATCATTCCTTCTCAGTTTACAACAGAACACTATGTTCAGAACACACCTTTTTTTGGTTGTAGTTACTAATATAAAATTCAACTAATTA
>TC1B_RIP6
CAACAACAGAAGAACTTTGACCTGACTTTAAGCAACCTCTAAATTTTAACAACAAAGCCTATTGTATTGCAGATTCAATTTATCATTGGAAATTAAAATGCATTGCATTACCAACAGGTTCTCCTAGATGCTTCWAAAAAAAGACTCAATGACATGACATGTAAATATTTGCACACCAAATATGCATTCAAAGAAATAMATTGGATTACTTATTAATGATGCATGCTTCATTCTTATCATTCCTTCTCAGTKTACAACAGAACACTATGTTCAGAACACACCTTTTTTTGGTTGTAGTTACTAATATAAAATTCAACTAATTA
>TC1B_RUP2
CAACAACAGAAGAAYTTTGASCTGACTTTAAGCAACCTCTAAATTKTAACAACAAAGCCTATTGTMTTGCAGATTCAATTTATCATTGGAAATTAAAATGCATTGCATTACCAACAGGTTCTCCTAGAWGCTTCWAAAAAAAGACTCAAYGACATGACATGTAAATATTTGCACACCAAATATGCATTCAAAGAARTAAATTGGATTACTTRTTAATGATGCATGCTTCAYTCTTATCATTCCTTCTCAGTTTASAACAGAACACTATGTTCAGAACACRCCTTTTTTTGGTTGTAGTTACTAATATAAAATTCAACTAATTA
>TC1B_VSF
CAACAACAGAAGAACTTTGACCTGACTTTAAGCAACCTCGAAATTTTAACAACAAAGCCTATTGTATTGCAGATTCAATTTATCATTGGAAATTAAAATGCATTGTATTACCAACAGGTTCTCCTAGATGCTTCTAAAAAAAGACTCAATGACATGACATGTAAATATTTGCACACCAAATATGCATTCAAAGAAATAAATTGGATTACTTATTAATGATGCATGCTTCATTCTTATCATTCCTTCTCAGTTTACAACAGAACACTATGTTCAGAACACACCTTTTTTTGGTTGTAGTTACTAATATAAAATTCAACTAATTA
>TC1B_CAR
CAACAACAGAAGAACTTTGACCTGACTTTAAGCAACCTCTAAATTTTAACAACAAAGCCTATTGTATTGCAGATTCAATTTATCATTGGAAATTAAAATGCATTGCATTACCAACAGGTTCTCCTAGATGCTTCTAAAAAAAGACTCAATGACATGACATGTAAATATTTGCACACCAAATATGCATTCAAAGAAATAAATTGGATTACTTATTWATGATGCATGCTTCATTCTTATCATTCCTTCTCAGTTTACAACAGAACACTATGTTCAGAACACACCTTTTTTTGGTTGTAGTTACTAATATAAAATTCAACTAATTA
>TC1B_RIP9
CAACAACAGAAGAACTTTGACCTGACTTTAAGCAACCTCTAAATTTTAACAACAAAGCCTATTGTATTGCAGATTCAATTTATCATTGGAAATTAAAATGCATTGCATTACCAACAGGTTCTCCTAGATGCTTCAAAAAAAAGACTCAATGACATGACATGTAAATATTTGCACACCAAATATGCATTCAAAGAAATAAATTGGATTACTTATTAATGATGCATGCTTCATTCTTATCATTCCTTCTCAGTKTACAACAGAACACTATGTTCAGAACRCACCTTTTTTTGGTTGTAGTTACTAATATAAAATTCAACTAATTA
>TC1B_BAL
CAATAACAGAAGAACTTTGAGCTGACTTTAAGCAACCTCTAAATTGTAACAACAAAGCCTATTGTCTTGCAGATTCAATTTATCATTGGAAATTAAAATGCATTGCATTACCAACAGGTTCTCCTAGAAGCTTCTAAAAAAAGACTCAATGACATGACATGTAAATATTTGCACACCAAATATGCATTCAAAGAAGTAAATTGGATTACTTGTTAATGATGCATGCTTCACTCTTATCATTCCTTCTCAGTTTAGAACAGRACACTATGTTCAGAACACACCTTTTTTTGGTTGTAGTTACTAATATAAAATTCAACTAATTA
>TC1B_COI
CAACAACAGAAGAACTTTGAGCTGACTTTAAGCAACCTCTAAATTGTAACAACAAAGCCTATTGTCTTGCAGATTCAATTTATCATTGGAAATTAAAATGCATTGCATTACCAACAGGTTCTCCTAGAAGCTTCTAAAAAAAGACTCAATGACATGACATGTAAATATTTGCACACCAAATATGCATTCAAAGAAGTAAATTGGATTACTTGTTAATGATGCATGCTTCACTCTTATCATTCCTTCTCAGTTTAGAACAGAACACTATGTTCAGAACACACCTTTTTTTGGTTGTAGTTACTAATATAAAATTCAACTAATTA
>TC1B_RIP4
CAACAACAGAAGAACTTTGACCTGACTTTAAGCAACCTCTAAATTTTAACAACAAAGCCTATTGTATTGCAGATTCAATTTATCATTGGAAATTAAAATGCATTGCATTACCAACAGGTTCTCCTAGATGCTTCAAAAAAAAGACTCAATGACATGACATGTAAATATTTGCACACCAAATATGCATTCAAAGAAATAAATTGGATTACTTATTAATGATGCATGCTTCATTCTTATCATTCCTTCTCAGTTTACAACAGAACACTATGTTCAGAACACACCTTTTTTTGGTTGTAGTTACTAATATAAAATTCAACTAATTA
>TC1B_CIN1
CAACAACAGAAGAACTTTGACCTGACTTTAAGCAACCTCTAAATTTTAACAACAAAGCCTATTGTATTGCAGATTCAATTTATCATTGGAAATTAAAATGCATTGCATTACCAACAGGTTCTCCTAGATGCTTCTAAAAAAAGACTCAATGACATGACATGTAAATATTTGCACACCAAATATGCATTCAAAGAAATAMATTGGATTACTTATTAATGATGCATGCYTCATTCTTATCATTCCTTCTCAGTTTACAACAGAACACTATGTTCAGAACACACCTTTTTTTGGTTGTAGTTACTAATATAAAATTCAACTAATTA
>TC1B_LAP
CAACAACAGAAGAACTTTGACCTGACTTTAAGCRACCTCTAAATTTTAACAACAAAGCCTATTGTATTGCAGATTCAATTTATCATTGGAAATTAAAATGCATTGYATTACCAACAGGTTCTCCTAGATGCTTCTAAAAAAAGACTCAATGACATGACATGTAAATATTTGCACACCAAATATGCATTCAAAGAAATAAATTGGATTACTTATTAATGATGCATGCTTCATTCTTATCATTCCTTCTCAGTTTACAACAGAACACTATGTTCAGAACACACCTTTTTTTGGTTGTAGTTACTAATATAAAATTCAACTAATTA
>TC1B_RUP3
CAACAACAGAAGAACTTTGACCTGACTTTAAGCAACCTCTAAATTTTAACAACAAAGCCTATTGTATTGCAGATTCAATTTATCATTGGAAATTAAAATGCATTGCATTACCAACAGGTTCTCCTAGATGCTTCWAAAAAAAGACTCAATGACATGACATGTAAATATTTGCACACCAAATATGCATTCAAAGAAATAAATTGGATTACTTATTAATGATGCATGCTTCATTCTTATCATTCCTTCTCAGTTTACAACAGAACACTATGTTCAGAACACACCTTTTTTTGGTTGTAGTTACTAATATAAAATTCAACTAATTA
>TC1B_AMU
CAACAACAGAAGAACTTTGAGCTGACTTTAAGCAACCTCTAAATTGTAACAACAAAGCCTATTGTCTTGCAGATTCAATTTATCATTGGAAATTAAAATGCATTGCATTACCAACAGGTTCTCCTAGAAGCTTCTAAAAAAAGACTCAATGACATGACATGTAAATATTTGCACACCAAATATGCATTCAAAGAAGTAAATTGGATTACTTGTTAATGATGCATGCTTCACTCTTATCATTCCTTCTCAGTTTAGAACAGAACACTATGTTCAGAACACACCTTTTTTTGGTTGTAGTTACTAATATAAAATTCAACTAATTA
>TC1B_ARM
CAACAACAGAAGAACTTTGAGCTGACTTTAAGCAACCTCTAAATTGTAACAACAAAGCCTATTGTCTTGCAGATTCAATTTATCATTGGAAATTAAAATGCATTGCATTACCAACAGGTTCTCCTAGAAGCTTCTAAAAAAAGACTCAATGACATGACATGTAAATATTTGCACACCAAATATGCATTCAAAGAAGTAAATTGGATTACTTGTTAATGATGCATGCTTCACTCTTATCATTCCTTCTCAGTTTAGAACAGAACACTATGTTCAGAACACACCTTTTTTTGGTTGTAGTTACTAATATAAAATTCAACTAATTA
>TC1B_LAC
CAACAACAGAAGAACTTTGACCTGACTTTAAGCAACCTCGAAATTTTAACAACAAAGCCTATTGTATTGCAGATTCAATTTATCATTGGAAATTAAAATGCATTGTATTACCAACAGGTTCTCCTAGATGCTTCTAAAAAAAGACTCAATGACATGACATGTAAATATTTGCACACCAAATATGCATTCAAAGAAATAAATTGGATTACTTATTAATGATGCATGCTTCATTCTTATCATTCCTTCTCAGTTTACAACAGAACACTATGTTCAGAACACACCTTTTTTTGGTTGTAGTTACTAATATAAAATTCAACTAATTA
>TC1B_BER4
CAACAACAGAAGAACTTTGACCTGACTTTAAGCAACCTCTAAATTTTAACAACAAAGCCTATTGTATTGCAGATTCAATTTATCATTGGAAATTAAAATGCATTGCATTACCAACAGGTTCTCCTAGATGCTTCTAAAAAAAGACTCAATGACATGACWTGTAAATATTTGCACACCAAATATGCATTCAAAGAAATAMATTGGATTACTTRTTAATGATGCATGCYTCAYTCTTATCATTCCTTCTCAGTTTACAACAGAACACTATGTTCAGAACACACCTTTTTTTGGTTGTAGTTACTAATATAAAATTCAACTAATTA
>TC1B_RUP4
CAACAACAGAAGAACTTTGACCTGACTTTAAGCAACCTCTAAATTTTAACAACAAAGCCTATTGTATTGCAGATTCAATTTATCATTGGAAATTAAAATGCATTGCATTACCAACAGGTTCTCCTAGATGCTTCWAAAAAAAGACTCAATGACATGACATGTAAATATTTGCACACCAAATATGCATTCAAAGAAATAMATTGGATTACTTATTAATGATGCATGCTTCATTCTTATCATTCCTTCTCAGTTTACAACAGAACACTATGTTCAGAACACACCTTTTTTTGGTTGTAGTTACTAATATAAAATTCAACTAATTA
>TC1B_BER2
CAACAACAGAAGAACTTTGACCTGACTTTAAGCAACCTCTAAATTTTAACAACAAAGCCTATTGTATTGCAGATTCAATTTATCATTGGAAATTAAAATGCATTGCATTACCAACAGGTTCTCCTAGATGCTTCTAAAAAAAGACTCAATGACATGACTTGTAAATATTTGCACACCAAATATGCATTCAAAGAAATAAATTGGATTACTTGTTAATGATGCATGCTTCACTCTTATCATTCCTTCTCAGTTTACAASAGAACACTATGTTCAGAACACACCTTTTTTTGGTTGTAGTTACTAATATAAAATTCAACTAATTA
>TC1B_BER1
CAACAACAGAAGAACTTTGACCTGACTTTAAGCAACCTCTAAATTTTAACAACAAAGCCTATTGTATTGCAGATTCAATTTATCATTGGAAATTAAAATGCATTGCATTACCAACAGGTTCTCCTAGATGCTTCTAAAAAAAGACTCAATGACATGACTTGTAAATATTTGCACACCAAATATGCATTCAAAGAAATAAATTGGATTACTTGTTAATGATGCATGCTTCACTCTTATCATTCCTTCTCAGTTTACAACAGAACACTATGTTCAGAACACACCTTTTTTTGGTTGTAGTTACTAATATAAAATTCAACTAATTA
>TC1B_DOA2
CAACAACAGAAGAACTTTGACCTGACTTTAAGCAACCTCTAAATTTTAACAACAAAGCCTATTGTATTGCAGATTCAATTTATCATTGGAAATTAAAATGCATTGCATTACCAACAGGTTCTCCTAGATGCTTCWAAAAAAAGACTCAATGACATGACATGTAAATATTTGCACACCAAATATGCATTCAAAGAAATAMATTGGATTACTTATTAATGATGCATGCTTCATTCTTATCATTCCTTCTCAGTTTACAACAGAACACTATGTTCAGAACACACCTTTTTTTGGTTGTAGTTACTAATATAAAATTCAACTAATTA
>TC1B_GAM
CAACAACAGAAGAACTTTGACCTGACTTTAAGCAACCTCKAAATTTTAACAACAAAGCCTATTGTATTGCAGATTCAATTTATCATTGGAAATTAAAATGCATTGYATTACCAACAGGTTCTCCTAGATGCTTCTAAAAAAAGACTCAATGACATGACATGTAAATATTTGCACACCAAATATGCATTCAAAGAAATAAATTGGATWACTTATTAATGATGCATGCTTCATTCTTATCATTCCTTCTCAGTTTACAACAGAACACTATGTTCAGAACACACCTTTTTTTGGTTGTAGTTACTAATATAAAATTCAACTAATTA
>TC1B_DOA1
CAACAACAGAAGAACTTTGACCTGACTTTAAGCAACCTCTAAATTTTAACAACAAAGCCTATTGTATTGCAGATTCAATTTATCATTGGAAATTAAAATGCATTGCATTACCAACAGGTTCTCCTAGATGCTTCWAAAAAAAGACTCAATGACATGACATGTAAATATTTGCACACCAAATATGCATTCAAAGAAATAAATTGGATTACTTRTTAATGATGCATGCTTCAYTCTTATCATTCCTTCTCAGTTTACAACAGAACACTAYGTTCAGAACAMACCTTTTTTTGGTTGTAGTTACTAATATAAAATTCAACTAATTA
>TC1B_CIN
CAACAACAGAAGAACTTTGACCTGACTTTAAGCAACCTCTAAATTTTAACAACAAAGMSTATTGTATTGCAGATTCAATTTATCATTGGAAATTAAAATGCATTGCATTACCAACAGGTTCTCCTAGATGCTTCTAAAAAAAGACTCAATGACATGACATGTAAATATTTGCACACCAAATATGCATTCAAAGAAATAAATTGGATTACTTATTWATGATGCATGCTTCATTCTTATCATTCCTTCTCAGTTTACAACAGAACACTATGTTCAGAACACACCTTTTTTTGGTTGTAGTTACTAATATAAAATTCAACTAATTA
>TC1B_LAG
CAACAACAGAAGAACTTTGACCTGACTTTAAGCAACCTCGAAATTTTAACAACAAAGCCTATTGTATTGCAGATTCAATTTATCATTGGAAATTAAAATGCATTGTATTACCAACAGGTTCTCCTAGATGCTTCTAAAAAAAGACTCAATGACATGACATGTAAATATTTGCACACCAAATATGCATTCAAAGAAATAAATTGGATTACTTATTAATGATGCATGCTTCATTCTTATCATTCCTTCTCAGTTTACAACAGAACACTATGTTCAGAACACACCTTTTTTTGGTTGTAGTTACTAATATAAAATTCAACTAATTA
>TC1B_CAN
CAACAACAGAAGAACTTTGACCTGACTTTAAGCAACCTCTAAATTTTAACAACAAAGCCTATTGTATTGCAGATTCAATTTATCATTGGAAATTAAAATGCATTGCATTACCAACAGGTTCTCCTAGATGCTTCTAAAAAAAGACTCAATGACATGACATGTAAATATTTGCACACCAAATATGCATTCAAAGAAATAAATTGGATTACTTGTTAATGATGCATGCTTCACTCTTATCATTCCTTCTCAGTTTACAACAGAACACTACGTTCAGAACAAACCTTTTTTTGGTTGTAGTTACTAATATAAAATTCAACTAATTA
>TC1B_BER3
CAACAACAGAAGAACTTTGACCTGACTTTAAGCAACCTCTAAATTTTAACAACAAAGCCTATTGTATTGCAGATTCAATTTATCATTGGAAATTAAAATGCATTGCATTACCAACAGGTTCTCCTAGATGCTTCWAAAAAAAGACTCAATGACATGACWTGTAAATATTTGCACACCAAATATGCATTCAAAGAAATAAATTGGATTACTTRTTAATGATGCATGCTTCAYTCTTATCATTCCTTCTCAGTKTACAACAGAACACTATGTTCAGAACACACCTTTTTTTGGTTGTAGTTACTAATATAAAATTCAACTAATTA
>TC1B_BER7
CAACAACAGAAGAACTTTGASCTGACTTTAAGCAACCTCTAAATTKWAACAACAAAGCCTATTGTMTTGCAGATTCAATTTATCATTGGAAATTAAAATGCATTGCATTACCAACAGGTTCTCCTAGAWGCTTCTAAAAAAAGACTCAATGACATGACWTGTAAATATTTGCACACCAAATATGCATTCAAAGAARTAAATTGGATTACTTGTTAATGATGCATGCTTCACTCTTATCATTCCTTCTCAGTTTASAACAGAAYACTATGTTCAGAACACACCTTTTTTTGGTTGTAGTTACTAATATAAAATTCAACTAATTA
>TC1B_MUS
CAACAACAGGAGAACTTTGACCTGACTTTAAGCAACCTCTAAATTGTAACAACAAAGCCTATTGTCTTGCAGATTCAATTTATCATTGGAAATTAAAATGCATTGCATTACCAACAGGTYCTCCTAGATGCTTCTAAAAAAAGACTCAATGACATGACATGTAAATATTTGCACACCAAATATGCATTCAAAGAAGTAAATTGGATTACTTGTTAATGATGCATGCTTCACTYTTATCATTCCTTCTCAGTTTAGAACAGAACGCTATGTTCAGAACACACCTTTTTTTGGTTGTAGTTACTAATATAAAATTCAACTAATTA
>TC1B_SIM
CAACAACAGAAKAACTTTGASCTGACTTTAAGCAACCTCTAAATTKWAACAACAAAGCCTATTGTMTTGCAGATTCAATTTATCATTGGAAATTAAAATGCATTGCATTACCAACAGGTTCTCCTAGAWGCTTCTGAAAAAAGACTCAATGACATGACATGTAAATATTTGCACACCAAATATGCATTCAAAGAARTAAATTGGATTACTTRTTARTGATGCATGCTTCAYTCTTATCATTCCTTCTCAGTTTASAACAGAAYACTATGTTCAGAACACACCTTTTTTTGGTTGYAGTTACTAATATAAAATTCAACTAATTA
>TC1B_THU
CAACAACAGAAGAACTTTGAGCTGACTTTAAGCAACCTCTAAATTGTAACAACAAAGCCTATTGTCTTGCAGATTCAATTTATCATTGGAAATTAAAATGCATTGCATTACCAACAGGTTCTCCTAGAAGCTTCTAAAAAAAGACTCAATGACATGACATGTAAATATTTGCACACCAAATATGCATTCAAAGAAGTAAATTGGATTACTTGTTAATGATGCATGCTTCACTCTTATCATTCCTTCTCAGTTTAGAACAGAACACTMTGTTCAGAACACACCTTTTTTTGGTTGTAGTTACTAATATAAAATTCAACTAATTA
>TC1B_AES
CAACAACAGAAGAACTTTGAGCTGACTTTAAGCAACCTCTAAATTGAAACAACAAAGCCTATTGTCTTGCAGATTCAATTTATCATTGGAAATTAAAATGCATTGCATTACCAACAGGTTCTCCTAGAAGCTTCTAAAAAAAGACTCAATGACATGACATGTAAATATTTGCACACCAAATATGCATTCAAAGAAGTAAATTGGATTACTTGTTAATGATGCATGCTTCACTCTTATCATTCCTTCTCAGTTTAGAACAGAATACYATGTTCAGAACACACCTTTTTTTGGTTGTAGTTACTAATATAAAATTCAACTAATTA
>TC1B_BER5
CAACAACAGAAGAACTTTGACCTGACTTTAAGCAACCTCTAAATTTTAACAACAAAGCCTATTGTATTGCAGATTCAATTTATCATTGGAAATTAAAATGCATTGCATTACCAACAGGTTCTCCTAGATGCTTCTAAAAAAAGACTCAATGACATGACWTGTAAATATTTGCACACCAAATATGCATTCAAAGAAATAMATTGGATTACTTRTTAATGATGCATGCYTCAYTCTTATCATTCCTTCTCAGTTTACAACAGAACACTATGTTCAGAACACACCTTTTTTTGGTTGTAGTTACTAATATAAAATTCAACTAATTA
>TC1B_RUP6
CAACAACAGAAGAAYTTTGASCTGACTTTAAGCAACCTCTAAATTGTAACAACAAAGCCTATTGTMTTGCAGATTCAATTTATCATTGGAAATTAAAATGCATTGCATTACCAACAGGTTCTCCTAGAWGCTTCWAAAAAAAGACTCAATGACATGACATGTAAATATTTGCACACCAAATATGCATTCAAAGAARTAAATTGGATTACTTRTTAATGATGCATGCTTCAYTCTTATCATTCCTTCTCAGTKTASAACAGAACACTATGTTCAGAACACRCCTTTTTTTGGTTGTAGTTACTAATATAAAATTCAACTAATTA
>TC1B_RIP1
CAACAACAGAAGAACTTTGACCTGACTTTAAGCAACCTCTAAATTTTAACAACAAAGCCTATTGTATTGCAGATTCAATTTATCATTGGAAATTAAAATGCATTGCATTACCAACAGGTTCTCCTAGATGCTTCAAAAAAAAGACTCAATGACATGACATGTAAATATTTGCACACCAAATATGCATTCAAAGAAATAAATTGGATTACTTATTAATGATGCATGCTTCATTCTTATCATTCCTTCTCAGTTTACAACAGAACACTATGTTCAGAACGCACCTTTTTTTGGTTGTAGTTACTAATATAAAATTCAACTAATTA
>TC1B_BET
CAACAACAGAAGAACTTTGAGCTGACTTTAAGCAACCTCTAAATTGTAACAACAAAGCCTATTGTCTTGCAGATTCAATTTATCATTGGAAATTAAAATGCATTGCATTACCAACAGGTTCTCCTAGAAGCTTCTAAAAAAAGACTCAATGACATGACATGTAAATATTTGCACACCAAATATGCATTCAAAGAAGTAAATTGGATTACTTGTTAATGATGSATGCTTCACTCTTATCATTCCTTCTCAGTTTAGAACAGAACACTATGTTCAGAACACACCTTTTTTTGGTTGTAGTTACTAATATAAAATTCAACTAATTA
>TC1B_RIP3
CAACAACAGAAGAACTTTGACCTGACTTTAAGCAACCTCTAAATTTTAACAACAAAGCCTATTGTATTGCAGATTCAATTTATCATTGGAAATTAAAATGCATTGCATTACCAACAGGTTCTCCTAGATGCTTCAAAAAAAAGACTCAATGACATGACATGTAAATATTTGCACACCAAATATGCATTCAAAGAAATAAATTGGATTACTTATTAATGATGCATGCTTCATTCTTATCATTCCTTCTCAGTGTACAACAGAACACTATGTTCAGAACACACCTTTTTTTGGTTGTAGTTACTAATATAAAATTCAACTAATTA
>TC1B_GIR
CAACAACAGAAGAACTTTGACCTGACTTTAAGCAACCTCTAAATTTTAACAACAAAGCCTATTGTATTGCAGATTCAATTTATCATTGGAAATTAAAATGCATTGCATTACCAACAGGTTCTCCTAGATGCTTCWAAAAAAAGACTCAATGACATGACATGTAAATATTTGCACACCAAATATGCATTCAAAGAAATAAATTGGATTACTTATTAATGATGCATGCTTCATTCTTATCATTCCTTCTCAGTTTACAACAGAACACTATGTTCAGAACACACCTTTTTTTGGTTGTAGTTACTAATATAAAATTCAACTAATTA
>TC1B_ROM
CAACAACAGAAGAACTTTGAGCTGACTTTAAGCAACCTCTAAATTGTAACAACAAAGCCTATTGTCTTGCAGATTCAATTTATCATTGGAAATTAAAATGCATTGCATTACCAACAGGTTCTCCTAGAAGCTTCTAAAAAAAGACTCAATGACATGACATGTAAATATTTGCACACCAAATATGCATTCAAAGAAGTAAATTGGATTACTTGTTAATGATGCATGCTTCACTCTTATCATTCCTTCTCAGTTTAGAACAGAACACTATGTTCAGAACACACCTTTTTTTGGTTGTAGTTACTAATATAAAATTCAACTAATTA
>TC1B_VSD
CAACAACAGAAGAACTTTGACCTGACTTTAAGCAACCTCGAAATTTTAACAACAAAGCCTATTGTATTGCAGATTCAATTTATCATTGGAAATTAAAATGCATTGTATTACCAACAGGTTCTCCTAGATGCTTCTAAAAAAAGACTCAATGACATGACATGTAAATATTTGCACACCAAATATGCATTCAAAGAAATAAATTGGATTACTTATTAATGATGCATGCTTCATTCTTATCATTCCTTCTCAGTTTACAACAGAACACTATGTTCAGAACACACCTTTTTTTGGTTGTAGTTACTAATATAAAATTCAACTAATTA
>TC1B_RIP8
CAACAACAGAAGAACTTTGACCTGACTTTAAGCAACCTCTAAATTTTAACAACAAAGCCTATTGTATTGCAGATTCAATTTATCATTGGAAATTAAAATGCATTGCATTACCAACAGGTTCTCCTAGATGCTTCAAAAAAAAGACTCAATGACATGACATGTAAATATTTGCACACCAAATATGCATTCAAAGAAATAAATTGGATTACTTATTAATGATGCATGCTTCATTCTTATCATTCCTTCTCAGTKTACAACAGAACACTATGTTCAGAACRCACCTTTTTTTGGTTGTAGTTACTAATATAAAATTCAACTAATTA
>TC1B_LON
CAACAACAGAAGAACTTTGACCTGACTTTAAGCAACCTCTAAATTTTAACAACAAAGCCTATTGTATTGCAGATTCAATTTATCATTGGAAATTAAAATGCATTGCATTACCAACAGGTTCTCCTAGATGCTTCWAAAAAAAGACTCAATGACATGACATGTAAATATTTGCACACCAAATATGCATTCAAAGAAATAAATTGGATTACTTATTAATGATGCATGCTTCATTCTTATCATTCCTTCTCAGTKTACAACAGAACACTATGTTCAGAACACACCTTTTTTTGGTTGTAGTTACTAATATAAAATTCAACTAATTA
>TC1B_CAL
CAACAACAGAAGAACTTTGACCTGACTTTAAGCAACCTCTAAATTTTAACAACAAAGCCTATTGTATTGCAGATTCAATTTATCATTGGAAATTAAAATGCATTGCATTACCAACAGGTTCTCCTAGATGCTTCTAAAAAAAGACTCAATGACATGACATGTAAATATTTGCACACCAAATATGCATTCAAAGAAATAAATTGGATTACTTGTTAATGATGCATGCTTCACTCTTATCATTCCTTCTCAGTTTACAACAGAACACTATGTTCAGAACACACCTTTTTTTGGTTGTAGTTACTAATATAAAATTCAACTAATTA
>TC1B_AES2
CAACAACAGAAGAACTTTGACCTGACTTTAAGCAACCTCTAAATTTTAACAACAAAGCCTATTGTATTGCAGATTCAATTTATCATTGGAAATTAAAATGCATTGCATTACCAACAGGTTCTCCTAGATGCTTCTAAAAAAAGACTCAATGACATGACATGTAAATATTTGCACACCAAATATGCATTCAAAGAAATAAATTGGATTACTTGTTAATGATGCATGCTTCACTCTTATCATTCCTTCTCAGTTTACAACAGAACACTATGTTCAGAACAAACCTTTTTCTGGTTGTAGTTACTAATATAAAATTCAACTAATTA
>TC1B_AES3
CAACAACAGAAGAACTTTGACCTGACTTTAAGCAACCTCTAAATTTTAACAACAAAGCCTATTGTATTGCAGATTCAATTTATCATTGGAAATTAAAATGCATTGCATTACCAACAGGTTCTCCTAGATGCTTCTAAAAAAAGACTCAATGACATGACATGTAAATATTTGCACACCAAATATGCATTCAAAGAAATAAATTGGATTACTTGTTAATGATGCATGCTTCACTCTTATCATTCCTTCTCAGTTTACAACAGAACACTATGTTCAGAACAAACCTTTTTCTGGTTGTAGTTACTAATATAAAATTCAACTAATTA
>TC1B_TRE
CAACAACAGAAGAACTTTGACCTGACTTTAAGCAACCTCTAAATTTTAACAACAAAGCCTATTGTATTGCAGATTCAATTTATCATTGGAAATTAAAATGCATTGCATTACCAACAGGTTCTCCTAGATGCTTCAAAAAAAAGACTCAATGACATGACATGTAAATATTTGCACACCAAATATGCWTTCAAAGAAATAAATTGGATTACTTATTAATGATGCATGCTTCATTCTTATCATTCCTTCTCAGTTTACAACAGAWCACTATGTTCAGAACACACCTTTTTTTGGTTGTAGTTACTAATATAAAATTCAACTAATTA
>TC1B_TRE2
CAACAACAGAAGAACTTTGACCTGACTTTAAGCAACCTCTAAATTTTAACAACAAAGCCTATTGTATTGCAGATTCAATTTATCATTGGAAATTAAAATGCATTGCATTACCAACAGGTTCTCCTAGATGCTTCAAAAAAAAGACTCAATGACATGACATGTAAATATTTGCACACCAAATATGCWTTCAAAGAAATAAATTGGATTACTTATTAATGATGCATGCTTCATTCTTATCATTCCTTCTCAGTTTACAACAGAWCACTATGTTCAGAACACACCTTTTTTTGGTTGTAGTTACTAATATAAAATTCAACTAATTA
>TC1B_LABv
CAACAACAGAAGAACTTTGACCTGACTTTAAGCAACCTCTAAATTTTAACAACAAAGCCTATTGTATTGCAGATTCAATTTATCATTGGAAATTAAAATGCATTGCATTACCAACAGGTTCTCCTAGATGCTTCTAAAAAAAGACTCAATGACATGACATGTAAATATTTGCACACCAAATATGCATTCAAAGAAATAAATTGGATTACTTGTTAATGATGCATGCTTCACTCTTATCATTCCTTCTCAGTTTACAACAGAACACTATGTTCAGAACAAACCTTTTTYTGGTTGTAGTTACTAATATAAAATTCAACTAATTA
>TC1B_MUS2
CAACAACAGGAGAACTTTGACCTGACTTTAAGCAACCTCTAAATTGTAACAACAAAGCCTATTGTCTTGCAGATTCAATTTATCATTGGAAATTAAAATGCATTGCATTACCAACAGGTTCTCCTAGATGCTTCTAAAAAAAGACTCAATGACATGACATGTAAATATTTGCACACCAAATATGCATTCAAAGAAGTAAATTGGATTACTTGTTAATGATGCATGCTTCACTCTTATCATTCCTTCTCAGTTTAGAACAGAACGCTATGTTCAGAACACACCTTTTTTTGGTTGTAGTTACTAATATAAAATTCAACTAATTA
>TC1B_MUS4
CAACAACAGGAGAACTTTGACCTGACTTTAAGCAACCTCTAAATTGTAACAACAAAGCCTATTGTCTTGCAGATTCAATTTATCATTGGAAATTAAAATGCATTGCATTACCAACAGGTTCTCCTAGATGCTTCTAAAAAAAGACTCAATGACATGACATGTAAATATTTGCACACCAAATATGCATTCAAAGAAGTAAATTGGATTACTTGTTAATGATGCATGCTTCACTCTTATCATTCCTTCTCAGTTTAGAACAGAACGCTATGTTCAGAACACACCTTTTTTTGGTTGTAGTTACTAATATAAAATTCAACTAATTA
