# Supplementary material for: Species relationships within the genus Vitis based on molecular and morphological data
Source: PLoS One. 2023 Jul 31;18(7):e0283324. doi: 10.1371/journal.pone.0283324 (PMC10389703; doi:10.1371/journal.pone.0283324)
Supplement: S1 Data — (ZIP) [file pone.0283324.s016.zip › TFL.fasta]

>TFL_BER3
TTTTTTAACC???????????????????????????????????????????????????????????????????????????????????????????????????????????????????????????????????????????????????????????????ATGGCAAGAATGTCAGATCCTCTTATTGTTGGTAGAGTGATTGGGGATGTTGTTGATTCTTTCTGCTCTACTGTTAAAATGACTGTCACTTACAACTCCAACAAGCAAGTCTACAACGGACATGAGCTATTTCCTTCCTCGGTAACCATTAAACCGAAGATTGAAGTTGAAGGTGGTGATATGAGATCCTTCTTTACACTGGTATAACTTTTATACCTTTTTCTCCTTTTATTATATACTTCTATCTCATTGGTGAATTTTTTAAAATTATTCTTTATTGCAGATTATGACAGACCCTGATGTTCCCGGCCCCAGCGACCCATACCTGAGGGAGCACTTGCACTGGTATACCTTGAATATCCCAAAAAAATTMTAAAAGAGAAATGCTTTAGCAAAAAGGAGAGAGAGAGCCAGACCACATCTAGGGTTCAATCGTGTGTCCTATTTTTTTATTAGGGAAAATGGCCGTCAAGGGATGGTGTCGTTAATTAGCATAGACCCATCTGAAAAATCATGGCCATGCACTTCTTACTATTCACAAATAATATCCTTATTTAAACAACACACCCACCTATGAACAACATACAAACCCTAAAATTTCTTTTTGGAGGAACAATATCACATGTACAAAACCAAATTCTTTTGAAGGCACAACAAGACACAAACCCTATTCCTTCTTTCTTTTCTTTTTTAAGGCATATAAGAACCCTATATTTTGCATAGAAATGATAGAAGTTACTTACTATTGGTATTGGGTGAACGAATTTGCAGGATAGTCACAGATATCCCAGGCACCACTGATTCCACATTTGGTAAGTCTTACTCATCCATACAGAGGGGGAGAGAGAGATCATGTGGTGAAAAGACTGAATGACTGACTGACTTTCTTTGTGGGTTTTCCCTTAAATAACACAGGAAGGGAGATAGTGAACTACGAAATGCCAAGGCCAAATATAGGGATCCACAGGTTTGTATTTCTTCTTTTTAAGCAGAAACGCCGACAAACAGTCAACCCACCTTCTTCAAGGGACCGTTTCAGTACTCGAAATTTTGCAGAAGAAAACGA???????????????????????????????????????????????????????????????????????????????????????????????
>TFL_THU
TTTTTTAACC???????????????????????????????????????????????????????????????????????????????????????????????????????????????????????????????????????????????????????????????????????????????????????????????????????????????????????????????????????????????????????????????????????????????????????????????????????????????????????????????????????????????????????????????????????????????????????????????????????????????????????????????????????????????????????????????????????????????????????????????????????????????????????????????????????????????????????????????????????????????AGAGAGAGAGCCAGACCACATCTAGGGTTCAATCGTGTGTCCTATTTTTTTATTAGGGAAAATGGCCATCAAGGGATGGTGTCGTTAATTAGCATAGACCCATCTGAAAAATCATGGCCATGCACTTCTTACTATTCACAAATAATATCCTTATTTAAACAACACACCCACCAATCAACAACATACAAACCCTAAAATTTCTTTTTGGAGGAACAATATCACATGTACAAAACCAAATTCTTTTGAAGGCACAACAAGACACAAACCCTATTCCTTCTTTCTTTTCTTTTTTATGGCATATAAGAACCCTATATTTTGCATAGAAATGATAGAAGTTACTTACTATTGGTATTGGGTGAACGAACTTGCAGGATAGTCACAGATATCCCAGGCACCACTGATTCCACATTTGGTAAGTCTTACTCATCCATACAGAGGGGGAGAGAGAGATCATGTGGTGAAAAGACTGAATGACTGACTGACTTTCTTTGTGGGTTTTCCCTTAAATAACACAGGAAGGGAGATAGTGAACTATGAAATGCCAAGGCCAAATATAGGGATCCACAGGTTTGTATTTCTTCTTTTTAAGCAGAAACGCCGACAAACAGTCAACCCACCTTCTTCCAGGGACCGTTTCAGTACTCGAAACTTTGCAGAAGAAAACGAGCTTGGTCCTCCTGTAGCTGCTGTATTCTTCAATGCCCAAAGGGAAACAGCTGCAAGAAAACGTTAAAAATCTAGTAAAGAAACAGACCCGAGTC
>TFL_ROM
TTTTTTAACC???????????????????????????????????????????????????????????????????????????????????????????????????????????????????????????????????????????????????????????????ATGGCAAGAATGTCAGATCCTCTTATTGTTGGTAGAGTGATTGGGGATGTTGTTGATTCTTTCTGCTCTACTGTTAAAATGACTGTCACTTACAACTCCAACAAGCAAGTCTACAACGGACATGAGCTATTTCCTTCCTCGGTAACCATTAAACCGAAGATTGAAGTTGAAGGGGGTGATATGAGATCCTTCTTTACACTGGTATAACTTTTATACCTTTTTCTCCTTTTATTATATACTTCTATCTCATTGGTGAATTTTTTAAAATTATTCTTTATTGCAGATTATGACAGACCCTGATGTTCCCGGCCCCAGCGACCCATACCTGAGGGAGCACTTGCACTGGTATACCTTGAATATCCCAAAAAAATTCTAAAAGAGAAATGCTTTAGCAAAAAGGAGAGAGAGAGCCAGACCACATCTAGGGTTCAATCGTGTGTCCTATTTTTTTATTAGGGAAAATGGCCATCAAGGGATGGTGTCGTTAATTAGCATAGACCCATCTGAAAAATCACGGCCATGCACTTCTTACTATTCACAAATAATATCCTTATTTAAACAACACACCCACCAATCAACAACATACAAACCCTAAAATTTCTTTTTGGAGGAACAATATCACATGTACAAAACCAAATTCTTTTGAAGGCACAACAAGACACAAACCCTATTCCTTCTTTCTTTTCTTTTTTAAGGCATATAAGAACCCTATATTTTGCATAGAAATGATAGAAGTTACTTACTATTGGTATTGGGTGAACGAACTTGCAGGATAGTCACAGATATCCCAGGCACCACTGATTCCACATTTGGTAAGTCTTACTCATCCATACAGAGGGGGAGAGAGAGATCATGTGGTGAAAAGACTGAATGACTGACTGACTTTCTTTGTGGGTTTTCCCTTAAATAACACAGGAAGGGAGATAGTGAACTATGAAATGCCAAGGCCAAATATAGGGATCCACAGGTTTGTATTTCTTCTTTTTAAGCAGAAACGCCGACAAACAGTCAACCCACCTTCTTCCAGGGACCGTTTCAGTACTCGAAATTTTGCAGAAGAAAACGAGCTTGGTCCTCCTGTAGCTGCTGTATTCTTCAATGCCCAAAGGGAAACAGCTGCAAGAAAACGTTAAAAATCTAGTAAAGAAACAGACCCGAGTC
>TFL_BER1
TTTTTTAACCTTCTATTTTATTCCACTTCTCTTGAGACTCATAGATCTGAAGAAGCCAAGAGTGCTTCTCCGCCCTATAAATAAGGGCTTCTAGTTCAATGAATAATCAGAAGCCTTCCAAGAGACCAAGAGTTCTAGTCTTGTCCAGTCCCACAGGCTCTCCTCGTCTATGGCAAGAATGTCAGATCCTCTTATTGTTGGTAGAGTGATTGGGGATGTTGTTGATTCTTTCTGCTCTACTGTTAAAATGACTGTCACTTACAACTCCAACAAGCAAGTCTACAACGGACATGAGCTATTTCCTTCCTCGGTAACCATTAAACCGAAGATTGAAGTTGAAGGTGGTGATATGAGATCCTTCTTTACACTGGTATAACTTTTATACCTTTTTCTCCTTTTATTATATACTTCTATCTCATTGGTGAATTTTTTAAAATTATTCTTTATTGCAGATTATGACAGACCCTGATGTTCCCGGCCCCAGCGACCCATACCTGAGGGAGCACTTGCACTGGTATACCTTGAATATCCCAAAAAAATTCTAAAAGAGAAATGCTTTAGCAAAAAGGAGAGAGAGAGCCAGACCACATCTAGGGTTCAATCGTGTGTCCTATTTTTTTATTAGGGAAAATGGCCGTCAAGGGATGGTGTCGTTAATTAGCATAGACCCATCTGAAAAATCATGGCCATGCACTTCTTACTATTCACAAATAATATCCTTATTTAAACAACACACCCACCTATCAACAACATACAAACCCTAAAATTTCTTTTTGGAGGAACAATATCACATGTACAAAACCAAATTCTTTTGAAGGCACAACAAGACACAAACCCTRTTCCTTCTTTCTTTTCTTTTTTAAGGCATATAAGAACCCTATATTTTGCATAGAAATGATAGAAGTTACTTACTATTGGTATTGGGTGAACGAATTTGCAGGATAGTCACAGATATCCCAGGCACCACTGATTCCACATTTGGTAAGTCTTACTCATCCATACAGAGGGGGAGAGAGAGATCATGTGGTGAAAAGACTGAATGACTGACTGACTTTCTTTGTGGGTTTTCCCTTAAATAACACAGGAAGGGAGATAGTGAACTACGAAATGCCAAGGCCAAATATAGGGATCCAYAGGTTTGTATTTCTTCTTTTTAAGCAGAAACGCCGACAAACAGTCAACCCACCTTCTTCAAGGGACCGTTTCAGTACTCGAAATTTTGCAGAAGAAAACGA???????????????????????????????????????????????????????????????????????????????????????????????
>TFL_CAN
TTTTTTAACCTTCTATTTTATTCCACTCCTCTTGAGACTCATAGATCTGAAGAAGCCAAGAGTGCTTCTCCGCCCTATAAATAAGGGCTTCTAGTTCAATGAATAATCAGAAGCCTTCCAAGAGACCAAGAGTTCTAGTCTTGTCCAGTCCCACAGGCTCTCCTCGTCT?????????????????????????????????????????????????????????????????????????????????????????????????????????????????????????????????????????????GTAACCATTAAACCGAAGATTGAAGTTGAAGGGGGTGATATGAGATCCTTCTTTACACTGGTATAACTTTTATACCTTTTACTCCTTTTATTATATACTTCTATCTCATTGGTGAATTTTTTAAAATTATTCTTTATTGCAGATTATGACAGACCCTGATGTTCCCGGCCCCAGCGACCCATACCTGAGGGAGCACTTGCACTGGTATACCTTGAATATCCCAAAAAAATTCTAAAAGAGAAATGCTTTAGCAAAAAGGAGAGAGAGAGCCAGACCACATCTAGGGTTCAATCGTGTGTCCTATTTTTTTATTAGGGAAAATGGCCATCAAGGGATGGTGTCGTTAATTAGCATAGACCCATCTGAAAAATCATGGCCATGCACTTCTTACTATTCACAAATAATATCCTTATTTAAACAACACACCCACCAATCAACAACATACAAACCCTAAAATTTCTTTTTGGAGGAAAAATATCACATGTACAAAACCAAATTCTTTTGAAGGCACAACAAGACACAAACCCTATTCCTTCTTTCTTTTCTTTTTTAAGGCATATAAGAACCCTATATTTTGCATAGAAATGATAGAAGTTACTTACTATTGGTAGTGGGTGAACGAACTTGCAGGATAGTCACAGATATCCCAGGCACCACTGATTCCACATTTGGTAAGTCTTACTCATCCATACAGAGGGGGAGAGAGAGATCATGTGGTGAAAAGACTGAATGACTGACTGACTTTCTTTGTGGGTTTTCCCTTAAATAACACAGGAAGGGAGATAGTGAACTATGAAATGCCAAGGCCAAATATAGGGATCCACAGGTTTGTATTTCTTCTTTTTAAGCAGAAACGCCGACAAACAGTCAACCCACCTTCTTCAAGGGACCGTTTCAGTACTCGAAATTTTGCAGAAGAAAACGA???????????????????????????????????????????????????????????????????????????????????????????????
>TFL_PEN
TTTTTTAACC?????????????????????????????????????????GAAGCCAAGAGTGCTTCTCCGCCCTATAAATAAGGGCTTCTAGTTCAATGAATAATCAGAAGCCTTCCAAGAGACCAAGAGTTCTAGTCTTGTCCAGTCCCACAGGCTCTCCTCGTCT???????????????????????????????????????????????????????????????????????????????????????????????????????????????????????????????????????????????????????????????????????????????????????????????????????????????????????CCTTTTTCTCCTTTTATTATATACTTCTATCTCATTGGTGAATTTTTTAAAATTATTCTTTATTGCAGATTATGACAGACCCTGATGTTCCCGGCCCCAGCGACCCATACCTGAGGGAGCACTTGCACTGGTATACCTTGAATATCCCAAAAAAATTCTAAAAGAGAAATGCTTTAGCAAAAAGGAGAGAGAGAGCCAGACCACGTCTAGGGTTCAATCGTGTGTCCTATTTTTTTATTAGGGAAAATGGCCATCAAGGGATGGTGTCGTTAATTAGAATAGACCCATCTGAAAAATCATGGCCATGCACTTCTTACTATTCACAAATAATATCCTTATTTAAACAACACACCCACCAATCAACAACATACAAACCCTAAAATTTCTTTTTGGAGGAACAATATCACATGTACAAAACCAAATTCTTTTGAAGGCACAACAAGACACAAACCCTATTCCTTCTTTCTTTT????????????????????????????????????????????????????????????????????????????????????????????????????????????????????????????????????????????????????????????????????????????????????????????????????????????????????????????????????????????????????????????????????????????????????????????????????????????????????????????????????????????????????????????????????????????????????????????????????????????????????????????????????????????????????????????????????????????????????????????
>TFL_BER5
TTTTTTAACCTTCTATTTTATTCCACTTCTCTTGAGACTCATAGATCTGAAGAAGCCAAGAGTGCTTCTCCGCCCTATAAATAAGGGCTTCTAGTTCAATGAATAATCAGAAGCCTTCCAAGAGACCAAGAGTTCTAGTCTTGTCCAGTCCCACAGGCTCTCCTCKTCT????????????????????????????????????????????????????????????????????????????????????????????????????????????????????????????????????????????????????????????????????????????????????????????????????????????????????????????????????????????????????????????????????????????????????????????????????????????????????????????????????????????????????????????????????????????????????????????????????????????????AGAGAGAGAGCCAGACCACATCTAGGGTTCAATCGTGTGTCCTATTTTTTTATTAGGGAAAATGGCCGTCAAGGGATGGTGTCGTTAATTAGCATAGACCCATCTGAAAAATCATGGCCATGCACTTCTTACTATTCACAAATAATATCCTTATTTAAACAACACACCCACCTATCAACAACATACAAACCCTAAAATTTCTTTTTGGAGGAACAATATCACATGTACAAAACCAAATTCTTTTGAAGGCACAACAAGACACAAACCCTATTCCTTCTTTCTTTTC??????????????????????????????????????????????????????????????????????????????????????????????????????????????????????????????????????????????????????????GAGAGAGAGATCATGTGGTGAAAAGACTGAATGACTGACTGACTTTCTTTGTGGGTTTTCCCTTAAATAACACAGGAAGGGAGATAGTGAACTAYGAAATGCCAAGGCCAAATATAGGGATCCACAGGTTTGTATTTCTTCTTTTTAAGCAGAAACGCCGACAAACAGTCAACCCACCTTCTTCAAGGGACCGTTTCAGTACTCGAAATTTTGCAGAAGAAAACGA???????????????????????????????????????????????????????????????????????????????????????????????
>TFL_RIP1
TTTTTTAACCTTCTATTTTATTCCACTTCTCTTGAGACTCGTAGATCTGAAGAAGCCAAGAGTGCTTCTCCGCCCTATAAATAAGGGCTTMTAGTTCAATGAATAATCAGAAGCCTTCCAAGAGACCGAGAGTTCTAGTCTTGTCCAGTCCCACAGGCTCTCCTCTTCTATGGCAAGAATGTCAGATCCTCTTATTGTTGGTAGAGTGATTGGGGATGTTGTTGATTCTTTCTGCTCTACTGTTAAAATGACTGTCACTTACAACTCCAACAAGCAAGTCTACAACGGACATGAGCTATTTCCTTCCTCGGTAACCATTAAACCTAAGATTGAAGTTGAAGGTGGTGATATGAGATCCTTCTTTACACTGGTATAACTTTTATACCTTCTTCTCCTTTTATTATATACTTCTATCTCATTGGTGAATTTTTTAAAATTATTCTTTATTGCAGATTATGACAGACCCTGATGTTCCCGGCCCCAGCGACCCATATCTGAGGGAGCACTTGCACTGGTATACCTTGAATATCCCAAAAAAATTCTAAAAGAGAAATGCTTTAGCAAAAAGGAGAGAGAGAGCCAGACCACATCTAGGGTTCAATCGTGTGTCCTATTTTTTTATTAGGGAAAATGGCCATCAAGGGATGGTGTCGTTAATTAGCATAGACCCATCTGAAAAATCATGGCCATGCACTTCTTACTATTCACAAATAATATCCTTATTTAAACAACACACCCACCAATCAACAACATACAAACCCAAAAATTTCTTTTTGGAGGAACAATATCACATGTACAAAACCAAATTCTTTTGAAGGCACAACAAGACACAAACCCTATTCCTTCTTTCTTTTCTTTTTTAAGGCATATAAGAACCCTATATTTTGCATAGAAATGATAGAAGTTACTTACTATTGGTATTGGGTGAACGAACTTGCAGGATAGTCACAGATATCCCAGGCACCACTGATTCCACATTTGGTAAGTCTTACTCATCCATACAGAGGGGGAGAGAGAGATCATGTGGTGAAAAGACTGAATGACTGACTGACTTTCTTTGTGGGTTTTCCCTTAAATAACACAGGAAGGGAGATAGTGAACTATGAAATGCCAAGGCCAAATATAGGGATCCACAGGTTTGTATTTCTTCTTTTTAAGCAGAAACGCCGACAAACAGTCAACCCACCTTCTTCAAGGGACCGTTTCAGTACTCGAAATTTTGCAGAAGAAAACGAGCTTGGTCCTCCTGTAGCTGCTGTATTCTTCAATGCCCAAAGGGAAACAGCTGCAAGAAAACGTTAAAAATCTAGTAAAGAAACAGACCCGAGTC
>TFL_RUP1
TTTTTTAACCTTCTATTTTATTCCACTTCTCTTGAGACTCATAGATCTGAAGAAGCCAAGAGTGCTTCTCCGCCCTATAAATAAGGGCTTCTAGTTCAATGAATAATCAGAAGCCTTCCAAGAGACCAAGAGTTCTAGTCTTGTCCAGTCCCACAGGCTCTCCTCGTCT????????????????????????????????????????????????????????????????????????????????????????????????????????????????????????????????????????????????????????????????????????????????????????????????????????????????????????????????????????????????????????????????????????????????????????????????????????????????????????????????????????????????????????????????????????????????????????????????????????????????AGAGAGAGAGCCAGACCACATCTAGGGTTCAATCGTGTGTCCTATTTTTTTATTAGGGAAAATGGCCATCAAGGGATGGTGTCGTTAATTAGCATAGACCCATCTGAAAAATCATGGCCATGCACTTCTTACTATTCACAAATAATATCCTTATTTAAACAACACACCCACCAATCAACAACATACAAACCCTAAAATTTCTTTTTGGAGGAACAATATCACATGTACAAAACCAAATTCTTTTGAAGGCACAACAAGACACAAACCCTATTCCTTCTTTCTTTTCTTTTTTAAGGCATATAAGAACCCTATATTTTGCATAGAAATGATAGAAGTTACTTACTATTGGTATTGGGTGAACGAACTTGCAGGATAGTCACAGATATCCCAGGCACCACTGATTCCACATTTGGTAAGTCTTACTCATCCATACAGAGGGGGAGAGAGAGATCATGTGGTGAAAAGACTGAATGACTGACTGACTTTCTTTGTGGGTTTTCCCTTAAATAACACAGGAAGGGAGATAGTGAACTATGAAATGCCAAGGCCAAATATAGGGATCCACAGGTTTGTATTTCTTCTTTTTAAGCAGAAACGCCGACAAACAGTCAACCCACCTTCTTCAAGGGACCGTTTCAGTACTCGAAATTTTGCAGAAGAAAACGAGCTTGGTCCTCCTGTAGCTGCTGTATTCTTCAATGCCCAAAGGGAAACAGCTGCAAGAAAACGTTAAAAATCTAGTAAAGAAACAGACCCGAGTC
>TFL_RUP4
TTTTTTAACCTTCTATTTTATTCCACTTCTCTTGAGACTCRTAGATCTGAAGAAGCCAAGAGTGCTTCTCCGCCCTATAAATAAGGGCTTCTAGTTCAATGAATAATCAGAAGCCTTCCAAGAGACCRAGAGTTCTAGTCTTGTCCAGTCCCACAGGCTCTCCTCKTCT????????????????????????????????????????????????????????????????????????????????????????????????????????????????????????????????????????????????????????????????????????????????????????????????????????????????????????????????????????????????????????????????????????????????????????????????????????????????????????????????????????????????????????????????????????????????????????????????????????????????AGAGAGAGAGCCAGACCACATCTAGGGTTCAATCGTGTGTCCTATTTTTTTATTAGGGAAAATGGCCATCAAGGGATGGTGTCGTTAATTAGCATAGACCCATCTGAAAAATCATGGCCATGCACTTCTTACTATTCACAAATAATATCCTTATTTAAACAACACACCCACCAATCAACAACATACAAACCCTAAAATTTCTTTTTGGAGGAACAATATCACATGTACAAAACCAAATTCTTTTGAAGGCACAACAAGACACAAACCCTATTCCTTCTTTCTTTTCTTTTTTAAGGCATATAAGAASCCTATATTTTGCATAGAAATGATAGAAGTTACTTACTATTGGTATTGGGTGAACGAACTTGCAGGATAGTCACAGATATCCCAGGCACCACTGATTCCACATTTGGTAAGTCTTACTCATCCATACAGAGGGGGAGAGAGAGATCATGTGGTGAAAAGACTGAATGACTGACTGACTTTCTTTGTGGGTTTTCCCTTRAATAACACAGGAAGGGAGATAGTGAACTATGAAATGCCAAGGCCAAATATAGGGATCCACAGGTTTGTATTTCTTCTTTTTAAGCAGAAACGCCGACAAACAGTCAACCCACCTTCTTCAAGGGACCGTTTCAGTACTCGAAATTTTGCAGAAGAAAACGA???????????????????????????????????????????????????????????????????????????????????????????????
>TFL_TRE
TTTTTTAACCTTCTATTTTATTCCACTTCTCTTGAGACTCATAGATCTGAAGAAGCCAAGAGTGCTTCTCCGCCCTATAAATAAGGGCTTCTAGTTCAATGAATAATCAGAAGCCTTCCAAGAGACCAAGAGTTCTAGTCTTGTCCAGTCCCACAGGCTCTCCTCGTCT????????????????????????????????????????????????????????????????????????????????????????????????????????????????????????????????????????????????????????????????????????????????????????????????????????????????????????????????????????????????????????????????????????????????????????????????????????????????????????????????????????????????????????????????????????????????????????????????????????????????AGAGAGAGAGCCAGACYACATCTAGGGTTCAATCGTGTGTCCTATTTTTTTATTAGGGAAAATGGCCATCAAGGGATGGTGTCGTTAATTAGCATAGACCCATCTGAAAAATCATGGCCATGCACTTCTTACTATTCACAAATAATATCCTTATTTAAACAACACACCCACCAATCAACAACATACAAACCCTAAAATTTCTTTTTGGAGGAACAATATCACATGTACAAAACCAAATTCTTTTGAAGGCACAACAAGACACAAACCCTATTCCTTCTTTCTTTT???????????????????????????????????????????????????????????????????????????????????????????????????????????????????????????????????????????????????????????GAGAGAGAGATCATGTGGTGAAAAGACTGAATGACTGACTGACTTTCTTTGTGGGTTTTCCCTTRAATAACACAGGAAGGGAGATAGTGAACTATGAAATGCCAAGGCCAAATATAGGGATCCACAGGTTTGTATTTCTTCTTTTTAAGCAGAAACGCCGACAAACAGTCAACCCACCTTCTTCAAGGGACCGTTTCAGTACTCGAAATTTTGCAGAAGAAAACGA???????????????????????????????????????????????????????????????????????????????????????????????
>TFL_RUP5
TTTTTTAACCTTCTATTTTATTCCACTTCTCTTGAGGCTCATAGATCTGAAGAAGCYAAGAGTGCTTCTCCGCCCTATAAATAAGGGCTTCTAGTTCAATGAATAATCAGAAGCCTTCCAAGAGACCAAGAGTTCTAGTCTTGTCCAGTCCCACAGGCTCTCCTCGTCT????????????????????????????????????????????????????????????????????????????????????????????????????????????????????????????????????????????????????????????????????????????????????????????????????????????????????????????????????????????????????????????????????????????????????????????????????????????????????????????????????????????????????????????????????????????????????????????????????????????????AGAGAGAGAGCCAGACCACATCTAGGGTTCAATCGTGTGTCCTATTTTTTTATTAGGGAAAATGGCCGTCAAGGGATGGTGTCGTTAATTAGCATAGACCCATCTGAAAAATCATGGCCATGCACTTCTTACTATTCACAAATAATATCCTTATTTAAACAACACACCCACCWATCAACAACATACAAACCCTAAAATTTCTTTTTGGAGGAACAATATCACATGTACAAAACCAAATTCTTTTGAAGGCACAACAAGACACAAACCCTATTCCTTCTTTCTTTT???????????????????????????????????????????????????????????????????????????????????????????????????????????????????????????????????????????????????????????GAGAGAGAGATCATGTGGTGAAAAGACTGAATGACTGACTGACTTTCTTTGTGGGTTTTCCCTTAAATAACACAGGAAGGGAGATAGTGAACTACGAAATGCCAAGGCCAAATATAGGGATCCACAGGTTTGTATTTCTTCTTTTTAAGCAGAAACGCCGACAAACAGTCAACCCACCTTCTTCAAGGGACCGTTTCAGTACTCGAAATTTTGCAGAAGAAAACGA???????????????????????????????????????????????????????????????????????????????????????????????
>TFL_ARM
TTTTTTAACCTTCTATTTTATTCCACTTCTCTTGAGACTCATAGATCTGAAGAAGCCAAGAGTGCTTCTCCGCCCTATAAATAAGGGCTTCTAGTTCAATGAATAATCAGAAGCCTTCCAAGAGACCAAGAGTTCTAGTCTTGTCCAGTCCCACAGGCTCTCCTCGTCT???????????????????????????????????????????????????????????????????????????????????TGTCACTTACAACTCCAACAAGCAAGTCTACAACGGACATGAGCTATTTCCTTCCTCGGTAACCATTAAACCGAAGATTGAAGTTGAAGGGGGTGATATGAGATCCTTCTTTACACTGGTATAACTTTTATACCTTTTTCTCCTTTTATTATATACTTCTATCTCATTGGTGAATTTTTTAAAATTATTCTTTATTGCAGATTATGACAGACCCTGATGTTCCCGGCCCCAGCGACCCATACCTGAGGGAGCACTTGCACTGGTATACCTTGAATATCCCAAAAAAATTCTAAAAGAGAAATGCTTTAGCAAAAAGGAGAGAGAGAGGCAGACCACATCTAGGGTTCAATCGTGTGTCCTATTTTTTTATTAGGGAAAATGGCCATCAAGGGATGGTGTCGTTAATTAGCATAGACCCATCTGAAAAATCACGGCCATGCACTTCTTACTATTCACAAATAATATCCTTATTTAAACAACACACCCACCAATCAACAACATACAAACCCTAAAATTTCTTTTTGGAGGAACAATATCACATGTACAAAACCAAATTCTTTTGAAGGCACAACAAGACACAAACCCTATTCCTTCTTTCTTTTCTTTTTTAAGGCATATAAGAACCCTATATTTTGCATAGAAATGATAGAAGTTACTTACTATTGGTATTGGGTGAACGAACTTGCAGGATAGTCACAGATATCCCAGGCACCACTGATTCCACATTTGGTAAGTCTTACTCATTCATACAGAGGGGGAGAGAGAGATCATGTGGTGAAAAGACTGAATGACTGACTGACTTTCTTTGTGGGTTTTCCCTTAAATAACACAGGAAGGGAGATAGTGAACTATGAAATGCCAAGGCCAAATATAGGGATCCACAGGTTTGTATTTCTTCTTTTTAAGCAGAAACGCCGACAAACAGTCAACCCACCTTCTTCCAGGGACCGTTTCAGTACTCGAAATTTTGCAGAAGAAAACGAACTTGGTCCTCCTGTAGCTGCTGTATTCTTCAATGCGCAAAGGGAAACAGCTGCAAGAAAACGTTAAAAATCTAGTAAAGAAACAGACCCGAGTC
>TFL_CAL
TTTTTTAACCTTCTATTTTATTCCACTTCTCTTGAGACTCATAGATCTGAAGAAGCCAAGAGTGCTTCTCCGCCCTATAAATAAGGGCTTCTAGTTCAATGAATAATCAGAAGCCTTCCAAGAGACCAAGAGTTCTAGTCTTGTCCAGTCCCACAGGCTCTCCTCGTCTATGGCAAGAATGTCAGATCCTCTTATTGTTGGTAGAGTGATTGGGGATGTTGTTGATTCTTTCTGCTCTACTGTTAAAATGACTGTCACTTACAACTCCAACAAGCAAGTCTACAACGGACATGAGCTATTTCCTTCCTCGGTAACCATTAAACCGAAGATTGAAGTTGAAGGGGGTGATATGAGATCCTTCTTTACACTGGTATAACTTTTATACCTTTTTCTCCTTTTATTATATACTTCTATCTCATTGGTGAATTTTTTAAAATTATTCTTTATTGCAGATTATGACAGACCCTGATGTTCCCGGCCCCAGCGACCCATACCTGAGGGAGCACTTGCACTGGTATACCTTGAATATCCCAAAAAAATTCTAAAAGAGAAATGCTTTAGCAAAAAGGAGAGAGAGAGCCAGACCACATCTAGGGTTCAATCGTGTGTCCTATTTTTTTATTAGGGAAAATGGCCATCAAGGGATGGTGTCGTTAATTAGCATAGACCCATCTGAAAAATCATGGCCATGCACTTCTTACTATTCACAAATAATATCCTTATTTAAACAACACACCCACCAATCAACAACATACAAACCCTAAAATTTCTTTTTGGAGGAACAATATCACATGTACAAAACCAAATTCTTTTGAAGGCACAACAAGACACAAACCCTATTCCTTCTTTCTTTTCTTTTTTAAGGCATATAAGAACCCTATATTTTGCATAGAAATGATAGAAGTTACTTACTATTGGTATTGGGTGAACGAACTTGCAGGATAGTCACAGATATCCCAGGCACCACTGATTCCACATTTGGTAAGTCTTACTCATCCATACAGAGGGGGAGAGAGAGATCATGTGGTGAAAAGACTGAATGACTGACTGACTTTCTTTGTGGGTTTTCCCTTAAATAACACAGGAAGGGAGATAGTGAACTATGAAATGCCAAGGCCAAATATAGGGATCCACAGGTTTGTATTTCTTCTTTTTAAGCAGAAACGCCGACAAACAGTCAACCCACCTTCTTCCAGGGACCGTTTCAGTACTCGAAATTTTGCAGAAGAAAACGAGCTTGGTCCTCCTGTAGCTGCTGTATTCTTCAATGCCCAAAGGGAAACAGCTGCAAGAAAACGTTAAAAATCTAGTAAAGAAACAGACCCGAGTC
>TFL_CIN
TTTTTTAACCTTCTATTTTATTCCACTTCTCTTGAGACTCATAGATCTGAAGAAGCCAAGAGTGCTTCTCCGCCCTATAAATAAGGGCTTCTAGTTCAATGAATAATCAGAAGCCTTCCAAGAGACCAAGAGTTCTAGTCTTG??????????????????????????????????????????????????????????????????????????????????????????????????????????????????????????????????????????????????????????????????????????????????????????????????????????????????????????????????????????TTTTATACCTTTTTCTCCTTTTATTATATACTTCTATCTCATTGGTGAATTTTTTAAAATTATTCTTTATTGCAGATTATGACAGACCCTGATGTTCCCGGCCCCAGCGACCCATACCTGAGGGAGCACTTGCACTGGTATACCTTGAATATCCCAAAAAAATTCTAAAAGAGAAATGCTTTAGCAAAAAGGAGARAGAGAGCCAGACCACATCTAGGGTTCAATCGTGTGTCCTATTTTTTTATTAGGGAAAATGGCCATCAAGGGATGGTGTCGTTAATTAGCATAGACCCATCTGAAAAATCATGGCCATGCACTTCTTACTATTCACAAATAATATCCTTATTTAAACAACACACCCACCAATCAACAACATACAAACCCTAAAATTTCTTTTTGGAGGAACAATATCACATGTACAAAACCAAATTCTTTTGAAGGCACAACAAGACACAAACCCTATTCCTTCTTTCTTTTCTTTTTTAAGGCATATAAGAACCCYATATTTTGCATAGAAATGATAGAAGTTACTTACTATTGGTATTGGGTGAACGAACTTGCAGGATAGTCACAGATATCCCAGGCACCACTGATTCCACATTTGGTAAGTCTTACTCATCCATACAGAGGGGGAGAGAGAGATMATGTGGTGAAAAGACTGAATGACTGACTGACTTTCTTTGTGGGTTTTCCCTTAAATAACACAGGAAGGGAGATAGTGAACTATGAAATGCCAAGGCCAAATATAGGGATCCACAGGTTTGTATTTCTTCTTTTTAAGCAGAAACGCCGACAAACAGTCAACCCACCTTCTTCCAGGGACCGTTTCAGTACTCGAAATTTTGCAGAAGAAAACGA???????????????????????????????????????????????????????????????????????????????????????????????
>TFL_FLE
TTTTTTAACCTTCTATTTTATTCCACTTCTCTTGAGACTCATAGATCTGAAGAAGCCAAGAGTGCTTCTCCGCCCTATAAATAAGGGCTTCTAGTTCAATGAATAATCAGAAGCCTTCCAAGAGACCAAGAGTTCTAGTCTTGTCCAGTCCCACAGGCTCTCCTCGTCTATGGCAAGAATGTCAGATCCTCTTATTGTTGGTAGAGTGATTGGGGATGTTGTTGATTCTTTCTGCTCTACTGTTAAAATGACTGTCACTTACAACTCCAACAAGCAAGTCTACAACGGACATGAGCTATTTCCTTCCTCGGTAACCATTAAACCGAAGATTGAAGTTGAAGGGGGTGATATGAGATCCTTCTTTACACTGGTATAACTTTTATACCTTTTTCTCCTTTTATTATATACTTCTATCTCATTGGTGAATTTTTTTAAATTATTCTTTATTGCAGATTATGACAGACCCTGATGTTCCCGGCCCCAGCGACCCATACCTGAGGGAGCACTTGCACTGGTATACCTTGAATATCCCAAAAAAATTCTAAAAGAGAAATGCTTTAGCAAAAAGGAGAGAGAGAGCCAGACCACATCTAGGGTTCAATCGTGTGTCCTATTTTTTTATTAGGGAAAATGGCCATCAAGGGATGGTGTCGTTAATTTGCATAGACCCATCTGAAAAATCACGGCCATGCACTTCTTACTATTCACAAATAATATCCTTATTTAAACAACACACCCACCAATCAACAACATACAAACCCTAAAATTTCTTTTTGGAGGAACAATATCACATGTACAAAACCAAATTCTTTTGAAGGCACAACAAGACACAAACCCTATTCCTTCTTTCTTTTCTTTTTTAAGGCATATAAGAACCCTATATTTTGCATAGAAATGATAGAAGTTACTTACTATTGGTATTGGGTGAACGAACTTGCAGGATAGTCACAGATATCCCAGGCACCACTGATTCCACATTTGGTAAGTCTTACTCATCCATACAGAGGGGGAGAGAGAGATCATGTGGTGAAAAGACTGAATGACTGACTGACTTTCTTTGTGGGTTTTCCCTTAAATAACACAGGAAGGGAGATAGTGAACTATGAAATGCCAAGGCCAAATATAGGGATCCACAGGTTTGTATTTCTTCTTTTTAAGCAGAAACGCCGACAAACAGTCAACCCACCTTCTTCCAGGGACCGTTTCAGTACTCGAAATTTTGCAGAAGAAAACGAGCTTGGTCCTCCTGTAGCTGCTGTATTCTTCAATGCCCAAAGGGAAACAGCTGCAAGAAAACGTTAAAAATCTAGTAAAGAAACAGACCCGAGTC
>TFL_GIR
TTTTTTAACCTTCTATTTTATTCCACTTCTCTTGAGACTCATAGATCTGAAGAAGCCAAGAGTGCTTCTCCGCCCTATAAATAAGGGCTTCTAGTTCAATGAATAATCAGAAGCCTTCCAAGAGACCAAGAGTTCTAGTCTTGTCCAGTCCCACAGSCTCTCCTCGTCT????????????????????????????????????????????????????????????????????????????????????????????????????????????????????????????????????????????????????????????????????????????????????????????????????????????????????????????????????????????????????????????????????????????????????????????????????????????????????????????????????????????????????????????????????????????????????????????????????????????????AGAGAGAGAGCCAGACCACATCTAGGGTTCAATCGTGTGTCCTATTTTTTTATTAGGGAAAATGGCCATCAAGGGATGGTGTCGTTAATTAGCATAGACCCATCTGAAAAATCATGRCCATGCACTTCTTACTATTCACAAATAATATCCTTATTTAAACAACACACCCACCAATCAACAACATACAAACCCTAAAATTTCTTTTTGGAGGAACAATATCACATGTACAAAACCAAATTCTTTTGAAGGCACAACAAGACACAAACCCTATTCCTTCTTTCTTTTCTTTTTTAAGGCATATAAGAACCCTATATTTTGCATAGAAATGATAGAAGTTACTTACTATTGGTATTGGGTGAACGAACTTGCAGGATAGTCACAGATATCCCAGGCACCACTGATTCCACATTTGGTAAGTCTTACTCATCCATACAGAGGGGGAGAGAGAGATCATGTGGTGAAAAGACTGAATGACTGACTGACTTTCTTTGTGGGTTTTCCCTTAAATAACACAGGAAGGGAGATAGTGAACTATGAAATGCCAAGGCCAAATATAGGGATCCACAGGTTTGTATTTCTTCTTTTTAAGCAGAAACGCCGACAAACAGTCAACCCACCTTCTTCMAGGGACCGTTTCAGTACTCGAAATTTTGCAGAAGAAAACGA???????????????????????????????????????????????????????????????????????????????????????????????
>TFL_LAP
TTTTTTAACCTTCTATTTTATTCCACTTCTCTTGAGACTCATAGATCTGAAGAAGCCAAGAGTGCTTCTCCGCCCTATAAATAAGGGCTTCTAGTTCAATGAATAATCAGAAGCCTTCCAAGAGACCAAGAGTTCTAGTCTTGTCCAGTCCCACAGGCTCTCCTCGTCTATGGCAAGAATGTCAGATCCTCTTATTGTTGGTAGAGTGATTGGGGATGTTGTTGATTCTTTCTGCTCTACTGTTAAAATGACTGTCACTTACAACTCCAACAAGCAAGTCTACAACGGACATGAGCTATTTCCTTCCTCGGTAACCATTAAACCGAAGATTGAAGTTGAAGGGGGTGATATGAGATCCTTCTTTACACTGGTATAACTTTTATACCTTTTTCTCCTTTTATTATATACTTCTATCTCATTGGTGAATTTTTTAAAATTATTCTTTATTGCAGATTATGACAGACCCTGATGTTCCCGGCCCCAGCGACCCATACCTGAGGGAGCACTTGCACTGGTATACCTTGAATATCCCAAAAAAATTCTAAAAGAGAAATGCTTTAGCAAAAAGGAGAGAGAGAGCCAGACCACATCTAGGGTTCAATCGTGTGTCCTATTTTTTTATTAGGGAAAATGGCCATCAAGGGATGGTGTCGTTAATTAGCATAGACCCATCTGAAAAATCATGGCCATGCACTTCTTACTATTCACAAATAATATYCTTATTTAAACAACACACCCACCAATCAACAACATACAAACCCTAAAATTTCTTTTTGGARGAACAATATCACATGTACAAAACCAAATTCTTTTGAAGGCACAAMAAGACACAAACCCTATTCCTTCTTTCTTTTCTTTTTTAAGGCATATAAGAACCCTATATTTTGCATAGAAATGATAGAAGTTACTTACTATTGGTATTGGGTGAACGAACTTGCAGGATAGTCACAGATATCCCAGGCACCACTGATTCCACATTTGGTAAGTCTTACTCATCCATACAGAGGGGGAGAGAGAGATMATGTGGTGAAAAGACTGAATGACTGACTGACTTTCTTTGTGGGTTTTCCCTTAAATAACACAGGAAGGGAGATAGTGAACTATGAAATGCCAAGGCCAAATATAGGGATCCACAGGTTTGTATTTCTTCTTTTTAAGCAGAAACGCCGACAAACAGTCAACCCACCTTCTTCCAGGGACCGTTTCAGTACTCGAAATTTTGCAGAAGAAAACGAGCTTGGTCCTCCTGTAGCTGCTGTATTCTTCAATGCCCAAAGGGAAACAGCTGCAAGAAAACGTTAAAAATCTAGTAAAGAAACAGACCCGAGTC
>TFL_LAB
TTTTTTAACCTTCTATTTTATTCCACTTCTCTTGAGACTCATAGATCTGAAGAAGCCAAGAGTGCTTCTCCGCCCTATAAATAAGGGCTTCTAGTTCAATGAATRATCAGAAGCCTTCCAAGAGACCAAGAGTTCTAGTCTTGTCCAGTCCCACAGGCTCTCCTCGTCTATGGCAAGAATGTCAGATCCTCTTATTGTTGGTAGAGTGATTGGGGATGTTGTTGATTCTTTCTGCTCTACTGTTAAAATGACTGTCACTTACAACTCCAACAAGCAAGTCTACAACGGACATGAGCTATTTCCTTCCTCGGTAACCATTAAACCGAAGATTGAAGTTGAAGGGGGTGATATGAGATCCTTCTTTACACTGGTATAACTTTTATACCTTTTTMTCCTTTTATTATATACTTCTATCTCATTGGTGAATTTTTTAAAATTATTCTTTATTGCAGATTATGACAGACCCTGATGTTCCCGGCCCCAGCGACCCATACCTGAGGGAGCACTTGCACTGGTATACCTTGAATATCCCAAAAAAATTCTAAAAGAGAAATGCTTTAGCAAAAAGGAGARAGAGAGCCAGACCACATCTAGGGTTCAATCGTGTGTCCTATTTTTTTATTAGGGAAAATGGCCRTCAAGGGATGGTGTCGTTAATTAGCATAGACCCATCTGAAAAATCATGGCCATGCACTTCTTACTATTCACAAATAATATCCTTATTTAAACAACACACCCACCWATCAACAACATACAAACCCTAAAATTTCTTTTTGGAGGAACAATATCACATGTACAAAACCAAATTCTTTTGAAGGCACAACAAGACACAAACCCTATTCCTTCTTTCTTTTCTTTTTTAAGGCATATAAGAACCCYATATTTTGCATAGAAATGATAGAAGTTACTTACTATTGGTATTGGGTGAACGAAYTTGCAGGATAGTCACAGATATCCCAGGCACCACTGATTCCACATTTGGTAAGTCTTACTCATCCATACAGAGGGGGAGAGAGAGATMATGTGGTGAAAAGACTGAATGACTGACTGACTTTCTTTGTGGGTTTTCCCTTAAATAACACAGGAAGGGAGATAGTGAACTAYGAAATGCCAAGGCCAAATATAGGGATCCACAGGTTTGTATTTCTTCTTTTTAAGCAGAAACGCCGACAAACAGTCAACCCACCTTCTTCMAGGGACCGTTTCAGTACTCGAAATTTTGCAGAAGAAAACGA???????????????????????????????????????????????????????????????????????????????????????????????
>TFL_CIN3
TTTTTTAACCTTCTATTTTATTCCACTTCTCTTGAGACTCATAGATCTGAAGAAGCCAAGAGTGCTTCTCCGCCCTATAAATAAGGGCTTCTAGTTCAATGAATAATCAGAAGCCTTCCAAGAGACCAAGAGTTCTAGTCTTGTCCAGTCCCACAGGCTCTCCTCGTCTATGGCAAGAATGTCAGATCCTCTTATTGTTGGTAGAGTGATTGGGGATGTTGTTGATTCCTTCTGCTCTACTGTTAAAATGACTGTCACTTACAACTCCAACAAGCAAGTCTACAACGGACATGAGCTATTTCCTTCCTCGGTAACCATTAAACCGAAGATTGAAGTTGAAGGGGGTGATATGAGATCCTTCTTTACACTGGTATAACTTTTATACCTTTTTCTCCTTTTATTATATACTTCTATCTCATTGGTGAATTTTTTTAAATTATTCTTTATTGCAGATTATGACAGACCCTGATGTTCCCGGCCCCAGCGACCCATACCTGAGGGAGCACTTGCACTGGTATACCTTGAATATCCCAAAAAAATTCTAAAAGAGAAATGCTTTAGCAAAAAGGAGAGAGAGAGCCAGACCACATCTAGGGTTCAATCGTGTGTCCTATTTTTTTATTAGGGAAAATGGCCATCAAGGGATGGTGTCGTTAATTAGCATAGACCCATCTGAAAAATCACGGCCATGCACTTCTTACTATTCACAAATAATATCCTTATTTAAACAACACACCCACCAATCAACAACATACAAACCCTAAAATTTCTTTTTGGAGGAACAATATCACATGTACAAAACCAAATTCTTTTGAAGGCACAASAAGACACAAACCCTATTCCTTCTTTCTTTTCTTTTTTAAGGCATATAAGAACCCTATATTTTGCATAGAAATGATAGAAGTTACTTACTATTGGTATTGGGTGAACGAACTTGCAGGATAGTCACAGATATCCCAGGCACCACTGATTCCACATTTGGTAAGTCTTACTCATCCATACAGAGGGGGAGAGAGAGAGCATGTGGTGAAAAGACTGAATGACTGACTGACTTTCTTTGTGGGTTTTCCCTTAAATAACACAGGAAGGGAGATAGTGAACTATGAAATGCCAAGGCCAAATATAGGGATCCACAGGTTTGTATTTCTTCTTTTTAAGCAGAAACGCCGACAAACAGTCAACCCACCTTCTTCCAGGGACCGTTTCAGTACTCGAAATTTTGCAGAAGAAAACGAGCTTGGTCCTCCTGTAGCTGCTGTATTCTTCAATGCCCAAAGGGAAACAGCTGCAAGAAAACGTTAAAAATCTAGTAAAGAAACAGACCCGAGTC
>TFL_ARZ
TTTTTTAACCTTCTATTTTATTCCACTTCTCTTGAGACTCATAGATCTGAAGAAGCCAAGAGTGCTTCTCCGCCCTATAAATAAGGGCTTCTAGTTCAATGAATAATCAGAAGCCTTCCAAGAGACCAAGAGTTCTAGTCTTGTCCAGTCCCACAGGCTCTCCTCGTCT????????????????????????????????????????????????????????????????????????????????????????????????????????????????????????????????????????????????????????????????????????????????????????????????????????????????????????????????????????????????????????????????????????????????????????????????????????????????????????????????????????????????????????????????????????????????????????????????????????????????AGAGAGAGAGCCAGACCACATCTAGGGTTCAATCGTGTGTCCTATTTTTTTATTAGGGAAAATGGCCATCAAGGGATGGTGTCGTTAATTAGCATAGACCCATCTGAAAAATCATGGCCATGCACTTCTTACTATTCACAAATAATATCCTTATTTAAACAACACACCCACCAATCAACAACATACAAACCCTAAAATTTCTTTTTGGAGGAACAATATCACATGTACAAAACCAAATTCTTTTGAAGGCACAACAAGACACAAACCCTATTCCTTCTTTCTTTTCTTTTTTAAGGCATATAAGAACCCTATATTTTGCATAGAAATGATAGAAGTTACTTACTATTGGTATTGGGTGAACGAACTTGCAGGWTAGTCACAGATATCCCAGGCACCACTGATTCCACATTTGGTAAGTCTTACTCATCCATACAGAGGGGGAGAGAGAGATCATGTGGTGAAAAGACTGAATGACTGACTGACTTTCTTTGTGGGTTTTCCCTTAAATAACACAGGAAGGGAGATAGTGAACTATGAAATGCCAAGGCCAAATATAGGGATCCACAGGTTTGTATTTCTTCTTTTTAAGCAGAAACGCCGACAAACAGTCAACCCACCTTCTTCAAGGGACCGTTTCAGTACTCGAAATTTTGCAGAAGAAAACGAGCTTGGTCCTCCTGTAGCTGCTGTATTCTTCAATGCCCAAAGGGAAACAGCTGCAAGAAAACGTTAAAAATCTAGTAAAGAAACAGACCCGAGTC
>TFL_PIA
TTTTTTAACC???????????????????????????????????????????AGCCAAGAGTGCTTCTCCGCCCTATAAATAAGGGCTTCTAGTTCAATGAATAATCAGAAGCCTTCCAAGAGACCAAGAGTTCTAGTCTTGTCCAGTCCCACAGGCTCTCCTCGTCT????????????????????????????????????????????????????????????????????????????????????????????????????????????????????????????????????????????????????????????????????????????????????????????????????????????????????????????????????????????????????????????????????????????????????????????????????????????????????????????????????????????????????????????????????????????????????????????????????????????????AGAGAGAGAGCCAGACCACATCTAGGGTTCAATCGTGTGTCCTATTTTTTTATTAGGGAAAATGGCCATCAAGGGATGGTGTCGTTAATTAGCATAGACCCATCTGAAAAATCAYGGCCATGCACTTCTTACTATTCACAAATAATATCCTTATTTAAACAACACACCCACCAATCAACAACATACAAACCCTAAAATTTCTTTTTGGARGAACAATATCACATGTACAAAACCAAATTCTTTTGAAGGCACAACAAGACACAAACCCTATTCCTTCTTTCTTTTCTTTTTTAAGGCATATAAGAACCCTATATTTTGCATAGAAATGATAGAAGTTACTTACTATTGGTATTGGGTGAACGAACTTGCAGGATAGTCACAGATATCCCAGGCACCACTGATTCCACATTTGGTAAGTCTTACTCATCCATACAGAGGGGGAGAGAGAGATCATGTGGTGAAAAGACTGAATGACTGACTGACTTTCTTTGTGGGTTTTCCCTTAAATAACACAGGAAGGGAGATAGTGAACTATGAAATGCCAAGGCCAAATATAGGGATCCACAGGTTTGTATTTCTTCTTTTTAAGCAGAAACGCCGACAAACAGTCAACCCACCTTCTTCCAGGGACCGTTTCAGTACTCGAAATTTTGCAGAAGAAAACGAGCTTGGTCCTCCTGTAGCTGCTGTATTCTTCAATGCCCAAAGGGAAACAGCTGCAAGAAAACGTTAAAAATCTAGTAAAGAAACAGACCCGAGTC
>TFL_PIN
TTTTTTAACCTTCTATTTTATTCCACTTCTCTTGAGACTCATAGATCTGAAGAAGCCAAGAGTGCTTCTCCGCCCTATAAATAAGGGCTTCTAGTTCAATGAATAATCAGAAGCCTTCCAAGAGACCAAGAGTTCTAGTCTTGTCCAGTCCCACAGGCTCTCCTCGTCT????????????????????????????????????????????????????????????????????????????????????????????????????????????????????????????????????????????????????????????????????????????????????????????????????????????????????????????????????????????????????????????????????????????????????????????????????????????????????????????????????????????????????????????????????????????????????????????????????????????????AGARAGAGAGCCAGACCACATCTAGGGTTCAATCGTGTGTCCTATTTTTTTATTAGGGAAAATGGCCATCAAGGGATGGTGTCGTTAATTAGCATAGACCCATCTGAAAAATCATGGCCATGCACTTCTTACTATTCACAAATAATATCCTTATTTAAACAACACACCCACCAATCAACAACATACAAACCCTAAAATTTCTTTTTGGARGAACAATATCACATGTACAAAACCAAATTCTTTTGAAGGCACAACAAGACACAAACCCTATTCCTTCTTTCTTTTCTTTTTTAAGGCATATAAGAACCCYATATTTTGCATAGAAATGATAGAAGTTACTTACTATTGGTATTGGGTGAACGAACTTGCAGGATAGTCACAGATATCCCAGGCACCACTGATTCCACATTTGGTAAGTCTTACTCATCCATACAGAGGGGGAGAGAGAGATMATGTGGTGAAAAGACTGAATGACTGACTGACTTTCTTTGTGGGTTTTCCCTTAAATAACACAGGAAGGGAGATAGTGAACTATGAAATGCCAAGGCCAAATATAGGGATCCACAGGTTTGTATTTCTTCTTTTTAAGCAGAAACGCCGACAAACAGTCAACCCACCTTCTTCCAGGGACCGTTTCAGTACTCGAAATTTTGCAGAAGAAAACGAGCTTGGTCCTCCTGTAGCTGCTGTATTCTTCAATGCCCAAAGGGAAACAGCTGCAAGAAAACGTTAAAAATCTAGTAAAGAAACAGACCCGAGTC
>TFL_YES
TTTTTTAACCTTCTATTTTATTCCACTTCTCTTGAGACTCATAGATCTGAAGAAGCCAAGAGTGCTTCTCCGCCCTATAAATAAGGGCTTCTAGTTCAATGAATAATCAGAAGCCTTCCAAGAGACCAAGAGTTCTAGTCTTGTCCAGTCCCACAGGCTCTCCTCGTCTATGGCAAGAATGTCAGATCCTCTTATTGTTGGTAGAGTGATTGGGGATGTTGTTGATTCTTTCTGCTCTACTGTTAAAATGACTGTCACTTACAACTCCAACAAGCAAGTCTACAACGGACATGAGCTATTTCCTTCCTCGGTAACCATTAAACCGAAGATTGAAGTTGAAGGGGGTGATATGAGATCCTTCTTTACACTGGTATAACTTTTATACCTTTTTMTCCTTTTATTATATACTTCTATCTCATTGGTGAATTTTTTAAAATTATTCTTTATTGCAGATTATGACAGACCCTGATGTTCCCGGCCCCAGCGACCCATACCTGAGGGAGCACTTGCACTGGTATACCTTGAATATCCCAAAAAAATTCTAAAAGAGAAATGCTTTAGCAAAAAGGAGARAGAGAGCCAGACCACATCTAGGGTTCAATCGTGTGTCCTATTTTTTTATTAGGGAAAATGGCCATCAAGGGATGGTGTCGTTAATTAGCATAGACCCATCTGAAAAATCAYGGCCATGCACTTCTTACTATTCACAAATAATATCCTTATTTAAACAACACACCCACCAATCAACAACATACAAACCCTAAAATTTCTTTTTGGAGGAACAATATCACATGTACAAAACCAAATTCTTTTGAAGGCACAACAAGACACAAACCCTATTCCTTCTTTCTTTTCTTTTTTAAGGCATATAAGAACCCYATATTTTGCATAGAAATGATAGAAGTTACTTACTATTGGTATTGGGTGAACGAACTTGCAGGATAGTCACAGATATCCCAGGCACCACTGATTCCACATTTGGTAAGTCTTACTCATCCATACAGAGGGGGAGAGAGAGATMATGTGGTGAAAAGACTGAATGACTGACTGACTTTCTTTGTGGGTTTTCCCTTAAATAACACAGGAAGGGAGATAGTGAACTATGAAATGCCAAGGCCAAATATAGGGATCCACAGGTTTGTATTTCTTCTTTTTAAGCAGAAACGCCGACAAACAGTCAACCCACCTTCTTCCAGGGACCGTTTCAGTACTCGAAATTTTGCAGAAGAAAACGAGCTTGGTCCTCCTGTAGCTGCTGTATTCTTCAATGCCCAAAGGGAAACAGCTGCAAGAAAACGTTAAAAATCTAGTAAAGAAACAGACCCGAGTC
>TFL_RIP7
TTTTTTAACCTTCTATTTTATTCCACTTCTCTTGAGACTCGTAGATCTGAAGAAGCCAAGAGTGCTTCTCCGCCCTATAAATAAGGGCTTCTAGTTCAATGAATAATCAGAAGCCTTCCAAGAGACCGAGAGTTCTAGTCTTGTCCAGTCCCACAGGCTCTCCTCTTCT????????????????????????????????????????????????????????????????????????????????????????????????????????????????????????????????????????????????????????????????????????????????????????????????????????????????????????????????????????????????????????????????????????????????????????????????????????????????????????????????????????????????????????????????????????????????????????????????????????????????AGAGAGAGAGCCAGACCACATCTAGGGTTCAATCGTGTGTCCTATTTTTTTATTAGGGAAAATGGCCATCAAGGGATGGTGTCGTTAATTAGCATAGACCCATCTGAAAAATCATGGCCATGCACTTCTTACTATTCAMAAATAATATCCTTATTTAAACAACACACCCACCAATCAACAACATACAAACCATAAAATTTCTTTTTGGAGGAACAATATCACATGTACAAAACCAAATTCTTTTGAAGGCACAACAAGACACAAACCCTATTCCTTCTTTCTTTTCTTTTTTAAGGCATATAAGAASCCTATATTTTGCATAGAAATGATAGAAGTTACTTACTATTGGTATTGGGTGAACGAACTTGCAGGATAGTCACAGATATCCCAGGCACCACTGATTCCACATTTGGTAAGTCTTACTCATCCATACAGAGGGGGAGAGAGAGATCATGTGGTGAAAAGACTGAATGACTGACTGACTTTCTTTGTGGGTTTTCCCTTGAATAACACAGGAAGGGAGATAGTGAACTATGAAATGCCAAGGCCAAATATAGGGATCCACAGGTTTGTATTTCTTCTTTTTAAGCAGAAACGCCGACAAACAGTCAACCCACCTTCTTCAAGGGACCGTTTCAGTACTCGAAATTTTGCAGAAGAAAACGA???????????????????????????????????????????????????????????????????????????????????????????????
>TFL_BER6
TTTTTTAACCTTCTATTTTATTCCACTTCTCTTGAGACTCATAGATCTGAAGAAGCCAAGAGTGCTTCTCCGCCCTATAAATAAGGGCTTCTAGTTCAATGAATAATCAGAAGCCTTCCAAGAGACCAAGAGTTCTAGTCTTGTCCAGTCCCACAGGCTCTCCTCGTCT????????????????????????????????????????????????????????????????????????????????????????????????????????????????????????????????????????????????????????????????????????????????????????????????????????????????????????????????????????????????????????????????????????????????????????????????????????????????????????????????????????????????????????????????????????????????????????????????????????????????AGAGAGAGAGCCAGACCACATCTAGGGTTCAATCGTGTGTCCTATTTTTTTATTAGGGAAAATGGCCGTCAAGGGATGGTGTCGTTAATTAGCATAGACCCATCTGAMAAATCATGGCCATGCACTTCTTACTATTCACAAATAATATCCTTATTTAAACAACACACCCACCTATCAACAACATACAAACCCTAAAATTTCTTTTTGGAGGAACAATATCACATGTACAAAACCAAATTCTTTTGAAGGCACAACAAGACACAAACCCTATTCCTTCTTTCTTTTCTTTTTTAAGGCATATAAGAACCCTATATTTTGCATAGAAATGATAGAAGTTACTTACTATTGGTATTGGGTGAACGAATTTGCAGGATAGTCACAGATATCCCAGGCACCACTGATTCCACATTTGGTAAGTCTTACTCATCCATACAGAGGGGGAGAGAGAGATCATGTGGTGAAAAGACTGAATGACTGACTGACTTTCTTTGTGGGTTTTCCCTTAAATAACACAGGAAGGGAGATAGTGAACTACGAAATGCCAAGGCCAAATATAGGGATCCACAGGTTTGTATTTCTTCTTTTTAAGCAGAAACGCCGACAAACAGTCAACCCACCTTCTTCAAGGGACCGTTTCAGTACTCGAAATTTTGCAGAAGAAAACGA???????????????????????????????????????????????????????????????????????????????????????????????
>TFL_DOA2
TTTTTTAACCTTCTATTTTATTCCACTTCTCTTGAGACTCGTAGATCTGAAGAAGCCAAGAGTGCTTCTCCGCCCTATAAATAAGGGCTTCTAGTTCAATGAATAATCAGAAGCCTTCCAAGAGACCGAGAGTTCTAGTCTTGTCCAGTCCCACAGGCTCTCCTCTTCT????????????????????????????????????????????????????????????????????????????????????????????????????????????????????????????????????????????????????????????????????????????????????????????????????????????????????????????????????????????????????????????????????????????????????????????????????????????????????????????????????????????????????????????????????????????????????????????????????????????????AGAGAGAGAGCCAGACCACATCTAGGGTTCAATCGTGTGTCCTATTTTTTTATTAGGGAAAATGGCCATCAAGGGATGGTGTCGTTAATTAGCATAGACCCATCTGAAAAATCATGGCCATGCACTTCTTACTATTCACAAATAATATCCTTATTTAAACAACACACCCACCAATCAACAACATACAAACCCWAAAATTTCTTTTTGGAGGAACAATATCACATGTACAAAACCAAATTCTTTTGAAGGCACAACAAGACACAAACCCTATTCCTTCTTTCTTTTCTTTTTTAAGGCATATAAGAASCCTATATTTTGCATAGAAATGATAGAAGTTACTTACTATTGGTATTGGGTGAACGAACTTGCAGGATAGTCACAGATATCCCAGGCACCACTGATTCCACATTTGGTAAGTCTTACTCATCCATACAGAGGGGGAGAGAGAGATCATGTGGTGAAAAGACTGAATGACTGACTGACTTTCTTTGTGGGTTTTCCCTTRAATAACACAGGAAGGGAGATAGTGAACTATGAAATGCCAAGGCCAAATATAGGGATCCACAGGTTTGTATTTCTTCTTTTTAAGCAGAAACGCCGACAAACAGTCAACCCACCTTCTTCAAGGGACCGTTTCAGTACTCGAAATTTTGCAGAAGAAAACGA???????????????????????????????????????????????????????????????????????????????????????????????
>TFL_RUP6
TTTTTTAACCTTCTATTTTATTCCACTTCTCTTGAGACTCATAGATCTGAAGAAGCCAAGAGTGCTTCTCCGCCCTATAAATAAGGGCTTCTAGTTCAATGAATAATCAGAAGCCTTCCAAGAGACCAAGAGTTCTAGTCTTGTCCAGTCCCACAGGCTCTCCTCGTCT????????????????????????????????????????????????????????????????????????????????????????????????????????????????????????????????????????????????????????????????????????????????????????????????????????????????????????????????????????????????????????????????????????????????????????????????????????????????????????????????????????????????????????????????????????????????????????????????????????????????AGAGAGAGAGCCAGACCACATCTAGGGTTCAATCGTGTGTCCTATTTTTTTATTAGGGAAAATGGCCATCAAGGGATGGTGTCGTTAATTAGCATAGACCCATCTGAAAAATCATGGCCATGCACTTCTTACTATTCACAAATAATATCCTTATTTAAACAACACACCCACCAATCAACAACATACAAACCCTAAAATTTCTTTTTGGAGGAACAATATCACATGTACAAAACCAAATTCTTTTGAAGGCACAACAAGACACAAACCCTATTCCTTCTTTCTTTT????????????????????????????????????????????????????????????????????????????????????????????????????????????????????????????????????????????????????????????????????????????????????????????????????????????????????????????????????????????????????????????????????????????????????????????????????????????????????????????????????????????????????????????????????????????????????????????????????????????????????????????????????????????????????????????????????????????????????????????
>TFL_CIN2
TTTTTTAACCTTCTATTTTATTCCACTTCTCTTGAGACTCATAGATCTGAAGAAGCCAAGAGTGCTTCTCCGCCCTATAAATAAGGGCTTCTAGTTCAATGAATAATCAGAAGCCTTCCAAGAGACCAAGAGTTCTAGTCTTGTCCAGTCMCACAGGCTCTCCTCGTCT????????????????????????????????????????????????????????????????????????????????????????????????????????????????????????????????????????????????????????????????????????????????????????????????????????????????????????????????????????????????????????????????????????????????????????????????????????????????????????????????????????????????????????????????????????????????????????????????????????????????AGAGAGAGAGCCAGACCACATCTAGGGTTCAATCGTGTGTCCTATTTTTTTATTAGGGAAAATGGCCGTCAAGGGATGGTGTCGTTAATTAGCATAGACCCATCTGAAAAATCATGGCCATGCACTTCTTACTATTCACAAATAATATCCTTATTTAAACAACACACCCACCTATCAACAACATACAAACCCTAAAATTTCTTTTTGGAGGAACAATATCACATGTACAAAACCAAATTCTTTTGAAGGCACAACAAGACACAAACCCTATTCCTTCTTTCTTTTC??????????????????????????????????????????????????????????????????????????????????????????????????????????????????????????????????????????????????????????GAGAGAGAGATCATKTGGTGAAAAGACTGAATGACTGACTGACTTTCTTTGTGGGTTTTCCCTTAAATAACACAGGAAGGGAGATAGTGAACTACGAAATGCCAAGGCCAAATATAGGGATCCACAGGTTTGTATTTCTTCTTTTTAAGCAGAAACGCCGACAAACAGTCAACCCACCTTCTTCAAGGGACCGTTTCAGTACTCGAAATTTTGCAGAAGAAAACGA???????????????????????????????????????????????????????????????????????????????????????????????
>TFL_DOA1
TTTTTTAACCTTCTATTTTATTCCACTTCTCTTGAGACTCGTAGATCTGAAGAAGCCAAGAGTGCTTCTCCGCCCTATAAATAAGGGCTTCTAGTTCAATGAATAATCAGAAGCCTTCCAAGAGACCGAGAGTTCTAGTCTTGTCCAGTCCCAC???????????????????????????????????????????????????????????????????????????????????????????????????????????????????????????????????????????????????????????????????????????????????????????????????????????????????????????????????????????????????????????????????????????????????????????????????????????????????????????????????????????????????????????????????????????????????????????????????????????????????????????????AGAGAGAGAGCCAGACCACATCTAGGGTTCAATCGTGTGTCCTATTTTTTTATTAGGGAAAATGGCCATCAAGGGATGGTGTCGTTAATTAGCATAGACCCATCTGAAAAATCATGGCCATGCACT???????????????????????????????????????????????????????????????????????????????????????????????????????????????????????????????????????????????????????????????????????????????????????????????????????????????????????????????????????????????????????????????????????????????????????????????????????????????????????????????????????????????????????????????????????????????????????????????????????????????????????????????????????????????????????????????????????????????????????????????????????????????????????????????????????????????????????????????????????????????????????????????????????????????????????????????????????????????????????????
>TFL_RIP4
TTTTTTAACCTTCTATTTTATTCCACTTCTCTTGAGACTCGTAGATCTGAAGAAGCCAAGAGTGCTTCTCCGCCCTATAAATAAGGGCTTCTAGTTCAATGAATAATCAGAAGCCTTCCAAGAGACCGAGAGTTCTAGTCTTGTCCAGTCCCACAGGCTCTCCTCTTCT????????????????????????????????????????????????????????????????????????????????????????????????????????????????????????????????????????????????????????????????????????????????????????????????????????????????????????????????????????????????????????????????????????????????????????????????????????????????????????????????????????????????????????????????????????????????????????????????????????????????AGAGAGAGAGCCAGACCACATCTAGGGTTCAATCGTGTGTCCTATTTTTTTATTAGGGAAAATGGCCATCAAGGGATGGTGTCGTTAATTAGCATAGACCCATCTGAAAAATCATGGCCATGCACTTCTTACTATTCAAAAATAATATCCTTATTTAAACAACACACCCACCAATCAACAACATACAAACCATAAAATTTCTTTTTGGAGGAACAATATCACATGTACAAAACCAAATTCTTTTGAAGGCACAACAAGACACAAACCCTATTCCTTCTTTCTTTTCTTTTTTAAGGCATATAAGAAGCCTATATTTTGCATAGAAATGATAGAAGTTACTTACTATTGGTATTGGGTGAACGAACTTGCAGGATAGTCACAGATATCCCAGGCACCACTGATTCCACATTTGGTAAGTCTTACTCATCCATACAGAGGGGGAGAGAGAGATCATGTGGTGAAAAGACTGAATGACTGACTGACTTTCTTTGTGGGTTTTCCCTTGAATAACACAGGAAGGGAGATAGTGAACTATGAAATGCCAAGGCCAAATATAGGGATCCACAGGTTTGTATTTCTTCTTTTTAAGCAGAAACGCCGACAAACAGTCAACCCACCTTCTTCAAGGGACCGTTTCAGTACTCGAAATTTTGCAGAAGAAAACGA???????????????????????????????????????????????????????????????????????????????????????????????
>TFL_MON
TTTTTTAACCTTCTATTTTATTCCACTTCTCTTGAGACTCATAGATCTGAAGAAGCCAAGAGTGCTTCTCCGCCCTATAAATAAGGGCTTCTAGTTCAATGAATAATCAGAAGCCTTCCAAGAGACCAAGAGTTCTAGTCTTGTCCAGTCCCACAGGCTCTCCTCGTCT????????????????????????????????????????????????????????????????????????????????????????????????????????????????????????????????????????????????????????????????????????????????????????????????????????????????????????????????????????????????????????????????????????????????????????????????????????????????????????????????????????????????????????????????????????????????????????????????????????????????AGAGAGAGAGCCAGACCACATCTAGGGTTCAATCGTGTGTCCTATTTTTTTATTAGGGAAAATGGCCATCAAGGGATGGTGTCGTTAATTAGCATAGACCCATCTGMAAAATCATGGCCATGCACTTCTTACTATTCACAAATAATATCCTTATTTAAACAACACACCCACCAATCAACAACATACAAACCCTAAAATTTCTTTTTGGAGGAACAATATCACATGTACAAAACCAAATTCTTTTGAAGGCACAACAAGACACAAACCCTATTCCTTCTTTCTTTTCTTTTTTAAGGCATATAAGAACCCTATATTTTGCATAGAAATGATAGAAGTTACTTACTATTGGTATTGGGTGAACGAACTTGCAGGATAGTCACAGATATCCCAGGCACCACTGATTCCACATTTGGTAAGTCTTACTCATCCATACAGAGGGGGAGAGAGAGATCATGTGGTGAAAAGACTGAATGACTGACTGACTTTCTTTGTGGGTTTTCCCTTAAATAACACAGGAAGGGAGATAGTGAACTATGAAATGCCAAGGCCAAATATAGGGATCCACAGGTTTGTATTTCTTCTTTTTAAGCAGAAACGCCGACAAACAGTCAACCCACCTTCTTCAAGGGACCGTTTCAGTACTCGAAATTTTGCAGAAGAAAACGAGCTTGGTCCTCCTGTAGCTGCTGTATTCTTCAATGCCCAAAGGGAAACAGCTGCAAGAAAACGTTAAAAATCTAGTAAAGAAACAGACCCGAGTC
>TFL_RIP5
TTTTTTAACCTTCTATTTTATTCCACTTCTCTTGAGACTCGTAGATCTGAAGAAGCCAAGAGTGCTTCTCCGCCCTATAAATAAGGGCTTCTAGTTCAATGAATAATCAGAAGCCTTCCAAGAGACCGAGAGTTCTAGTCTTGTCCAGTCCCACAGGCTCTCCTCTTCT????????????????????????????????????????????????????????????????????????????????????????????????????????????????????????????????????????????????????????????????????????????????????????????????????????????????????????????????????????????????????????????????????????????????????????????????????????????????????????????????????????????????????????????????????????????????????????????????????????????????AGAGAGAGAGCCAGACCACATCTAGGGTTCAATCGTGTGTCCTATTTTTTTATTAGGGAAAATGGCCATCAAGGGATGGTGTCGTTAATTAGCATAGACCCATCTGAAAAATCATGGCCATGCACT???????????????????????????????????????????????????????????????????????????????????????????????????????????????????????????????????????????????????????????????????????????????????????????????????????????????????????????????????????????????????????????????????????????????????????????????????????????????????????????????????????????????????????????????????????????????????????????????????????????????????????????????????????????????????????????????????????????????????????????????????????????????????????????????????????????????????????????????????????????????????????????????????????????????????????????????????????????????????????????
>TFL_RUB
TTTTTTAACCTTCTATTTTATTCCACTTCTCTTGAGACTCATAGATCTGAAGAAGCCAAGAGTGCTTCTCCGCCCTATAAATAAGGGCTTCTAGTTCAATGAATAATCAGAAGCCTTCCAAGAGACCGAGAGTTCTAGTCTTGTCCAGTCCCACAGGCTCTCCTCTTCTATGGCAAGAATGTCAGATCCTCTTATTGTTGGTAGAGTGATTGGGGATGTTGTTGATTCTTTCTGCTCTACTGTTAAAATGACTGTCACTTACAACTCCAACAAGCAAGTCTACAACGGACATGAGCTATTTCCTTCCTCGGTAACCATTAAACCTAAGATTGAAGTTGAAGGTGGTGATATGAGATCCTTCTTTACACTGGTATAACTTTTATACCTTCTTCTCCTTTTATTATATACTTCTATCTCATTGGTGAATTTTTTAAAATTATTCTTTATTGCAGATTATGACAGACCCTGATGTTCCCGGCCCCAGCGACCCATATCTGAGGGAGCACTTGCACTGGTATACCTTGAATATCCCAAAAAAATTCTAAAAGAGAAATGCTTTAGCAAAAAGGAGAGAGAGAGCCAGACCACATCTAGGGTTCAATCGTGTGTCCTATTTTTTTATTAGGGAAAATGGCCATCAAGGGATGGTGTCGTTAATTAGCATAGACCCATCTGAAAAATCATGGCCATGCACTTCTTACTATTCACAAATAATATCCTTATTTAAACAACACACCCACCAATCAACAACATACAAACCCTAAAATTTCTTTTTGGAGGAACAATATCACATGTACATAACCAAATTCTTTTGAAGGCACAACAAGACACAAAGCCTATTCCTTCTTTCTTTTCTTTTTTAAGGCATATAAGAACCCTATATTTTGCATAGAAATGATAGAAGTTACTTACTATTGGTATTGGGTGAACGAACTTGCAGGATAGTCACAGATATCCCAGGCACCACTGATTCCACATTTGGTAAGTCTTACTCATCCATACAGAGGGGGAGAGAGAGATCATGTGGTGAAAAGACTGAATGACTGACTGACTTTCTTTGTGGGTTTTCCCTTGAATAACACAGGAAGGGAGATAGTGAACTATGAAATGCCAAGGCCAAATATAGGGATCCACAGGTTTGTATTTCTTCTTTTTAAGCAGAAACGCCGACAAACAGTCAACCCACCTTCTTCAAGGGACCGTTTCAGTACTCGAAATTTTGCAGAAGAAAACGAGCTTGGTCCTCCTGTAGCTGCTGTATTCTTCAATGCCCAAAGGGAAACAGCTGCAAGAAAACGTTAAAAATCTAGTAAAGAAACAGACCCGAGTC
>TFL_TEU
TTTTTTAACCTTCTATTTTATTCCACTTCTCTTGAGACTCATAGATCTGAAGAAGCCAAGAGTGCTTCTCCGCCCTATAAATAAGGGCTTCTAGTTCAATGAATAATCAGAAGCCTTCCAAGAGACCAAGAGTTCTAGTCTTGTCCAGTCCCACAGGCTCTCCTCGTCT????????????????????????????????????????????????????????????????????????????????????????????????????????????????????????????????????????????????????????????????????????????????????????????????????????????????????????????????????????????????????????????????????????????????????????????????????????????????????????????????????????????????????????????????????????????????????????????????????????????????AGARAGAGAGCCAGACCACATCTAGGGTTCAATCGTGTGTCCTATTTTTTTATTAGGGAAAATGGCCATCAAGGGATGGTGTCGTTAATTAGCATAGACCCATCTGAAAAATCATGGCCATGCACTTCTTACTATTCACAAATAATATCCTTATTTAAACAACACACCCACCAATCAACAACATACAAACCCTAAAATTTCTTTTTGGARGAACAATATCACATGTACAAAACCAAATTCTTTTGAAGGCACAACAAGACACAAACCCTATTCCTTCTTTCTTTTCTTTTTTAAGGCATATAAGAACCCYATATTTTGCATAGAAATGATAGAAGTTACTTACTATTGGTATTGGGTGAACGAACTTGCAGGATAGTCACAGATATCCCAGGCACCACTGATTCCACATTTGGTAAGTCTTACTCATCCATACAGAGGGGGAGAGAGAGATMATGTGGTGAAAAGACTGAATGACTGACTGACTTTCTTTGTGGGTTTTCCCTTAAATAACACAGGAAGGGAGATAGTGAACTATGAAATGCCAAGGCCAAATATAGGGATCCACAGGTTTGTATTTCTTCTTTTTAAGCAGAAACGCCGACAAACAGTCAACCCACCTTCTTCCAGGGACCGTTTCAGTACTCGAAATTTTGCAGAAGAAAACGAGCTTGGTCCTCCTGTAGCTGCTGTATTCTTCAATGCCCAAAGGGAAACAGCTGCAAGAAAACGTTAAAAATCTAGTAAAGAAACAGACCCGAGTC
>TFL_SYR
TTTTTTAACCTTCTATTTTATTCCACTTCTCTTGAGACTCATAGATCTGAAGAAGCCAAGAGTGCTTCTCCGCCCTATAAATAAGGGCTTCTAGTTCAATGAATAATCAGAAGCCTTCCAAGAGACCAAGAGTTCTAGTCTTGTCCAGTCCCACAGCCTCTCCTCGTCTATGGCAAGAATGTCAGATCCTCTTATTGTTGGTAGAGTGATTGGGGATGTTGTTGATTCTTTCTGCTCTACTGTTAAAATGACTGTCACTTACAACTCCAACAAGCAAGTCTACAACGGACATGAGCTATTTCCTTCCTCGGTAACCATTAAACCGAAGATTGAAGTTGAAGGGGGTGATATGAGATCCTTCTTTACACTGGTATAACTTTTATACCTTTTTCTCCTTTTATTATATACTTCTATCTCATTGGTGAATTTTTTAAAATAATTCTTTATTGCAGATTATGACAGACCCTGATGTTCCCGGCCCCAGCGACCCATACCTGAGGGAGCACTTGCACTGGTATACCTTGAATATCCCAAAAAAATTCTAAAAGAGAAATGCTTTAGCAAAAAGGAGAGAGAGAGCCAGACCACATCTAGGGTTCAATCGTGTGTCCTATTTTTTTATTAGGGAAAATGGCCATCAAGGGATGGTGTCGTTAATTAGCATAGACCCATCTGAAAAATCATGGCCATGCACT???????????????????????????????????????????????????????????????????????????????????????????????????????????????????????????????????????????????????????????????CTTTTTTAAGGCATATAAGAACCCTATATTTTGCATAGAAATGATAGAAGTTACTTACTATTGGTATTGGGTGAACGAACTTGCAGGATAGTCACAGATATCCCAGGCACCACTGATTCCACATTTGGTAAGTCTTACTCATCCATACAGAGGGGGAGAGAGAGATCATGTGGTGAAAAGACTGAATGACTGACTGACTTTCTTTGTGGGTTTTCCCTTAAATAACACAGGAAGGGAGATAGTGAACTATGAAATGCCAAGGCCAAATATAGGGATCCACAGGTTTGTATTTCTTCTTTTTAAGCAGAAACGCCGACAAACAGTCAACCCACCTTCTTCCAGGGACCGTTTCAGTWCTCGAAATTTTGCAGAAGAAAACGA???????????????????????????????????????????????????????????????????????????????????????????????
>TFL_RUP3
TTTTTTAACCTTCTATTTTATTCCACTTCTCTTGAGACTCATAGATCTGAAGAAGCCAAGAGTGCTTCTCCGCCCTATAAATAAGGGCTTCTAGTTCAATGAATAATCAGAAGCCTTCCAAGAGACCAAGAGTTCTAGTCTTGTCCAGTCCCACAGGCTCTCCTCGTCT????????????????????????????????????????????????????????????????????????????????????????????????????????????????????????????????????????????????????????????????????????????????????????????????????????????????????????????????????????????????????????????????????????????????????????????????????????????????????????????????????????????????????????????????????????????????????????????????????????????????AGAGAGAGAGCCAGACCACATCTAGGGTTCAATCGTGTGTCCTATTTTTTTATTAGGGAAAATGGCCATCAAGGGATGGTGTCGTTAATTAGCATAGACCCATCTGAAAAATCATGGCCATGCACTTCTTACTATTCACAAATAATATCCTTATTTAAACAACACACCCACCAATCAACAACATACAAACCCTAAAATTTCTTTTTGGAGGAACAATATCACATGTACAAAACCAAATTCTTTTGAAGGCACAACAAGACACAAACCCTATTCCTTCTTTCTTTTCTTTTTTAAGGCATATAAGAACCCTATATTTTGCATAGAAATGATAGAAGTTACTTACTATTGGTATTGGGTGAACGAACTTGCAGGATAGTCACAGATATYCCAGGCACCACTGATTCCACATTTGGTAAGTCTTACTCATCCATACAGAGGGGGAGAGAGAGATCATGTGGTGAAAAGACTGAATGACTGACTGACTTTCTTTGTGGGTTTTCCCTTAAATAACACAGGAAGGGAGATAGTGAACTATGAAATGCCAAGGCCAAATATAGGGATCCACAGGTTTGTATTTCTTCTTTTTAAGCAGAAACGCCGACAAACAGTCAACCCACCTTCTTCAAGGGACCGTTTCAGTACTCGAAATTTTGCAGAAGAAAACGA???????????????????????????????????????????????????????????????????????????????????????????????
>TFL_COR
TTTTTTAACCTTCTATTTTATTCCACTTCTCTTGAGACTCATAGATCTGAAGAAGCCAAGAGTGCTTCTCCGCCCTATAAATAAGGGCTTCTAGTTCAATGAATAATCAGAACCCTTCCAAGAGACCAAGAGGTCTAGTCTTGTCCAGTCCCACAGGCTCTCCTCKTCTATGGCAAGAATGTCAGATCCTCTTATTGTTGGTAGAGTGATTGGGGATGTTGTTGATTCTTTCTGCTCTACTGTTAAAATGACTGTCACTTACAACTCCAACAAGCAAGTCTACAACGGACATGAGCTATTTCCTTCCTCGGTAACCATTAAACCGAAGATTGAAGTTGAAGGGGGTGATATGAGATCCTTCTTTACACTGGTATAACTTTTATACCTTTTACTCCTTTTATTATATACTTCTATCTCATTGGTGAATTTTTTAAAATTATTCTTTATTGCAGATTATGACAGACCCTGATGTTCCCGGCCCCAGCGACCCATACCTGAGGGAGCACTTGCACTGGTATACCTTGAATATCCCAAAAAAATTMTAAAAGAGAAATGCTTTAGCAAAAAGGAGAGARAGAGCCAGACCACATCTAGGGTTCAATCGTGTGTCCTATTTTTTTATTAGGGAAAATGGCCATCAAGGGATGGTGTCGTTAATTAGCATAGACCCATCTGAAAAATCATGGCCATGCACT????????????????????????????????????????????????????????????????????????????????????????????????????????????????????????????????????????????????????????????????TTTTTTAAGGCATATAAGAACCCTATATTTTGCATAGAAATGATAGAAGTTACTTACTATTGGTATTGGGTGAACGAACTTGCAGGATAGTCACAGATATCCCAGGCACCACTGATTCCACATTTGGTAAGTCTTACTCATCCATACAGAGGGGGAGAGAGAGATCATGTGGTGAAAAGACTGAATGACTGACTGACTTTCTTTGTGGGTTTTCCCTTAAATAACACAGGAAGGGAGATAGTGAACTATGAAATGCCAAGGCCAAATATAGGGATCCACAGGTTTGTATTTCTTCTTTTTAAGCAGAAACGCCGACAAACAGTCAACCCACCTTCTTCAAGGGACCGTTTCAGTACTCGAAATTTTGCAGAAGAAAACGA???????????????????????????????????????????????????????????????????????????????????????????????
>TFL_MUS2
TTTTTTAACCCTCTAGTTTATTCTACTTCTCTTGAGACTCARAGATCTGAAGAAGCCAAGAGTGCTTCTCCGCCCTATAAATAAGGGCTTCTAGTTCAATGAATAATCAGAAGCCTTCCAAGAGACCAAGAGTTCTAGTCTTGTCCAGTCCCACAGGCTYTCCTCTTCT????????????????????????????????????????????????????????????????????????????????????????????????????????????????????????????????????????????????????????????????????????????????????????????????????????????????????????????????????????????????????????????????????????????????????????????????????????????????????????????????????????????????????????????????????????????????????????????????????????????????AGAGAGAGAGCCAGACCACATCTAGGGTTAAATCGTGTGTCCTATTTTTTTATTAGGGAAAATGGCCATCAAGGGATGGTGTCGTTAATTAGCATAGAGCCATCTGAAAAWTYAYGGCCATGCACTTGTTACTATTCACAAATGATATCCTTATTTAAACAACACACCCACCAATCAACAACATACAAACCCTAAAATTTCTTTTTGGAGGAACAATATCACATGTACAAAACCAA?????????????????????????????????????????????????????????????????????????????????????????????????????????????????????????????????????????????????????????????????????????????????????????????????????????????????????????????????????????????????????????????????????????????????????????????????????????????????????????????????????????????????????????????????????????????????????????????????????????????????????????????????????????????????????????????????????????????????????????????????????????????????????????????????????????????
>TFL_LAC
TTTTTTAACCTTCTATTTTATTCCACTTCTCTTGAGACTCATAGATCTGAAGAAGCCAAGAGTGCTTCTCCGCCCTATAAATAAGGGCTTCTAGTTCAATGAATAATCAGAAGCCTTCCAAGAGACCAAGAGTTCTAGTCTTGTCCAGTCCCACAGGCTCTCCTCGTCTATGGCAAGAATGTCAGATCCTCTTATTGTTGGTAGAGTGATTGGGGATGTTGTTGATTCTTTCTGCTCTACTGTTAAAATGACTGTCACTTACAACTCCAACAAGCAAGTCTACAACGGACATGAGCTATTTCCTTCCTCGGTAACCATTAAACCGAAGATTGAAGTTGAAGGGGGTGATATGAGATCCTTCTTTACACTGGTATAACTTTTATACCTTTTTCTCCTTTTATTATATACTTCTATCTCATTGGTGAATTTTTTAAAATTATTCTTTATTGCAGATTATGACAGACCCTGATGTTCCCGGCCCCAGCGACCCATACCTGAGGGAGCACTTGCACTGGTATACCTTGAATATCCCAAAAAAATTCTAAAAGAGAAATGCTTTAGCAAAAAGGAGAGAGAGAGCCAGACCACATCTAGGGTTCAATCGTGTGTCCTATTTTTTTATTAGGGAAAATGGCCATCAAGGGATGGTGTCGTTAATTAGCATAGACCCATCTGAAAAATCATGGCCATGCACTTCTTACTATTCACAAATAATATCCTTATTTAAACAACACACCCACCAATCAACAACATACAAACCCTAAAATTTCTTTTTGGAAGAACAATATCACATGTACAAAACCAAATTCTTTTGAAGGCACAACAAGACACAAACCCTATTCCTTCTTTCTTTTCTTTTTTAAGGCATATAAGAACCCTATATTTTGCATAGAAATGATAGAAGTTACTTACTATTGGTATTGGGTGAACGAACTTGCAGGATAGTCACAGATATCCCAGGCACCACTGATTCCACATTTGGTAAGTCTTACTCATCCATACAGAGGGGGAGAGAGAGATCATGTGGTGAAAAGACTGAATGACTGACTGACTTTCTTTGTGGGTTTTCCCTTAAATAACACAGGAAGGGAGATAGTGAACTATGAAATGCCAAGGCCAAATATAGGGATCCACAGGTTTGTATTTCTTCTTTTTAAGCAGAAACGCCGACAAACAGTCAACCCACCTTCTTCCAGGGACCGTTTCAGTACTCGAAATTTTGCAGAAGAAAACGAGCTTGGTCCTCCTGTAGCTGCTGTATTCTTCAATGCCCAAAGGGAAACAGCTGCAAGAAAACGTTAAAAATCTAGTAAAGAAACAGACCCGAGTC
>TFL_RUP2
TTTTTTAACCTTCTATTTTATTCCACTTCTCTTGAGACTCRTAGATCTGAAGAAGCCAAGAGTGCTTCTCCGCCCTATAAATAAGGGCTTCTAGTTCAATGAATAATCAGAAGCCTTCCAAGAGACCRAGAGTTCTAGTCTTGTCCAGTCCCACAGGCTCTCCTCKTCT????????????????????????????????????????????????????????????????????????????????????????????????????????????????????????????????????????????????????????????????????????????????????????????????????????????????????????????????????????????????????????????????????????????????????????????????????????????????????????????????????????????????????????????????????????????????????????????????????????????????AGAGAGAGAGCCAGACCACATCTAGGGTTCAATCGTGTGTCCTATTTTTTTATTAGGGAAAATGGCCATCAAGGGATGGTGTCGTTAATTAGCATAGACCCATCTGAAAAATCATGGCCATGCACTTCTTACTATTCACAAATAATATCCTTATTTAAACAACACACCCACCAATCAACAACATACAAACCCTAAAATTTCTTTTTGGAGGAACAATATCACATGTACAAAACCAAATTCTTTTGAAGGCACAACAAGACACAAACCCTATTCCTTCTTTCTTTTCTTTTTTAAGGCATATAAGAASCCTATATTTTGCATAGAAATGATAGAAGTTACTTACTATTGGTATTGGGTGAACGAACTTGCAGGATAGTCACAGATATCCCAGGCACCACTGATTCCACATTTGGTAAGTCTTACTCATCCATACAGAGGGGGAGAGAGAGATCATGTGGTGAAAAGACTGAATGACTGACTGACTTTCTTTGTGGGTTTTCCCTTRAATAACACAGGAAGGGAGATAGTGAACTATGAAATGCCAAGGCCAAATATAGGGATCCACAGGTTTGTATTTCTTCTTTTTAAGCAGAAACGCCGACAAACAGTCAACCCACCTTCTTCAAGGGACCGTTTCAGTACTCGAAATTTTGCAGAAGAAAACGA???????????????????????????????????????????????????????????????????????????????????????????????
>TFL_MUS
TTTTTTAACCCTCTAGTTTATTCTACTTCTCTTGAGACTCARAGATCTGAAGAAGCCAAGAGTGCTTCTCCGCCCTATAAATAAGGGCTTCTAGTTCAATGAATAATCAGAAGCCTTCCAAGAGACCAAGAGTTCTAGTCTTGTCCAGTCCCACAGGCTYTCCTCTTCT????????????????????????????????????????????????????????????????????????????????????????????????????????????????????????????????????????????????????????????????????????????????????????????????????????????????????????????????????????????????????????????????????????????????????????????????????????????????????????????????????????????????????????????????????????????????????????????????????????????????AGAGAGAGAGCCAGACCACATCTAGGGTTAAATCGTGTGTCCTATTTTTTTATTAGGGAAAATGGCCATCAAGGGATGGTGTCGTTAATTAGCATAGAGCCATCTGAAAAWTYAYGGCCATGCACTTGTTACTATTCACAAATGATATCCTTATTTAAACAACACACCCACCAATCAACAACATACAAACCCTAAAATTTCTTTTTGGAGGAACAATATCACATGTACAAAACCAA??????????????????????????????????????????????????TTTTTTAAGGCATATAAGCACCCTATATTTTGCATAGAAATGATAGAAGTTACTTACTGTTGGTATTGGGTGAACGAACTTGCAGGATAGTCACAGATATCCCAGGCACCACTGATTCCACATTTGGTAAGTCTTACTCATCCATACAGAGGGCGAGAGAGAGATCATGTGGTGAAAAGACTGAATGACTGACTGACTTTCTTTGTGGGTTTTCCCTTAAATAACACAGGAAGGGAGATAGTGAACTATGAAATGCCAAGGCCAAATATAGGGATCCACAGGTTTGTATTTCTTCTTTTTAAGCAGAMACGCCGACAAACAGTCAACCCACCTTCTTCAAGGGACCGTTTCAGTACTCGAAATTTTGCAGAAGAAAACGA???????????????????????????????????????????????????????????????????????????????????????????????
>TFL_CIN1
TTTTTTAACCTTCTATTTTATTCCACTTCTCTTGAGACTCATAGATCTGAAGAAGCCAAGAGTGCTTCTCCGCCCTATAAATAAGGGCTTCTAGTTCAATGAATAATCAGAAGCCTTCCAAGAGACCAAGAGTTCTAGTCTTGTCCAGTCCCACAGGCTCTCCTCKTCT???????????????????????????????????????????????????????????????TGCTCTACTGTTAAAATGACTGTCACTTACAACTCCAACAAGCAAGTCTACAACGGACATGAGCTATTTCCTTCCTCGGTAACCATTAAACCGAAGATTGAAGTTGAAGGTGGTGATATGAGATCCTTCTTTACACTGGTATAACTTTTATACCTTTTTCTCCTTTTATTATATACTTCTATCTCATTGGTGAATTTTTTAAAATTATTCTTTATTGCAGATTATGACAGACCCTGATGTTCCCGGCCCCAGCGACCCATACCTGAGGGAGCACTTGCACTGGTATACCTTGAATATCCCAAAAAAATTCTAAAAGAGAAATGCTTTAGCAAAAAGGAGAGAGAGAGCCAGACCACATCTAGGGTTCAATCGTGTGTCCTATTTTTTTATTAGGGAAAATGGCCGTCAAGGGATGGTGTCGTTAATTAGCATAGACCCATCTGAAAAATCATGGCCATGCACTTCTTACTATTCACAAATAATATCCTTATTTAAACAACACACCCACCTATCAACAACATACAAACCCTAAAATTTCTTTTTGGAGGAACAATATCACATGTACAAAACCAAATTCTTTTGAAGGCACAACAAGACACAAACCCTATTCCTTCTTTCTTTTCTTTTTTAAGGCATATAAGAACCCTATATTTTGCATAGAAATGATAGAAGTTACTTACTATTGGTATTGGGTGAACGAATTTGCAGGATAGTCACAGATATCCCAGGCACCACTGATTCCACATTTGGTAAGTCTTACTCATCCATACAGAGGGGGAGAGAGAGATCATGTGGTGAAAAGACTGAATGACTGACTGACTTTCTTTGTGGGTTTTCCCTTAAATAACACAGGAAGGGAGATAGTGAACTAYGAAATGCCAAGGCCAAATATAGGGATCCACAGGTTTGTATTTCTTCTTTTTAAGCAGAAACGCCGACAAACAGTCAACCCACCTTCTTCCAGGGACCGTTTCAGTACTCGAAATTTTGCAGAAGAAAACGA???????????????????????????????????????????????????????????????????????????????????????????????
>TFL_RIP2
TTTTTTAACCTTCTATTTTATTCCACTTCTCTTGAGACTCGTAGATCTGAAGAAGCCAAGAGTGCTTCTCCGCCCTATAAATAAGGGCTTCTAGTTCAATGAATAATCAGAAGCCTTCCAAGAGACCGAGAGTTCTAGTCTTGTCCAGTCCCACAGGCTCTCCTCTTCT????????????????????????????????????????????????????????????????????????????????????????????????????????????????????????????????????????????????????????????????????????????????????????????????????????????????????????????????????????????????????????????????????????????????????????????????????????????????????????????????????????????????????????????????????????????????????????????????????????????????AGAGAGAGAGCCAGACCACATCTAGGGTTCAATCGTGTGTCCTATTTTTTTATTAGGGAAAATGGCCATCAAGGGATGGTGTCGTTAATTAGCATAGACCCATCTGAAAAATCATGGCCATGCACTTCTTACTATTCACAAATAATATCCTTATTTAAACAACACACCCACCAATCAACAACATACAAACCMWAAAATTTCTTTTTGGAGGAACAATATCACATGTACAAAACCAAATTCTTTTGAAGGCACAACAAGACACAAACCCTATTCCTTCTTTCTTTTCTTTTTTAAGGCATATAAGAASCCTATATTTTGCATAGAAATGATAGAAGTTACTTACTATTGGTATTGGGTGAACGAACTTGCAGGATAGTCACAGATATCCCAGGCACCACTGATTCCACATTTGGTAAGTCTTACTCATCCATACAGAGGGGGAGAGAGAGATCATGTGGTGAAAAGACTGAATGACTGACTGACTTTCTTTGTGGGTTTTCCCTTRAATAACACAGGAAGGGAGATAGTGAACTATGAAATGCCAAGGCCAAATATAGGGATCCACAGGTTTGTATTTCTTCTTTTTAAGCAGAAACGCCGACAAACAGTCAACCCACCTTCTTCAAGGGACCGTTTCAGTACTCGAAATTTTGCAGAAGAAAACGA???????????????????????????????????????????????????????????????????????????????????????????????
>TFL_CAR
TTTTTTAACCTTCTATTTTATTCCACTTCTCTTGAGACTCATAGATCTGAAGAAGCCAAGAGTGCTTCTCCGCCCTATAAATAAGGGCTTCTAGTTCAATGAATAATCAGAAGCCTTCCAAGAGACCAAGAGTTCTAGTCTTGTCCAGTCCCACAGSCTCTCCTCGTCTATGGCAAGAATGTCAGATCCTCTTATTGTTGGTAGAGTGATTGGGGATGTTGTTGATTCTTTCTGCTCTACTGTTAAAATGACTGTCACTTACAACTCCAACAAGCAAGTCTACAACGGACATGAGCTATTTCCTTCCTCGGTAACCATTAAACCGAAGATTGAAGTTGAAGGGGGTGATATGAGATCCTTCTTTACACTGGTATAACTTTTATACCTTTTTCTCCTTTTATTATATACTTCTATCTCATTGGTGAATTTTTTAAAATYATTCTTTATTGCAGATTATGACAGACCCTGATGTTCCCGGCCCCAGCGACCCATACCTGAGGGAGCACTTGCACTGGTATACCTTGAATATCCCAAAAAAATTCTAAAAGAGAAATGCTTTAGCAAAAAGGAGAGAGAGAGCCAGACCACATCTAGGGTTCAATCGTGTGTCCTATTTTTTTATTAGGGAAAATGGCCATCAAGGGATGGTGTCGTTAATTAGCATAGACCCATCTGAAAAATCATGGCCATGCACTTCTTACTATTCACAAATAATATCCTTATTTAAACAACACACCCACCAATCAACAACATACAAACCCTAAAATTTCTTTTTGGAGGAACAATATCACATGTACAAAACCAAATTCTTTTGAAGGCACAACAAGACACAAACCCTATTCCTTCTTTCTTTTCTTTTTTAAGGCATATAAGAACCCTATATTTTGCATAGAAATGATAGAAGTTACTTACTATTGGTATTGGGTGAACGAACTTGCAGGATAGTCACAGATATCCCAGGCACCACTGATTCCACATTTGGTAAGTCTTACTCATCCATACAGAGGGGG????????????????????????????????????????????????????????????????????????????????????????????????????????????????????????????????????????????????????????????????????????????????????????????????????????????????????????????????????????????????????????????????????????????????????????????????????????????????????????????????
>TFL_VSF
TTTTTTAACCTTCTATTTTATTCCACTTCTCTTGAGACTCATAGATCTGAAGAAGCCAAGAGTGCTTCTCCGCCCTATAAATAAGGGCTTCTAGTTCAATGAATAATCAGAAGCCTTCCAAGAGACCAAGAGTTCTAGTCTTGTCCAGTCCCACAGGCTCTCCTCGTCT????????????????????????????????????????????????????????????????????????????????????????????????????????????????????????????????????????????????????????????????????????????????????????????????????????????????????????????????????????????????????????????????????????????????????????????????????????????????????????????????????????????????????????????????????????????????????????????????????????????????AGARAGAGAGCCAGACCACATCTAGGGTTCAATCGTGTGTCCTATTTTTTTATTAGGGAAAATGGCCATCAAGGGATGGTGTCGTTAATTAGCATAGACCCATCTGAAAAATCATGGCCATGCACTTCTTACTATTCACAAATAATATCCTTATTTAAACAACACACCCACCAATCAACAACATACAAACCCTAAAATTTCTTTTTGGARGAACAATATCACATGTACAAAACCAAATTCTTTTGAAGGCACAACAAGACACAAACCCTATTCCTTCTTTCTTTTCTTTTTTAAGGCATATAAGAACCCYATATTTTGCATAGAAATGATAGAAGTTACTTACTATTGGTATTGGGTGAACGAACTTGCAGGATAGTCACAGATATCCCAGGCACCACTGATTCCACATTTGGTAAGTCTTACTCATCCATACAGAGGGGGAGAGAGAGATMATGTGGTGAAAAGACTGAATGACTGACTGACTTTCTTTGTGGGTTTTCCCTTAAATAACACAGGAAGGGAGATAGTGAACTATGAAATGCCAAGGCCAAATATAGGGATCCACAGGTTTGTATTTCTTCTTTTTAAGCAGAAACGCCGACAAACAGTCAACCCACCTTCTTCCAGGGACCGTTTCAGTACTCGAAATTTTGCAGAAGAAAACGAGCTTGGTCCTCCTGTAGCTGCTGTATTCTTCAATGCCCAAAGGGAAACAGCTGCAAGAAAACGTTAAAAATCTAGTAAAGAAACAGACCCGAGTC
>TFL_BER2
TTTTTTAACCTTCTATTTTATTCCACTTCTCTTGAGACTCATAGATCTGAAGAAGCCAAGAGTGCTTCTCCGCCCTATAAATAAGGGCTTCTAGTTCAATGAATAATCAGAAGCCTTCCAAGAGACCAAGAGTTCTAGTCTTGTCCAGTCCCACAGGCTCTCCTCGTCTATGGCAAGAATGTCAGATCCTCTTATTGTTGGTAGAGTGATTGGGGATGTTGTTGATTCTTTCTGCTCTACTGTTAAAATGACTGTCACTTACAACTCCAACAAGCAAGTCTACAACGGACATGAGCTATTTCCTTCCTCGGTAACCATTAAACCGAAGATTGAAGTTGAAGGTGGTGATATGAGATCCTTCTTTACACTGGTATAACTTTTATACCTTTTTCTCCTTTTATTATATACTTCTATCTCATTGGTGAATTTTTTAAAATTATTCTTTATTGCAGATTATGACAGACCCTGATGTTCCCGGCCCCAGCGACCCATACCTGAGGGAGCACTTGCACTGGTATACCTTGAATATCCCAAAAAAATTCTAAAAGAGAAATGCTTTAGCAAAAAGGAGAGAGAGAGCCAGACCACATCTAGGGTTCAATCGTGTGTCCTATTTTTTTATTAGGGAAAATGGCCGTCAAGGGATGGTGTCGTTAATTAGCATAGACCCATCTGAAAAATCATGGCCATGCACTTCTTACTATTCACAAATAATATCCTTATTTAAACAACACACCCACCTATCAACAACATACAAACCCTAAAATTTCTTTTTGGAGGAACAATATCACATGTACAAAACCAAATTCTTTTGAAGGCACAACAAGACACAAACCCTATTCCTTCTTTCTTTTC??????????????????????????????????????????????????????????????????????????????????????????????????????????????????????????????????????????????????????????GAGAGAGAGATCATGTGGTGAAAAGACTGAATGACTGACTGACTTTCTTTGTGGGTTTTCCCTTAAATAACACAGGAAGGGAGATAGTGAACTACGAAATGCCAAGGCCAAATATAGGGATCCACAGGTTTGTATTTCTTCTTTTTAAGCAGAAACGCCGACAAACAGTCAACCCACCTTCTTCAAGGGACCGTTTCAGTACTAGAAATTTTGCAGAAGAAAACGA???????????????????????????????????????????????????????????????????????????????????????????????
>TFL_GAM
TTTTTTAACCTTCTATTTTATTCCACTTCTCTTGAGACTCATAGATCTGAAGAAGCCAAGAGTGCTTCTCCGCCCTATAAATAAGGGCTTCTAGTTCAATGAATAATCAGAAGCCTTCCAAGAGACCAAGAGTTCTAGTCTTGTCCAGTCCCACAGGCTCTCCTCGTCTATGGCAAGAATGTCAGATCCTCTTATTGTTGGTAGAGTGATTGGGGATGTTGTTGATTCTTTCTGCTCTACTGTTAAAATGACTGTCACTTACAACTCCAACAAGCAAGTCTACAACGGACATGAGCTATTTCCTTCCTCGGTAACCATTAAACCGAAGATTGAAGTTGAAGGGGGTGATATGAGATCCTTCTTTACACTGGTATAACTTTTATACCTTTTTATCCTTTTATTATATACTTCTATCTCATTGGTGAATTTTTTAAAATTATTCTTTATTGCAGATTATGACAGACCCTGATGTTCCCGGCCCCAGCGACCCATACCTGAGGGAGCACTTGCACTGGTATACCTTGAATATCCCAAAAAAATTCTAAAAGAGAAATGCTTTAGCAAAAAGGAGAAAGAGAGCCAGACCACATCTAGGGTTCAATCGTGTGTCCTATTTTTTTATTAGGGAAAATGGCCATCAAGGGATGGTGTCGTTAATTAGCATAGACCCATCTGAAAAATCATGGCCATGCACTTCTTACTATTCACAAATAATATCCTTATTTAAACAACACACCCACCAATCAACAACATACAAACCCTAAAATTTCTTTTTGGAGGAACAATATCACATGTACAAAACCAAATTCTTTTGAAGGCACAACAAGACACAAACCCTATTCCTTCTTTCTTTTCTTTTTTAAGGCATATAAGAACCCCATATTTTGCATAGAAATGATAGAAGTTACTTACTATTGGTATTGGGTGAACGAACTTGCAGGATAGTCACAGATATCCCAGGCACCACTGATTCCACATTTGGTAAGTCTTACTCATCCATACAGAGGGGGAGAGAGAGATAATGTGGTGAAAAGACTGAATGACTGACTGACTTTCTTTGTGGGTTTTCCCTTAAATAACACAGGAAGGGAGATAGTGAACTATGAAATGCCAAGGCCAAATATAGGGATCCACAGGTTTGTATTTCTTCTTTTTAAGCAGAAACGCCGACAAACAGTCAACCCACCTTCTTCCAGGGACCGTTTCAGTACTCGAAATTTTGCAGAAGAAAACGAGCTTGGTCCTCCTGTAGCTGCTGTATTCTTCAATGCCCAAAGGGAAACAGCTGCAAGAAAACGTTAAAAATCTAGTAAAGAAACAGACCCGAGTC
>TFL_COI
TTTTTTAACCTTCTATTTTATTCCACTTCTCTTGAGACTCATAGATCTGAAGAAGCCAAGAGTGCTTCTCCGCCCTATAAATAAGGGCTTCTAGTTCAATGAATAATCAGAAGCCTTCCAAGAGACCAAGAGTTCTAGTCTTGTCCAGTCCCACAGGCTCTCCTCGTCTATGGCAAGAATGTCAGATCCTCTTATTGTTGGTAGAGTGATTGGGGATGTTGTTGATTCTTTCTGCTCTACTGTTAAAATGACTGTCACTTACAACTCCAACAAGCAAGTCTACAACGGACATGAGCTATTTCCTTCCTCGGTAACCATTAAACCTAAGATTGAAGTTGAAGGTGGTGATATGAGATCCTTCTTTACACTGGTATAACTTTTATACCTTCTTCTCCTTTTATTATATACTTCTATCTCATTGGTGAATTTTTTAAAATTATTCTTTATTGCAGATTATGACAGACCCTGATGTTCCCGGCCCCAGCGACCCATATCTGAGGGAGCACTTGCACTGGTATACCTTGAATATCCCAAAAAAATTCTAAAAGAGGAATGCTTTAGCAAAAAGGAGAGAGAGAGCCAGACCACATCTAGGGTTCAATCGTGTGTCCTATTTTTTTATTAGGGAAAATGGCCATCAAGGGATGGTGTCGTTAATTAGCATAGACCCATCTGAAAAATCATGGCCATGCACTTCTTACTATTCACAAATAATATCCTTATTTAAACAACACACCCACCAATCAACAACATACAAACCCTAAAATTTCTTTTTGGAGGAACAATATCACATGTACAAAACCAAATTCTTTTGAAGGCACAACAAGACACAAACCCTATTCCTTCTTTCTTTTCTTTTTTATGGCATATAAGAACCCTATATTTTGCATAGAAATGATAGAAGTTACTTACTATTGGTATTGGGTGAACGAACTTGCAGGATAGTCACAGATATCCCAGGCACCACTGATTCCACATTTGGTAAGTCTTACTCMTCCATACAGAGGGGGAGAGAGAGATCATGTGGTGAAAAGACTGAATGACTGACTGACTTTCTTTGTGGGTTTTCCCTTAAATAACACAGGAAGGGAGATAGTGAACTATGAAATGCCAAGGCCAAATATAGGGATCCACAGGTTTGTATTTCTTCTTTTTAAGCAGAAACGCCGACAAACAGTCAACCCACCTTCTTCCAGGGACCGTTTCAGTACTCGAAACTTTGCAGAAGAAAACGAGCTTGGTCCTCCTGTAGCTGCTGTATTCTTCAATGCCCAAAGGGAAACAGCTGCAAGAAAACGTTAAAAATCTAGTAAAGAAACAGACCCGAGTC
>TFL_CHA
TTTTTTAACCTTCTATTTTATTCCACTWYTCTTGAGACTCATAGATCTGAAGAAGCCAAGAGTGCTTCTCCGCCCTATAAATAAGGGCTTCTAGTTCAATGAATAATCAGAAGCCTTCCAAGAGACCAAGAGTTCTAGTCTTGTCCAGTCCCACAGGCTCTCCTCGTCT????????????????????????????????????????????????????????????????????????????????????????????????????????????????????????????????????????????????????????????????????????????????????????????????????????????????????????????????????????????????????????????????????????????????????????????????????????????????????????????????????????????????????????????????????????????????????????????????????????????????AGAGAGAGAGCCAGACCACATCTAGGGTTCAATCGTGTGTCCTATTTTTTTATTAGGGAAAATGGCCATCAAGGGATGGTGTCGTTAATTAGCATAGACCCATCTGAAAAATCATGGCCATGCACTTCTTACTATTCACAAATAATATCCTTATTTAAACAACACACCCACCAATCAACAACATACAAACCCTAAAATTTCTTTTTGGAGGAAMAATATCACATGTACAAAACCAAATTCTTTTGAAGGCACAACAAGACACAAACCCTATTCCTTCTTTCTTTTCTTTTTTAAGGCATATAAGAACCCTATATTTTGCATAGAAATGATAGAAGTTACTTACTATTGGTAKTGGGTGAACGAACTTGCAGGATAGTCACAGATATYCCAGGCACCACTGATTCCACATTTGGTAAGTCTTACTCATCCATACAGAGGGGGAGAGAGAGATCATGTGGTGAAAAGACTGAATGACTGACTGACTTTCTTTGTGGGTTTTCCCTTAAATAACACAGGAAGGGAGATAGTGAACTATGAAATGCCAAGGCCAAATATAGGGATCCACAGGTTTGTATTTCTTCTTTTTAAGCAGAAACGCCGACAAACAGTCAACCCACCTTCTTCAAGGGACCGTTTCAGTACTCGAAATTTTGCAGAAGAAAACGAGCTTGGTCCTCCTGTAGCTGCTGTATTCTTCAATGCCCAAAGGGAAACAGCTGCAAGAAAACGTTAAAAATCTAGWAAAGAAACAGACCCGAGTC
>TFL_BER8
TTTTTTAACCTTCTATTTTATTCCACTTCTCTTGAGACTCATAGATCTGAAGAAGCCAAGAGTGCTTCTCCGCCCTATAAATAAGGGCTTCTAGTTCAATGAATAATCAGAAGCCTTCCAAGAGACCAAGAGTTCTAGTCTTGTCCAGTCCCACAGGCTCTCCTCGTCTATGGCAAGAATGTCAGATCCTCTTATTGTTGGTAGAGTGATTGGGGATGTTGTTGATTCTTTCTGCTCTACTGTTAAAATGACTGTCACTTACAACTCCAACAAGCAAGTCTACAACGGACATGAGCTATTTCCTTCCTCGGTAACCATTAAACCGAAGATTGAAGTTGAAGGTGGTGATWTGAGATCCTTCTTTACACTGGTATAACTTTTATACCTTTTTCTCCTTTTATTATATACTTCTATCTCATTGGTGAATTTTTTAAAATTATTCTTTATTGCAGATTATGACAGACCCTGATGTTCCCGGCCCCAGCGACCCATACCTGAGGGAGCACTTGCACTGGTATACCTTGAATATCCCAAAAAAATTCTAAAAGAGAAATGCTTTAGCAAAAAGGAGAGAGAGAGCCAGACCACATCTAGGGTTCAATCGTGTGTCCTATTTTTTTATTAGGGAAAATGGCCGTCAAGGGATGGTGTCGTTAATTAGCATAGACCCATCTGAAAAATCATGGCCATGCACTTCTTACTATTCACAAATAATATCCTTATTTAAACAACACACCCACCTATCAACAACATACAAACCCTAAAATTTCTTTTTGGAGGAACAATATCACATGTACAAAACCAAATTCTTTTGAAGGCACAACAAGACACAAACCCTATTCCTTCTTTCTTTTCTTTTTTAAGGCATATAAGAACCCTATATTTTGCATAGAAATGATAGAAGTTACTTACTATTGGTATTGGGTGAACGAATTTGCAGGATAGTCACAGATATCCCAGGCACCACTGATTCCACATTTGGTAAGTCTTACTCATCCATACAGAGGGGGAGAGAGAGATCATGTGGTGAAAAGACTGAATGACTGACTGACTTTCTTTGTGGGTTTTCCCTTAAATAACACAGGAAGGGAGATAGTGAACTACGAAATGCCAAGGCCAAATATAGGGATCCACAGGTTTGTATTTCTTCTTTTTAAGCAGAAACGCCGACAAACAGTCAACCCACCTTCTTCAAGGGACCGTTTCAGTACTCGAAATTTTGCAGAAGAAAACGA???????????????????????????????????????????????????????????????????????????????????????????????
>TFL_RIP8
TTTTTTAACC????????????????????????????????????????????????????????TCTCCGCCCTATAAATAAGGGCTTCTAGTTCAATGAATAATCAGAAGCCTTCCAAGAGACCAAGAGTTCTAGTCTTGTCCAGTCCCACAGGCTCTCCTCKTCT????????????????????????????????????????????????????????????????????????????????????????????????????????????????????????????????????????????????????????????????????????????????????????????????????????????????????????????????????????????????????????????????????????????????????????????????????????????????????????????????????????????????????????????????????????????????????????????????????????????????AGAGAGAGAGCCAGACCACATCTAGGGTTCAATCGTGTGTCCTATTTTTTTATTAGGGAAAATGGCCATCAAGGGATGGTGTCGTTAATTAGCATAGACCCATCTGMAAAATCATGGCCATGCACTTCTTACTATTCACAAATAATATCCTTATTTAAACAACACACCCACCAATCAACAACATACAAACCCTAAAATTTCTTTTTGGAGGAACAATATCACATGTACAAAACCAAATTCTTTTGAAGGCACAACAAGACACAAACCCTATTCCTTCTTTCTTTT???????????????????????????????????????????????????????????????????????????????????????????????????????????????????????????????????????????????????????????GAGAGAGAGATCATGTGGTGAAAAGACTGAATGACTGACTGACTTTCTTTGTGGGTTTTCCCTTAAATAACACAGGAAGGGAGATAGTGAACTATGAAATGCCAAGGCCAAATATAGGGATCCACAGGTTTGTATTTCTTCTTTTTAAGCAGAAACGCCGACAAACAGTCAACCCACCTTCTTCAAGGGACCGTTYCAGTACTCGAAATTTTGCAGAAGAAAACGA???????????????????????????????????????????????????????????????????????????????????????????????
>TFL_LAG
TTTTTTAACC????????????????????????????????????????????GCCAAGAGTGCTTCTCCGCCCTATAAATAAGGGCTTCTAGTTCAATGAATAATCAGAAGCCTTCCAAGAGACCAAGAGTTCTAGTCTTGTCCAGTCCCACAGGCTCTCCTCGTCT????????????????????????????????????????????????????????????????????????????????????????????????????????????????????????????????????????????????????????????????????????????????????????????????????????????????????????????????????????????????????????????????????????????????????????????????????????????????????????????????????????????????????????????????????????????????????????????????????????????????AGARAGAGAGCCAGACCACATCTAGGGTTCAATCGTGTGTCCTATTTTTTTATTAGGGAAAATGGCCATCAAGGGATGGTGTCGTTAATTAGCATAGACCCATCTGAAAAATCATGGCCATGCACTTCTTACTATTCACAAATAATATCCTTATTTAAACAACACACCCACCAATCAACAACATACAAACCCTAAAATTTCTTTTTGGARGAACAATATCACATGTACAAAACCAAATTCTTTTGAAGGCACAACAAGACACAAACCCTATTCCTTCTTTCTTTTCTTTTTTAAGGCATATAAGAACCCYATATTTTGCATAGAAATGATAGAAGTTACTTACTATTGGTATTGGGTGAACGAACTTGCAGGATAGTCACAGATATCCCAGGCACCACTGATTCCACATTTGGTAAGTCTTACTCATCCATACAGAGGGGGAGAGAGAGATMATGTGGTGAAAAGACTGAATGACTGACTGACTTTCTTTGTGGGTTTTCCCTTAAATAACACAGGAAGGGAGATAGTGAACTATGAAATGCCAAGGCCAAATATAGGGATCCACAGGTTTGTATTTCTTCTTTTTAAGCAGAAACGCCGACAAACAGTCAACCCACCTTCTTCCAGGGACCGTTTCAGTACTCGAAATTTTGCAGAAGAAAACGAGCTTGGTCCTCCTGTAGCTGCTGTATTCTTCAATGCCCAAAGGGAAACAGCTGCAAGAAAACGTTAAAAATCTAGTAAAGAAACAGACCCGAGTC
>TFL_BET
TTTTTTAACCTTCTATTTTATTCCACTTCTCTTGAGACTCATAGATCTGAAGAAGCCAAGAGTGCTTCTCCGCCCTATAAATAAGGGCTTCTAGTTCAATGAATAATCAGAAGCCTTCCAAGAGACCAAGAGTTCTAGTCTTGTCCAGTCCCACAGGCTCTCCTCGTCTATGGCAAGAATGTCAGATCCTCTTATTGTTGGTAGAGTGATTGGGGATGTTGTTGATTCTTTCTGCTCTACTGTTAAAATGACTGTCACTTACAACTCCAACAAGCAAGTCTACAACGGACATGAGCTATTTCCTTCCTCGGTAACCATTAAACCGAAGATTGAAGTTGAAGGGGGTGATATGAGATCCTTCTTTACACTGGTATAACTTTTATACCTTTTTCTCCTTTTATTATATACTTCTATATCATTGGTGAATTTTTTAAAATTATTCTTTATTGCAGATTATGACAGACCCTGATGTTCCCGGCCCCAGCGACCCATACCTGAGGGAGCACTTGCACTGGTATACCTTGAATATCCCAAAAAAATTCTAAAAGAGAAATGCTTTAGCAAAAAGGAGAGAGAGAGCCAGACCACATCTAGGGTTCAATCGTGTGTCCTATTTTTTTATTAGGGAAAATGGCCATCAAGGGATGGTGTCGTTAATTAGCATAGACCCATCTGAAAAATCACGGCCATGCACTTCTTACTATTCACAAATAATATCCTTATTTAAACAACACACCCACCAATCAACAACATACAAACCCTAAAATTTCTTTTTGGAGGAACAATATCACATGTACAAAACCAAATTCTTTTGAAGGCACAACAAGACACAAACCCTATTCCTTCTTTCTTTTC??????????????????????????????????????????????????????????????????????????????????????????????????????????????????????????????????????????????????????????GAGAGAGAGATCATGTGGTGAAAAGACTGAATGACTGACTGACTTTCTTTGTGGGTTTTCCCTTAAATAACACAGGAAGGGAGATAGTGAACTAYGAAATGCCAAGGCCAAATATAGGGATCCACAGGTTTGTATTTCTTCTTTTTAAGCAGAAACGCCGACAAACAGTCAACCCACCTTCTTCMAGGGACCGTTTCAGTACTCGAAATTTTGCAGAAGAAAACGA???????????????????????????????????????????????????????????????????????????????????????????????
>TFL_AMU
TTTTTTAACCTTCTATTTTATTCCACTTCTCTTGAGACTCATAGATCTGAAGAAGCCAAGAGTGCTTCTCCGCCCTATAAATAAGGGCTTCTAGTTCAATGAATAATCAGAAGCCTTCCAAGAGACCAAGAGTTCTAGTCTTGTCCAGTCCCACAGGCTCTCCTCGTCTATGGCAAGAATGTCAGATCCTCTTATTGTTGGTAGAGTGATTGGGGATGTTGTTGATTCTTTCTGCTCTACTGTTAAAATGACTGTCACTTACAACTCCAACAAGCAAGTCTACAACGGACATGAGCTATTTCCTTCCTCGGTAACCATTAAACCTAAGATTGAAGTTGAAGGTGGTGATATGAGATCCTTCTTTACACTGGTATAACTTTTATACCTTCTTCTCCTTTTATTATATACTTCTATCTCATTGGTGAATTTTTTAAAATTATTCTTTATTGCAGATTATGACAGACCCTGATGTTCCCGGCCCCAGCGACCCATATCTGAGGGAGCACTTGCACTGGTATACCTTGAATATCCCAAAAAAATTCTAAAAGAGGAATGCTTTAGCAAAAAGGAGAGAGAGAGCCAGACCACATCTAGGGTTCAATCGTGTGTCCTATTTTTTTATTAGGGAAAATGGCCATCAAGGGATGGTGTCGTTAATTAGCATAGACCCATCTGAAAAATCATGGCCATGCACTTCTTACTATTCACAAATAATATCCTTATTTAAACAACACACCCACCAATCAACAACATACAAACCCTAAAATTTCTTTTTGGAGGAACAATATCACATGTACAAAACCAAATTCTTTTGAAGGCACAACAAGACACAAACCCTATTCCTTCTTTCTTTTCTTTTTTATGGCATATAAGAACCCTATATTTTGCATAGAAATGATAGAAGTTACTTACTATTGGTATTGGGTGAACGAACTTGCAGGATAGTCACAGATATCCCAGGCACCACTGATTCCACATTTGGTAAGTCTTACTCATCCATACAGAGGGGGAGAGAGAGATCATGTGGTGAAAAGACTGAATGACTGACTGACTTTCTTTGTGGGTTTTCCCTTAAATAACACAGGAAGGGAGATAGTGAACTATGAAATGCCAAGGCCAAATATAGGGATCCACAGGTTTGTATTTCTTCTTTTTAAGCAGAAACGCCGACAAACAGTCAACCCACCTTCTTCCAGGGACCGTTTCAGTACTCGAAACTTTGCAGAAGAAAACGAGCTTGGTCCTCCTGTAGCTGCTGTATTCTTCAATGCCCAAAGGGAAACAGCTGCAAGAAAACGTTAAAAATCTAGTAAAGAAACAGACCCGAGTC
>TFL_CAB
TTTTTTAACCTTCTATTTTATTCCACTTCTCTTGAGACTCATAGATCTGAAGAAGCCAAGAGTGCTTCTCCGCCCTATAAATAAGGGCTTCTAGTTCAATGAATAATCAGAAGCCTTCCAAGAGACCAAGAGTTCTAGTCTTGTCCAGTCCCACAGGCTCTCCTCGTCTATGGCAAGAATGTCAGATCCTCTTATTGTTGGTAGAGTGATTGGGGATGTTGTTGATTCTTTCTGCTCTACTGTTAAAATGACTGTCACTTACAACTCCAACAAGCAAGTCTACAACGGACATGAGCTATTTCCTTCCTCGGTAACCATTAAACCGAAGATTGAAGTTGAAGGGGGTGATATGAGATCCTTCTTTACACTGGTATAACTTTTATACCTTTTTMTCCTTTTATTATATACTTCTATCYCATTGGTGAATTTTTTAAAATTATTCTTTATTGCAGATTATGACAGACCCTGATGTTCCCGGCCCCAGCGACCCATACCTGAGGGAGCACTTGCACTGGTATACCTTGAATATCCCAAAAAAATTCTAAAAGAGAAATGCTTTAGCAAAAAGGAGARAGAGAGCCAGACCACATCTAGGGTTCAATCGTGTGTCCTATTTTTTTATTAGGGAAAATGGCCATCAAGGGATGGTGTCGTTAATTAGCATAGACCCATCTGAAAAATCATGGCCATGCACTTCTTACTATTCACAAATAATATCCTTATTTAAACAACACACCCACCAATCAACAACATACAAACCCTAAAATTTCTTTTTGGAGGAACAATATCACATGTACAAAACCAAATTCTTTTGAAGGCACAACAAGACACAAACCCTATTCCTTCTTTCTTTTCTTTTTTAAGGCATATAAGAACCCYATATTTTGCATAGAAATGATAGAAGTTACTTACTATTGGTATTGGGTGAACGAACTTGCAGGATAGTCACAGATATCCCAGGCACCACTGATTCCACATTTGGTAAGTCTTACTCATCCATACAGAGGGGGAGAGAGAGATMATGTGGTGAAAAGACTGAATGACTGACTGACTTTCTTTGTGGGTTTTCCCTTAAATAACACAGGAAGGGAGATAGTGAACTATGAAATGCCAAGGCCAAATATAGGGATCCACAGGTTTGTATTTCTTCTTTTTAAGCAGAAACGCCGACAAACAGTCAACCCACCTTCTTCCAGGGACCGTTTCAGTACTCGAAATTTTGCAGAAGAAAACGAGCTTGGTCCTCCTGTAGCTGCTGTATTCTTCAATGCCCAAAGGGAAACAGCTGCAAGAAAACGTTAAAAATCTAGTAAAGAAACAGACCCGAGTC
>TFL_BAL
TTTTTTAACCTTCTATTTTATTCCACTTCTCTTGAGACTCATAGATCTGAAGAAGCCAAGAGTGCTTCTCCGCCCTATAAATAAGGGCTTCTAGTTCAATGAATAATCAGAAGCCTTCCAAGAGACCAAGAGTTCTAGTCTTGTCCAGTCCCACAGGCTCTCCTCGTCTATGGCAAGAATGTCAGATCCTCTTATTGTTGGTAGAGTGATTGGGGATGTTGTTGATTCCTTCTGCTCTACTGTTAAAATGACTGTCACTTACAACTCCAACAAGCAAGTCTACAACGGACATGAGCTATTTCCTTCCTCGGTAACCATTAAACCGAAGATTGAAGTTGAAGGGGGTGATATGAGATCCTTCTTTACACTGGTATAACTTTTATACCTTTTTCTCCTTTTATTATATACTTCTATCTCATTGGTGAATTTTTTTAAATTATTCTTTATTGCAGATTATGACAGACCCTGATGTTCCCGGCCCCAGCGACCCATACCTGAGGGAGCACTTGCACTGGTATACCTTGAATATCCCAAAAAAATTCTAAAAGAGAAATGCTTTAGCAAAAAGGAGAGAGAGAGCCAGACCACATCTAGGGTTCAATCGTGTGTCCTATTTTTTTATTAGGGAAAATGGCCATCAAGGGATGGTGTCGTTAATTAGCATAGACCCATCTGAAAAATCACGGCCATGCACTTCTTACTATTCACAAATAATATCCTTATTTAAACAACACACCCACCAATCAACAACATACAAACCCTAAAATTTCTTTTTGGAGGAACAATATCACATGTACAAAACCAAATTCTTTTGAAGGCACAASAAGACACAAACCCTATTCCTTCTTTCTTTTCTTTTTTAAGGCATATAAGAACCCTATATTTTGCATAGAAATGATAGAAGTTACTTACTATTGGTATTGGGTGAACGAACTTGCAGGATAGTCACAGATATCCCAGGCACCACTGATTCCACATTTGGTAAGTCTTACTCATCCATACAGAGGGGGAGAGAGAGAGCATGTGGTGAAAAGACTGAATGACTGACTGACTTTCTTTGTGGGTTTTCCCTTAAATAACACAGGAAGGGAGATAGTGAACTATGAAATGCCAAGGCCAAATATAGGGATCCACAGGTTTGTATTTCTTCTTTTTAAGCAGAAACGCCGACAAACAGTCAACCCACCTTCTTCCAGGGACCGTTTCAGTACTCGAAATTTTGCAGAAGAAAACGAGCTTGGTCCTCCTGTAGCTGCTGTATTCTTCAATGCCCAAAGGGAAACAGCTGCAAGAAAACGTTAAAAATCTAGTAAAGAAACAGACCCGAGTC
>TFL_AES2
TTTTTTAACCTTCTATTTTATTCCACTTCTCTTGAGACTCATAGATCTGAAGAAGCCAAGAGTGCTTCTCCGCCCTATAAATAAGGGCTTCTAGTTCAATGAATAATCAGAAGCCTTCCAAGAGACCAAGAGTTCTAGTCTTGTCCAGTCCCACAGGCTCTCCTCGTCTATGGCAAGAATGTCAGATCCTCTTATTGTTGGTAGAGTGATTGGGGATGTTGTTGATTCTTTCTGCTCTACTGTTAAAATGACTGTCACTTACAACTCCAACAAGCAAGTCTACAACGGACATGAGCTATTTCCTTCCTCGGTAACCATTAAACCGAAGATTGAAGTTGAAGGTGGTGATATGAGATCCTTCTTTACACTGGTATAACTTTTATACCTTTTTCTCCTTTTATTATATACTTCTATCTCATTGGTGAATTTTTTAAAATTATTCTTTATTGCAGATTATGACAGACCCTGATGTTCCCGGCCCCAGCGACCCATACCTGAGGGAGCACTTGCACTGGTATACCTTGAATATCCCAAAAAAATTCTAAAAGAGAAATGCTTTAGCAAAAAGGAGAGAGAGAGCCAGACCACATCTAGGGTTCAATCGTGTGTCCTATTTTTTTATTAGGGAAAATGGCCGTCAAGGGATGGTGTCGTTAATTAGCATAGACCCATCTGAAAAATCATGGCCATGCACTTCTTACTATTCACAAATAATATCCTTATTTAAACAACACACCCACCTATCAACAACATACAAACCCTAAAATTTCTTTTTGGAGGAACAATATCACATGTACAAAACCAAATTCTTTTGAAGGCACAACAAGACACAAACCCTRTTCCTTCTTTCTTTTCTTTTTTAAGGCATATAAGAACCCTATATTTTGCATAGAAATGATAGAAGTTACTTACTATTGGTATTGGGTGAACGAATTTGCAGGATAGTCACAGATATCCCAGGCACCACTGATTCCACATTTGGTAAGTCTTACTCATCCATACAGAGGGGGAGAGAGAGATCATGTGGTGAAAAGACTGAATGACTGACTGACTTTCTTTGTGGGTTTTCCCTTAAATAACACAGGAAGGGAGATAGTGAACTACGAAATGCCAAGGCCAAATATAGGGATCCAYAGGTTTGTATTTCTTCTTTTTAAGCAGAAACGCCGACAAACAGTCAACCCACCTTCTTCAAGGGACCGTTTCAGTACTCGAAATTTTGCAGAAGAAAACGA???????????????????????????????????????????????????????????????????????????????????????????????
>TFL_DAV
TTTTTTAACCTTCTATTTTATTCCACTTCTCTTGAGACTCATAGATCTGAAGAAGCCAAGAGTGCTTCTCCGCCCTATAAATAAGGGCTTCTAGTTCAATGAATAATCAGAAGCCTTCCAAGAGACCAAGAGTTCTAGTCTTGTCCAGTCCCACAGGCTCTCCTCGTCT????????????????????????????????????????????????????????????????????????????????????????????????????????????????????????????????????????????????????????????????????????GAAGGGGGTGATATGAGATCCTTCTTTACACTGGTATAACTTTTATACCTTTTTCTCCTTTTATTATATACTTCTATATCATTGGTGAATTTTTTAAAATTATTCTTTATTGCAGATTATGACAGACCCTGATGTTCCCGGCCCCAGCGACCCATACCTGAGGGAGCACTTGCACTGGTATACCTTGAATATCCCAAAAAAATTCTAAAAGAGAAATGCTTTAGCAAAAAGGAGAGAGAGAGCCAGACCACATCTAGGGTTCAATCGTGTGTCCTATTTTTTTATTAGGGAAAATGGCCATCAAGGGATGGTGTCGTTAATTAGCATAGACCCATCTGAAAAATCACGGCCATGCACTTCTTACTATTCACAAATAATATCCTTATTTAAACAACACACCCACCAATCAACAACATACAAACCCTAAAATTTCTTTTTGGAGGAACAATATCACATGTACAAAACCAAATTCTTTTGAAGGCACAACAAGACACAAACCCTATTCCTTCTTTCTTTTCTTTTTTAAGGCATATAAGAACCCTATATTTT???????????????????????????????????????????????????????????????????????????????????????????????????????????????????????????GAGAGAGAGATCATGTGGTGAAAAGACTGAATGACTGACTGACTTTCTTTGTGGGTTTTCCCTTAAATAACACAGGAAGGGAGATAGTGAACTATGAAATGCCAAGGCCAAATATAGGGATCCACAGGTTTGTATTTCTTCTTTTTAAGCAGAAACGCCGACAAACAGTCAACCCACCTTCTTCCAGGGACCGTTTCAGTACTCGAAATTTTGCAGAAGAAAACGA???????????????????????????????????????????????????????????????????????????????????????????????
>TFL_LAS
TTTTTTAACCTTCTATTTTATTCCACTTCTCTTGAGACTCATAGATCTGAAGAAGCCAAGAGTGCTTCTCCGCCCTATAAATAAGGGCTTCTAGTTCAATGAATAATCAGAAGCCTTCCAAGAGACCAAGAGTTCTAGTCTTGTCCAGTCCCACAGGCTCTCCTCGTCTATGGCAAGAATGTCAGATCCTCTTATTGTTGGTAGAGTGATTGGGGATGTTGTTGATTCTTTCTGCTCTACTGTTAAAATGACTGTCACTTACAACTCCAACAAGCAAGTCTACAACGGACATGAGCTATTTCCTTCCTCGGTAACCATTAAACCGAAGATTGAAGTAGAAGGGGGTGATATGAGATCCTTCTTTACACTGGTATAACTTTTATACCTTTTTCTCCTTTTATTATATACTTCTATCTCATTGGTGAATTTTTTAAAATTATTCTTTATTGCAGATTATGACAGACCCTGATGTTCCCGGCCCCAGCGACCCATACCTGAGGGAGCACTTGCACTGGTATACCTTGAATATCCCAAAAAAATTCTAAAAGAGAAGTGCTTTAGCAAAAAGGAGAGAGAGAGCCAGACCACATCTAGGGTTCAATCGTGTGTCCTATTTTTTTATTAGGGAAAATGGCCATCAAGGGATGGTGTCGTTAATTAGCATAGACCCATCTGAAAAATCATGGCCATGCACTTCTTACTATTCACAAATAATATTCTTATTTAAACAACACACCCACCAATCAACAACATACAAACCCTAAAATTTCTTTTTGGAGGAACAATATCACATGTACAAAACCAAATTCTTTTGAAGGCACAAAAAGACACAAACCCTATTCCTTCTTTCTTTTCTTTTTTAAGGCATATAAGAACCCTATATTTTGCATAGAAATGATAGAAGTTACTTACTATTGGTATTGGGTGAACGAACTTGCAGGATAGTCACAGATATCCCAGGCACCACTGATTCCACATTTGGTAAGTCTTACTCATCCATACAGAGGGGGAGAGAGAGATAATGTGGTGAAAAGACTGAATGACTGACTGACTTTCTTTGTGGGTTTTCCCTTAAATAACACAGGAAGGGAGATAGTGAACTATGAAATGCCAAGGCCAAATATAGGGATCCACAGGTTTGTATTTCTTCTTTTTAAGCAGAAACGCCGACAAACAGTCAACCCACCTTCTTCCAGGGACCGTTTCAGTACTCGAAATTTTGCAGAAGAAAACGAGCTTGGTCCTCCTGTAGCTGCTGTATTCTTCAATGCCCAAAGGGAAACAGCTGCAAGAAAACGTTAAAAATCTAGTAAAGAAACAGACCCGAGTC
>TFL_BER4
TTTTTTAACCTTCTATTTTATTCCACTTCTCTTGAGACTCATAGATCTGAAGAAGCCAAGAGTGCTTCTCCGCCCTATAAATAAGGGCTTCTAGTTCAATGAATAATCAGAAGCCTTCCAAGAGACCAAGAGTTCTAGTCTTGTCCAGTCCCACAGGCTCTCCTCGTCTATGGCAAGAATGTCAGATCCTCTTATTGTTGGTAGAGTGATTGGGGATGTTGTTGATTCTTTCTGCTCTACTGTTAAAATGACTGTCACTTACAACTCCAACAAGCAAGTCTACAACGGACATGAGCTATTTCCTTCCTCGGTAACCATTAAACCGAAGATTGAAGTTGAAGGTGGTGATATGAGATCCTTCTTTACACTGGTATAACTTTTATACCTTTTTCTCCTTTTATTATATACTTCTATCTCATTGGTGAATTTTTTAAAATTATTCTTTATTGCAGATTATGACAGACCCTGATGTTCCCGGCCCCAGCGACCCATACCTGAGGGAGCACTTGCACTGGTATACCTTGAATATCCCAAAAAAATTCTAAAAGAGAAATGCTTTAGCAAAAAGGAGAGAGAGAGCCAGACCACATCTAGGGTTCAATCGTGTGTCCTATTTTTTTATTAGGGAAAATGGCCGTCAAGGGATGGTGTCGTTAATTAGCATAGACCCATCTGAAAAATCATGGCCATGCACTTCTTACTATTCACAAATAATATCCTTATTTAAACAACACACCCACCTATCAACAACATACAAACCCTAAAATTTCTTTTTGGAGGAACAATATCACATGTACAAAACCAAATTCTTTTGAAGGCACAACAAGACACAAACCCTATTCCTTCTTTCTTTTCTTTTTTAAGGCATATAAGAACCCTATATTTTGCATAGAAATGATAGAAGTTACTTACTATTGGTATTGGGTGAACGAATTTGCAGGATAGTCACAGATATCCCAGGCACCACTGATTCCACATTTGGTAAGTCTTACTCATCCATACAGAGGGGGAGAGAGAGATCATGTGGTGAAAAGACTGAATGACTGACTGACTTTCTTTGTGGGTTTTCCCTTAAATAACACAGGAAGGGAGATAGTGAACTACGAAATGCCAAGGCCAAATATAGGGATCCACAGGTTTGTATTTCTTCTTTTTAAGCAGAAACGCCGACAAACAGTCAACCCACCTTCTTCAAGGGACCGTTTCAGTACTCGAAATTTTGCAGAAGAAAACGA???????????????????????????????????????????????????????????????????????????????????????????????
>TFL_GRE
TTTTTTAACC????????????????????????????????????????????????????????????????????AAATAAGGGCTTCTAGTTCAATGAATAATCAGAAGCCTTCCAAGAGACCAAGAGTTCTAGTCTTGTCCAGTCCCACAGCCTCTCCTCGTCTATGGCAAGAATGTCAGATCCTCTTATTGTTGGTAGAGTGATTGGGGATGTTGTTGATTCTTTCTGCTCTACTGTTAAAATGACTGTCACTTACAACTCCAACAAGCAAGTCTACAACGGACATGAGCTATTTCCTTCCTCGGTAACCATTAAACCGAAGATTGAAGTTGAAGGGGGTGATATGAGATCCTTCTTTACACTGGTATAACTTTTATACCTTTTTCTCCTTTTATTATATACTTCTATCTCATTGGTGAATTTTTTAAAATAATTCTTTATTGCAGATTATGACAGACCCTGATGTTCCCGGCCCCAGCGACCCATACCTGAGGGAGCACTTGCACTGGTATACCTTGAATATCCCAAAAAAATTYTAAAAGAGAAATGCTTTAGCAAAAAGGAGAGAGAGAGCCAGACCACATCTAGGGTTCAATCGTGTGTCCTATTTTTTTATTAGGGAAAATGGCCATCAAGGGATGGTGTCGTTAATTAGCATAGACCCATCTGAAAAATCATGGCCATGCACTTCTTACTATTCACAAATAATATCCTTATTTAAACAACACACCCACCAATCAACAACATACAAACCCTAAAATTTCTTTTTGGAGGAACAATATCACATGTACAAAACCAAATTCTTTTGAAGGCACAACAAGACACAAACCCTATTCCTTCTTTCTTTTCTTTTTTAAGGCATATAAGAACCCTATATTTTGCATAGAAATGATAGAAGTTACTTACTATTGGTATTGGGTGAACGAACTTGCAGGATAGTCACAGATATCCCAGGCACCACTGATTCCACATTTGGTAAGTCTTACTCATCCATACAGAGGGGGAGAGAGAGATCATGTGGTGAAAAGACTGAATGACTGACTGACTTTCTTTGTGGGTTTTCCCTTAAATAACACAGGAAGGGAGATAGTGAACTAYGAAATGCCAAGGCCAAATATAGGGATCCACAGGTTTGTATTTCTTCTTTTTAAGCAGAAACGCCGACAAACAGTCAACCCACCTTCTTCCAGGGACCGTTTCAGTACTCGAAATTTTGCAGAAGAAAACGA???????????????????????????????????????????????????????????????????????????????????????????????
>TFL_COD
TTTTTTAACCTTCTATTTTATTCCACTTCTCTTGAGACTCATAGATCTGAAGAAGCCAAGAGTGCTTCTCCGCCCTATAAATAAGGGCTTCTAGTTCAATGAATAATCAGAAGCCTTCCAAGAGACCAAGAGTTCTAGTCTTGTCCAGTCCCACAGGCTCTCCTCGTCT???????????????????????????????????????????????????????????????????????????????????????????????????????????????????????????????????????????????????????????????????????????????????????????????????????????????????????????????????????????????????????????????????????????????????????????????????????????????????????????????????????????????????????????????????????????AAAAAAATTCTAAAAGAGAAATGCTTTAGCAAAAAGGAGAGAGAGAGCCAGACCACATCTAGGGTTCAATCGTGTGTCCTATTTTTTTATTAGGGAAAATGGCCGTCAAGGGATGGTGTCGTTAATTAGCATAGACCCATCTGAAAAATCATGGCCATGCACTTCTTACTATTCACAAATAATATCCTTATTTAAACAACACACCCACCTATCAACAACATACAAACCCTAAAATTTCTTTTTGGAGGAACAATATCACATGTACAAAACCAAATTCTTTTGAAGGCACAACAAGACACAAACCCTRTTCCTTCTTTCTTTTCTTTTTTAAGGCATATAAGAACCCTATATTTTGCATAGAAATGATAGAAGTTACTTACTATTGGTATTGGGTGAACGAATTTGCAGGATAGTCACAGATATCCCAGGCACCACTGATTCCACATTTGGTAAGTCTTACTCATCCATACAGAGGGGGAGAGAGAGATCATGTGGTGAAAAGACTGAATGACTGACTGACTTTCTTTGTGGGTTTTCCCTTAAATAACACAGGAAGGGAGATAGTGAACTAYGAAATGCCAAGGCCAAATATAGGGATCCAYAGGTTTGTATTTCTTCTTTTTAAGCAGAAACGCCGACAAACAGTCAACCCACCTTCTTCMAGGGACCGTTTCAGTACTCGAAATTTTGCAGAAGAAAACGA???????????????????????????????????????????????????????????????????????????????????????????????
>TFL_BER7
TTTTTTAACCTTCTATTTTATTCCACTTCTCTTGAGACTCATAGATCTGAAGAAGCCAAGAGTGCTTCTCCGCCCTATAAATAAGGGCTTCTMGTTCAATGAATAATCAGAAGCCTTCCAAGAGACCAAGAGTTCTAGTCTTGTCCAGTCCCACAGGCTCTCCTCKTCTATGGCAAGAATGTCAGATCCTCTTATTGTTGGTAGAGTGATTGGGGATGTTGTTGATTCTTTCTGCTCTACTGTTAAAATGACTGTCACTTACAACTCCAACAAGCAAGTCTACAACGGACATGAGCTATTTCCTTCCTCGGTAACCATTAAACCKAAGATTGAAGTTGAAGGTGGTGATATGAGATCCTTCTTTACACTGGTATAACTTTTATACCTTTTTCTCCTTTTATTATATACTTCTATCTCATTGGTGAATTTTTTAAAATTATTCTTTATTGCAGATTATGACAGACCCTGATGTTCCCGGCCCCAGCGACCCATAYCTGAGGGAGCACTTGCACTGGTATACCTTGAATATCCCAAAAAAATTCTAAAAGAGAAATGCTTTAGCAAAAAGGAGAGAGAGAGCCAGACCACATCTAGGGTTCAATCGTGTGTCCTATTTTTTTATTAGGGAAAATGGCCGTCAAGGGATGGTGTCGTTAATTAGCATAGACCCATCTGAAAAATCATGGCCATGCACTTCTTACTATTCACAAATAATATCCTTATTTAAACAACACACCCACCTATCAACAACATACAAACCCTAAAATTTCTTTTTGGAGGAACAATATCACATGTACAAAACCAAATTCTTTTGAAGGCACAACAAGACACAAACCCTATTCCTTCTTTCTTTTCTTTTTTAAGGCATATAAGAACCCTATATTTTGCATAGAAATGATAGAAGTTACTTACTATTGGTATTGGGTGAACGAATTTGCAGGATAGTCACAGATATCCCAGGCACCACTGATTCCACATTTGGTAAGTCTTACTCATCCATACAGAGGGGGAGAGAGAGATCATGTGGTGAAAAGACTGAATGACTGACTGACTTTCTTTGTGGGTTTTCCCTTAAATAACACAGGAAGGGAGATAGTGAACTAYGAAATGCCAAGGCCAAATATAGGGATCCACAGGTTTGTATTTCTTCTTTTTAAGCAGAAACGCCGACAAACAGTCAACCCACCTTCTTCMAGGGACCGTTTCAGTACTCGAAATTTTGCAGAAGAAAACGA???????????????????????????????????????????????????????????????????????????????????????????????
>TFL_LON
TTTTTTAACCTTCTATTTTATTCCACTTCTCTTGAGACTCGTAGATCTGAAGAAGCCAAGAGTGCTTCTCCGCCCTATAAATAAGGGCTTCTAGTTCAATGAATAATCAGAAGCCTTCCAAGAGACCGAGAGTTCTAGTCTTGTCCAGTCCCACAGGCTCTCCTCTTCTATGGCAAGAATGTCAGATCCTCTTATTGTTGGTAGAGTGATTGGGGATGTTGTTGATTCTTTCTGCTCTACTGTTAAAATGACTGTCACTTACAACTCCAACAAGCAAGTCTACAACGGACATGAGCTATTTCCTTCCTCGGTAACCATTAAACCTAAGATTGAAGTTGAAGGTGGTGATATGAGATCCTTCTTTACACTGGTATAACTTTTATACCMTCTTCTCCTTTTATTATATACTTCTATCTCATTGGTGAATTTTTTAAAATTATTCTTTATTGCAGATTATGACAGACCCTGATGTTCCCGGCCCCAGCGACCCATATCTGAGGGAGCACTTGCACTGGTATACCTTGAATATCCCAAAAAAATTCTAAAAGAGAAATGCTTTAGCAAAAAGGAGAGAGAGAGCCAGACCACATCTAGGGTTCAATCGTGTGTCCTATTTTTTTATTAGGGAAAATGGCCATCAAGGGATGGTGTCGTTAATTAGCATAGACCCATCTGAAAAATCATGGCCATGCACTTCTTACTATTCACAAATAATATCCTTATTTAAACAACACACCCACCAATCAACAACATACAAACCCAAAAATTTCTTTTTGGAGGAACAATATCACATGTACAAAACCAAATTCTTTTGAAGGCACAACAAGACACAAACCCTATTCCTTCTTTCTTTTCTTTTTTAAGGCATATAAGAACCCTATATTTTGCATAGAAATGATAGAAGTTACTTACTATTGGTATTGGGTGAACGAACTTGCAGGATAGTCACAGATATCCCAGGCACCACTGATTCCACATTTGGTAAGTCTTACTCATCCATACAGAGGGGGAGAGAGAGATCATGTGGTGAAAAGACTGAATGACTGACTGACTTTCTTTGTGGGTTTTCCCTTAAATAACACAGGAAGGGAGATAGTGAACTATGAAATGCCAAGGCCAAATATAGGGATCCACAGGTTTRTATTTCTTCTTTTTAAGCAGAAACGCCGACAAACAGTCAACCCACCTTCTTCAAGGGACCGTTTCAGTACTCGAAATTTTGCAGAAGAAAACGAGCTTGGTCCTCCTGTAGCTGCTGTATTCTTCAATGCCCAAAGGGAAACAGCTGCAAGAAAACGTTAAAAATCTAGTAAAGAAACAGACCCGAGTC
>TFL_RIP9
TTTTTTAACCTTCTATTTTATTCCACTTCTCTTGAGACTCRTAGATCTGAAGAAGCCAAGAGTGCTTCTCCGCCCTATAAATAAGGGCTTCTAGTTCAATGAATAATCAGAAGCCTTCCAAGAGACCRAGAGTTCTAGTCTTGTCCAGTCCCACAGGCTCTCCTCKTCT????????????????????????????????????????????????????????????????????????????????????????????????????????????????????????????????????????????????????????????????????????????????????????????????????????????????????????????????????????????????????????????????????????????????????????????????????????????????????????????????????????????????????????????????????????????????????????????????????????????????AGAGAGAGAGCCAGACCACATCTAGGGTTCAATCGTGTGTCCTATTTTTTTATTAGGGAAAATGGCCATCAAGGGATGGTGTCGTTAATTAGCATAGACCCATCTGAAAAATCATGGCCATGCACTTCTTACTATTCACAAATAATATCCTTATTTAAACAACACACCCACCAATCAACAACATACAAACCCTAAAATTTCTTTTTGGAGGAACAATATCACATGTACAAAACCAAATTCTTTTGAAGGCACAACAAGACACAAACCCTATTCCTTCTTTCTTTTCTTTTTTAAGGCATATAAGAACCCTATATTTTGCATAGAAATGATAGAAGTTACTTACTATTGGTATTGGGTGAACGAACTTGCAGGATAGTCACAGATATCCCAGGCACCACTGATTCCACATTTGGTAAGTCTTACTCATCCATACAGAGGGGGAGAGAGAGATCATGTGGTGAAAAGACTGAATGACTGACTGACTTTCTTTGTGGGTTTTCCCTTAAATAACACAGGAAGGGAGATAGTGAACTATGAAATGCCAAGGCCAAATATAGGGATCCACAGGTTTGTATTTCTTCTTTTTAAGCAGAAACGCCGACAAACAGTCAACCCACCTTCTTCAAGGGACCGTTTCAGTACTCGAAATTTTGCAGAAGAAAACGA???????????????????????????????????????????????????????????????????????????????????????????????
>TFL_SIM
TTTTTTAACCTTCTATTTTATTCCACTTCTCTTGAGACTCATAGATCTGAAGAAGCCAAGAGTGCTTCTCCGCCCTATAAATAAGGGCTTCTAGTTCAATGAATAATCAGAAGCCTTCCAAGAGACCGAGAGTTCTAGTCTTGTCCAGTCCCACAGGCTCTCCTCTTCTATGGCAAGAATGTCAGATCCTCTTATTGTTGGTAGAGTGATTGGGGATGTTGTTGATTCTTTCTGCTCTACTGTTAAAATGACTGTCACTTACAACTCCAACAAGCAAGTCTACAACGGACATGAGCTATTTCCTTCCTCGGTAACCATTAAACCTAAGATTGAAGTTGAAGGTGGTGATATGAGATCCTTCTTTACACTGGTATAACTTTTATACCTTCTTCTCCTTTTATTATATACTTCTATCTCATTGGTGAATTTTTTAAAATTATTCTTTATTGCAGATTATGACAGACCCTGATGTTCCCGGCCCCAGCGACCCATATCTGAGGGAGCACTTGCACTGGTATACCTTGAATATCCCAAAAAAATTCTAAAAGAGAAATGCTTTAGCAAAAAGGAGAGAAAGAGCCAGACCACATCTAGGGTTCAATCGTGTGTCCTATTTTTTTATTAGGGAAAATGGCCATCAAGGGATGGTGTCGTTAATTAGCATAGACCCATCTGAAAAATCATGGCCATGCACT???????????????????????????????????????????????????????????????????????????????????????????????????????????????????????????????????????????????????????????????????????????????????????????????????????????????????????????????????????????????????????????????????????????????????????????????????????????????????????????????????????????????????????????????????????????????????????????????????????????????????????????????????????????????????????????????????????????????????????????????????????????????????????????????????????????????????????????????????????????????????????????????????????????????????????????????????????????????????????????
>TFL_LABv
TTTTTTAACCTTCTATTTTATTCCACTTCTCTTGAGACTCATAGATCTGAAGAAGCCAAGAGTGCTTCTCCGCCCTATAAATAAGGGCTTCTAGTTCAATGAATAATCAGAAGCCTTCCAAGAGACCAAGAGTTCTAGTCTTGTCCAGTCCCACAGGCTCTCCTCGTCTATGGCAAGAATGTCAGATCCTCTTATTGTTGGTAGAGTGATTGGGGATGTTGTTGATTCTTTCTGCTCTACTGTTAAAATGACTGTCACTTACAACTCCAACAAGCAAGTCTACAACGGACATGAGCTATTTCCTTCCTCGGTAACCATTAAACCGAAGATTGAAGTTGAAGGTGGTGATATGAGATCCTTCTTTACACTGGTATAACTTTTATACCTTTTTCTCCTYTTATTATATACTTCTATCTCATTGGTGAATTTTTTAAAATTATTCTTTATTGCAGATTATGACAGACCCTGATGTTCCCGGCCCCAGCGACCCATACCTGAGGGAGCACTTGCACTGGTATACCTTGAATATCCCAAAAAAATTCTAAAAGAGAAATGCTTTAGCAAAAAGGAGAGAGAGAGCCAGACCACATCTAGGGTTCAATCGTGTGTCCTATTTTTTTATTAGGGAAAATGGCCGTCAAGGGATGGTGTCGTTAATTAGCATAGACCCATCTGAAAAATCATGGCCATGCACTTCTTACTATTCACAAATAATATCCTTATTTAAACAACACACCCACCWATCAACAACATACAAACCCTAAAATTTCTTTTTGGAGGAACAATATCACATGTACAAAACCAAATTCTTTTGAAGGCACAACAAGACACAAACCCTATTCCTTCTTTCT??????????????????????????????????????????????????????????????????????????????????????????????????????????????????????????????????????????????????????????????GAGAGAGAGATCATGTGGTGAAAAGACTGAATGACTGACTGACTTTCTTTGTGGGTTTTCCCTTAAATAACACAGGAAGGGAGATAGTGAACTACGAAATGCCAAGGCCAAATATAGGGATCCACAGGTTTGTATTTCTTCTTTTTAAGCAGAAACGCCGACAAACAGTCAACCCACCTTCTTCAAGGGACCGTTTCAGTACTCGAAATTTTGCAGAAGAAAACGA???????????????????????????????????????????????????????????????????????????????????????????????
